# Supplementary material for: AdRoit is an accurate and robust method to infer complex transcriptome composition
Source: Commun Biol. 2021 Oct 22;4:1218. doi: 10.1038/s42003-021-02739-1 (PMC8536787; doi:10.1038/s42003-021-02739-1)
Supplement: Supplementary file 4 — Supplementary Data 1 [file 42003_2021_2739_MOESM4_ESM.xlsx]

## Sheet: human iselt data (ground truth)
Human Islets single cell counts and proportions per subject (associated with Supplementary Figure 1a, 1b)
Subject ID	cell counts				cell proportions
	Alpha	Beta	PP	Delta	Alpha	Beta	PP	Delta
Non_T2D_1	53	13	3	5	0.716	0.176	0.041	0.068
Non_T2D_2	4	13	5	2	0.167	0.542	0.208	0.083
Non_T2D_3	27	10	2	3	0.643	0.238	0.048	0.071
Non_T2D_4	14	10	3	0	0.519	0.37	0.111	0
Non_T2D_5	23	22	2	5	0.442	0.423	0.038	0.096
Non_T2D_6	36	7	1	4	0.75	0.146	0.021	0.083
Non_T2D_7	8	15	4	0	0.296	0.556	0.148	0
Non_T2D_8	14	16	9	3	0.333	0.381	0.214	0.071
Non_T2D_9	26	7	3	1	0.703	0.189	0.081	0.027
Non_T2D_10	18	23	0	2	0.419	0.535	0	0.047
Non_T2D_11	47	10	1	1	0.797	0.169	0.017	0.017
Non_T2D_12	84	48	0	2	0.627	0.358	0	0.015
T2D_1	38	12	35	3	0.432	0.136	0.398	0.034
T2D_2	50	18	10	5	0.602	0.217	0.12	0.06
T2D_3	29	26	3	2	0.483	0.433	0.05	0.033
T2D_4	138	135	2	5	0.493	0.482	0.007	0.018
T2D_5	152	11	1	1	0.921	0.067	0.006	0.006
T2D_6	125	76	1	5	0.604	0.367	0.005	0.024

## Sheet: deconvolution results
Leaving-one-out estimates of the cell proportions in the synthetic bulk RNA-seq data of human pancreatic islets (associated with Supplementary Figure 1b).
	Subject.ID	Alpha	Beta	PP	Delta
AdRoit	Non_T2D_1	0.7379	0.2067	0.0254	0.03
	Non_T2D_2	0.1995	0.4568	0.2524	0.0913
	Non_T2D_3	0.6255	0.2492	0.056	0.0693
	Non_T2D_4	0.5216	0.3647	0.1071	0.0067
	Non_T2D_5	0.4338	0.3761	0.01	0.1801
	Non_T2D_6	0.8236	0.114	0.0148	0.0476
	Non_T2D_7	0.3083	0.6026	0.0766	0.0125
	Non_T2D_8	0.34	0.358	0.2127	0.0892
	Non_T2D_9	0.6742	0.2267	0.0992	0
	Non_T2D_10	0.4713	0.445	0.0081	0.0756
	Non_T2D_11	0.7173	0.1911	0.0455	0.0461
	Non_T2D_12	0.6219	0.3781	0	0
	T2D_1	0.3445	0.1354	0.3935	0.1266
	T2D_2	0.6316	0.138	0.1345	0.0959
	T2D_3	0.4334	0.4562	0.0534	0.057
	T2D_4	0.503	0.4838	0	0.0131
	T2D_5	0.9293	0.0254	0.0367	0.0086
	T2D_6	0.5968	0.3775	0	0.0257
MuSiC	Non_T2D_1	0.5913	0.3215	0.0255	0.0617
	Non_T2D_2	0.1757	0.6232	0.158	0.0431
	Non_T2D_3	0.6625	0.2138	0.0514	0.0723
	Non_T2D_4	0.4419	0.3805	0.1776	0
	Non_T2D_5	0.4986	0.3386	0.0188	0.144
	Non_T2D_6	0.8218	0.0925	0.0008	0.0849
	Non_T2D_7	0.3002	0.5614	0.1384	0
	Non_T2D_8	0.3087	0.3894	0.1683	0.1336
	Non_T2D_9	0.6536	0.1817	0.1598	0.005
	Non_T2D_10	0.5261	0.4027	0	0.0712
	Non_T2D_11	0.7426	0.21	0.0279	0.0195
	Non_T2D_12	0.6107	0.3802	0	0.009
	T2D_1	0.4018	0.1574	0.4083	0.0326
	T2D_2	0.6537	0.1994	0.0882	0.0587
	T2D_3	0.3904	0.52	0.0561	0.0335
	T2D_4	0.5013	0.4758	0.0064	0.0165
	T2D_5	0.9435	0.0471	0.0007	0.0088
	T2D_6	0.6243	0.3551	0.0078	0.0128
NNLS	Non_T2D_1	0.4574	0.3296	0.1468	0.0663
	Non_T2D_2	0.1332	0.6087	0.2203	0.0379
	Non_T2D_3	0.6072	0.3289	0	0.0639
	Non_T2D_4	0.4001	0.4791	0.1198	0.001
	Non_T2D_5	0.6279	0.1894	0	0.1826
	Non_T2D_6	0.8888	0.0155	0	0.0957
	Non_T2D_7	0.3044	0.5665	0.1291	0
	Non_T2D_8	0.269	0.3902	0.2071	0.1337
	Non_T2D_9	0.5751	0.2338	0.1871	0.004
	Non_T2D_10	0.5124	0.3355	0.0886	0.0635
	Non_T2D_11	0.5806	0.1444	0.2559	0.0191
	Non_T2D_12	0.6609	0.3316	0	0.0075
	T2D_1	0.3512	0.047	0.5673	0.0345
	T2D_2	0.6201	0.2293	0.0912	0.0594
	T2D_3	0.3321	0.6409	0	0.027
	T2D_4	0.6313	0.3534	0	0.0153
	T2D_5	1	0	0	0
	T2D_6	0.6659	0.3225	0	0.0116
Bisque	Non_T2D_1	0.4295	0.4309	0.0875	0.052
	Non_T2D_2	0.2837	0.5538	0.1246	0.0379
	Non_T2D_3	0.7063	0.204	0.0344	0.0553
	Non_T2D_4	0.4737	0.3577	0.152	0.0166
	Non_T2D_5	0.5139	0.3561	0.0317	0.0982
	Non_T2D_6	0.8376	0.0923	0	0.0701
	Non_T2D_7	0.3952	0.4346	0.1527	0.0175
	Non_T2D_8	0.3878	0.3405	0.1631	0.1085
	Non_T2D_9	0.6254	0.2131	0.1483	0.0132
	Non_T2D_10	0.552	0.3231	0.0678	0.0571
	Non_T2D_11	0.5639	0.2887	0.1207	0.0268
	Non_T2D_12	0.6001	0.3673	0.0134	0.0192
	T2D_1	0.4011	0.2919	0.2695	0.0375
	T2D_2	0.6079	0.2723	0.0696	0.0501
	T2D_3	0.4493	0.4847	0.0352	0.0307
	T2D_4	0.5974	0.3769	0.0022	0.0234
	T2D_5	0.8545	0.1271	0	0.0184
	T2D_6	0.6669	0.2939	0.0202	0.0191
SPOTlight	Non_T2D_1	0.3344	0.0853	0.2559	0.3244
	Non_T2D_2	0.061	0.1867	0.2669	0.4854
	Non_T2D_3	0.2545	0.1279	0.2803	0.3372
	Non_T2D_5	0.1745	0.1583	0.3829	0.2843
	Non_T2D_6	0.3492	0.0631	0.2934	0.2943
	Non_T2D_7	0.101	0.3081	0.1964	0.3945
	Non_T2D_8	0.0991	0.1659	0.2661	0.4689
	Non_T2D_9	0.3206	0.1012	0.158	0.4202
	Non_T2D_10	0.2078	0.234	0.2591	0.2991
	Non_T2D_11	0.3709	0.0974	0.208	0.3237
	Non_T2D_12	0.3145	0.2416	0.1664	0.2776
	Non_T2D_4	0.2062	0.1794	0.1983	0.4161
	T2D_1	0.0885	0.0014	0.1676	0.7425
	T2D_2	0.2698	0.0591	0.2591	0.4119
	T2D_3	0.1633	0.2273	0.2699	0.3395
	T2D_4	0.2316	0.2901	0.2095	0.2688
	T2D_5	0.4937	0.0211	0.1698	0.3154
	T2D_6	0.317	0.2255	0.2065	0.2509
