# Supplementary material for: AdRoit is an accurate and robust method to infer complex transcriptome composition
Source: Commun Biol. 2021 Oct 22;4:1218. doi: 10.1038/s42003-021-02739-1 (PMC8536787; doi:10.1038/s42003-021-02739-1)
Supplement: Supplementary file 5 — Supplementary Data 2 [file 42003_2021_2739_MOESM5_ESM.xlsx]

## Sheet: Trabecular Meshwork data
Trabecular meshwork single cell counts and cell proportions per donor (associated with Figure 2a)
	cell counts								cell proportions
	Donor1	Donor2	Donor3	Donor4	Donor5	Donor6	Donor7	Donor8	Donor1	Donor2	Donor3	Donor4	Donor5	Donor6	Donor7	Donor8
lymphatic-like endothelium	33	44	10	19	17	0	0	1	0.0362239	0.0489433	0.0092081	0.029321	0.0139803	0	0	0.001001
vascular endothelium	66	41	10	15	27	26	18	5	0.0724479	0.0456062	0.0092081	0.0231481	0.0222039	0.0138004	0.0161435	0.00500501
pericyte	29	29	13	25	48	42	28	24	0.0318332	0.0322581	0.0119705	0.0385802	0.0394737	0.022293	0.0251121	0.024024
smooth muscle cell	44	105	385	68	76	356	64	90	0.0482986	0.116796	0.354512	0.104938	0.0625	0.18896	0.0573991	0.0900901
TM2, myofibroblast-like	95	89	83	92	277	70	147	242	0.104281	0.0989989	0.0764273	0.141975	0.227796	0.037155	0.131839	0.242242
TM1, fibroblast-like	189	207	242	138	335	570	278	192	0.207464	0.230256	0.222836	0.212963	0.275493	0.302548	0.249327	0.192192
myelinating Schwann cell	8	3	10	5	19	9	27	21	0.00878156	0.00333704	0.0092081	0.00771605	0.015625	0.00477707	0.0242152	0.021021
Schwann cell-like cell	394	334	270	208	241	519	315	242	0.432492	0.371524	0.248619	0.320988	0.198191	0.275478	0.282511	0.242242
melanocyte	9	3	15	7	128	246	118	66	0.00987925	0.00333704	0.0138122	0.0108025	0.105263	0.130573	0.10583	0.0660661
epithelium	2	0	15	6	6	1	0	0	0.00219539	0	0.0138122	0.00925926	0.00493421	0.000530786	0	0
T/NK cell	33	22	9	23	14	14	18	13	0.0362239	0.0244716	0.00828729	0.0354938	0.0115132	0.007431	0.0161435	0.013013
macrophage	9	22	24	42	28	31	102	103	0.00987925	0.0244716	0.0220994	0.0648148	0.0230263	0.0164544	0.0914798	0.103103

## Sheet: Deconvolution results
Leaving-one-out estimates of the cell proportions in the synthetic bulk RNA-seq data of human trabecular meshwork (associated with Figure 2a,b and Supplementary Figure 3).
	Cell Type	estimated cell proportions								difference from the true cell proportions
		Donor1	Donor2	Donor3	Donor4	Donor5	Donor6	Donor7	Donor8	Donor1	Donor2	Donor3	Donor4	Donor5	Donor6	Donor7	Donor8
AdRoit	lymphatic-like endothelium	0.0632466	0.0696532	0.0124851	0.0314748	0.00598678	0.000511519	7.40069e-05	0.00592412	0.0270226	0.0207099	0.00327704	0.00215378	-0.00799348	0.000511519	7.40069e-05	0.00492312
	vascular endothelium	0.0511045	0.025206	0.0136246	0.0339953	0.0507795	0.0104301	0.00760304	0.00673823	-0.0213433	-0.0204003	0.00441652	0.0108472	0.0285755	-0.00337033	-0.00854045	0.00173323
	pericyte	0.0299593	0.05865	0.0359345	0.0304467	0.0434472	0.0211546	0.0314352	0.0331033	-0.00187385	0.0263919	0.0239639	-0.00813356	0.00397349	-0.0011384	0.00632305	0.00907931
	smooth muscle cell	0.0438243	0.12547	0.29785	0.0293321	0.0919695	0.219066	0.0440728	0.105711	-0.00447426	0.00867344	-0.0566621	-0.0756062	0.0294695	0.0301059	-0.0133263	0.0156209
	TM2, myofibroblast-like	0.145566	0.101697	0.124355	0.122112	0.300297	0.0444713	0.148719	0.277722	0.0412854	0.00269762	0.0479278	-0.0198628	0.0725009	0.00731632	0.0168805	0.03548
	TM1, fibroblast-like	0.174807	0.200614	0.212003	0.248457	0.195711	0.293623	0.208792	0.1069	-0.0326571	-0.029642	-0.0108333	0.0354937	-0.079782	-0.00892435	-0.0405351	-0.0852921
	myelinating Schwann cell	0.015207	0.00587988	0.0214317	0.0184219	0.0235711	0.0057075	0.0445646	0.0242366	0.00642548	0.00254284	0.0122236	0.0107058	0.00794613	0.000930429	0.0203494	0.00321557
	Schwann cell-like cell	0.414058	0.373467	0.228283	0.26386	0.150327	0.264019	0.266389	0.226087	-0.0184335	0.00194336	-0.0203363	-0.0571281	-0.0478638	-0.0114582	-0.0161224	-0.0161556
	melanocyte	0.0230222	0	0.0134966	0.0798869	0.107989	0.114844	0.114947	0.0706375	0.013143	-0.00333704	-0.000315545	0.0690844	0.00272613	-0.015729	0.00911729	0.00457143
	epithelium	0.00617519	0	0.008879	0.0384131	0.00593141	0.000498891	0	0	0.0039798	0	-0.00493315	0.0291539	0.000997198	-3.18944e-05	0	0
	T/NK cell	0.0315564	0.0212134	0.011427	0.0330964	0.0109379	0.00855759	0.0228763	0.012087	-0.00466748	-0.00325819	0.00313975	-0.0023974	-0.000575262	0.00112659	0.0067328	-0.000926012
	macrophage	0.00147254	0.01815	0.0202313	0.0705041	0.0130519	0.0171158	0.110527	0.130853	-0.00840672	-0.00632159	-0.00186817	0.00568933	-0.00997439	0.000661443	0.0190471	0.0277502
MuSiC	lymphatic-like endothelium	0.0701	0.079	0.0143	0.0805	0	0	0.0001	0	0.0338813	0.0300117	0.00507023	0.0511539	-0.0139803	0	9.41719e-05	-0.001001
	vascular endothelium	0.0537	0.0291	0.0029	0.0319	0.0146	0	0.0112	0.022	-0.0187857	-0.0164776	-0.00633976	0.00876952	-0.00764776	-0.0138004	-0.00497187	0.0170168
	pericyte	0.0313	0.0537	0.0596	0.1147	0.0212	0	0.0063	0.021	-0.000495691	0.0214465	0.0476019	0.0761687	-0.0183202	-0.022293	-0.0187967	-0.00304934
	smooth muscle cell	0.0539	0.1551	0.192	0	0.0698	0.1975	0.1128	0.1751	0.00563523	0.0382964	-0.162522	-0.104938	0.007329	0.0085598	0.0554488	0.0850239
	TM2, myofibroblast-like	0.0616	0	0.1074	0.0839	0.3455	0.0083	0.0631	0.31	-0.0426903	-0.0989989	0.0309588	-0.0580571	0.117703	-0.0288996	-0.0687707	0.0677622
	TM1, fibroblast-like	0.2658	0.2703	0.1554	0.1676	0.1368	0.2427	0.3259	0.1921	0.0583433	0.040039	-0.0674769	-0.0454017	-0.1387	-0.0598681	0.0765366	-6.95041e-05
	myelinating Schwann cell	0.0123	0	0.0623	0.0352	0.0116	0.002	0.0412	0.0278	0.00355622	-0.00333704	0.0531022	0.0275201	-0.00403856	-0.00281185	0.0169955	0.00681166
	Schwann cell-like cell	0.4486	0.4128	0.2939	0.3362	0.002	0.1429	0.2553	0.0957	0.0160694	0.0413002	0.0452722	0.0151664	-0.196239	-0.132621	-0.0272352	-0.146587
	melanocyte	0.0001	0	0.0187	0.0005	0.1831	0.1642	0.0926	0.1024	-0.0097402	-0.00333704	0.00485616	-0.0102721	0.0777998	0.0336612	-0.0132047	0.0363068
	epithelium	0.0025	0	0.0162	0.0411	0	0	0	0	0.000329656	0	0.00235523	0.0317995	-0.00493421	-0.000530786	0	0
	T/NK cell	0	0	0.022	0	0.2056	0.2324	0.0008	0.0319	-0.0362239	-0.0244716	0.0136726	-0.0354938	0.19413	0.224988	-0.0153099	0.0189269
	macrophage	0	0	0.0555	0.1084	0.0099	0.0101	0.0907	0.022	-0.00987925	-0.0244716	0.0334494	0.0435848	-0.013101	-0.00638398	-0.000786051	-0.0811412
Bisque	lymphatic-like endothelium	0.0379	0.0589	0.0096	0.0404	0.002	0	0.0122	0.0407	0.00164102	0.00994446	0.000355467	0.0110901	-0.0120053	0	0.0122446	0.0396849
	vascular endothelium	0.0463	0.0214	0.018	0.0306	0.0313	0	0.02	0.0221	-0.0261178	-0.0242069	0.008812	0.00742375	0.00910177	-0.013759	0.00385259	0.0171413
	pericyte	0.0119	0.0081	0.044	0.0923	0.024	0.0289	0	0	-0.0199765	-0.0241433	0.0320554	0.0537614	-0.0154271	0.00665128	-0.0251121	-0.024024
	smooth muscle cell	0.0978	0.1696	0.0969	0.0097	0.0852	0.2134	0.1661	0.1778	0.0494859	0.0527993	-0.257586	-0.095198	0.0227129	0.0244287	0.108735	0.0876815
	TM2, myofibroblast-like	0.1731	0.1554	0.1398	0.1331	0.158	0.0587	0.0965	0.1546	0.0688247	0.0564368	0.0633951	-0.0088946	-0.0698433	0.0215763	-0.0353193	-0.0876416
	TM1, fibroblast-like	0.2443	0.2387	0.1891	0.1829	0.2281	0.2596	0.2899	0.2513	0.0368752	0.00845194	-0.0336866	-0.030043	-0.0473654	-0.0429062	0.0405553	0.0590634
	myelinating Schwann cell	0.0051	0.0122	0.0273	0.0294	0	0.0211	0	0	-0.00364376	0.0089095	0.0181247	0.0217338	-0.015625	0.0163619	-0.0242152	-0.021021
	Schwann cell-like cell	0.3281	0.3129	0.3195	0.2992	0.2649	0.2422	0.3016	0.2642	-0.104401	-0.0586558	0.0708703	-0.0217487	0.0666867	-0.0332714	0.0191286	0.0219815
	melanocyte	0.0306	0	0.0603	0.079	0.1521	0.1045	0.0332	0.0305	0.020682	-0.00333704	0.0465172	0.0682167	0.0468567	-0.0260611	-0.0726077	-0.0355321
	epithelium	0.005	0.0071	0.0082	0.0267	0.0034	0	0	0.0011	0.00284006	0.00714084	-0.00564239	0.0173966	-0.00155201	-0.000530786	0	0.00113317
	T/NK cell	0.0009	0	0.0284	0.0004	0.0188	0.0395	0.0098	0.0288	-0.0352964	-0.0244716	0.0201048	-0.035047	0.00727341	0.0321096	-0.00630706	0.0158011
	macrophage	0.019	0.0156	0.0588	0.0761	0.0322	0.0319	0.0705	0.0288	0.0090866	-0.00886816	0.0366803	0.011309	0.00918667	0.0154006	-0.0209549	-0.0742682
SPOTlight	lymphatic-like endothelium	0.2873	0.3084	0.2251	0.2634	0.1987	0.173	0.2059	0.22	0.251072	0.259468	0.215908	0.234102	0.184679	0.172952	0.205858	0.218952
	vascular endothelium	0.1415	0.1062	0.0752	0.0882	0.1179	0.0796	0.0671	0.0564	0.069016	0.0605717	0.0660269	0.0650938	0.095688	0.0657731	0.0509471	0.0514068
	pericyte	0.0521	0.0657	0.0393	0.0531	0.0873	0.0738	0.0471	0.0544	0.0202972	0.0334388	0.0273267	0.0145231	0.0478302	0.0515374	0.0219448	0.0304128
	smooth muscle cell	0	0.0288	0.1077	0	0.007	0.0578	0.0075	0.0171	-0.0482986	-0.0879545	-0.246789	-0.104938	-0.055481	-0.131193	-0.0498933	-0.0729597
	TM2, myofibroblast-like	0.0354	0.0271	0.0204	0.011	0.159	0.0494	0.0985	0.1799	-0.0688511	-0.0719386	-0.0560456	-0.130995	-0.0687971	0.0122275	-0.0333265	-0.0623492
	TM1, fibroblast-like	0.0345	0.0519	0.0836	0.0978	0.0529	0.0944	0.0439	0.0042	-0.172944	-0.178322	-0.139255	-0.115196	-0.222566	-0.208149	-0.205431	-0.18803
	myelinating Schwann cell	0.0791	0.0724	0.0958	0.0731	0.1114	0.1011	0.1448	0.1266	0.0703325	0.069083	0.0866083	0.0654217	0.0957313	0.0962812	0.120552	0.105607
	Schwann cell-like cell	0.2291	0.2193	0.1631	0.169	0.1136	0.1695	0.1691	0.1396	-0.203411	-0.152235	-0.0854996	-0.151958	-0.0845541	-0.105959	-0.113435	-0.102615
	melanocyte	0	0	0	0	0.0099	0.0377	0	0	-0.00987925	-0.00333704	-0.0138122	-0.0108025	-0.0953952	-0.0928671	-0.10583	-0.0660661
	epithelium	0.0305	0.0254	0.0606	0.0757	0.0421	0.0306	0.0287	0.034	0.028338	0.0253686	0.0468164	0.0663974	0.0372034	0.0300867	0.0287347	0.0339686
	T/NK cell	0.0897	0.0682	0.0766	0.0826	0.0552	0.0858	0.0675	0.0599	0.053526	0.0436905	0.0683225	0.0470572	0.0437274	0.0784068	0.0513415	0.046892
	macrophage	0.0207	0.0266	0.0525	0.0861	0.045	0.0474	0.12	0.1079	0.0108016	0.00216667	0.0303927	0.0212947	0.0219338	0.0309035	0.0285375	0.0047799
