# Supplementary material for: AdRoit is an accurate and robust method to infer complex transcriptome composition
Source: Commun Biol. 2021 Oct 22;4:1218. doi: 10.1038/s42003-021-02739-1 (PMC8536787; doi:10.1038/s42003-021-02739-1)
Supplement: Supplementary file 7 — Supplementary Data 4 [file 42003_2021_2739_MOESM7_ESM.xlsx]

## Sheet: True & Estimated proportions
Estimates of cell proportions in the bulk RNA-seq data synthesized using 6 out of the 12 trabecular meshwork cell types (associated with Fig. 3b). The cell types in presence are pericyte, macrophage, melanocyte, smooth muscle cell, TM1 fibroblast-like, and Schwann cell-like cells. The ground truth proportions are defined based on the cell counts of the selected cell types in Supplementary Data 2.
True cell proportions
	Cell type	Donor1	Donor2	Donor3	Donor4	Donor5	Donor6	Donor7	Donor8
	lymphatic-like endothelium	0	0	0	0	0	0	0	0
	vascular endothelium	0	0	0	0	0	0	0	0
	pericyte	0.043	0.0414	0.0137	0.0512	0.0561	0.0238	0.0309	0.0335
	smooth muscle cell	0.0653	0.15	0.4057	0.1393	0.0888	0.2018	0.0707	0.1255
	TM2, myofibroblast-like	0	0	0	0	0	0	0	0
	TM1, fibroblast-like	0.2804	0.2957	0.255	0.2828	0.3914	0.3231	0.3072	0.2678
	myelinating Schwann cell	0	0	0	0	0	0	0	0
	Schwann cell-like cell	0.5846	0.4771	0.2845	0.4262	0.2815	0.2942	0.3481	0.3375
	melanocyte	0.0134	0.0043	0.0158	0.0143	0.1495	0.1395	0.1304	0.0921
	epithelium	0	0	0	0	0	0	0	0
	T/NK cell	0	0	0	0	0	0	0	0
	macrophage	0.0134	0.0314	0.0253	0.0861	0.0327	0.0176	0.1127	0.1437
Estimated cell proportions
	Cell type	Donor1	Donor2	Donor3	Donor4	Donor5	Donor6	Donor7	Donor8
AdRoit	lymphatic-like endothelium	0.0035	0.0052	0.0007	0.0037	0	0	0	0
	vascular endothelium	0.0046	0.0054	0.001	0.0042	0	0	0	0
	pericyte	0.0469	0.0515	0.0157	0.0482	0.0594	0.0164	0.0271	0.0359
	smooth muscle cell	0.0653	0.171	0.3383	0.0633	0.1185	0.2245	0.0669	0.1118
	TM2, myofibroblast-like	0.015	0.0083	0	0.0122	0.0383	0	0.0047	0.0411
	TM1, fibroblast-like	0.2733	0.2594	0.2849	0.3282	0.3086	0.3195	0.2993	0.1994
	myelinating Schwann cell	0.0015	0	0.0024	0	0.0014	0	0.0021	0.0002
	Schwann cell-like cell	0.5762	0.4727	0.2992	0.3845	0.2713	0.2936	0.3419	0.3342
	melanocyte	0	0	0.0267	0.0631	0.1835	0.1332	0.1388	0.0999
	epithelium	0.0004	0	0.0007	0.0016	0	0	0	0
	T/NK cell	0.0023	0.0021	0.0012	0.0019	0.0006	0	0	0
	macrophage	0.011	0.0244	0.029	0.0892	0.0182	0.0129	0.1192	0.1775
MuSiC	lymphatic-like endothelium	0.0683	0.0894	0.0155	0.0762	0	0	0	0
	vascular endothelium	0.0498	0.0245	0.0047	0.0138	0.0155	0	0.0114	0.0192
	pericyte	0.0386	0.0484	0.0342	0.111	0.0168	0	0.0078	0.0221
	smooth muscle cell	0.0524	0.1474	0.2312	0.0003	0.0706	0.1954	0.1009	0.1521
	TM2, myofibroblast-like	0.0612	0	0.1087	0.1083	0.325	0.0064	0.0753	0.3036
	TM1, fibroblast-like	0.2625	0.2737	0.1608	0.1782	0.1612	0.2585	0.3096	0.1802
	myelinating Schwann cell	0.0105	0	0.0355	0.0121	0.0104	0.0019	0.0377	0.025
	Schwann cell-like cell	0.4528	0.4165	0.316	0.3709	0.0375	0.1679	0.2697	0.1318
	melanocyte	0	0	0.0148	0.0004	0.1697	0.1645	0.0956	0.0901
	epithelium	0.0039	0	0.0157	0.0311	0	0	0	0
	T/NK cell	0	0	0.0142	0	0.1819	0.1937	0.0011	0.026
	macrophage	0	0	0.0487	0.0979	0.0114	0.0118	0.0908	0.05
Bisque	lymphatic-like endothelium	0.0249	0.0552	0.0015	0.0383	0	0	0.0119	0.0364
	vascular endothelium	0.047	0.0109	0.0224	0.0476	0.0049	0	0.0201	0.0235
	pericyte	0.0016	0.0041	0.0267	0.0711	0.0668	0.0364	0.007	0.0145
	smooth muscle cell	0.0841	0.1711	0.1492	0.0078	0.0779	0.1977	0.1408	0.1834
	TM2, myofibroblast-like	0.1899	0.1769	0.1649	0.1395	0.126	0.0637	0.0903	0.0862
	TM1, fibroblast-like	0.2479	0.2281	0.172	0.1859	0.2517	0.2563	0.2892	0.2716
	myelinating Schwann cell	0.004	0.0044	0.0261	0.0214	0.0133	0.0099	0.0006	0.0005
	Schwann cell-like cell	0.3774	0.3342	0.3043	0.3202	0.2317	0.2448	0.2975	0.2517
	melanocyte	0.0067	0	0.0375	0.0652	0.16	0.1275	0.0482	0.0406
	epithelium	0.0099	0.0057	0.012	0.0206	0	0	0	0
	T/NK cell	0	0	0.0346	0.0023	0.0306	0.0399	0.0134	0.0319
	macrophage	0.0067	0.0095	0.0486	0.0802	0.0372	0.0238	0.0811	0.0597
SPOTlight	lymphatic-like endothelium	0.1963	0.2187	0.1981	0.208	0.1539	0.1576	0.1913	0.1946
	vascular endothelium	0.1112	0.112	0.0786	0.0972	0.0739	0.0727	0.0724	0.0707
	pericyte	0.0664	0.071	0.0273	0.0562	0.1109	0.0668	0.0354	0.0475
	smooth muscle cell	0	0.0307	0.1169	0	0	0.0475	0	0.0045
	TM2, myofibroblast-like	0.0684	0.0622	0.0496	0.0239	0.1312	0.084	0.0978	0.1337
	TM1, fibroblast-like	0.041	0.0498	0.0779	0.1027	0.0673	0.0902	0.0419	0
	myelinating Schwann cell	0.0991	0.0922	0.1042	0.0823	0.1122	0.11	0.1336	0.1301
	Schwann cell-like cell	0.3299	0.2747	0.1676	0.2092	0.1484	0.1676	0.1959	0.1741
	melanocyte	0	0	0	0	0.0596	0.0498	0	0
	epithelium	0.0346	0.0287	0.0553	0.0699	0.0369	0.0342	0.0312	0.0327
	T/NK cell	0.0324	0.0302	0.0666	0.0397	0.0455	0.0696	0.0388	0.0397
	macrophage	0.0206	0.0297	0.0579	0.1111	0.0603	0.05	0.1617	0.1723

## Sheet: ROC curves
False positive rates and true positive rates for each method (associated with Fig3c)
1-specificity	sensitivity	Method
0	0	AdRoit
0	0	AdRoit
0	0	AdRoit
0	0	AdRoit
0	0	AdRoit
0	0	AdRoit
0	0	AdRoit
0	0	AdRoit
0	0	AdRoit
0	0	AdRoit
0	0	AdRoit
0	0	AdRoit
0	0	AdRoit
0	0	AdRoit
0	0	AdRoit
0	0	AdRoit
0	0	AdRoit
0	0	AdRoit
0	0	AdRoit
0	0	AdRoit
0	0	AdRoit
0	0	AdRoit
0	0	AdRoit
0	0	AdRoit
0	0	AdRoit
0	0	AdRoit
0	0	AdRoit
0	0	AdRoit
0	0	AdRoit
0	0	AdRoit
0	0	AdRoit
0	0	AdRoit
0	0	AdRoit
0	0	AdRoit
0	0	AdRoit
0	0	AdRoit
0	0	AdRoit
0	0	AdRoit
0	0	AdRoit
0	0	AdRoit
0	0	AdRoit
0	0	AdRoit
0	0	AdRoit
0	0	AdRoit
0	0	AdRoit
0	0	AdRoit
0	0	AdRoit
0	0	AdRoit
0	0	AdRoit
0	0	AdRoit
0	0	AdRoit
0	0	AdRoit
0	0	AdRoit
0	0	AdRoit
0	0	AdRoit
0	0	AdRoit
0	0	AdRoit
0	0	AdRoit
0	0	AdRoit
0	0	AdRoit
0	0	AdRoit
0	0	AdRoit
0	0	AdRoit
0	0	AdRoit
0	0	AdRoit
0	0	AdRoit
0	0	AdRoit
0	0	AdRoit
0	0	AdRoit
0	0	AdRoit
0	0	AdRoit
0	0	AdRoit
0	0	AdRoit
0	0	AdRoit
0	0	AdRoit
0	0	AdRoit
0	0	AdRoit
0	0	AdRoit
0	0	AdRoit
0	0	AdRoit
0	0	AdRoit
0	0	AdRoit
0	0	AdRoit
0	0	AdRoit
0	0	AdRoit
0	0	AdRoit
0	0	AdRoit
0	0	AdRoit
0	0	AdRoit
0	0	AdRoit
0	0	AdRoit
0	0	AdRoit
0	0	AdRoit
0	0	AdRoit
0	0	AdRoit
0	0	AdRoit
0	0	AdRoit
0	0	AdRoit
0	0	AdRoit
0	0	AdRoit
0	0	AdRoit
0	0	AdRoit
0	0	AdRoit
0	0	AdRoit
0	0	AdRoit
0	0	AdRoit
0	0	AdRoit
0	0	AdRoit
0	0	AdRoit
0	0	AdRoit
0	0	AdRoit
0	0	AdRoit
0	0	AdRoit
0	0	AdRoit
0	0	AdRoit
0	0	AdRoit
0	0	AdRoit
0	0	AdRoit
0	0	AdRoit
0	0	AdRoit
0	0	AdRoit
0	0	AdRoit
0	0	AdRoit
0	0	AdRoit
0	0	AdRoit
0	0	AdRoit
0	0	AdRoit
0	0	AdRoit
0	0	AdRoit
0	0	AdRoit
0	0	AdRoit
0	0	AdRoit
0	0	AdRoit
0	0	AdRoit
0	0	AdRoit
0	0	AdRoit
0	0	AdRoit
0	0	AdRoit
0	0	AdRoit
0	0	AdRoit
0	0	AdRoit
0	0	AdRoit
0	0	AdRoit
0	0	AdRoit
0	0	AdRoit
0	0	AdRoit
0	0	AdRoit
0	0	AdRoit
0	0	AdRoit
0	0	AdRoit
0	0	AdRoit
0	0	AdRoit
0	0	AdRoit
0	0	AdRoit
0	0	AdRoit
0	0	AdRoit
0	0	AdRoit
0	0	AdRoit
0	0	AdRoit
0	0	AdRoit
0	0	AdRoit
0	0	AdRoit
0	0	AdRoit
0	0	AdRoit
0	0	AdRoit
0	0	AdRoit
0	0	AdRoit
0	0	AdRoit
0	0	AdRoit
0	0	AdRoit
0	0	AdRoit
0	0	AdRoit
0	0	AdRoit
0	0	AdRoit
0	0	AdRoit
0	0	AdRoit
0	0	AdRoit
0	0	AdRoit
0	0	AdRoit
0	0	AdRoit
0	0	AdRoit
0	0	AdRoit
0	0	AdRoit
0	0	AdRoit
0	0	AdRoit
0	0	AdRoit
0	0	AdRoit
0	0	AdRoit
0	0	AdRoit
0	0	AdRoit
0	0	AdRoit
0	0	AdRoit
0	0	AdRoit
0	0	AdRoit
0	0	AdRoit
0	0	AdRoit
0	0	AdRoit
0	0	AdRoit
0	0	AdRoit
0	0	AdRoit
0	0	AdRoit
0	0	AdRoit
0	0	AdRoit
0	0	AdRoit
0	0	AdRoit
0	0	AdRoit
0	0	AdRoit
0	0	AdRoit
0	0	AdRoit
0	0	AdRoit
0	0	AdRoit
0	0	AdRoit
0	0	AdRoit
0	0	AdRoit
0	0	AdRoit
0	0	AdRoit
0	0	AdRoit
0	0	AdRoit
0	0	AdRoit
0	0	AdRoit
0	0	AdRoit
0	0	AdRoit
0	0	AdRoit
0	0	AdRoit
0	0	AdRoit
0	0	AdRoit
0	0	AdRoit
0	0	AdRoit
0	0	AdRoit
0	0	AdRoit
0	0	AdRoit
0	0	AdRoit
0	0	AdRoit
0	0	AdRoit
0	0	AdRoit
0	0	AdRoit
0	0	AdRoit
0	0	AdRoit
0	0	AdRoit
0	0	AdRoit
0	0	AdRoit
0	0	AdRoit
0	0	AdRoit
0	0	AdRoit
0	0	AdRoit
0	0	AdRoit
0	0	AdRoit
0	0	AdRoit
0	0	AdRoit
0	0	AdRoit
0	0	AdRoit
0	0	AdRoit
0	0	AdRoit
0	0	AdRoit
0	0	AdRoit
0	0	AdRoit
0	0	AdRoit
0	0	AdRoit
0	0	AdRoit
0	0	AdRoit
0	0	AdRoit
0	0	AdRoit
0	0	AdRoit
0	0	AdRoit
0	0	AdRoit
0	0	AdRoit
0	0	AdRoit
0	0	AdRoit
0	0	AdRoit
0	0	AdRoit
0	0	AdRoit
0	0	AdRoit
0	0	AdRoit
0	0	AdRoit
0	0	AdRoit
0	0	AdRoit
0	0	AdRoit
0	0	AdRoit
0	0	AdRoit
0	0	AdRoit
0	0	AdRoit
0	0	AdRoit
0	0	AdRoit
0	0	AdRoit
0	0	AdRoit
0	0	AdRoit
0	0	AdRoit
0	0	AdRoit
0	0	AdRoit
0	0	AdRoit
0	0	AdRoit
0	0	AdRoit
0	0	AdRoit
0	0	AdRoit
0	0	AdRoit
0	0	AdRoit
0	0	AdRoit
0	0	AdRoit
0	0	AdRoit
0	0	AdRoit
0	0	AdRoit
0	0	AdRoit
0	0	AdRoit
0	0	AdRoit
0	0	AdRoit
0	0	AdRoit
0	0	AdRoit
0	0	AdRoit
0	0	AdRoit
0	0	AdRoit
0	0	AdRoit
0	0	AdRoit
0	0	AdRoit
0	0	AdRoit
0	0	AdRoit
0	0	AdRoit
0	0	AdRoit
0	0	AdRoit
0	0	AdRoit
0	0	AdRoit
0	0	AdRoit
0	0	AdRoit
0	0	AdRoit
0	0	AdRoit
0	0	AdRoit
0	0	AdRoit
0	0	AdRoit
0	0	AdRoit
0	0	AdRoit
0	0	AdRoit
0	0	AdRoit
0	0	AdRoit
0	0	AdRoit
0	0	AdRoit
0	0	AdRoit
0	0	AdRoit
0	0	AdRoit
0	0	AdRoit
0	0	AdRoit
0	0	AdRoit
0	0	AdRoit
0	0	AdRoit
0	0	AdRoit
0	0	AdRoit
0	0	AdRoit
0	0	AdRoit
0	0	AdRoit
0	0	AdRoit
0	0	AdRoit
0	0	AdRoit
0	0	AdRoit
0	0	AdRoit
0	0	AdRoit
0	0	AdRoit
0	0	AdRoit
0	0	AdRoit
0	0	AdRoit
0	0	AdRoit
0	0	AdRoit
0	0	AdRoit
0	0	AdRoit
0	0	AdRoit
0	0	AdRoit
0	0	AdRoit
0	0	AdRoit
0	0	AdRoit
0	0	AdRoit
0	0	AdRoit
0	0	AdRoit
0	0	AdRoit
0	0	AdRoit
0	0	AdRoit
0	0	AdRoit
0	0	AdRoit
0	0	AdRoit
0	0	AdRoit
0	0	AdRoit
0	0	AdRoit
0	0	AdRoit
0	0	AdRoit
0	0	AdRoit
0	0	AdRoit
0	0	AdRoit
0	0	AdRoit
0	0	AdRoit
0	0	AdRoit
0	0	AdRoit
0	0	AdRoit
0	0	AdRoit
0	0	AdRoit
0	0	AdRoit
0	0	AdRoit
0	0	AdRoit
0	0	AdRoit
0	0	AdRoit
0	0	AdRoit
0	0	AdRoit
0	0	AdRoit
0	0	AdRoit
0	0	AdRoit
0	0	AdRoit
0	0	AdRoit
0	0	AdRoit
0	0	AdRoit
0	0	AdRoit
0	0	AdRoit
0	0	AdRoit
0	0	AdRoit
0	0	AdRoit
0	0	AdRoit
0	0	AdRoit
0	0	AdRoit
0	0	AdRoit
0	0	AdRoit
0	0	AdRoit
0	0	AdRoit
0	0	AdRoit
0	0	AdRoit
0	0	AdRoit
0	0	AdRoit
0	0	AdRoit
0	0	AdRoit
0	0	AdRoit
0	0	AdRoit
0	0	AdRoit
0	0	AdRoit
0	0	AdRoit
0	0	AdRoit
0	0	AdRoit
0	0	AdRoit
0	0	AdRoit
0	0	AdRoit
0	0	AdRoit
0	0	AdRoit
0	0	AdRoit
0	0	AdRoit
0	0	AdRoit
0	0	AdRoit
0	0	AdRoit
0	0	AdRoit
0	0	AdRoit
0	0	AdRoit
0	0	AdRoit
0	0	AdRoit
0	0	AdRoit
0	0	AdRoit
0	0	AdRoit
0	0	AdRoit
0	0	AdRoit
0	0	AdRoit
0	0	AdRoit
0	0	AdRoit
0	0	AdRoit
0	0	AdRoit
0	0	AdRoit
0	0	AdRoit
0	0	AdRoit
0	0	AdRoit
0	0	AdRoit
0	0	AdRoit
0	0	AdRoit
0	0	AdRoit
0	0	AdRoit
0	0	AdRoit
0	0	AdRoit
0	0	AdRoit
0	0	AdRoit
0	0	AdRoit
0	0	AdRoit
0	0	AdRoit
0	0	AdRoit
0	0	AdRoit
0	0	AdRoit
0	0	AdRoit
0	0	AdRoit
0	0	AdRoit
0	0	AdRoit
0	0	AdRoit
0	0	AdRoit
0	0	AdRoit
0	0	AdRoit
0	0	AdRoit
0	0	AdRoit
0	0	AdRoit
0	0	AdRoit
0	0	AdRoit
0	0	AdRoit
0	0	AdRoit
0	0	AdRoit
0	0	AdRoit
0	0	AdRoit
0	0	AdRoit
0	0	AdRoit
0	0	AdRoit
0	0	AdRoit
0	0	AdRoit
0	0	AdRoit
0	0	AdRoit
0	0	AdRoit
0	0	AdRoit
0	0	AdRoit
0	0	AdRoit
0	0	AdRoit
0	0	AdRoit
0	0	AdRoit
0	0	AdRoit
0	0	AdRoit
0	0	AdRoit
0	0	AdRoit
0	0	AdRoit
0	0	AdRoit
0	0	AdRoit
0	0	AdRoit
0	0	AdRoit
0	0	AdRoit
0	0	AdRoit
0	0	AdRoit
0	0	AdRoit
0	0	AdRoit
0	0	AdRoit
0	0	AdRoit
0	0	AdRoit
0	0	AdRoit
0	0	AdRoit
0	0	AdRoit
0	0	AdRoit
0	0	AdRoit
0	0	AdRoit
0	0	AdRoit
0	0	AdRoit
0	0	AdRoit
0	0	AdRoit
0	0	AdRoit
0	0	AdRoit
0	0	AdRoit
0	0	AdRoit
0	0	AdRoit
0	0	AdRoit
0	0	AdRoit
0	0	AdRoit
0	0	AdRoit
0	0	AdRoit
0	0	AdRoit
0	0	AdRoit
0	0	AdRoit
0	0	AdRoit
0	0	AdRoit
0	0	AdRoit
0	0	AdRoit
0	0	AdRoit
0	0	AdRoit
0	0	AdRoit
0	0	AdRoit
0	0	AdRoit
0	0	AdRoit
0	0	AdRoit
0	0	AdRoit
0	0	AdRoit
0	0	AdRoit
0	0	AdRoit
0	0	AdRoit
0	0	AdRoit
0	0	AdRoit
0	0	AdRoit
0	0	AdRoit
0	0	AdRoit
0	0	AdRoit
0	0	AdRoit
0	0	AdRoit
0	0	AdRoit
0	0	AdRoit
0	0	AdRoit
0	0	AdRoit
0	0	AdRoit
0	0	AdRoit
0	0	AdRoit
0	0	AdRoit
0	0	AdRoit
0	0	AdRoit
0	0	AdRoit
0	0	AdRoit
0	0	AdRoit
0	0	AdRoit
0	0	AdRoit
0	0	AdRoit
0	0	AdRoit
0	0	AdRoit
0	0	AdRoit
0	0	AdRoit
0	0	AdRoit
0	0	AdRoit
0	0	AdRoit
0	0	AdRoit
0	0	AdRoit
0	0	AdRoit
0	0	AdRoit
0	0	AdRoit
0	0	AdRoit
0	0	AdRoit
0	0	AdRoit
0	0	AdRoit
0	0	AdRoit
0	0	AdRoit
0	0	AdRoit
0	0	AdRoit
0	0	AdRoit
0	0	AdRoit
0	0	AdRoit
0	0	AdRoit
0	0	AdRoit
0	0	AdRoit
0	0	AdRoit
0	0	AdRoit
0	0	AdRoit
0	0	AdRoit
0	0	AdRoit
0	0	AdRoit
0	0	AdRoit
0	0	AdRoit
0	0	AdRoit
0	0	AdRoit
0	0	AdRoit
0	0	AdRoit
0	0	AdRoit
0	0	AdRoit
0	0	AdRoit
0	0	AdRoit
0	0	AdRoit
0	0	AdRoit
0	0	AdRoit
0	0	AdRoit
0	0	AdRoit
0	0	AdRoit
0	0	AdRoit
0	0	AdRoit
0	0	AdRoit
0	0	AdRoit
0	0	AdRoit
0	0	AdRoit
0	0	AdRoit
0	0	AdRoit
0	0	AdRoit
0	0	AdRoit
0	0	AdRoit
0	0	AdRoit
0	0	AdRoit
0	0	AdRoit
0	0	AdRoit
0	0	AdRoit
0	0	AdRoit
0	0	AdRoit
0	0	AdRoit
0	0	AdRoit
0	0	AdRoit
0	0	AdRoit
0	0	AdRoit
0	0	AdRoit
0	0	AdRoit
0	0	AdRoit
0	0	AdRoit
0	0	AdRoit
0	0	AdRoit
0	0	AdRoit
0	0	AdRoit
0	0	AdRoit
0	0	AdRoit
0	0	AdRoit
0	0	AdRoit
0	0	AdRoit
0	0	AdRoit
0	0	AdRoit
0	0	AdRoit
0	0	AdRoit
0	0	AdRoit
0	0	AdRoit
0	0	AdRoit
0	0	AdRoit
0	0	AdRoit
0	0	AdRoit
0	0	AdRoit
0	0	AdRoit
0	0	AdRoit
0	0	AdRoit
0	0	AdRoit
0	0	AdRoit
0	0	AdRoit
0	0	AdRoit
0	0	AdRoit
0	0	AdRoit
0	0	AdRoit
0	0	AdRoit
0	0	AdRoit
0	0	AdRoit
0	0	AdRoit
0	0	AdRoit
0	0	AdRoit
0	0	AdRoit
0	0	AdRoit
0	0	AdRoit
0	0	AdRoit
0	0	AdRoit
0	0	AdRoit
0	0	AdRoit
0	0	AdRoit
0	0	AdRoit
0	0	AdRoit
0	0	AdRoit
0	0	AdRoit
0	0	AdRoit
0	0	AdRoit
0	0	AdRoit
0	0	AdRoit
0	0	AdRoit
0	0	AdRoit
0	0	AdRoit
0	0	AdRoit
0	0	AdRoit
0	0	AdRoit
0	0	AdRoit
0	0	AdRoit
0	0	AdRoit
0	0	AdRoit
0	0	AdRoit
0	0	AdRoit
0	0	AdRoit
0	0	AdRoit
0	0	AdRoit
0	0	AdRoit
0	0	AdRoit
0	0	AdRoit
0	0	AdRoit
0	0	AdRoit
0	0	AdRoit
0	0	AdRoit
0	0	AdRoit
0	0	AdRoit
0	0	AdRoit
0	0	AdRoit
0	0	AdRoit
0	0	AdRoit
0	0	AdRoit
0	0	AdRoit
0	0	AdRoit
0	0	AdRoit
0	0	AdRoit
0	0	AdRoit
0	0	AdRoit
0	0	AdRoit
0	0	AdRoit
0	0	AdRoit
0	0	AdRoit
0	0	AdRoit
0	0	AdRoit
0	0	AdRoit
0	0	AdRoit
0	0	AdRoit
0	0	AdRoit
0	0	AdRoit
0	0	AdRoit
0	0	AdRoit
0	0	AdRoit
0	0	AdRoit
0	0	AdRoit
0	0	AdRoit
0	0	AdRoit
0	0	AdRoit
0	0	AdRoit
0	0	AdRoit
0	0	AdRoit
0	0	AdRoit
0	0	AdRoit
0	0	AdRoit
0	0	AdRoit
0	0	AdRoit
0	0	AdRoit
0	0	AdRoit
0	0	AdRoit
0	0	AdRoit
0	0	AdRoit
0	0	AdRoit
0	0	AdRoit
0	0	AdRoit
0	0	AdRoit
0	0	AdRoit
0	0	AdRoit
0	0	AdRoit
0	0	AdRoit
0	0	AdRoit
0	0	AdRoit
0	0	AdRoit
0	0	AdRoit
0	0	AdRoit
0	0	AdRoit
0	0	AdRoit
0	0	AdRoit
0	0	AdRoit
0	0	AdRoit
0	0	AdRoit
0	0	AdRoit
0	0	AdRoit
0	0	AdRoit
0	0	AdRoit
0	0	AdRoit
0	0	AdRoit
0	0	AdRoit
0	0	AdRoit
0	0	AdRoit
0	0	AdRoit
0	0	AdRoit
0	0	AdRoit
0	0	AdRoit
0	0	AdRoit
0	0	AdRoit
0	0	AdRoit
0	0	AdRoit
0	0	AdRoit
0	0	AdRoit
0	0	AdRoit
0	0	AdRoit
0	0	AdRoit
0	0	AdRoit
0	0	AdRoit
0	0	AdRoit
0	0	AdRoit
0	0	AdRoit
0	0	AdRoit
0	0	AdRoit
0	0	AdRoit
0	0	AdRoit
0	0	AdRoit
0	0	AdRoit
0	0	AdRoit
0	0	AdRoit
0	0	AdRoit
0	0	AdRoit
0	0	AdRoit
0	0	AdRoit
0	0	AdRoit
0	0	AdRoit
0	0	AdRoit
0	0	AdRoit
0	0	AdRoit
0	0	AdRoit
0	0	AdRoit
0	0	AdRoit
0	0	AdRoit
0	0	AdRoit
0	0	AdRoit
0	0	AdRoit
0	0	AdRoit
0	0	AdRoit
0	0	AdRoit
0	0	AdRoit
0	0	AdRoit
0	0	AdRoit
0	0	AdRoit
0	0	AdRoit
0	0	AdRoit
0	0	AdRoit
0	0	AdRoit
0	0	AdRoit
0	0	AdRoit
0	0	AdRoit
0	0	AdRoit
0	0	AdRoit
0	0	AdRoit
0	0	AdRoit
0	0	AdRoit
0	0	AdRoit
0	0	AdRoit
0	0	AdRoit
0	0	AdRoit
0	0	AdRoit
0	0	AdRoit
0	0	AdRoit
0	0	AdRoit
0	0	AdRoit
0	0	AdRoit
0	0	AdRoit
0	0	AdRoit
0	0	AdRoit
0	0	AdRoit
0	0	AdRoit
0	0	AdRoit
0	0	AdRoit
0	0	AdRoit
0	0	AdRoit
0	0	AdRoit
0	0	AdRoit
0	0	AdRoit
0	0	AdRoit
0	0	AdRoit
0	0	AdRoit
0	0	AdRoit
0	0	AdRoit
0	0	AdRoit
0	0	AdRoit
0	0	AdRoit
0	0	AdRoit
0	0	AdRoit
0	0	AdRoit
0	0	AdRoit
0	0	AdRoit
0	0	AdRoit
0	0	AdRoit
0	0	AdRoit
0	0	AdRoit
0	0	AdRoit
0	0	AdRoit
0	0	AdRoit
0	0	AdRoit
0	0	AdRoit
0	0	AdRoit
0	0	AdRoit
0	0	AdRoit
0	0	AdRoit
0	0	AdRoit
0	0	AdRoit
0	0	AdRoit
0	0	AdRoit
0	0	AdRoit
0	0	AdRoit
0	0	AdRoit
0	0	AdRoit
0	0	AdRoit
0	0	AdRoit
0	0	AdRoit
0	0	AdRoit
0	0	AdRoit
0	0	AdRoit
0	0	AdRoit
0	0	AdRoit
0	0	AdRoit
0	0	AdRoit
0	0	AdRoit
0	0	AdRoit
0	0	AdRoit
0	0	AdRoit
0	0	AdRoit
0	0	AdRoit
0	0	AdRoit
0	0	AdRoit
0	0	AdRoit
0	0	AdRoit
0	0	AdRoit
0	0	AdRoit
0	0	AdRoit
0	0	AdRoit
0	0	AdRoit
0	0	AdRoit
0	0	AdRoit
0	0	AdRoit
0	0	AdRoit
0	0	AdRoit
0	0	AdRoit
0	0	AdRoit
0	0	AdRoit
0	0	AdRoit
0	0	AdRoit
0	0	AdRoit
0	0	AdRoit
0	0	AdRoit
0	0	AdRoit
0	0	AdRoit
0	0	AdRoit
0	0	AdRoit
0	0	AdRoit
0	0	AdRoit
0	0	AdRoit
0	0	AdRoit
0	0	AdRoit
0	0	AdRoit
0	0	AdRoit
0	0	AdRoit
0	0	AdRoit
0	0	AdRoit
0	0	AdRoit
0	0	AdRoit
0	0	AdRoit
0	0	AdRoit
0	0	AdRoit
0	0	AdRoit
0	0	AdRoit
0	0	AdRoit
0	0	AdRoit
0	0	AdRoit
0	0	AdRoit
0	0	AdRoit
0	0	AdRoit
0	0	AdRoit
0	0	AdRoit
0	0	AdRoit
0	0	AdRoit
0	0	AdRoit
0	0	AdRoit
0	0	AdRoit
0	0	AdRoit
0	0	AdRoit
0	0	AdRoit
0	0	AdRoit
0	0	AdRoit
0	0	AdRoit
0	0	AdRoit
0	0	AdRoit
0	0	AdRoit
0	0	AdRoit
0	0	AdRoit
0	0	AdRoit
0	0	AdRoit
0	0	AdRoit
0	0	AdRoit
0	0	AdRoit
0	0	AdRoit
0	0	AdRoit
0	0	AdRoit
0	0	AdRoit
0	0	AdRoit
0	0	AdRoit
0	0	AdRoit
0	0	AdRoit
0	0	AdRoit
0	0	AdRoit
0	0	AdRoit
0	0	AdRoit
0	0	AdRoit
0	0	AdRoit
0	0	AdRoit
0	0	AdRoit
0	0	AdRoit
0	0	AdRoit
0	0	AdRoit
0	0	AdRoit
0	0	AdRoit
0	0	AdRoit
0	0	AdRoit
0	0	AdRoit
0	0	AdRoit
0	0	AdRoit
0	0	AdRoit
0	0	AdRoit
0	0	AdRoit
0	0	AdRoit
0	0	AdRoit
0	0	AdRoit
0	0	AdRoit
0	0	AdRoit
0	0	AdRoit
0	0	AdRoit
0	0	AdRoit
0	0	AdRoit
0	0	AdRoit
0	0	AdRoit
0	0	AdRoit
0	0	AdRoit
0	0	AdRoit
0	0	AdRoit
0	0	AdRoit
0	0	AdRoit
0	0	AdRoit
0	0	AdRoit
0	0	AdRoit
0	0	AdRoit
0	0	AdRoit
0	0	AdRoit
0	0	AdRoit
0	0	AdRoit
0	0	AdRoit
0	0	AdRoit
0	0	AdRoit
0	0	AdRoit
0	0	AdRoit
0	0	AdRoit
0	0	AdRoit
0	0	AdRoit
0	0	AdRoit
0	0	AdRoit
0	0	AdRoit
0	0	AdRoit
0	0	AdRoit
0	0	AdRoit
0	0	AdRoit
0	0	AdRoit
0	0	AdRoit
0	0	AdRoit
0	0	AdRoit
0	0	AdRoit
0	0	AdRoit
0	0	AdRoit
0	0	AdRoit
0	0	AdRoit
0	0	AdRoit
0	0	AdRoit
0	0	AdRoit
0	0	AdRoit
0	0	AdRoit
0	0	AdRoit
0	0	AdRoit
0	0	AdRoit
0	0	AdRoit
0	0	AdRoit
0	0	AdRoit
0	0	AdRoit
0	0	AdRoit
0	0	AdRoit
0	0	AdRoit
0	0	AdRoit
0	0	AdRoit
0	0	AdRoit
0	0	AdRoit
0	0	AdRoit
0	0	AdRoit
0	0	AdRoit
0	0	AdRoit
0	0	AdRoit
0	0	AdRoit
0	0	AdRoit
0	0	AdRoit
0	0	AdRoit
0	0	AdRoit
0	0	AdRoit
0	0	AdRoit
0	0	AdRoit
0	0	AdRoit
0	0	AdRoit
0	0	AdRoit
0	0	AdRoit
0	0	AdRoit
0	0	AdRoit
0	0	AdRoit
0	0	AdRoit
0	0	AdRoit
0	0	AdRoit
0	0	AdRoit
0	0	AdRoit
0	0	AdRoit
0	0	AdRoit
0	0	AdRoit
0	0	AdRoit
0	0	AdRoit
0	0	AdRoit
0	0	AdRoit
0	0	AdRoit
0	0	AdRoit
0	0	AdRoit
0	0	AdRoit
0	0	AdRoit
0	0	AdRoit
0	0	AdRoit
0	0	AdRoit
0	0	AdRoit
0	0	AdRoit
0	0	AdRoit
0	0	AdRoit
0	0	AdRoit
0	0	AdRoit
0	0	AdRoit
0	0	AdRoit
0	0	AdRoit
0	0	AdRoit
0	0	AdRoit
0	0	AdRoit
0	0	AdRoit
0	0	AdRoit
0	0	AdRoit
0	0	AdRoit
0	0	AdRoit
0	0	AdRoit
0	0	AdRoit
0	0	AdRoit
0	0	AdRoit
0	0	AdRoit
0	0	AdRoit
0	0	AdRoit
0	0	AdRoit
0	0	AdRoit
0	0	AdRoit
0	0	AdRoit
0	0	AdRoit
0	0	AdRoit
0	0	AdRoit
0	0	AdRoit
0	0	AdRoit
0	0	AdRoit
0	0	AdRoit
0	0	AdRoit
0	0	AdRoit
0	0	AdRoit
0	0	AdRoit
0	0	AdRoit
0	0	AdRoit
0	0	AdRoit
0	0	AdRoit
0	0	AdRoit
0	0	AdRoit
0	0	AdRoit
0	0	AdRoit
0	0	AdRoit
0	0	AdRoit
0	0	AdRoit
0	0	AdRoit
0	0	AdRoit
0	0	AdRoit
0	0	AdRoit
0	0	AdRoit
0	0	AdRoit
0	0	AdRoit
0	0	AdRoit
0	0	AdRoit
0	0	AdRoit
0	0	AdRoit
0	0	AdRoit
0	0	AdRoit
0	0	AdRoit
0	0	AdRoit
0	0	AdRoit
0	0	AdRoit
0	0	AdRoit
0	0	AdRoit
0	0	AdRoit
0	0	AdRoit
0	0	AdRoit
0	0	AdRoit
0	0	AdRoit
0	0	AdRoit
0	0	AdRoit
0	0	AdRoit
0	0	AdRoit
0	0	AdRoit
0	0	AdRoit
0	0	AdRoit
0	0	AdRoit
0	0	AdRoit
0	0	AdRoit
0	0	AdRoit
0	0	AdRoit
0	0	AdRoit
0	0	AdRoit
0	0	AdRoit
0	0	AdRoit
0	0	AdRoit
0	0	AdRoit
0	0	AdRoit
0	0	AdRoit
0	0	AdRoit
0	0	AdRoit
0	0	AdRoit
0	0	AdRoit
0	0	AdRoit
0	0	AdRoit
0	0	AdRoit
0	0	AdRoit
0	0	AdRoit
0	0	AdRoit
0	0	AdRoit
0	0	AdRoit
0	0	AdRoit
0	0	AdRoit
0	0	AdRoit
0	0	AdRoit
0	0	AdRoit
0	0	AdRoit
0	0	AdRoit
0	0	AdRoit
0	0	AdRoit
0	0	AdRoit
0	0	AdRoit
0	0	AdRoit
0	0	AdRoit
0	0	AdRoit
0	0	AdRoit
0	0	AdRoit
0	0	AdRoit
0	0	AdRoit
0	0	AdRoit
0	0	AdRoit
0	0	AdRoit
0	0	AdRoit
0	0	AdRoit
0	0	AdRoit
0	0	AdRoit
0	0	AdRoit
0	0	AdRoit
0	0	AdRoit
0	0	AdRoit
0	0	AdRoit
0	0	AdRoit
0	0	AdRoit
0	0	AdRoit
0	0	AdRoit
0	0	AdRoit
0	0	AdRoit
0	0	AdRoit
0	0	AdRoit
0	0	AdRoit
0	0	AdRoit
0	0	AdRoit
0	0	AdRoit
0	0	AdRoit
0	0	AdRoit
0	0	AdRoit
0	0	AdRoit
0	0	AdRoit
0	0	AdRoit
0	0	AdRoit
0	0	AdRoit
0	0	AdRoit
0	0	AdRoit
0	0	AdRoit
0	0	AdRoit
0	0	AdRoit
0	0	AdRoit
0	0	AdRoit
0	0	AdRoit
0	0	AdRoit
0	0	AdRoit
0	0	AdRoit
0	0	AdRoit
0	0	AdRoit
0	0	AdRoit
0	0	AdRoit
0	0	AdRoit
0	0	AdRoit
0	0	AdRoit
0	0	AdRoit
0	0	AdRoit
0	0	AdRoit
0	0	AdRoit
0	0	AdRoit
0	0	AdRoit
0	0	AdRoit
0	0	AdRoit
0	0	AdRoit
0	0	AdRoit
0	0	AdRoit
0	0	AdRoit
0	0	AdRoit
0	0	AdRoit
0	0	AdRoit
0	0	AdRoit
0	0	AdRoit
0	0	AdRoit
0	0	AdRoit
0	0	AdRoit
0	0	AdRoit
0	0	AdRoit
0	0	AdRoit
0	0	AdRoit
0	0	AdRoit
0	0	AdRoit
0	0	AdRoit
0	0	AdRoit
0	0	AdRoit
0	0	AdRoit
0	0	AdRoit
0	0	AdRoit
0	0	AdRoit
0	0	AdRoit
0	0	AdRoit
0	0	AdRoit
0	0	AdRoit
0	0	AdRoit
0	0	AdRoit
0	0	AdRoit
0	0	AdRoit
0	0	AdRoit
0	0	AdRoit
0	0	AdRoit
0	0	AdRoit
0	0	AdRoit
0	0	AdRoit
0	0	AdRoit
0	0	AdRoit
0	0	AdRoit
0	0	AdRoit
0	0	AdRoit
0	0	AdRoit
0	0	AdRoit
0	0	AdRoit
0	0	AdRoit
0	0	AdRoit
0	0	AdRoit
0	0	AdRoit
0	0	AdRoit
0	0	AdRoit
0	0	AdRoit
0	0	AdRoit
0	0	AdRoit
0	0	AdRoit
0	0	AdRoit
0	0	AdRoit
0	0	AdRoit
0	0	AdRoit
0	0	AdRoit
0	0	AdRoit
0	0	AdRoit
0	0	AdRoit
0	0	AdRoit
0	0	AdRoit
0	0	AdRoit
0	0	AdRoit
0	0	AdRoit
0	0	AdRoit
0	0	AdRoit
0	0	AdRoit
0	0	AdRoit
0	0	AdRoit
0	0	AdRoit
0	0	AdRoit
0	0	AdRoit
0	0	AdRoit
0	0	AdRoit
0	0	AdRoit
0	0	AdRoit
0	0	AdRoit
0	0	AdRoit
0	0	AdRoit
0	0	AdRoit
0	0	AdRoit
0	0	AdRoit
0	0	AdRoit
0	0	AdRoit
0	0	AdRoit
0	0	AdRoit
0	0	AdRoit
0	0	AdRoit
0	0	AdRoit
0	0	AdRoit
0	0	AdRoit
0	0	AdRoit
0	0	AdRoit
0	0	AdRoit
0	0	AdRoit
0	0	AdRoit
0	0	AdRoit
0	0	AdRoit
0	0	AdRoit
0	0	AdRoit
0	0	AdRoit
0	0	AdRoit
0	0	AdRoit
0	0	AdRoit
0	0	AdRoit
0	0	AdRoit
0	0	AdRoit
0	0	AdRoit
0	0	AdRoit
0	0	AdRoit
0	0	AdRoit
0	0	AdRoit
0	0	AdRoit
0	0	AdRoit
0	0	AdRoit
0	0	AdRoit
0	0	AdRoit
0	0	AdRoit
0	0	AdRoit
0	0	AdRoit
0	0	AdRoit
0	0	AdRoit
0	0	AdRoit
0	0	AdRoit
0	0	AdRoit
0	0	AdRoit
0	0	AdRoit
0	0	AdRoit
0	0	AdRoit
0	0	AdRoit
0	0	AdRoit
0	0	AdRoit
0	0	AdRoit
0	0	AdRoit
0	0	AdRoit
0	0	AdRoit
0	0	AdRoit
0	0	AdRoit
0	0	AdRoit
0	0	AdRoit
0	0	AdRoit
0	0	AdRoit
0	0	AdRoit
0	0	AdRoit
0	0	AdRoit
0	0	AdRoit
0	0	AdRoit
0	0	AdRoit
0	0	AdRoit
0	0	AdRoit
0	0	AdRoit
0	0	AdRoit
0	0	AdRoit
0	0	AdRoit
0	0	AdRoit
0	0	AdRoit
0	0	AdRoit
0	0	AdRoit
0	0	AdRoit
0	0	AdRoit
0	0	AdRoit
0	0	AdRoit
0	0	AdRoit
0	0	AdRoit
0	0	AdRoit
0	0	AdRoit
0	0	AdRoit
0	0	AdRoit
0	0	AdRoit
0	0	AdRoit
0	0	AdRoit
0	0	AdRoit
0	0	AdRoit
0	0	AdRoit
0	0	AdRoit
0	0	AdRoit
0	0	AdRoit
0	0	AdRoit
0	0	AdRoit
0	0	AdRoit
0	0	AdRoit
0	0	AdRoit
0	0	AdRoit
0	0	AdRoit
0	0	AdRoit
0	0	AdRoit
0	0	AdRoit
0	0	AdRoit
0	0	AdRoit
0	0	AdRoit
0	0	AdRoit
0	0	AdRoit
0	0	AdRoit
0	0	AdRoit
0	0	AdRoit
0	0	AdRoit
0	0	AdRoit
0	0	AdRoit
0	0	AdRoit
0	0	AdRoit
0	0	AdRoit
0	0	AdRoit
0	0	AdRoit
0	0	AdRoit
0	0	AdRoit
0	0	AdRoit
0	0	AdRoit
0	0	AdRoit
0	0	AdRoit
0	0	AdRoit
0	0	AdRoit
0	0	AdRoit
0	0	AdRoit
0	0	AdRoit
0	0	AdRoit
0	0	AdRoit
0	0	AdRoit
0	0	AdRoit
0	0	AdRoit
0	0	AdRoit
0	0	AdRoit
0	0	AdRoit
0	0	AdRoit
0	0	AdRoit
0	0	AdRoit
0	0	AdRoit
0	0	AdRoit
0	0	AdRoit
0	0	AdRoit
0	0	AdRoit
0	0	AdRoit
0	0	AdRoit
0	0	AdRoit
0	0	AdRoit
0	0	AdRoit
0	0	AdRoit
0	0	AdRoit
0	0	AdRoit
0	0	AdRoit
0	0	AdRoit
0	0	AdRoit
0	0	AdRoit
0	0	AdRoit
0	0	AdRoit
0	0	AdRoit
0	0	AdRoit
0	0	AdRoit
0	0	AdRoit
0	0	AdRoit
0	0	AdRoit
0	0	AdRoit
0	0	AdRoit
0	0	AdRoit
0	0	AdRoit
0	0	AdRoit
0	0	AdRoit
0	0	AdRoit
0	0	AdRoit
0	0	AdRoit
0	0	AdRoit
0	0	AdRoit
0	0	AdRoit
0	0	AdRoit
0	0	AdRoit
0	0	AdRoit
0	0	AdRoit
0	0	AdRoit
0	0	AdRoit
0	0	AdRoit
0	0	AdRoit
0	0	AdRoit
0	0	AdRoit
0	0	AdRoit
0	0	AdRoit
0	0	AdRoit
0	0	AdRoit
0	0	AdRoit
0	0	AdRoit
0	0	AdRoit
0	0	AdRoit
0	0	AdRoit
0	0	AdRoit
0	0	AdRoit
0	0	AdRoit
0	0	AdRoit
0	0	AdRoit
0	0	AdRoit
0	0	AdRoit
0	0	AdRoit
0	0	AdRoit
0	0	AdRoit
0	0	AdRoit
0	0	AdRoit
0	0	AdRoit
0	0	AdRoit
0	0	AdRoit
0	0	AdRoit
0	0	AdRoit
0	0	AdRoit
0	0	AdRoit
0	0	AdRoit
0	0	AdRoit
0	0	AdRoit
0	0	AdRoit
0	0	AdRoit
0	0	AdRoit
0	0	AdRoit
0	0	AdRoit
0	0	AdRoit
0	0	AdRoit
0	0	AdRoit
0	0	AdRoit
0	0	AdRoit
0	0	AdRoit
0	0	AdRoit
0	0	AdRoit
0	0	AdRoit
0	0	AdRoit
0	0	AdRoit
0	0	AdRoit
0	0	AdRoit
0	0	AdRoit
0	0	AdRoit
0	0	AdRoit
0	0	AdRoit
0	0	AdRoit
0	0	AdRoit
0	0	AdRoit
0	0	AdRoit
0	0	AdRoit
0	0	AdRoit
0	0	AdRoit
0	0	AdRoit
0	0	AdRoit
0	0	AdRoit
0	0	AdRoit
0	0	AdRoit
0	0	AdRoit
0	0	AdRoit
0	0	AdRoit
0	0	AdRoit
0	0	AdRoit
0	0	AdRoit
0	0	AdRoit
0	0	AdRoit
0	0	AdRoit
0	0	AdRoit
0	0	AdRoit
0	0	AdRoit
0	0	AdRoit
0	0	AdRoit
0	0	AdRoit
0	0	AdRoit
0	0	AdRoit
0	0	AdRoit
0	0	AdRoit
0	0	AdRoit
0	0	AdRoit
0	0	AdRoit
0	0	AdRoit
0	0	AdRoit
0	0	AdRoit
0	0	AdRoit
0	0	AdRoit
0	0	AdRoit
0	0	AdRoit
0	0	AdRoit
0	0	AdRoit
0	0	AdRoit
0	0	AdRoit
0	0	AdRoit
0	0	AdRoit
0	0	AdRoit
0	0	AdRoit
0	0	AdRoit
0	0	AdRoit
0	0	AdRoit
0	0	AdRoit
0	0	AdRoit
0	0	AdRoit
0	0	AdRoit
0	0	AdRoit
0	0	AdRoit
0	0	AdRoit
0	0	AdRoit
0	0	AdRoit
0	0	AdRoit
0	0	AdRoit
0	0	AdRoit
0	0	AdRoit
0	0	AdRoit
0	0	AdRoit
0	0	AdRoit
0	0	AdRoit
0	0	AdRoit
0	0	AdRoit
0	0	AdRoit
0	0	AdRoit
0	0	AdRoit
0	0	AdRoit
0	0	AdRoit
0	0	AdRoit
0	0	AdRoit
0	0	AdRoit
0	0	AdRoit
0	0	AdRoit
0	0	AdRoit
0	0	AdRoit
0	0	AdRoit
0	0	AdRoit
0	0	AdRoit
0	0	AdRoit
0	0	AdRoit
0	0	AdRoit
0	0	AdRoit
0	0	AdRoit
0	0	AdRoit
0	0	AdRoit
0	0	AdRoit
0	0	AdRoit
0	0	AdRoit
0	0	AdRoit
0	0	AdRoit
0	0	AdRoit
0	0	AdRoit
0	0	AdRoit
0	0	AdRoit
0	0	AdRoit
0	0	AdRoit
0	0	AdRoit
0	0	AdRoit
0	0	AdRoit
0	0	AdRoit
0	0	AdRoit
0	0	AdRoit
0	0	AdRoit
0	0	AdRoit
0	0	AdRoit
0	0	AdRoit
0	0	AdRoit
0	0	AdRoit
0	0	AdRoit
0	0	AdRoit
0	0	AdRoit
0	0	AdRoit
0	0	AdRoit
0	0	AdRoit
0	0	AdRoit
0	0	AdRoit
0	0	AdRoit
0	0	AdRoit
0	0	AdRoit
0	0	AdRoit
0	0	AdRoit
0	0	AdRoit
0	0	AdRoit
0	0	AdRoit
0	0	AdRoit
0	0	AdRoit
0	0	AdRoit
0	0	AdRoit
0	0	AdRoit
0	0	AdRoit
0	0	AdRoit
0	0	AdRoit
0	0	AdRoit
0	0	AdRoit
0	0	AdRoit
0	0	AdRoit
0	0	AdRoit
0	0	AdRoit
0	0	AdRoit
0	0	AdRoit
0	0	AdRoit
0	0	AdRoit
0	0	AdRoit
0	0	AdRoit
0	0	AdRoit
0	0	AdRoit
0	0	AdRoit
0	0	AdRoit
0	0	AdRoit
0	0	AdRoit
0	0	AdRoit
0	0	AdRoit
0	0	AdRoit
0	0	AdRoit
0	0	AdRoit
0	0	AdRoit
0	0	AdRoit
0	0	AdRoit
0	0	AdRoit
0	0	AdRoit
0	0	AdRoit
0	0	AdRoit
0	0	AdRoit
0	0	AdRoit
0	0	AdRoit
0	0	AdRoit
0	0	AdRoit
0	0	AdRoit
0	0	AdRoit
0	0	AdRoit
0	0	AdRoit
0	0	AdRoit
0	0	AdRoit
0	0	AdRoit
0	0	AdRoit
0	0	AdRoit
0	0	AdRoit
0	0	AdRoit
0	0	AdRoit
0	0	AdRoit
0	0	AdRoit
0	0	AdRoit
0	0	AdRoit
0	0	AdRoit
0	0	AdRoit
0	0	AdRoit
0	0	AdRoit
0	0	AdRoit
0	0	AdRoit
0	0	AdRoit
0	0	AdRoit
0	0	AdRoit
0	0	AdRoit
0	0	AdRoit
0	0	AdRoit
0	0	AdRoit
0	0	AdRoit
0	0	AdRoit
0	0	AdRoit
0	0	AdRoit
0	0	AdRoit
0	0	AdRoit
0	0	AdRoit
0	0	AdRoit
0	0	AdRoit
0	0	AdRoit
0	0	AdRoit
0	0	AdRoit
0	0	AdRoit
0	0	AdRoit
0	0	AdRoit
0	0	AdRoit
0	0	AdRoit
0	0	AdRoit
0	0	AdRoit
0	0	AdRoit
0	0	AdRoit
0	0	AdRoit
0	0	AdRoit
0	0	AdRoit
0	0	AdRoit
0	0	AdRoit
0	0	AdRoit
0	0	AdRoit
0	0	AdRoit
0	0	AdRoit
0	0	AdRoit
0	0	AdRoit
0	0	AdRoit
0	0	AdRoit
0	0	AdRoit
0	0	AdRoit
0	0	AdRoit
0	0	AdRoit
0	0	AdRoit
0	0	AdRoit
0	0	AdRoit
0	0	AdRoit
0	0	AdRoit
0	0	AdRoit
0	0	AdRoit
0	0	AdRoit
0	0	AdRoit
0	0	AdRoit
0	0	AdRoit
0	0	AdRoit
0	0	AdRoit
0	0	AdRoit
0	0	AdRoit
0	0	AdRoit
0	0	AdRoit
0	0	AdRoit
0	0	AdRoit
0	0	AdRoit
0	0	AdRoit
0	0	AdRoit
0	0	AdRoit
0	0	AdRoit
0	0	AdRoit
0	0	AdRoit
0	0	AdRoit
0	0	AdRoit
0	0	AdRoit
0	0	AdRoit
0	0	AdRoit
0	0	AdRoit
0	0	AdRoit
0	0	AdRoit
0	0	AdRoit
0	0	AdRoit
0	0	AdRoit
0	0	AdRoit
0	0	AdRoit
0	0	AdRoit
0	0	AdRoit
0	0	AdRoit
0	0	AdRoit
0	0	AdRoit
0	0	AdRoit
0	0	AdRoit
0	0	AdRoit
0	0	AdRoit
0	0	AdRoit
0	0	AdRoit
0	0	AdRoit
0	0	AdRoit
0	0	AdRoit
0	0	AdRoit
0	0	AdRoit
0	0	AdRoit
0	0	AdRoit
0	0	AdRoit
0	0	AdRoit
0	0	AdRoit
0	0	AdRoit
0	0	AdRoit
0	0	AdRoit
0	0	AdRoit
0	0	AdRoit
0	0	AdRoit
0	0	AdRoit
0	0	AdRoit
0	0	AdRoit
0	0	AdRoit
0	0	AdRoit
0	0	AdRoit
0	0	AdRoit
0	0	AdRoit
0	0	AdRoit
0	0	AdRoit
0	0	AdRoit
0	0	AdRoit
0	0	AdRoit
0	0	AdRoit
0	0	AdRoit
0	0	AdRoit
0	0	AdRoit
0	0	AdRoit
0	0	AdRoit
0	0	AdRoit
0	0	AdRoit
0	0	AdRoit
0	0	AdRoit
0	0	AdRoit
0	0	AdRoit
0	0	AdRoit
0	0	AdRoit
0	0	AdRoit
[truncated: 38,006 more rows]
