# Supplementary material for: AdRoit is an accurate and robust method to infer complex transcriptome composition
Source: Commun Biol. 2021 Oct 22;4:1218. doi: 10.1038/s42003-021-02739-1 (PMC8536787; doi:10.1038/s42003-021-02739-1)
Supplement: Supplementary file 8 — Supplementary Data 5 [file 42003_2021_2739_MOESM8_ESM.xlsx]

## Sheet: sheet 1
Sampled mouse brain single cells from Zeisel et al and the consolidated cell type annotation (associated with Fig. 3d, e)
Cell.ID	Curated_cell_type	Zeisel_cell_type
10X34_1_GCACTGCTCCCTCA.1	AmygdalaExcitatory	TEGLU22
10X49_3_AATTGACGCCTT.	AmygdalaExcitatory	TEGLU22
10X49_1_CTAATGATCACG.	AmygdalaExcitatory	TEGLU22
10X56_3_CTACCTAACGAA.	AmygdalaExcitatory	TEGLU22
10X56_3_ATTGTGCACAAC.	AmygdalaExcitatory	TEGLU22
10X49_3_CATTCTGCATCA.	AmygdalaExcitatory	TEGLU22
10X49_3_GTATGACTCCCA.	AmygdalaExcitatory	TEGLU22
10X49_1_ATTAACGTTGCA.	AmygdalaExcitatory	TEGLU22
10X56_2_GGTGGACGAACT.	AmygdalaExcitatory	TEGLU22
10X56_2_ACACACTGGATC.	AmygdalaExcitatory	TEGLU22
10X49_3_CGAAACCCATGA.	AmygdalaExcitatory	TEGLU22
10X49_3_ACGTGAATTCTC.	AmygdalaExcitatory	TEGLU22
10X56_3_GATCGAAGCCAT.	AmygdalaExcitatory	TEGLU22
10X49_2_GGATTGTGTGCA.	AmygdalaExcitatory	TEGLU22
10X34_1_CCAGCACTAGTAGA.1	AmygdalaExcitatory	TEGLU22
10X49_1_CTACGACCTCAC.	AmygdalaExcitatory	TEGLU22
10X06_2_TGCGAAACGTTAGC.1	AmygdalaExcitatory	TEGLU22
10X49_3_GTATACTGGATC.	AmygdalaExcitatory	TEGLU22
10X49_3_CCCACTACCATG.	AmygdalaExcitatory	TEGLU22
10X06_2_GGGAAGACCAGTTG.1	AmygdalaExcitatory	TEGLU22
10X49_3_AGGTACATGCCA.	AmygdalaExcitatory	TEGLU22
10X49_3_TCAGCTTCGCTC.	AmygdalaExcitatory	TEGLU22
10X34_2_TCGCACACCATGAC.1	AmygdalaExcitatory	TEGLU22
10X06_2_GGGCACACGAATCC.1	AmygdalaExcitatory	TEGLU22
10X28_2_GAACGGGATACTGG.1	AmygdalaExcitatory	TEGLU22
10X34_2_ACCCGTACGACGTT.1	AmygdalaExcitatory	TEGLU22
10X49_1_AACTCTGACAAA.	AmygdalaExcitatory	TEGLU22
10X49_1_GTAAACTCCAAG.	AmygdalaExcitatory	TEGLU22
10X49_3_GATTCTGGTACT.	AmygdalaExcitatory	TEGLU22
10X49_3_ATGTTGGGCATT.	AmygdalaExcitatory	TEGLU22
10X49_3_GTTTACCCCTAC.	AmygdalaExcitatory	TEGLU22
10X06_1_GTTAGTCTGGTACT.1	AmygdalaExcitatory	TEGLU22
10X34_1_GTGTACGAGGCGAA.1	AmygdalaExcitatory	TEGLU22
10X49_3_TTGATGCCCTTG.	AmygdalaExcitatory	TEGLU22
10X49_1_TGAATGGATAGA.	AmygdalaExcitatory	TEGLU22
10X49_3_ACCGTGTAACCG.	AmygdalaExcitatory	TEGLU22
10X49_1_TCCATGTCTGGA.	AmygdalaExcitatory	TEGLU22
10X49_3_CTACTGACGCAT.	AmygdalaExcitatory	TEGLU22
10X49_2_ACGATGTGGGAG.	AmygdalaExcitatory	TEGLU22
10X34_2_ACCCAGCTCATGCA.1	AmygdalaExcitatory	TEGLU22
10X49_3_TCTAGAACTGGT.	AmygdalaExcitatory	TEGLU22
10X56_2_CAGAGATCCTCG.	AmygdalaExcitatory	TEGLU22
10X06_1_AAGGCTACCCACCT.1	AmygdalaExcitatory	TEGLU22
10X49_3_AAGCACGTACAC.	AmygdalaExcitatory	TEGLU22
10X49_1_ACAGACAAACAG.	AmygdalaExcitatory	TEGLU22
10X49_1_GAATTGCAGATC.	AmygdalaExcitatory	TEGLU22
10X56_3_GTTTACTCGTTT.	AmygdalaExcitatory	TEGLU22
10X56_2_ATAAACTGCTTT.	AmygdalaExcitatory	TEGLU22
10X49_1_GCGATGAATCGC.	AmygdalaExcitatory	TEGLU22
10X49_1_ATTCTGTAAGCC.	AmygdalaExcitatory	TEGLU22
10X49_3_CGGGTGGGTGGA.	AmygdalaExcitatory	TEGLU22
10X34_2_TTGGAGACGGTCAT.1	AmygdalaExcitatory	TEGLU22
10X34_2_TAGGTCGAGCCTTC.1	AmygdalaExcitatory	TEGLU22
10X34_2_CGGCATCTCCGTAA.1	AmygdalaExcitatory	TEGLU22
10X49_2_AGCCGACTATTC.	AmygdalaExcitatory	TEGLU22
10X49_1_GAACTGCCTCCA.	AmygdalaExcitatory	TEGLU22
10X49_3_AGTTTGCTTGTT.	AmygdalaExcitatory	TEGLU22
10X49_1_CAACACTTGACG.	AmygdalaExcitatory	TEGLU22
10X06_1_CGTACCACCGGGAA.1	AmygdalaExcitatory	TEGLU22
10X49_1_TGTTACCTATGG.	AmygdalaExcitatory	TEGLU22
10X49_3_TAGAGAGTTAGC.	AmygdalaExcitatory	TEGLU22
10X56_2_GACACTTTCGGA.	AmygdalaExcitatory	TEGLU22
10X49_3_ACACACACCAGT.	AmygdalaExcitatory	TEGLU22
10X06_1_CTTTGATGTTTCTG.1	AmygdalaExcitatory	TEGLU22
10X34_1_GGTTTACTAAGATG.1	AmygdalaExcitatory	TEGLU22
10X56_2_ATTCTGTCTTCA.	AmygdalaExcitatory	TEGLU22
10X20_1_GCGATATGTCCAAG.1	AmygdalaExcitatory	TEGLU22
10X56_3_AACACTCCAATG.	AmygdalaExcitatory	TEGLU22
10X49_1_AATACTTCTATC.	AmygdalaExcitatory	TEGLU22
10X49_3_ACCGGAAGCGGA.	AmygdalaExcitatory	TEGLU22
10X56_2_CAGTACCTTAGG.	AmygdalaExcitatory	TEGLU22
10X49_3_CGGTACGGACAG.	AmygdalaExcitatory	TEGLU22
10X49_1_ATACGAGAGGCA.	AmygdalaExcitatory	TEGLU22
10X34_1_GACTTTACTACTCT.1	AmygdalaExcitatory	TEGLU22
10X49_1_GATGACAAAGCA.	AmygdalaExcitatory	TEGLU22
10X56_2_TTGATGGCTGAT.	AmygdalaExcitatory	TEGLU22
10X56_2_CACGCTGTGAGG.	AmygdalaExcitatory	TEGLU22
10X06_1_AATGAGGAGGTCTA.1	AmygdalaExcitatory	TEGLU22
10X49_3_AATCGATCGACA.	AmygdalaExcitatory	TEGLU22
10X49_3_ACGAGACTTGTT.	AmygdalaExcitatory	TEGLU22
10X49_1_AGGGACTGCGTA.	AmygdalaExcitatory	TEGLU22
10X56_2_CGAATGCTGCAA.	AmygdalaExcitatory	TEGLU22
10X34_2_CTCGAAGAGAGCAG.1	AmygdalaExcitatory	TEGLU22
10X49_3_CTTAACTTTCTG.	AmygdalaExcitatory	TEGLU22
10X06_2_TTCGTATGACAGCT.1	AmygdalaExcitatory	TEGLU22
10X49_1_CTAGTGGACGAG.	AmygdalaExcitatory	TEGLU22
10X56_3_AATTTGGTGTAC.	AmygdalaExcitatory	TEGLU22
10X49_1_TATGCTAATCGC.	AmygdalaExcitatory	TEGLU22
10X49_3_TTAGTGTCCGAA.	AmygdalaExcitatory	TEGLU22
10X49_1_CCGATGCAACCA.	AmygdalaExcitatory	TEGLU22
10X34_2_GATCGTGAACTAGC.1	AmygdalaExcitatory	TEGLU22
10X49_1_AGTCACGACGAG.	AmygdalaExcitatory	TEGLU22
10X06_1_GAGGTTACGTCTGA.1	AmygdalaExcitatory	TEGLU22
10X34_2_TGGACTGATTGTGG.1	AmygdalaExcitatory	TEGLU22
10X49_1_AGGTGATCGCTC.	AmygdalaExcitatory	TEGLU22
10X56_2_TACTGATGGCAT.	AmygdalaExcitatory	TEGLU22
10X49_3_ATAGACCAGCTA.	AmygdalaExcitatory	TEGLU22
10X49_1_TTCTACAAGGTA.	AmygdalaExcitatory	TEGLU22
10X49_2_GAAATGTCAAGC.	AmygdalaExcitatory	TEGLU22
10X49_3_AGCACTAAGAGT.	AmygdalaExcitatory	TEGLU22
10X06_1_AGTACTCTCTGTCC.1	AmygdalaExcitatory	TEGLU22
10X34_2_ATTTAGGACGTGAT.1	AmygdalaExcitatory	TEGLU22
10X56_2_CAGTTGTTCCAT.	AmygdalaExcitatory	TEGLU22
10X49_1_CTTACTAGCACT.	AmygdalaExcitatory	TEGLU22
10X49_3_CACTTGGAAACA.	AmygdalaExcitatory	TEGLU22
10X49_1_TTAGGATCCCGT.	AmygdalaExcitatory	TEGLU22
10X49_1_AGCAACTCCTCG.	AmygdalaExcitatory	TEGLU22
10X49_1_CCCATGGAGACG.	AmygdalaExcitatory	TEGLU22
10X49_1_ATGATGCTCGCT.	AmygdalaExcitatory	TEGLU22
10X49_1_TGATGACCCTTG.	AmygdalaExcitatory	TEGLU22
10X49_3_CAGACTCACCAA.	AmygdalaExcitatory	TEGLU22
10X49_3_CTGAACCTCCAC.	AmygdalaExcitatory	TEGLU22
10X06_1_TCAGACGACTTTAC.1	AmygdalaExcitatory	TEGLU22
10X49_3_TAATGATTCCCG.	AmygdalaExcitatory	TEGLU22
10X49_3_ATCATGAGAATG.	AmygdalaExcitatory	TEGLU22
10X49_1_CAGGGAAGACTC.	AmygdalaExcitatory	TEGLU22
10X56_2_AGTCACGGAAAT.	AmygdalaExcitatory	TEGLU22
10X06_2_GCAACCCTGGGAGT.1	AmygdalaExcitatory	TEGLU22
10X49_1_GACAGAGCGTAT.	AmygdalaExcitatory	TEGLU22
10X49_3_GGCTACTGCATG.	AmygdalaExcitatory	TEGLU22
10X34_1_ATGTCGGACTGTCC.1	AmygdalaExcitatory	TEGLU22
10X49_3_ACCGCTTTGTCT.	AmygdalaExcitatory	TEGLU22
10X34_1_GGGAAGACACCACA.1	AmygdalaExcitatory	TEGLU22
10X34_1_CATTGGGAGGAACG.1	AmygdalaExcitatory	TEGLU22
10X49_1_TATCGATCTCCG.	AmygdalaExcitatory	TEGLU22
10X49_1_ACTCGATTGAGC.	AmygdalaExcitatory	TEGLU22
10X56_2_CCATCTTATCTC.	AmygdalaExcitatory	TEGLU22
10X49_1_GCCTGAAAGAGT.	AmygdalaExcitatory	TEGLU22
10X49_3_GCGCCTAGCTCA.	AmygdalaExcitatory	TEGLU22
10X34_1_TCCATAACGCTAAC.1	AmygdalaExcitatory	TEGLU22
10X49_1_GGAGGAAAACAG.	AmygdalaExcitatory	TEGLU22
10X49_3_TGACTGTCCTGC.	AmygdalaExcitatory	TEGLU22
10X49_3_CCATGAAGCTCA.	AmygdalaExcitatory	TEGLU22
10X49_3_TTCTTGGCTAAC.	AmygdalaExcitatory	TEGLU22
10X49_3_AAGCTGCAGATC.	AmygdalaExcitatory	TEGLU22
10X49_3_TTAATGAAGGGC.	AmygdalaExcitatory	TEGLU22
10X49_3_AGCGTGTGTGAC.	AmygdalaExcitatory	TEGLU22
10X34_1_GCATTGGACCTGAA.1	AmygdalaExcitatory	TEGLU22
10X34_1_TACAATGATTCCAT.1	AmygdalaExcitatory	TEGLU22
10X49_1_ACCTCTGGTGAG.	AmygdalaExcitatory	TEGLU22
10X56_2_GGTATGTTCACT.	AmygdalaExcitatory	TEGLU22
10X06_1_CATATAGATTCGTT.1	AmygdalaExcitatory	TEGLU22
10X49_1_CCGTTGGTCAAC.	AmygdalaExcitatory	TEGLU22
10X49_2_AACTGAGTAGCT.	AmygdalaExcitatory	TEGLU22
10X56_3_TCAACTGGCATT.	AmygdalaExcitatory	TEGLU22
10X28_2_ACTCCCGAAGTCGT.1	AmygdalaExcitatory	TEGLU22
10X49_3_AATCCTTCAGGT.	AmygdalaExcitatory	TEGLU22
10X49_3_CTCAACTCTAGG.	AmygdalaExcitatory	TEGLU22
10X56_3_CGATCTGGTTAC.	AmygdalaExcitatory	TEGLU22
10X49_3_ATCGTGTAAGGA.	AmygdalaExcitatory	TEGLU22
10X49_1_TCTCTGTACTGG.	AmygdalaExcitatory	TEGLU22
10X06_1_AGCAACACGTTGTG.1	AmygdalaExcitatory	TEGLU22
10X34_2_TACAATGAGAAGGC.1	AmygdalaExcitatory	TEGLU22
10X49_1_CCACGAAAGGGC.	AmygdalaExcitatory	TEGLU22
10X56_2_CTTACTAGCGGA.	AmygdalaExcitatory	TEGLU22
10X56_2_AACTGAGTGAGG.	AmygdalaExcitatory	TEGLU22
10X34_2_CTCCACGACTCGCT.1	AmygdalaExcitatory	TEGLU22
10X49_3_CAGGGATCAGAC.	AmygdalaExcitatory	TEGLU22
10X56_2_AGATCTCATTTC.	AmygdalaExcitatory	TEGLU22
10X56_3_GTACTGCTAGAC.	AmygdalaExcitatory	TEGLU22
10X34_1_TGACTTACCAGAAA.1	AmygdalaExcitatory	TEGLU22
10X49_3_CCAGGACCTCCA.	AmygdalaExcitatory	TEGLU22
10X49_3_TTACGATTACTC.	AmygdalaExcitatory	TEGLU22
10X49_1_GAACACTATTCC.	AmygdalaExcitatory	TEGLU22
10X49_1_GGAGGATCATTC.	AmygdalaExcitatory	TEGLU22
10X56_3_GTACACAGGAGC.	AmygdalaExcitatory	TEGLU22
10X49_3_TCCATGAGCTCA.	AmygdalaExcitatory	TEGLU22
10X56_3_TGGCCTTGTCCC.	AmygdalaExcitatory	TEGLU22
10X49_3_TGCATGTGGGAG.	AmygdalaExcitatory	TEGLU22
10X49_3_TCTTCTAAGCCT.	AmygdalaExcitatory	TEGLU22
10X34_2_GCACAAACGTACCA.1	AmygdalaExcitatory	TEGLU22
10X06_1_AGAAACGACGAACT.1	AmygdalaExcitatory	TEGLU22
10X56_2_ACTGTGAAAGCA.	AmygdalaExcitatory	TEGLU22
10X49_1_TTTAACGGTAGG.	AmygdalaExcitatory	TEGLU22
10X49_1_TCCATGCTCTAT.	AmygdalaExcitatory	TEGLU22
10X49_1_TACTGACGCATA.	AmygdalaExcitatory	TEGLU22
10X49_3_GGACTGCTCCAC.	AmygdalaExcitatory	TEGLU22
10X49_1_TGAGACCTCAAG.	AmygdalaExcitatory	TEGLU22
10X56_2_TTCTTGCTGTGA.	AmygdalaExcitatory	TEGLU22
10X49_3_TAGTCTCTTGGA.	AmygdalaExcitatory	TEGLU22
10X49_3_CTGCCTACGTAC.	AmygdalaExcitatory	TEGLU22
10X49_3_AGATCTTTTGGG.	AmygdalaExcitatory	TEGLU22
10X49_1_CAATACGGAGTG.	AmygdalaExcitatory	TEGLU22
10X06_2_GACGTCCTGCTCCT.1	AmygdalaExcitatory	TEGLU22
10X49_1_CATGGATGATGC.	AmygdalaExcitatory	TEGLU22
10X56_2_ACGCACCCCTAC.	AmygdalaExcitatory	TEGLU22
10X49_1_ATTAACCGACAT.	AmygdalaExcitatory	TEGLU22
10X49_3_GACCCTCTTGTT.	AmygdalaExcitatory	TEGLU22
10X49_1_TCGACTGTCTTT.	AmygdalaExcitatory	TEGLU22
10X49_3_GGGAGAAAGTAG.	AmygdalaExcitatory	TEGLU22
10X49_1_GCCGGAATCTTC.	AmygdalaExcitatory	TEGLU22
10X49_1_AGAGGAGGTACT.	AmygdalaExcitatory	TEGLU22
10X49_3_ATCCCTGCGAGA.	AmygdalaExcitatory	TEGLU22
10X28_2_TAGTATGAGGTGGA.1	AmygdalaExcitatory	TEGLU22
10X06_1_TTCATCGATAACGC.1	AmygdalaExcitatory	TEGLU22
10X06_2_TATCGACTCGCTAA.1	AmygdalaExcitatory	TEGLU22
10X34_2_CCAGCTACCGTAGT.1	AmygdalaExcitatory	TEGLU22
10X49_1_GCTCACGATGAA.	AmygdalaExcitatory	TEGLU22
10X49_1_ACCTGAGCTTCC.	AmygdalaExcitatory	TEGLU22
10X56_2_CCGATGCAGTTG.	AmygdalaExcitatory	TEGLU22
10X49_1_TAATACGAATGA.	AmygdalaExcitatory	TEGLU22
10X49_3_GGGCACCTTCCG.	AmygdalaExcitatory	TEGLU22
10X56_3_TCGACTGCCATA.	AmygdalaExcitatory	TEGLU22
10X49_3_CTTACTCACTTT.	AmygdalaExcitatory	TEGLU22
10X49_3_AATAACCCCTTG.	AmygdalaExcitatory	TEGLU22
10X06_2_GGCATATGGACTAC.1	AmygdalaExcitatory	TEGLU22
10X56_2_GATAACAGAAGT.	AmygdalaExcitatory	TEGLU22
10X56_2_CACGGAGCGAAG.	AmygdalaExcitatory	TEGLU22
10X49_3_TATGGAAAAACG.	AmygdalaExcitatory	TEGLU22
10X34_2_TGACTGGAACACCA.1	AmygdalaExcitatory	TEGLU22
10X34_2_TACGTTACGCTCCT.1	AmygdalaExcitatory	TEGLU22
10X06_1_AACCGCCTTTCTAC.1	AmygdalaExcitatory	TEGLU22
10X34_2_ATTATGGATCCCGT.1	AmygdalaExcitatory	TEGLU22
10X49_3_AGGTACGCTATG.	AmygdalaExcitatory	TEGLU22
10X34_1_TCATTGACGGCGAA.1	AmygdalaExcitatory	TEGLU22
10X06_1_TGACGCCTAGATGA.1	AmygdalaExcitatory	TEGLU22
10X49_1_GGCGCTCGGAGA.	AmygdalaExcitatory	TEGLU22
10X34_2_CAGATCGAGAAAGT.1	AmygdalaExcitatory	TEGLU22
10X34_2_CGCGAGACCCTTCG.1	AmygdalaExcitatory	TEGLU22
10X06_1_TACGTACTCATGGT.1	AmygdalaExcitatory	TEGLU22
10X49_3_TAAGGAAGCTAC.	AmygdalaExcitatory	TEGLU22
10X34_2_CGGATATGGGGCAA.1	AmygdalaExcitatory	TEGLU22
10X34_1_TTGGTACTCTCATT.1	AmygdalaExcitatory	TEGLU22
10X49_1_GCTATGTCCAGA.	AmygdalaExcitatory	TEGLU22
10X34_1_CACCGTACGCATAC.1	AmygdalaExcitatory	TEGLU22
10X34_2_ACAGTTCTGAAAGT.1	AmygdalaExcitatory	TEGLU22
10X34_1_GACGAGGAGTTCAG.1	AmygdalaExcitatory	TEGLU22
10X28_3_TATCAGCTTCTCAT.1	AmygdalaExcitatory	TEGLU22
10X49_3_AACCTGCCTAAG.	AmygdalaExcitatory	TEGLU22
10X49_1_GACTCTTCAGAC.	AmygdalaExcitatory	TEGLU22
10X49_1_GTACACTACTGG.	AmygdalaExcitatory	TEGLU22
10X28_3_CGTGTAGACTGATG.1	AmygdalaExcitatory	TEGLU22
10X49_1_TCAAACTTCGGA.	AmygdalaExcitatory	TEGLU22
10X49_1_ACTTTGCTGACA.	AmygdalaExcitatory	TEGLU22
10X49_2_CATAGACGTAGT.	AmygdalaExcitatory	TEGLU22
10X49_1_TAACCTTTTGGG.	AmygdalaExcitatory	TEGLU22
10X34_2_CGAGAACTTGTGAC.1	AmygdalaExcitatory	TEGLU22
10X34_2_GCCGAGTGCAATCG.1	AmygdalaExcitatory	TEGLU22
10X34_2_GCAAGACTAGCTAC.1	AmygdalaExcitatory	TEGLU22
10X49_3_AGCAGATTCAGG.	AmygdalaExcitatory	TEGLU22
10X06_2_CCGAAAACCGACTA.1	AmygdalaExcitatory	TEGLU22
10X06_2_TAGTATGAGTATCG.1	AmygdalaExcitatory	TEGLU22
10X06_1_TCGTTATGCACTGA.1	AmygdalaExcitatory	TEGLU22
10X49_2_ATGTTGACACGT.	AmygdalaExcitatory	TEGLU22
10X49_3_GCCATGTTGGCA.	AmygdalaExcitatory	TEGLU22
10X49_3_GCCACTCGGGAA.	AmygdalaExcitatory	TEGLU22
10X49_2_CCCATGGCTTCC.	AmygdalaExcitatory	TEGLU22
10X49_2_CTATACCCTCCA.	AmygdalaExcitatory	TEGLU22
10X49_3_CCCACTCTGTCC.	AmygdalaExcitatory	TEGLU22
10X49_1_AGATGAACGGTT.	AmygdalaExcitatory	TEGLU22
10X34_1_ATTTGCACCTCAAG.1	AmygdalaExcitatory	TEGLU22
10X56_3_AGTCCTGCTCCT.	AmygdalaExcitatory	TEGLU22
10X56_3_AATAACAGAGGC.	AmygdalaExcitatory	TEGLU22
10X49_1_TAGGGAGTCACA.	AmygdalaExcitatory	TEGLU22
10X49_2_GTCCGAAGCAAA.	AmygdalaExcitatory	TEGLU22
10X49_3_CGATTGTATCGG.	AmygdalaExcitatory	TEGLU22
10X49_3_ATCCGACCTTAT.	AmygdalaExcitatory	TEGLU22
10X49_1_ACTGACATCGAC.	AmygdalaExcitatory	TEGLU22
10X49_3_AATCGACCTATT.	AmygdalaExcitatory	TEGLU22
10X49_1_GGTAACATTTCC.	AmygdalaExcitatory	TEGLU22
10X49_3_AGTCTGCCCGTT.	AmygdalaExcitatory	TEGLU22
10X28_2_AGCTGTGATGTTCT.1	AmygdalaExcitatory	TEGLU22
10X49_3_GGCTACCTCCAC.	AmygdalaExcitatory	TEGLU22
10X49_3_CAGTTGCCTACC.	AmygdalaExcitatory	TEGLU22
10X34_1_TGGTTACTATCACG.1	AmygdalaExcitatory	TEGLU22
10X34_2_GCTTAACTAGGTTC.1	AmygdalaExcitatory	TEGLU22
10X49_3_GATATGGTGTAC.	AmygdalaExcitatory	TEGLU22
10X49_2_CGGCTGAGTAGA.	AmygdalaExcitatory	TEGLU22
10X49_1_GCTCACTCGATG.	AmygdalaExcitatory	TEGLU22
10X56_2_TAGTCTTTTCAC.	AmygdalaExcitatory	TEGLU22
10X49_1_ACTATGGGGCAA.	AmygdalaExcitatory	TEGLU22
10X49_1_TGCGGAATCTCT.	AmygdalaExcitatory	TEGLU22
10X49_2_CATCACCGTACA.	AmygdalaExcitatory	TEGLU22
10X56_2_AAGATGGTGAGG.	AmygdalaExcitatory	TEGLU22
10X49_3_GGCATGGGACGA.	AmygdalaExcitatory	TEGLU22
10X34_2_ATCTCAACCGAGAG.1	AmygdalaExcitatory	TEGLU22
10X49_3_CCGGCTTTCATC.	AmygdalaExcitatory	TEGLU22
10X49_1_CATTTGCGCAAT.	AmygdalaExcitatory	TEGLU22
10X49_1_TCTTTGAGAAGT.	AmygdalaExcitatory	TEGLU22
10X49_3_AGGAGACAGCTA.	AmygdalaExcitatory	TEGLU22
10X49_1_ACATACAAGTAG.	AmygdalaExcitatory	TEGLU22
10X56_2_AGTGACAAAGTG.	AmygdalaExcitatory	TEGLU22
10X49_3_GCATGACCGAAT.	AmygdalaExcitatory	TEGLU22
10X49_3_CGCATGCCAACA.	AmygdalaExcitatory	TEGLU22
10X56_2_CTTACTTGCAAC.	AmygdalaExcitatory	TEGLU22
10X34_2_TACGAGTGAGGTTC.1	AmygdalaExcitatory	TEGLU22
10X56_3_TCGAACATAAGG.	AmygdalaExcitatory	TEGLU22
10X49_3_GACTACACACGT.	AmygdalaExcitatory	TEGLU22
10X49_2_GCCATGAGAACA.	AmygdalaExcitatory	TEGLU22
10X34_2_ATTGATGAAGATCC.1	AmygdalaExcitatory	TEGLU22
10X34_2_CATACTACTCGCAA.1	AmygdalaExcitatory	TEGLU22
10X49_3_CAGAACGCGTTA.	AmygdalaExcitatory	TEGLU22
10X06_1_ATCTTTCTTCCTCG.1	AmygdalaExcitatory	TEGLU22
10X56_2_AAGTGACCAGTA.	AmygdalaExcitatory	TEGLU22
10X34_2_TTCATCGAGATGAA.1	AmygdalaExcitatory	TEGLU22
10X49_1_CAAGACGAAAGT.	AmygdalaExcitatory	TEGLU22
10X49_3_ACTCTGGTGTCA.	AmygdalaExcitatory	TEGLU22
10X49_3_CTCGCTGTTTCT.	AmygdalaExcitatory	TEGLU22
10X56_3_GTATCTAAGGTA.	AmygdalaExcitatory	TEGLU22
10X34_2_CGTCCATGGTACGT.1	AmygdalaExcitatory	TEGLU22
10X49_3_CGTAACGGTCAT.	AmygdalaExcitatory	TEGLU22
10X56_2_ACTTTGCTGAAC.	AmygdalaExcitatory	TEGLU22
10X49_3_AATGCTACTCAG.	AmygdalaExcitatory	TEGLU22
10X49_3_GGTTTGTAAGGA.	AmygdalaExcitatory	TEGLU22
10X49_3_TCATACTCTTAC.	AmygdalaExcitatory	TEGLU22
10X06_1_GACCTCTGTGTCCC.1	AmygdalaExcitatory	TEGLU22
10X56_2_TTTGTGAGCCTA.	AmygdalaExcitatory	TEGLU22
10X34_2_TTCGGAGAAAAGTG.1	AmygdalaExcitatory	TEGLU22
10X49_1_GGCTTGACAGTC.	AmygdalaExcitatory	TEGLU22
10X56_2_TCTAGATGCTGA.	AmygdalaExcitatory	TEGLU22
10X06_2_ATACCGGACTGTTT.1	AmygdalaExcitatory	TEGLU22
10X34_1_ACAAGAGAAGGCGA.1	AmygdalaExcitatory	TEGLU22
10X34_2_TGGACTGAGAGACG.1	AmygdalaExcitatory	TEGLU22
10X28_3_AGACCTGATCAGTG.1	AmygdalaExcitatory	TEGLU22
10X34_2_GGAGGTGACGTTAG.1	AmygdalaExcitatory	TEGLU22
10X06_2_AGAATTTGGAGGAC.1	AmygdalaExcitatory	TEGLU22
10X34_1_AACCTTACACTCTT.1	AmygdalaExcitatory	TEGLU22
10X49_3_GGCACTTCCAAG.	AmygdalaExcitatory	TEGLU22
10X49_1_GGACTGAAGTGA.	AmygdalaExcitatory	TEGLU22
10X49_1_CTACCTAAAGTG.	AmygdalaExcitatory	TEGLU22
10X49_3_GAAATGCCCTAC.	AmygdalaExcitatory	TEGLU22
10X49_1_TGACTGATGACC.	AmygdalaExcitatory	TEGLU22
10X34_2_TCCCATCTGTCTAG.1	AmygdalaExcitatory	TEGLU22
10X34_2_ACAGTTCTCTGTAG.1	AmygdalaExcitatory	TEGLU22
10X34_2_ACAACCGAAACTGC.1	AmygdalaExcitatory	TEGLU22
10X49_1_AAGACTCGAACT.	AmygdalaExcitatory	TEGLU22
10X49_3_AATAACAAAGCA.	AmygdalaExcitatory	TEGLU22
10X34_1_AGCTTTACTGGCAT.1	AmygdalaExcitatory	TEGLU22
10X49_3_AGAATGGCGAGA.	AmygdalaExcitatory	TEGLU22
10X49_3_CCGACTGCCAAT.	AmygdalaExcitatory	TEGLU22
10X28_3_GAGCATACTATGCG.1	AmygdalaExcitatory	TEGLU22
10X49_3_CAACCTTCAGGT.	AmygdalaExcitatory	TEGLU22
10X49_1_CTCAACATGGTC.	AmygdalaExcitatory	TEGLU22
10X49_3_CGGCACGAAACA.	AmygdalaExcitatory	TEGLU22
10X49_3_CTACACGTTGCA.	AmygdalaExcitatory	TEGLU22
10X49_3_ATACCTGGCAAG.	AmygdalaExcitatory	TEGLU22
10X56_2_ACAATGACCTCC.	AmygdalaExcitatory	TEGLU22
10X49_3_GCGGTGCTGAAC.	AmygdalaExcitatory	TEGLU22
10X06_1_GCGAGCACCACAAC.1	AmygdalaExcitatory	TEGLU22
10X49_2_AGTCTGGTATGC.	AmygdalaExcitatory	TEGLU22
10X49_3_GCGGACTCAGAC.	AmygdalaExcitatory	TEGLU22
10X06_1_CTAACGGAAGCGGA.1	AmygdalaExcitatory	TEGLU22
10X49_3_GGTCCTCGTAAC.	AmygdalaExcitatory	TEGLU22
10X49_3_AGACGATTCCCG.	AmygdalaExcitatory	TEGLU22
10X34_1_GGTATCGAATCAGC.1	AmygdalaExcitatory	TEGLU22
10X34_2_GACCTAGAGTAAGA.1	AmygdalaExcitatory	TEGLU22
10X49_1_TCACTGTCGCTC.	AmygdalaExcitatory	TEGLU22
10X56_2_CGATCTTCGCCT.	AmygdalaExcitatory	TEGLU22
10X49_1_TGATTGTTCCAT.	AmygdalaExcitatory	TEGLU22
10X34_1_CGATACGATGCATG.1	AmygdalaExcitatory	TEGLU22
10X49_1_GCTTTGTACTTC.	AmygdalaExcitatory	TEGLU22
10X49_3_AGCTGATAACGC.	AmygdalaExcitatory	TEGLU22
10X49_3_TCATACCGTCTC.	AmygdalaExcitatory	TEGLU22
10X49_3_GGCAACTCTTAC.	AmygdalaExcitatory	TEGLU22
10X56_2_TCAGCTCATGAC.	AmygdalaExcitatory	TEGLU22
10X49_3_TTAGTGGTATCG.	AmygdalaExcitatory	TEGLU22
10X49_3_AGATGAGAATGA.	AmygdalaExcitatory	TEGLU22
10X49_1_ACACGATGGTCA.	AmygdalaExcitatory	TEGLU22
10X49_3_ATTGTGCTACTT.	AmygdalaExcitatory	TEGLU22
10X34_2_CAATATGAACTAGC.1	AmygdalaExcitatory	TEGLU22
10X20_2_ACAAGAGACCATGA.1	Astrocytes	RGSZ,ACTE1,ACNT2,ACTE2,ACMB,ACOB,RGDG,ACNT1
10X57_3_CGAAGAATCAGC.	Astrocytes	RGSZ,ACTE1,ACNT2,ACTE2,ACMB,ACOB,RGDG,ACNT1
10X22_3_AAGTCTCTTACAGC.1	Astrocytes	RGSZ,ACTE1,ACNT2,ACTE2,ACMB,ACOB,RGDG,ACNT1
10X52_6_CATGACTATCTC.	Astrocytes	RGSZ,ACTE1,ACNT2,ACTE2,ACMB,ACOB,RGDG,ACNT1
10X04_2_CCAGACCTAAGGTA.1	Astrocytes	RGSZ,ACTE1,ACNT2,ACTE2,ACMB,ACOB,RGDG,ACNT1
10X48_2_TCCCTGTGGATC.	Astrocytes	RGSZ,ACTE1,ACNT2,ACTE2,ACMB,ACOB,RGDG,ACNT1
10X52_5_TTAAGAACCTGA.	Astrocytes	RGSZ,ACTE1,ACNT2,ACTE2,ACMB,ACOB,RGDG,ACNT1
10X05_1_TGAAGCTGTGTTCT.1	Astrocytes	RGSZ,ACTE1,ACNT2,ACTE2,ACMB,ACOB,RGDG,ACNT1
10X22_3_AGAACGCTCGAGAG.1	Astrocytes	RGSZ,ACTE1,ACNT2,ACTE2,ACMB,ACOB,RGDG,ACNT1
10X04_1_GGCAATACTATCTC.1	Astrocytes	RGSZ,ACTE1,ACNT2,ACTE2,ACMB,ACOB,RGDG,ACNT1
10X52_4_TGGCTGTTGAGC.	Astrocytes	RGSZ,ACTE1,ACNT2,ACTE2,ACMB,ACOB,RGDG,ACNT1
10X50_2_TTTCGAACCAAC.	Astrocytes	RGSZ,ACTE1,ACNT2,ACTE2,ACMB,ACOB,RGDG,ACNT1
10X49_5_CTGAGAAGCATC.	Astrocytes	RGSZ,ACTE1,ACNT2,ACTE2,ACMB,ACOB,RGDG,ACNT1
10X52_2_ACGGCTTGTGCA.	Astrocytes	RGSZ,ACTE1,ACNT2,ACTE2,ACMB,ACOB,RGDG,ACNT1
10X52_2_TGGATGGAGACG.	Astrocytes	RGSZ,ACTE1,ACNT2,ACTE2,ACMB,ACOB,RGDG,ACNT1
10X33_3_GTACGAATCACG.	Astrocytes	RGSZ,ACTE1,ACNT2,ACTE2,ACMB,ACOB,RGDG,ACNT1
10X36_3_CTGCACCTGTAG.	Astrocytes	RGSZ,ACTE1,ACNT2,ACTE2,ACMB,ACOB,RGDG,ACNT1
10X24_2_ATTTCTCTGGACGA.1	Astrocytes	RGSZ,ACTE1,ACNT2,ACTE2,ACMB,ACOB,RGDG,ACNT1
10X04_1_ATTAGTGAGCTGTA.1	Astrocytes	RGSZ,ACTE1,ACNT2,ACTE2,ACMB,ACOB,RGDG,ACNT1
10X24_1_AATGGCTGTTCTGT.1	Astrocytes	RGSZ,ACTE1,ACNT2,ACTE2,ACMB,ACOB,RGDG,ACNT1
10X20_1_GGGAAGACGGACTT.1	Astrocytes	RGSZ,ACTE1,ACNT2,ACTE2,ACMB,ACOB,RGDG,ACNT1
10X52_1_ACCACTCGCATA.	Astrocytes	RGSZ,ACTE1,ACNT2,ACTE2,ACMB,ACOB,RGDG,ACNT1
10X33_1_CGAGGGCTAAGGGC.1	Astrocytes	RGSZ,ACTE1,ACNT2,ACTE2,ACMB,ACOB,RGDG,ACNT1
10X52_4_ATTGTGCCTCCA.	Astrocytes	RGSZ,ACTE1,ACNT2,ACTE2,ACMB,ACOB,RGDG,ACNT1
10X24_1_GAACTGTGGTTCAG.1	Astrocytes	RGSZ,ACTE1,ACNT2,ACTE2,ACMB,ACOB,RGDG,ACNT1
10X04_1_TATCCTGAGGAGTG.1	Astrocytes	RGSZ,ACTE1,ACNT2,ACTE2,ACMB,ACOB,RGDG,ACNT1
10X28_4_AGGAAATGTCTTTG.1	Astrocytes	RGSZ,ACTE1,ACNT2,ACTE2,ACMB,ACOB,RGDG,ACNT1
10X49_4_TATAACCCTCCA.	Astrocytes	RGSZ,ACTE1,ACNT2,ACTE2,ACMB,ACOB,RGDG,ACNT1
10X22_3_ATTGAATGAGCATC.1	Astrocytes	RGSZ,ACTE1,ACNT2,ACTE2,ACMB,ACOB,RGDG,ACNT1
10X05_1_GCACTGCTGGACTT.1	Astrocytes	RGSZ,ACTE1,ACNT2,ACTE2,ACMB,ACOB,RGDG,ACNT1
10X22_1_GTTACGGAGAATCC.1	Astrocytes	RGSZ,ACTE1,ACNT2,ACTE2,ACMB,ACOB,RGDG,ACNT1
10X22_4_TCGAGAACCTAAGC.1	Astrocytes	RGSZ,ACTE1,ACNT2,ACTE2,ACMB,ACOB,RGDG,ACNT1
10X20_2_AGAGCGGATTGCGA.1	Astrocytes	RGSZ,ACTE1,ACNT2,ACTE2,ACMB,ACOB,RGDG,ACNT1
10X52_5_CCAGCTGGCATT.	Astrocytes	RGSZ,ACTE1,ACNT2,ACTE2,ACMB,ACOB,RGDG,ACNT1
10X19_2_ACGCCGGATGGAGG.1	Astrocytes	RGSZ,ACTE1,ACNT2,ACTE2,ACMB,ACOB,RGDG,ACNT1
10X20_2_TATACCACCTTGAG.1	Astrocytes	RGSZ,ACTE1,ACNT2,ACTE2,ACMB,ACOB,RGDG,ACNT1
10X50_5_ACGCACTCGCTC.	Astrocytes	RGSZ,ACTE1,ACNT2,ACTE2,ACMB,ACOB,RGDG,ACNT1
10X28_2_GGACCGTGAACCGT.1	Astrocytes	RGSZ,ACTE1,ACNT2,ACTE2,ACMB,ACOB,RGDG,ACNT1
10X06_2_TGCTTAACGATAAG.1	Astrocytes	RGSZ,ACTE1,ACNT2,ACTE2,ACMB,ACOB,RGDG,ACNT1
10X57_7_GAGGACCACTCC.	Astrocytes	RGSZ,ACTE1,ACNT2,ACTE2,ACMB,ACOB,RGDG,ACNT1
10X52_4_AGCAGATAGACC.	Astrocytes	RGSZ,ACTE1,ACNT2,ACTE2,ACMB,ACOB,RGDG,ACNT1
10X52_3_AGGGACTATGGC.	Astrocytes	RGSZ,ACTE1,ACNT2,ACTE2,ACMB,ACOB,RGDG,ACNT1
10X33_4_CGTACTCCATAG.	Astrocytes	RGSZ,ACTE1,ACNT2,ACTE2,ACMB,ACOB,RGDG,ACNT1
10X48_3_GGCGTGGAAACA.	Astrocytes	RGSZ,ACTE1,ACNT2,ACTE2,ACMB,ACOB,RGDG,ACNT1
10X57_2_TTCTACTGACTG.	Astrocytes	RGSZ,ACTE1,ACNT2,ACTE2,ACMB,ACOB,RGDG,ACNT1
10X04_4_TTAGGTCTGTTTCT.1	Astrocytes	RGSZ,ACTE1,ACNT2,ACTE2,ACMB,ACOB,RGDG,ACNT1
10X33_3_GCGTCTAGTCAC.	Astrocytes	RGSZ,ACTE1,ACNT2,ACTE2,ACMB,ACOB,RGDG,ACNT1
10X20_2_GATGCATGTGACTG.1	Astrocytes	RGSZ,ACTE1,ACNT2,ACTE2,ACMB,ACOB,RGDG,ACNT1
10X48_1_CGATTGGGTTAC.	Astrocytes	RGSZ,ACTE1,ACNT2,ACTE2,ACMB,ACOB,RGDG,ACNT1
10X22_3_CCTCGAACGTAAAG.1	Astrocytes	RGSZ,ACTE1,ACNT2,ACTE2,ACMB,ACOB,RGDG,ACNT1
10X28_2_AAGGTGCTAAACAG.1	Astrocytes	RGSZ,ACTE1,ACNT2,ACTE2,ACMB,ACOB,RGDG,ACNT1
10X57_7_ACCACTTAGCCA.	Astrocytes	RGSZ,ACTE1,ACNT2,ACTE2,ACMB,ACOB,RGDG,ACNT1
10X33_1_GAGATCACCACTGA.1	Astrocytes	RGSZ,ACTE1,ACNT2,ACTE2,ACMB,ACOB,RGDG,ACNT1
10X53_5_CAGAACGGAGGT.	Astrocytes	RGSZ,ACTE1,ACNT2,ACTE2,ACMB,ACOB,RGDG,ACNT1
10X28_2_CAACTTTGAGAATG.1	Astrocytes	RGSZ,ACTE1,ACNT2,ACTE2,ACMB,ACOB,RGDG,ACNT1
10X19_2_TCTATGTGAGCTAC.1	Astrocytes	RGSZ,ACTE1,ACNT2,ACTE2,ACMB,ACOB,RGDG,ACNT1
10X52_4_CGAGGAACCGAT.	Astrocytes	RGSZ,ACTE1,ACNT2,ACTE2,ACMB,ACOB,RGDG,ACNT1
10X57_3_TCGCCTCCCGTT.	Astrocytes	RGSZ,ACTE1,ACNT2,ACTE2,ACMB,ACOB,RGDG,ACNT1
10X55_2_AATGTCAGACGCTC.	Astrocytes	RGSZ,ACTE1,ACNT2,ACTE2,ACMB,ACOB,RGDG,ACNT1
10X46_1_GCGTACCTCGCTAA.1	Astrocytes	RGSZ,ACTE1,ACNT2,ACTE2,ACMB,ACOB,RGDG,ACNT1
10X51_3_GCCAACACCATG.	Astrocytes	RGSZ,ACTE1,ACNT2,ACTE2,ACMB,ACOB,RGDG,ACNT1
10X52_2_CCGAGAGCGGAA.	Astrocytes	RGSZ,ACTE1,ACNT2,ACTE2,ACMB,ACOB,RGDG,ACNT1
10X04_1_ATCTGACTCGTGTA.1	Astrocytes	RGSZ,ACTE1,ACNT2,ACTE2,ACMB,ACOB,RGDG,ACNT1
10X49_4_CTTTACGGGAGT.	Astrocytes	RGSZ,ACTE1,ACNT2,ACTE2,ACMB,ACOB,RGDG,ACNT1
10X48_1_AGAGACCCGATA.	Astrocytes	RGSZ,ACTE1,ACNT2,ACTE2,ACMB,ACOB,RGDG,ACNT1
10X52_5_GCTCTGTTACTC.	Astrocytes	RGSZ,ACTE1,ACNT2,ACTE2,ACMB,ACOB,RGDG,ACNT1
10X49_4_CGAACTTGGCAT.	Astrocytes	RGSZ,ACTE1,ACNT2,ACTE2,ACMB,ACOB,RGDG,ACNT1
10X53_5_ACCAGATGCTAG.	Astrocytes	RGSZ,ACTE1,ACNT2,ACTE2,ACMB,ACOB,RGDG,ACNT1
10X22_3_GCAGCTCTGTATGC.1	Astrocytes	RGSZ,ACTE1,ACNT2,ACTE2,ACMB,ACOB,RGDG,ACNT1
10X33_1_CGCACTACGTCTGA.1	Astrocytes	RGSZ,ACTE1,ACNT2,ACTE2,ACMB,ACOB,RGDG,ACNT1
10X24_1_AGGTGTTGACGTTG.1	Astrocytes	RGSZ,ACTE1,ACNT2,ACTE2,ACMB,ACOB,RGDG,ACNT1
10X52_1_ATAGTGGCTACA.	Astrocytes	RGSZ,ACTE1,ACNT2,ACTE2,ACMB,ACOB,RGDG,ACNT1
10X22_4_GGGAAGTGCTTATC.1	Astrocytes	RGSZ,ACTE1,ACNT2,ACTE2,ACMB,ACOB,RGDG,ACNT1
10X57_4_CTAATGTTCTGT.	Astrocytes	RGSZ,ACTE1,ACNT2,ACTE2,ACMB,ACOB,RGDG,ACNT1
10X46_1_GACAACTGTGCAGT.1	Astrocytes	RGSZ,ACTE1,ACNT2,ACTE2,ACMB,ACOB,RGDG,ACNT1
10X52_5_ATCGGAGCGGAA.	Astrocytes	RGSZ,ACTE1,ACNT2,ACTE2,ACMB,ACOB,RGDG,ACNT1
10X49_4_CATGACAGCATC.	Astrocytes	RGSZ,ACTE1,ACNT2,ACTE2,ACMB,ACOB,RGDG,ACNT1
10X04_4_GAAAGTGAGCGTAT.1	Astrocytes	RGSZ,ACTE1,ACNT2,ACTE2,ACMB,ACOB,RGDG,ACNT1
10X57_2_GACTCTTACTGG.	Astrocytes	RGSZ,ACTE1,ACNT2,ACTE2,ACMB,ACOB,RGDG,ACNT1
10X52_3_CGTAACTGGCAT.	Astrocytes	RGSZ,ACTE1,ACNT2,ACTE2,ACMB,ACOB,RGDG,ACNT1
10X20_1_ACTTTGTGTTCGTT.1	Astrocytes	RGSZ,ACTE1,ACNT2,ACTE2,ACMB,ACOB,RGDG,ACNT1
10X54_5_TCAAGGTCGATTGT.	Astrocytes	RGSZ,ACTE1,ACNT2,ACTE2,ACMB,ACOB,RGDG,ACNT1
10X20_2_AAGATTACTAGACC.1	Astrocytes	RGSZ,ACTE1,ACNT2,ACTE2,ACMB,ACOB,RGDG,ACNT1
10X19_2_CTTGTATGACGGAG.1	Astrocytes	RGSZ,ACTE1,ACNT2,ACTE2,ACMB,ACOB,RGDG,ACNT1
10X57_6_ATGAGACTAAGC.	Astrocytes	RGSZ,ACTE1,ACNT2,ACTE2,ACMB,ACOB,RGDG,ACNT1
10X52_4_CGGCACTGGTGT.	Astrocytes	RGSZ,ACTE1,ACNT2,ACTE2,ACMB,ACOB,RGDG,ACNT1
10X49_3_CAACACGCGAGA.	Astrocytes	RGSZ,ACTE1,ACNT2,ACTE2,ACMB,ACOB,RGDG,ACNT1
10X24_2_TGCGATGATCTTAC.1	Astrocytes	RGSZ,ACTE1,ACNT2,ACTE2,ACMB,ACOB,RGDG,ACNT1
10X52_2_ACCACTTCTCCG.	Astrocytes	RGSZ,ACTE1,ACNT2,ACTE2,ACMB,ACOB,RGDG,ACNT1
10X22_3_AGATTAACGTATCG.1	Astrocytes	RGSZ,ACTE1,ACNT2,ACTE2,ACMB,ACOB,RGDG,ACNT1
10X19_2_CCCGGAGATTTGCT.1	Astrocytes	RGSZ,ACTE1,ACNT2,ACTE2,ACMB,ACOB,RGDG,ACNT1
10X04_1_GTGCCACTTGTCCC.1	Astrocytes	RGSZ,ACTE1,ACNT2,ACTE2,ACMB,ACOB,RGDG,ACNT1
10X05_2_GAGCGCACTTGTCT.1	Astrocytes	RGSZ,ACTE1,ACNT2,ACTE2,ACMB,ACOB,RGDG,ACNT1
10X46_1_CTAACACTTCAGGT.1	Astrocytes	RGSZ,ACTE1,ACNT2,ACTE2,ACMB,ACOB,RGDG,ACNT1
10X24_3_CATCAACTCGCAAT.1	Astrocytes	RGSZ,ACTE1,ACNT2,ACTE2,ACMB,ACOB,RGDG,ACNT1
10X43_3_CCTCACCAGCTA.	Astrocytes	RGSZ,ACTE1,ACNT2,ACTE2,ACMB,ACOB,RGDG,ACNT1
10X28_3_TGGAGACTGTAAAG.1	Astrocytes	RGSZ,ACTE1,ACNT2,ACTE2,ACMB,ACOB,RGDG,ACNT1
10X49_4_TGATCTGTTGCA.	Astrocytes	RGSZ,ACTE1,ACNT2,ACTE2,ACMB,ACOB,RGDG,ACNT1
10X57_2_GCCGCTATTTCC.	Astrocytes	RGSZ,ACTE1,ACNT2,ACTE2,ACMB,ACOB,RGDG,ACNT1
10X28_3_AGGAATGACATGCA.1	Astrocytes	RGSZ,ACTE1,ACNT2,ACTE2,ACMB,ACOB,RGDG,ACNT1
10X28_2_CTAGGCCTCTGAAC.1	Astrocytes	RGSZ,ACTE1,ACNT2,ACTE2,ACMB,ACOB,RGDG,ACNT1
10X52_3_CAGACTCTTGAG.	Astrocytes	RGSZ,ACTE1,ACNT2,ACTE2,ACMB,ACOB,RGDG,ACNT1
10X22_4_AGAGGTCTGCCAAT.1	Astrocytes	RGSZ,ACTE1,ACNT2,ACTE2,ACMB,ACOB,RGDG,ACNT1
10X22_1_ATTCCATGGTGTTG.1	Astrocytes	RGSZ,ACTE1,ACNT2,ACTE2,ACMB,ACOB,RGDG,ACNT1
10X22_3_AGTTCTTGGTCAAC.1	Astrocytes	RGSZ,ACTE1,ACNT2,ACTE2,ACMB,ACOB,RGDG,ACNT1
10X22_3_GACTTTACTCGTAG.1	Astrocytes	RGSZ,ACTE1,ACNT2,ACTE2,ACMB,ACOB,RGDG,ACNT1
10X28_2_CATTAGCTAAGCAA.1	Astrocytes	RGSZ,ACTE1,ACNT2,ACTE2,ACMB,ACOB,RGDG,ACNT1
10X52_7_GATATGCTAGAC.	Astrocytes	RGSZ,ACTE1,ACNT2,ACTE2,ACMB,ACOB,RGDG,ACNT1
10X26_4_TTTCCAGAGTATCG.1	Astrocytes	RGSZ,ACTE1,ACNT2,ACTE2,ACMB,ACOB,RGDG,ACNT1
10X49_4_TGTGACGTGCAT.	Astrocytes	RGSZ,ACTE1,ACNT2,ACTE2,ACMB,ACOB,RGDG,ACNT1
10X52_3_AGGAGACAACTG.	Astrocytes	RGSZ,ACTE1,ACNT2,ACTE2,ACMB,ACOB,RGDG,ACNT1
10X22_3_AGCTTACTTGTCTT.1	Astrocytes	RGSZ,ACTE1,ACNT2,ACTE2,ACMB,ACOB,RGDG,ACNT1
10X24_2_GATATATGGCGAAG.1	Astrocytes	RGSZ,ACTE1,ACNT2,ACTE2,ACMB,ACOB,RGDG,ACNT1
10X28_5_GAAGTCTGTACTTC.1	Astrocytes	RGSZ,ACTE1,ACNT2,ACTE2,ACMB,ACOB,RGDG,ACNT1
10X53_5_AAGGTGACCTCC.	Astrocytes	RGSZ,ACTE1,ACNT2,ACTE2,ACMB,ACOB,RGDG,ACNT1
10X28_3_CATGCGCTATTCCT.1	Astrocytes	RGSZ,ACTE1,ACNT2,ACTE2,ACMB,ACOB,RGDG,ACNT1
10X24_4_ATTGTAGATCTTAC.1	Astrocytes	RGSZ,ACTE1,ACNT2,ACTE2,ACMB,ACOB,RGDG,ACNT1
10X20_1_GGCCCAGACTGATG.1	Astrocytes	RGSZ,ACTE1,ACNT2,ACTE2,ACMB,ACOB,RGDG,ACNT1
10X24_2_GTAATATGTTAGGC.1	Astrocytes	RGSZ,ACTE1,ACNT2,ACTE2,ACMB,ACOB,RGDG,ACNT1
10X28_3_CGATCCACGTCATG.1	Astrocytes	RGSZ,ACTE1,ACNT2,ACTE2,ACMB,ACOB,RGDG,ACNT1
10X52_7_GACTGAAGGTTC.	Astrocytes	RGSZ,ACTE1,ACNT2,ACTE2,ACMB,ACOB,RGDG,ACNT1
10X52_1_TCACTGACTCAG.	Astrocytes	RGSZ,ACTE1,ACNT2,ACTE2,ACMB,ACOB,RGDG,ACNT1
10X54_8_AGAAGGTAACGTTC.	Astrocytes	RGSZ,ACTE1,ACNT2,ACTE2,ACMB,ACOB,RGDG,ACNT1
10X20_1_CTGAAGTGACAGCT.1	Astrocytes	RGSZ,ACTE1,ACNT2,ACTE2,ACMB,ACOB,RGDG,ACNT1
10X57_4_TGAGACCGTAAC.	Astrocytes	RGSZ,ACTE1,ACNT2,ACTE2,ACMB,ACOB,RGDG,ACNT1
10X57_5_GATAACTATCTC.	Astrocytes	RGSZ,ACTE1,ACNT2,ACTE2,ACMB,ACOB,RGDG,ACNT1
10X19_2_AATGCGTGCCGCTT.1	Astrocytes	RGSZ,ACTE1,ACNT2,ACTE2,ACMB,ACOB,RGDG,ACNT1
10X22_4_TGGATGTGAAAGTG.1	Astrocytes	RGSZ,ACTE1,ACNT2,ACTE2,ACMB,ACOB,RGDG,ACNT1
10X52_1_CTGTGACAGCTA.	Astrocytes	RGSZ,ACTE1,ACNT2,ACTE2,ACMB,ACOB,RGDG,ACNT1
10X20_1_TCAGCAGAATGTGC.1	Astrocytes	RGSZ,ACTE1,ACNT2,ACTE2,ACMB,ACOB,RGDG,ACNT1
10X52_1_TTTAGAGTGTTG.	Astrocytes	RGSZ,ACTE1,ACNT2,ACTE2,ACMB,ACOB,RGDG,ACNT1
10X52_1_ATAGTGTGGTAC.	Astrocytes	RGSZ,ACTE1,ACNT2,ACTE2,ACMB,ACOB,RGDG,ACNT1
10X28_3_ACTGCCTGGGAACG.1	Astrocytes	RGSZ,ACTE1,ACNT2,ACTE2,ACMB,ACOB,RGDG,ACNT1
10X57_2_AGTTGAGTCGAT.	Astrocytes	RGSZ,ACTE1,ACNT2,ACTE2,ACMB,ACOB,RGDG,ACNT1
10X50_8_CAGTTGGAAAGT.	Astrocytes	RGSZ,ACTE1,ACNT2,ACTE2,ACMB,ACOB,RGDG,ACNT1
10X50_4_TTGAACGCTAAC.	Astrocytes	RGSZ,ACTE1,ACNT2,ACTE2,ACMB,ACOB,RGDG,ACNT1
10X49_4_TACCACCACCAA.	Astrocytes	RGSZ,ACTE1,ACNT2,ACTE2,ACMB,ACOB,RGDG,ACNT1
10X22_4_CGGAATTGACCGAT.1	Astrocytes	RGSZ,ACTE1,ACNT2,ACTE2,ACMB,ACOB,RGDG,ACNT1
10X49_4_TATAGACCCACT.	Astrocytes	RGSZ,ACTE1,ACNT2,ACTE2,ACMB,ACOB,RGDG,ACNT1
10X52_7_AGTTACGCAAGG.	Astrocytes	RGSZ,ACTE1,ACNT2,ACTE2,ACMB,ACOB,RGDG,ACNT1
10X28_5_CATACTTGGCCCTT.1	Astrocytes	RGSZ,ACTE1,ACNT2,ACTE2,ACMB,ACOB,RGDG,ACNT1
10X33_2_CTAGATCTCACTTT.1	Astrocytes	RGSZ,ACTE1,ACNT2,ACTE2,ACMB,ACOB,RGDG,ACNT1
10X52_2_TGAGTGCGATAC.	Astrocytes	RGSZ,ACTE1,ACNT2,ACTE2,ACMB,ACOB,RGDG,ACNT1
10X19_2_AAGTGCACCGAGAG.1	Astrocytes	RGSZ,ACTE1,ACNT2,ACTE2,ACMB,ACOB,RGDG,ACNT1
10X52_3_CTCACTTGCCCT.	Astrocytes	RGSZ,ACTE1,ACNT2,ACTE2,ACMB,ACOB,RGDG,ACNT1
10X20_4_TGACTTACGAGCTT.1	Astrocytes	RGSZ,ACTE1,ACNT2,ACTE2,ACMB,ACOB,RGDG,ACNT1
10X20_1_CCCAACTGCAAAGA.1	Astrocytes	RGSZ,ACTE1,ACNT2,ACTE2,ACMB,ACOB,RGDG,ACNT1
10X24_3_ACTCCCGAGTTAGC.1	Astrocytes	RGSZ,ACTE1,ACNT2,ACTE2,ACMB,ACOB,RGDG,ACNT1
10X33_2_TTCAGTTGGGTACT.1	Astrocytes	RGSZ,ACTE1,ACNT2,ACTE2,ACMB,ACOB,RGDG,ACNT1
10X43_1_GGATGTTGGAGGGT.1	Astrocytes	RGSZ,ACTE1,ACNT2,ACTE2,ACMB,ACOB,RGDG,ACNT1
10X52_2_GAAGACCTGGAT.	Astrocytes	RGSZ,ACTE1,ACNT2,ACTE2,ACMB,ACOB,RGDG,ACNT1
10X22_3_ATGATAACAACCAC.1	Astrocytes	RGSZ,ACTE1,ACNT2,ACTE2,ACMB,ACOB,RGDG,ACNT1
10X20_1_GAATTAACCACTCC.1	Astrocytes	RGSZ,ACTE1,ACNT2,ACTE2,ACMB,ACOB,RGDG,ACNT1
10X53_2_ACTTTGGCAGTT.	Astrocytes	RGSZ,ACTE1,ACNT2,ACTE2,ACMB,ACOB,RGDG,ACNT1
10X49_4_TGTGCTTAGCGT.	Astrocytes	RGSZ,ACTE1,ACNT2,ACTE2,ACMB,ACOB,RGDG,ACNT1
10X19_2_CACAACGAGACACT.1	Astrocytes	RGSZ,ACTE1,ACNT2,ACTE2,ACMB,ACOB,RGDG,ACNT1
10X20_2_AAGATTACAAACGA.1	Astrocytes	RGSZ,ACTE1,ACNT2,ACTE2,ACMB,ACOB,RGDG,ACNT1
10X52_4_CAGCTGTGTCCC.	Astrocytes	RGSZ,ACTE1,ACNT2,ACTE2,ACMB,ACOB,RGDG,ACNT1
10X52_1_AGTCGACTATGG.	Astrocytes	RGSZ,ACTE1,ACNT2,ACTE2,ACMB,ACOB,RGDG,ACNT1
10X22_4_GTTGAGTGAACGTC.1	Astrocytes	RGSZ,ACTE1,ACNT2,ACTE2,ACMB,ACOB,RGDG,ACNT1
10X22_4_AGTACGTGTGCATG.1	Astrocytes	RGSZ,ACTE1,ACNT2,ACTE2,ACMB,ACOB,RGDG,ACNT1
10X28_5_GCGCGATGAGACTC.1	Astrocytes	RGSZ,ACTE1,ACNT2,ACTE2,ACMB,ACOB,RGDG,ACNT1
10X52_7_GGGAACGAATCC.	Astrocytes	RGSZ,ACTE1,ACNT2,ACTE2,ACMB,ACOB,RGDG,ACNT1
10X52_3_AAGCACACCCAA.	Astrocytes	RGSZ,ACTE1,ACNT2,ACTE2,ACMB,ACOB,RGDG,ACNT1
10X26_3_ACTTGACTGCTCCT.1	Astrocytes	RGSZ,ACTE1,ACNT2,ACTE2,ACMB,ACOB,RGDG,ACNT1
10X28_2_AGACTTCTTCCTAT.1	Astrocytes	RGSZ,ACTE1,ACNT2,ACTE2,ACMB,ACOB,RGDG,ACNT1
10X24_1_AGAAGATGCTTCGC.1	Astrocytes	RGSZ,ACTE1,ACNT2,ACTE2,ACMB,ACOB,RGDG,ACNT1
10X52_3_TTAAGAGTCCTC.	Astrocytes	RGSZ,ACTE1,ACNT2,ACTE2,ACMB,ACOB,RGDG,ACNT1
10X20_2_ATCGCCTGCCCGTT.1	Astrocytes	RGSZ,ACTE1,ACNT2,ACTE2,ACMB,ACOB,RGDG,ACNT1
10X52_7_GATTCTTCGATG.	Astrocytes	RGSZ,ACTE1,ACNT2,ACTE2,ACMB,ACOB,RGDG,ACNT1
10X05_1_CAGACAACACGTGT.1	Astrocytes	RGSZ,ACTE1,ACNT2,ACTE2,ACMB,ACOB,RGDG,ACNT1
10X28_2_AAGGTCACGATAGA.1	Astrocytes	RGSZ,ACTE1,ACNT2,ACTE2,ACMB,ACOB,RGDG,ACNT1
10X36_2_GTCTTGACTCTT.	Astrocytes	RGSZ,ACTE1,ACNT2,ACTE2,ACMB,ACOB,RGDG,ACNT1
10X26_4_TTGTACACTACGAC.1	Astrocytes	RGSZ,ACTE1,ACNT2,ACTE2,ACMB,ACOB,RGDG,ACNT1
10X24_2_AGAATGGAACACCA.1	Astrocytes	RGSZ,ACTE1,ACNT2,ACTE2,ACMB,ACOB,RGDG,ACNT1
10X28_5_CGAGGGCTCCAACA.1	Astrocytes	RGSZ,ACTE1,ACNT2,ACTE2,ACMB,ACOB,RGDG,ACNT1
10X52_4_GTCTTGACCTGA.	Astrocytes	RGSZ,ACTE1,ACNT2,ACTE2,ACMB,ACOB,RGDG,ACNT1
10X36_3_AGTGGATACTCT.	Astrocytes	RGSZ,ACTE1,ACNT2,ACTE2,ACMB,ACOB,RGDG,ACNT1
10X20_2_ATACGTCTATACCG.1	Astrocytes	RGSZ,ACTE1,ACNT2,ACTE2,ACMB,ACOB,RGDG,ACNT1
10X26_3_CCAGAAACGTTCGA.1	Astrocytes	RGSZ,ACTE1,ACNT2,ACTE2,ACMB,ACOB,RGDG,ACNT1
10X22_1_GTTACGGATTCCCG.1	Astrocytes	RGSZ,ACTE1,ACNT2,ACTE2,ACMB,ACOB,RGDG,ACNT1
10X04_4_GAGCAGGAATGACC.1	Astrocytes	RGSZ,ACTE1,ACNT2,ACTE2,ACMB,ACOB,RGDG,ACNT1
10X07_1_CTACTATGGCCTTC.1	Astrocytes	RGSZ,ACTE1,ACNT2,ACTE2,ACMB,ACOB,RGDG,ACNT1
10X53_6_GAAGACGGTGAG.	Astrocytes	RGSZ,ACTE1,ACNT2,ACTE2,ACMB,ACOB,RGDG,ACNT1
10X52_2_CTCTCTCATGGT.	Astrocytes	RGSZ,ACTE1,ACNT2,ACTE2,ACMB,ACOB,RGDG,ACNT1
10X43_1_CGTCCAACCTTGGA.1	Astrocytes	RGSZ,ACTE1,ACNT2,ACTE2,ACMB,ACOB,RGDG,ACNT1
10X28_5_GAAGTCTGATACCG.1	Astrocytes	RGSZ,ACTE1,ACNT2,ACTE2,ACMB,ACOB,RGDG,ACNT1
10X22_3_CGGTCACTTTCGTT.1	Astrocytes	RGSZ,ACTE1,ACNT2,ACTE2,ACMB,ACOB,RGDG,ACNT1
10X24_2_GAGGGATGGCGGAA.1	Astrocytes	RGSZ,ACTE1,ACNT2,ACTE2,ACMB,ACOB,RGDG,ACNT1
10X49_4_TACTTGGTAGCT.	Astrocytes	RGSZ,ACTE1,ACNT2,ACTE2,ACMB,ACOB,RGDG,ACNT1
10X52_4_ATCATGAGGTTC.	Astrocytes	RGSZ,ACTE1,ACNT2,ACTE2,ACMB,ACOB,RGDG,ACNT1
10X28_3_TACTGGGATGAGAA.1	Astrocytes	RGSZ,ACTE1,ACNT2,ACTE2,ACMB,ACOB,RGDG,ACNT1
10X24_2_AGCATTCTTTGCAG.1	Astrocytes	RGSZ,ACTE1,ACNT2,ACTE2,ACMB,ACOB,RGDG,ACNT1
10X22_3_CTAACTACAGCACT.1	Astrocytes	RGSZ,ACTE1,ACNT2,ACTE2,ACMB,ACOB,RGDG,ACNT1
10X52_1_CTACGAGTCTGA.	Astrocytes	RGSZ,ACTE1,ACNT2,ACTE2,ACMB,ACOB,RGDG,ACNT1
10X53_3_CAACTGAAACGA.	Astrocytes	RGSZ,ACTE1,ACNT2,ACTE2,ACMB,ACOB,RGDG,ACNT1
10X34_4_CCTCATCTAGAGAT.1	Astrocytes	RGSZ,ACTE1,ACNT2,ACTE2,ACMB,ACOB,RGDG,ACNT1
10X52_3_GCTTTGGCGTAT.	Astrocytes	RGSZ,ACTE1,ACNT2,ACTE2,ACMB,ACOB,RGDG,ACNT1
10X19_2_GCCGACGAGAGGAC.1	Astrocytes	RGSZ,ACTE1,ACNT2,ACTE2,ACMB,ACOB,RGDG,ACNT1
10X52_1_TCTGACCCACAA.	Astrocytes	RGSZ,ACTE1,ACNT2,ACTE2,ACMB,ACOB,RGDG,ACNT1
10X48_2_GATAGATCCTAT.	Astrocytes	RGSZ,ACTE1,ACNT2,ACTE2,ACMB,ACOB,RGDG,ACNT1
10X24_2_GTAGCAACGAATAG.1	Astrocytes	RGSZ,ACTE1,ACNT2,ACTE2,ACMB,ACOB,RGDG,ACNT1
10X52_4_CGACTGGTTAGC.	Astrocytes	RGSZ,ACTE1,ACNT2,ACTE2,ACMB,ACOB,RGDG,ACNT1
10X22_2_CTGACCACGTCATG.1	Astrocytes	RGSZ,ACTE1,ACNT2,ACTE2,ACMB,ACOB,RGDG,ACNT1
10X20_3_TGAAGCTGACCCTC.1	Astrocytes	RGSZ,ACTE1,ACNT2,ACTE2,ACMB,ACOB,RGDG,ACNT1
10X57_3_CCCAGACACAAC.	Astrocytes	RGSZ,ACTE1,ACNT2,ACTE2,ACMB,ACOB,RGDG,ACNT1
10X48_1_TCACGATTGCGA.	Astrocytes	RGSZ,ACTE1,ACNT2,ACTE2,ACMB,ACOB,RGDG,ACNT1
10X20_2_GCCTCAACGAGATA.1	Astrocytes	RGSZ,ACTE1,ACNT2,ACTE2,ACMB,ACOB,RGDG,ACNT1
10X28_5_AGTAATACTGAGCT.1	Astrocytes	RGSZ,ACTE1,ACNT2,ACTE2,ACMB,ACOB,RGDG,ACNT1
10X49_5_TCCATGGGTTAC.	Astrocytes	RGSZ,ACTE1,ACNT2,ACTE2,ACMB,ACOB,RGDG,ACNT1
10X52_4_TAGAGAGGATCT.	Astrocytes	RGSZ,ACTE1,ACNT2,ACTE2,ACMB,ACOB,RGDG,ACNT1
10X28_2_TAGGCAACAACGGG.1	Astrocytes	RGSZ,ACTE1,ACNT2,ACTE2,ACMB,ACOB,RGDG,ACNT1
10X28_4_CTTCACCTCATTTC.1	Astrocytes	RGSZ,ACTE1,ACNT2,ACTE2,ACMB,ACOB,RGDG,ACNT1
10X50_7_CCATACGAACTC.	Astrocytes	RGSZ,ACTE1,ACNT2,ACTE2,ACMB,ACOB,RGDG,ACNT1
10X20_2_TATCTGACTCGCTC.1	Astrocytes	RGSZ,ACTE1,ACNT2,ACTE2,ACMB,ACOB,RGDG,ACNT1
10X19_2_GTACGAACCTGTCC.1	Astrocytes	RGSZ,ACTE1,ACNT2,ACTE2,ACMB,ACOB,RGDG,ACNT1
10X28_3_AAACGCACGAAAGT.1	Astrocytes	RGSZ,ACTE1,ACNT2,ACTE2,ACMB,ACOB,RGDG,ACNT1
10X50_3_AGATGACATGCA.	Astrocytes	RGSZ,ACTE1,ACNT2,ACTE2,ACMB,ACOB,RGDG,ACNT1
10X20_2_GTAGTCGAGTAGGG.1	Astrocytes	RGSZ,ACTE1,ACNT2,ACTE2,ACMB,ACOB,RGDG,ACNT1
10X04_2_TCAATAGATGAGAA.1	Astrocytes	RGSZ,ACTE1,ACNT2,ACTE2,ACMB,ACOB,RGDG,ACNT1
10X52_1_GATGGATAAGGA.	Astrocytes	RGSZ,ACTE1,ACNT2,ACTE2,ACMB,ACOB,RGDG,ACNT1
10X52_4_AGGGCTAAGGTA.	Astrocytes	RGSZ,ACTE1,ACNT2,ACTE2,ACMB,ACOB,RGDG,ACNT1
10X26_3_CTTGTATGTCTGGA.1	Astrocytes	RGSZ,ACTE1,ACNT2,ACTE2,ACMB,ACOB,RGDG,ACNT1
10X52_1_CTTACTTCGTTT.	Astrocytes	RGSZ,ACTE1,ACNT2,ACTE2,ACMB,ACOB,RGDG,ACNT1
10X52_6_GGGACTCTGTGA.	Astrocytes	RGSZ,ACTE1,ACNT2,ACTE2,ACMB,ACOB,RGDG,ACNT1
10X24_1_AATCTCACCAACTG.1	Astrocytes	RGSZ,ACTE1,ACNT2,ACTE2,ACMB,ACOB,RGDG,ACNT1
10X57_2_ACGTCTACCATG.	Astrocytes	RGSZ,ACTE1,ACNT2,ACTE2,ACMB,ACOB,RGDG,ACNT1
10X19_2_TGGTTACTGAGGTG.1	Astrocytes	RGSZ,ACTE1,ACNT2,ACTE2,ACMB,ACOB,RGDG,ACNT1
10X28_4_ATAAACACGACGTT.1	Astrocytes	RGSZ,ACTE1,ACNT2,ACTE2,ACMB,ACOB,RGDG,ACNT1
10X22_3_TAGCTACTGTTCAG.1	Astrocytes	RGSZ,ACTE1,ACNT2,ACTE2,ACMB,ACOB,RGDG,ACNT1
10X22_4_TACTGGGAAACAGA.1	Astrocytes	RGSZ,ACTE1,ACNT2,ACTE2,ACMB,ACOB,RGDG,ACNT1
10X52_7_AAGGTGCAGTTG.	Astrocytes	RGSZ,ACTE1,ACNT2,ACTE2,ACMB,ACOB,RGDG,ACNT1
10X33_1_CATCTCCTCGAATC.1	Astrocytes	RGSZ,ACTE1,ACNT2,ACTE2,ACMB,ACOB,RGDG,ACNT1
10X46_1_CATGTTACTTCGTT.1	Astrocytes	RGSZ,ACTE1,ACNT2,ACTE2,ACMB,ACOB,RGDG,ACNT1
10X33_1_TTTCAGTGGGATTC.1	Astrocytes	RGSZ,ACTE1,ACNT2,ACTE2,ACMB,ACOB,RGDG,ACNT1
10X52_1_TTCTCTTTGACG.	Astrocytes	RGSZ,ACTE1,ACNT2,ACTE2,ACMB,ACOB,RGDG,ACNT1
10X22_2_AGACACTGCGTACA.1	Astrocytes	RGSZ,ACTE1,ACNT2,ACTE2,ACMB,ACOB,RGDG,ACNT1
10X19_2_TCGGCACTGTTGAC.1	Astrocytes	RGSZ,ACTE1,ACNT2,ACTE2,ACMB,ACOB,RGDG,ACNT1
10X53_6_AACCTGGTCTAG.	Astrocytes	RGSZ,ACTE1,ACNT2,ACTE2,ACMB,ACOB,RGDG,ACNT1
10X52_4_CTAATGCTAAGC.	Astrocytes	RGSZ,ACTE1,ACNT2,ACTE2,ACMB,ACOB,RGDG,ACNT1
10X52_2_GTACACGCCATA.	Astrocytes	RGSZ,ACTE1,ACNT2,ACTE2,ACMB,ACOB,RGDG,ACNT1
10X52_6_ATCACTACGCAT.	Astrocytes	RGSZ,ACTE1,ACNT2,ACTE2,ACMB,ACOB,RGDG,ACNT1
10X53_3_GGAGTGAACGAA.	Astrocytes	RGSZ,ACTE1,ACNT2,ACTE2,ACMB,ACOB,RGDG,ACNT1
10X52_1_ATAGCTACCGAT.	Astrocytes	RGSZ,ACTE1,ACNT2,ACTE2,ACMB,ACOB,RGDG,ACNT1
10X52_7_GAAGACCTCCAC.	Astrocytes	RGSZ,ACTE1,ACNT2,ACTE2,ACMB,ACOB,RGDG,ACNT1
10X50_3_TAACACTTCCGC.	Astrocytes	RGSZ,ACTE1,ACNT2,ACTE2,ACMB,ACOB,RGDG,ACNT1
10X51_3_GACACTCGTTAG.	Astrocytes	RGSZ,ACTE1,ACNT2,ACTE2,ACMB,ACOB,RGDG,ACNT1
10X50_4_ACCGTGACACGT.	Astrocytes	RGSZ,ACTE1,ACNT2,ACTE2,ACMB,ACOB,RGDG,ACNT1
10X22_2_GGAATGCTCACTAG.1	Astrocytes	RGSZ,ACTE1,ACNT2,ACTE2,ACMB,ACOB,RGDG,ACNT1
10X46_1_GCTCAAGAAACGGG.1	Astrocytes	RGSZ,ACTE1,ACNT2,ACTE2,ACMB,ACOB,RGDG,ACNT1
10X52_3_CCCATGAAAAGC.	Astrocytes	RGSZ,ACTE1,ACNT2,ACTE2,ACMB,ACOB,RGDG,ACNT1
10X36_3_CAAATGCCGTAA.	Astrocytes	RGSZ,ACTE1,ACNT2,ACTE2,ACMB,ACOB,RGDG,ACNT1
10X24_2_CGGAATTGGTGAGG.1	Astrocytes	RGSZ,ACTE1,ACNT2,ACTE2,ACMB,ACOB,RGDG,ACNT1
10X52_1_ATCATGTCCGAA.	Astrocytes	RGSZ,ACTE1,ACNT2,ACTE2,ACMB,ACOB,RGDG,ACNT1
10X52_4_CCATGATACTGG.	Astrocytes	RGSZ,ACTE1,ACNT2,ACTE2,ACMB,ACOB,RGDG,ACNT1
10X49_4_GCGATGTTGGTG.	Astrocytes	RGSZ,ACTE1,ACNT2,ACTE2,ACMB,ACOB,RGDG,ACNT1
10X01_1_CGTTAGGATCTATC.1	Astrocytes	RGSZ,ACTE1,ACNT2,ACTE2,ACMB,ACOB,RGDG,ACNT1
10X20_2_CGATCAGAGCAAGG.1	Astrocytes	RGSZ,ACTE1,ACNT2,ACTE2,ACMB,ACOB,RGDG,ACNT1
10X49_5_ACATGACCGATA.	Astrocytes	RGSZ,ACTE1,ACNT2,ACTE2,ACMB,ACOB,RGDG,ACNT1
10X20_2_TGAGGTACGTTTGG.1	Astrocytes	RGSZ,ACTE1,ACNT2,ACTE2,ACMB,ACOB,RGDG,ACNT1
10X49_5_AGTCCTGGTCAT.	Astrocytes	RGSZ,ACTE1,ACNT2,ACTE2,ACMB,ACOB,RGDG,ACNT1
10X49_4_GATACTCTGGTA.	Astrocytes	RGSZ,ACTE1,ACNT2,ACTE2,ACMB,ACOB,RGDG,ACNT1
10X48_3_TCCAACTGGATC.	Astrocytes	RGSZ,ACTE1,ACNT2,ACTE2,ACMB,ACOB,RGDG,ACNT1
10X52_3_GACCGACCTTAT.	Astrocytes	RGSZ,ACTE1,ACNT2,ACTE2,ACMB,ACOB,RGDG,ACNT1
10X49_4_CCTACTTGACAC.	Astrocytes	RGSZ,ACTE1,ACNT2,ACTE2,ACMB,ACOB,RGDG,ACNT1
10X28_5_GCACCTTGTAAGGA.1	Astrocytes	RGSZ,ACTE1,ACNT2,ACTE2,ACMB,ACOB,RGDG,ACNT1
10X22_2_CTGGAAACCCCTTG.1	Astrocytes	RGSZ,ACTE1,ACNT2,ACTE2,ACMB,ACOB,RGDG,ACNT1
10X07_1_AACCGCCTAAAGTG.1	Astrocytes	RGSZ,ACTE1,ACNT2,ACTE2,ACMB,ACOB,RGDG,ACNT1
10X46_1_TACTGTTGTACTGG.1	Astrocytes	RGSZ,ACTE1,ACNT2,ACTE2,ACMB,ACOB,RGDG,ACNT1
10X19_2_AGACGTACTGCCTC.1	Astrocytes	RGSZ,ACTE1,ACNT2,ACTE2,ACMB,ACOB,RGDG,ACNT1
10X49_4_TCCACTCATGAC.	Astrocytes	RGSZ,ACTE1,ACNT2,ACTE2,ACMB,ACOB,RGDG,ACNT1
10X52_5_CAAATGATCGTG.	Astrocytes	RGSZ,ACTE1,ACNT2,ACTE2,ACMB,ACOB,RGDG,ACNT1
10X55_1_GCCGATCCTCTAGC.	Astrocytes	RGSZ,ACTE1,ACNT2,ACTE2,ACMB,ACOB,RGDG,ACNT1
10X52_4_GGAGTGGGACGA.	Astrocytes	RGSZ,ACTE1,ACNT2,ACTE2,ACMB,ACOB,RGDG,ACNT1
10X20_4_CTATTGTGTGACTG.1	Astrocytes	RGSZ,ACTE1,ACNT2,ACTE2,ACMB,ACOB,RGDG,ACNT1
10X28_5_ACGTCGCTCATGCA.1	Astrocytes	RGSZ,ACTE1,ACNT2,ACTE2,ACMB,ACOB,RGDG,ACNT1
10X52_1_CAACCTTTGCAG.	Astrocytes	RGSZ,ACTE1,ACNT2,ACTE2,ACMB,ACOB,RGDG,ACNT1
10X53_2_GGTGGAAGATGA.	Astrocytes	RGSZ,ACTE1,ACNT2,ACTE2,ACMB,ACOB,RGDG,ACNT1
10X33_2_GAAGCTTGGTTGAC.1	Astrocytes	RGSZ,ACTE1,ACNT2,ACTE2,ACMB,ACOB,RGDG,ACNT1
10X33_3_TGACGATGACAC.	Astrocytes	RGSZ,ACTE1,ACNT2,ACTE2,ACMB,ACOB,RGDG,ACNT1
10X52_2_CGAGACTTGAGC.	Astrocytes	RGSZ,ACTE1,ACNT2,ACTE2,ACMB,ACOB,RGDG,ACNT1
10X20_1_TAACACCTGAACCT.1	Astrocytes	RGSZ,ACTE1,ACNT2,ACTE2,ACMB,ACOB,RGDG,ACNT1
10X52_5_TAATACAACCAC.	Astrocytes	RGSZ,ACTE1,ACNT2,ACTE2,ACMB,ACOB,RGDG,ACNT1
10X52_4_ATCAACTCAGTG.	Astrocytes	RGSZ,ACTE1,ACNT2,ACTE2,ACMB,ACOB,RGDG,ACNT1
10X22_3_TACGACGACGCTAA.1	Astrocytes	RGSZ,ACTE1,ACNT2,ACTE2,ACMB,ACOB,RGDG,ACNT1
10X46_1_CACGACCTAGTACC.1	Astrocytes	RGSZ,ACTE1,ACNT2,ACTE2,ACMB,ACOB,RGDG,ACNT1
10X19_2_TAGGGACTAGCACT.1	Astrocytes	RGSZ,ACTE1,ACNT2,ACTE2,ACMB,ACOB,RGDG,ACNT1
10X53_5_GGTGGAGACTAC.	Astrocytes	RGSZ,ACTE1,ACNT2,ACTE2,ACMB,ACOB,RGDG,ACNT1
10X52_7_CAGACTGACAGG.	Astrocytes	RGSZ,ACTE1,ACNT2,ACTE2,ACMB,ACOB,RGDG,ACNT1
10X57_7_AGGCCTTAGACC.	Astrocytes	RGSZ,ACTE1,ACNT2,ACTE2,ACMB,ACOB,RGDG,ACNT1
10X52_2_TACTGAAGAAGT.	Astrocytes	RGSZ,ACTE1,ACNT2,ACTE2,ACMB,ACOB,RGDG,ACNT1
10X26_3_AGAAAGTGGAATCC.1	Astrocytes	RGSZ,ACTE1,ACNT2,ACTE2,ACMB,ACOB,RGDG,ACNT1
10X51_4_ATATTGCCTAAG.	Astrocytes	RGSZ,ACTE1,ACNT2,ACTE2,ACMB,ACOB,RGDG,ACNT1
10X50_7_GTCGGAGTCTAG.	Astrocytes	RGSZ,ACTE1,ACNT2,ACTE2,ACMB,ACOB,RGDG,ACNT1
10X57_7_AAGTCTACCCAA.	Astrocytes	RGSZ,ACTE1,ACNT2,ACTE2,ACMB,ACOB,RGDG,ACNT1
10X20_1_TCACCGTGACGGTT.1	Astrocytes	RGSZ,ACTE1,ACNT2,ACTE2,ACMB,ACOB,RGDG,ACNT1
10X52_1_CGATACTTTCTG.	Astrocytes	RGSZ,ACTE1,ACNT2,ACTE2,ACMB,ACOB,RGDG,ACNT1
10X20_1_GTCTAACTACTAGC.1	Astrocytes	RGSZ,ACTE1,ACNT2,ACTE2,ACMB,ACOB,RGDG,ACNT1
10X26_4_ATTTCGTGTTTGCT.1	Astrocytes	RGSZ,ACTE1,ACNT2,ACTE2,ACMB,ACOB,RGDG,ACNT1
10X19_2_AATGTAACCGCAAT.1	Astrocytes	RGSZ,ACTE1,ACNT2,ACTE2,ACMB,ACOB,RGDG,ACNT1
10X26_4_AAGATGGATCTCGC.1	Astrocytes	RGSZ,ACTE1,ACNT2,ACTE2,ACMB,ACOB,RGDG,ACNT1
10X52_4_TACAGAGCTGAT.	Astrocytes	RGSZ,ACTE1,ACNT2,ACTE2,ACMB,ACOB,RGDG,ACNT1
10X46_1_ATAGCCGAACCTCC.1	Astrocytes	RGSZ,ACTE1,ACNT2,ACTE2,ACMB,ACOB,RGDG,ACNT1
10X28_3_GTTGAGTGTCGCCT.1	Astrocytes	RGSZ,ACTE1,ACNT2,ACTE2,ACMB,ACOB,RGDG,ACNT1
10X49_4_CACCTGGATGAA.	Astrocytes	RGSZ,ACTE1,ACNT2,ACTE2,ACMB,ACOB,RGDG,ACNT1
10X22_4_TTCATCGATACGAC.1	Astrocytes	RGSZ,ACTE1,ACNT2,ACTE2,ACMB,ACOB,RGDG,ACNT1
10X43_3_AAGACTGGACTT.	Astrocytes	RGSZ,ACTE1,ACNT2,ACTE2,ACMB,ACOB,RGDG,ACNT1
10X20_1_AGTACTCTTTGACG.1	Astrocytes	RGSZ,ACTE1,ACNT2,ACTE2,ACMB,ACOB,RGDG,ACNT1
10X49_5_CACACTGAAGGC.	Astrocytes	RGSZ,ACTE1,ACNT2,ACTE2,ACMB,ACOB,RGDG,ACNT1
10X20_2_CGAAGACTAAGGGC.1	Astrocytes	RGSZ,ACTE1,ACNT2,ACTE2,ACMB,ACOB,RGDG,ACNT1
10X20_1_GACTGAACCCATGA.1	Astrocytes	RGSZ,ACTE1,ACNT2,ACTE2,ACMB,ACOB,RGDG,ACNT1
10X52_3_GGTGCTCTCGAA.	Astrocytes	RGSZ,ACTE1,ACNT2,ACTE2,ACMB,ACOB,RGDG,ACNT1
10X28_5_ATAACAACCTCGCT.1	Astrocytes	RGSZ,ACTE1,ACNT2,ACTE2,ACMB,ACOB,RGDG,ACNT1
10X57_7_CAAATGTTGAGC.	Astrocytes	RGSZ,ACTE1,ACNT2,ACTE2,ACMB,ACOB,RGDG,ACNT1
10X01_1_GAGATAGAGAGGTG.1	Astrocytes	RGSZ,ACTE1,ACNT2,ACTE2,ACMB,ACOB,RGDG,ACNT1
10X22_1_CACTCCGATTTACC.1	Astrocytes	RGSZ,ACTE1,ACNT2,ACTE2,ACMB,ACOB,RGDG,ACNT1
10X49_1_ATTCACGTTGGT.	Astrocytes	RGSZ,ACTE1,ACNT2,ACTE2,ACMB,ACOB,RGDG,ACNT1
10X20_2_TTCAGTACTACTCT.1	Astrocytes	RGSZ,ACTE1,ACNT2,ACTE2,ACMB,ACOB,RGDG,ACNT1
10X49_5_AATGCTTACGAC.	Astrocytes	RGSZ,ACTE1,ACNT2,ACTE2,ACMB,ACOB,RGDG,ACNT1
10X20_1_TACTGTTGCAATCG.1	Astrocytes	RGSZ,ACTE1,ACNT2,ACTE2,ACMB,ACOB,RGDG,ACNT1
10X52_1_CAGTTGGGTAAA.	Astrocytes	RGSZ,ACTE1,ACNT2,ACTE2,ACMB,ACOB,RGDG,ACNT1
10X28_3_TGCAAGACGGGCAA.1	Astrocytes	RGSZ,ACTE1,ACNT2,ACTE2,ACMB,ACOB,RGDG,ACNT1
10X52_1_TCCAACATGCTG.	Astrocytes	RGSZ,ACTE1,ACNT2,ACTE2,ACMB,ACOB,RGDG,ACNT1
10X52_7_CGTAACGGTAGG.	Astrocytes	RGSZ,ACTE1,ACNT2,ACTE2,ACMB,ACOB,RGDG,ACNT1
10X24_4_TGTAGGTGTCCTCG.1	Astrocytes	RGSZ,ACTE1,ACNT2,ACTE2,ACMB,ACOB,RGDG,ACNT1
10X52_3_GTCCTGTTCTCA.	Astrocytes	RGSZ,ACTE1,ACNT2,ACTE2,ACMB,ACOB,RGDG,ACNT1
10X34_3_AAACGCACAGTCTG.1	Astrocytes	RGSZ,ACTE1,ACNT2,ACTE2,ACMB,ACOB,RGDG,ACNT1
10X24_1_GAAGTGCTGAGCTT.1	Astrocytes	RGSZ,ACTE1,ACNT2,ACTE2,ACMB,ACOB,RGDG,ACNT1
10X43_3_TCCAACTTCATC.	Astrocytes	RGSZ,ACTE1,ACNT2,ACTE2,ACMB,ACOB,RGDG,ACNT1
10X48_2_AGGATGCGTAGT.	Astrocytes	RGSZ,ACTE1,ACNT2,ACTE2,ACMB,ACOB,RGDG,ACNT1
10X20_2_TGCCAAGAGATACC.1	Astrocytes	RGSZ,ACTE1,ACNT2,ACTE2,ACMB,ACOB,RGDG,ACNT1
10X26_4_GTTGAGTGATCGGT.1	Astrocytes	RGSZ,ACTE1,ACNT2,ACTE2,ACMB,ACOB,RGDG,ACNT1
10X51_3_TAGTACTCTATC.	Astrocytes	RGSZ,ACTE1,ACNT2,ACTE2,ACMB,ACOB,RGDG,ACNT1
10X52_3_TGCATGAAGAAC.	Astrocytes	RGSZ,ACTE1,ACNT2,ACTE2,ACMB,ACOB,RGDG,ACNT1
10X05_3_GTAGCATGAGAACA.1	Astrocytes	RGSZ,ACTE1,ACNT2,ACTE2,ACMB,ACOB,RGDG,ACNT1
10X35_2_ATTCGACCAATG.	Astrocytes	RGSZ,ACTE1,ACNT2,ACTE2,ACMB,ACOB,RGDG,ACNT1
10X22_4_GCTACCTGCAAAGA.1	Astrocytes	RGSZ,ACTE1,ACNT2,ACTE2,ACMB,ACOB,RGDG,ACNT1
10X05_4_GTCGACCTATAAGG.1	Astrocytes	RGSZ,ACTE1,ACNT2,ACTE2,ACMB,ACOB,RGDG,ACNT1
10X28_3_TAGGTGACCTAAGC.1	Astrocytes	RGSZ,ACTE1,ACNT2,ACTE2,ACMB,ACOB,RGDG,ACNT1
10X52_2_CAAGCTCATGCA.	Astrocytes	RGSZ,ACTE1,ACNT2,ACTE2,ACMB,ACOB,RGDG,ACNT1
10X04_2_ATCACACTATGACC.1	Astrocytes	RGSZ,ACTE1,ACNT2,ACTE2,ACMB,ACOB,RGDG,ACNT1
10X22_2_TAACTAGAGTGTCA.1	Astrocytes	RGSZ,ACTE1,ACNT2,ACTE2,ACMB,ACOB,RGDG,ACNT1
10X22_3_GATTTAGATGCCAA.1	Astrocytes	RGSZ,ACTE1,ACNT2,ACTE2,ACMB,ACOB,RGDG,ACNT1
10X24_1_ATAGCTCTTGCATG.1	Astrocytes	RGSZ,ACTE1,ACNT2,ACTE2,ACMB,ACOB,RGDG,ACNT1
10X57_4_CGATGAAAAGTG.	Astrocytes	RGSZ,ACTE1,ACNT2,ACTE2,ACMB,ACOB,RGDG,ACNT1
10X33_1_AACGTGTGAAAGTG.1	Astrocytes	RGSZ,ACTE1,ACNT2,ACTE2,ACMB,ACOB,RGDG,ACNT1
10X22_3_AGGGCCACAGCACT.1	Astrocytes	RGSZ,ACTE1,ACNT2,ACTE2,ACMB,ACOB,RGDG,ACNT1
10X49_2_TCTTGAAGAACA.	Astrocytes	RGSZ,ACTE1,ACNT2,ACTE2,ACMB,ACOB,RGDG,ACNT1
10X49_4_CCCAGAAAGATG.	Astrocytes	RGSZ,ACTE1,ACNT2,ACTE2,ACMB,ACOB,RGDG,ACNT1
10X52_2_TGATACTGAGGG.	Astrocytes	RGSZ,ACTE1,ACNT2,ACTE2,ACMB,ACOB,RGDG,ACNT1
10X50_1_AGCGGACTTTAC.	Astrocytes	RGSZ,ACTE1,ACNT2,ACTE2,ACMB,ACOB,RGDG,ACNT1
10X52_1_CGAGTGGAGCTT.	Astrocytes	RGSZ,ACTE1,ACNT2,ACTE2,ACMB,ACOB,RGDG,ACNT1
10X26_4_ATAATCGATTCGGA.1	Astrocytes	RGSZ,ACTE1,ACNT2,ACTE2,ACMB,ACOB,RGDG,ACNT1
10X52_1_CAAGCTTGGATC.	Astrocytes	RGSZ,ACTE1,ACNT2,ACTE2,ACMB,ACOB,RGDG,ACNT1
10X53_4_CCGTACAAGCCT.	Astrocytes	RGSZ,ACTE1,ACNT2,ACTE2,ACMB,ACOB,RGDG,ACNT1
10X28_5_CCCAAAGAGGGACA.1	Astrocytes	RGSZ,ACTE1,ACNT2,ACTE2,ACMB,ACOB,RGDG,ACNT1
10X33_1_ACATACCTATGACC.1	Astrocytes	RGSZ,ACTE1,ACNT2,ACTE2,ACMB,ACOB,RGDG,ACNT1
10X26_4_TTTATCCTTTTCTG.1	Astrocytes	RGSZ,ACTE1,ACNT2,ACTE2,ACMB,ACOB,RGDG,ACNT1
10X48_2_AGTTGATACTGG.	Astrocytes	RGSZ,ACTE1,ACNT2,ACTE2,ACMB,ACOB,RGDG,ACNT1
10X20_1_CTTCTAGATTTGCT.1	Astrocytes	RGSZ,ACTE1,ACNT2,ACTE2,ACMB,ACOB,RGDG,ACNT1
10X26_1_TCTAAGCTCTGAGT.1	BergmannGlia	ACBG
10X51_2_AGCTCTTCATTC.	BergmannGlia	ACBG
10X26_1_ACTCTATGTTTGCT.1	BergmannGlia	ACBG
10X26_1_CGACTGCTTGGTCA.1	BergmannGlia	ACBG
10X26_1_TATGGTCTATGACC.1	BergmannGlia	ACBG
10X51_2_GAACGACATTGG.	BergmannGlia	ACBG
10X26_1_AGGGCCTGAACCTG.1	BergmannGlia	ACBG
10X51_1_AGCATGACTTTC.	BergmannGlia	ACBG
10X26_1_CGTGATGATGTCGA.1	BergmannGlia	ACBG
10X26_1_ATACCTACTGGTGT.1	BergmannGlia	ACBG
10X26_1_AGGTCATGTGCACA.1	BergmannGlia	ACBG
10X26_1_GTAGTCGAGGACGA.1	BergmannGlia	ACBG
10X26_1_GCATGATGATTGGC.1	BergmannGlia	ACBG
10X51_1_TACGCTCTGACA.	BergmannGlia	ACBG
10X26_1_AATCTAGAGAATAG.1	BergmannGlia	ACBG
10X51_2_CGAACTGGGATG.	BergmannGlia	ACBG
10X51_1_TAACACCCTGTC.	BergmannGlia	ACBG
10X51_1_ATACTGGTCTAG.	BergmannGlia	ACBG
10X26_1_ACTTCAACTGCAGT.1	BergmannGlia	ACBG
10X26_1_GGGATGGATCCAAG.1	BergmannGlia	ACBG
10X26_1_GCGGAGCTGGGCAA.1	BergmannGlia	ACBG
10X26_1_GAGCGGCTAAAGTG.1	BergmannGlia	ACBG
10X51_2_GTTGTGCCAGTA.	BergmannGlia	ACBG
10X51_1_AACTCTTCCGTC.	BergmannGlia	ACBG
10X26_1_CTGTATACGTACCA.1	BergmannGlia	ACBG
10X26_1_GCGTAAACACCGAT.1	BergmannGlia	ACBG
10X26_1_AAGAGATGCTCAAG.1	BergmannGlia	ACBG
10X26_1_TTTAGGCTTCTCCG.1	BergmannGlia	ACBG
10X51_1_ATCAGAAGAACA.	BergmannGlia	ACBG
10X51_2_CGCTACGGTCTA.	BergmannGlia	ACBG
10X26_1_GGGATGGATTTCAC.1	BergmannGlia	ACBG
10X26_1_CTGTAACTGGTGAG.1	BergmannGlia	ACBG
10X26_1_TCGCACACCTATGG.1	BergmannGlia	ACBG
10X26_1_ACAGCAACGGAACG.1	BergmannGlia	ACBG
10X26_1_GACGCTCTAAGGCG.1	BergmannGlia	ACBG
10X51_1_TTGGGACGACTA.	BergmannGlia	ACBG
10X26_1_GTAGTGTGGAGGTG.1	BergmannGlia	ACBG
10X51_2_CTGATGTGGGAG.	BergmannGlia	ACBG
10X26_1_AAGTCCGAGGTATC.1	BergmannGlia	ACBG
10X26_1_TTTAGAGATGCAAC.1	BergmannGlia	ACBG
10X51_1_TTAGTGGTCCTC.	BergmannGlia	ACBG
10X26_1_TCATGTACACTGTG.1	BergmannGlia	ACBG
10X51_1_CCTAACTTCCCG.	BergmannGlia	ACBG
10X26_1_GCACAATGGGACTT.1	BergmannGlia	ACBG
10X26_1_TACACACTACCTGA.1	BergmannGlia	ACBG
10X26_1_CTACAACTTGCTAG.1	BergmannGlia	ACBG
10X26_2_CTGACAGAATACCG.1	BergmannGlia	ACBG
10X26_1_GCCCAGGATACTTC.1	BergmannGlia	ACBG
10X51_1_GAATGAAAGAAC.	BergmannGlia	ACBG
10X26_1_CCTATTGAGTAAGA.1	BergmannGlia	ACBG
10X26_1_ACTAAAACACCATG.1	BergmannGlia	ACBG
10X51_1_GACACTTAACGC.	BergmannGlia	ACBG
10X26_2_GAACGGGATGTGCA.1	BergmannGlia	ACBG
10X51_2_GTGTGAATGCTG.	BergmannGlia	ACBG
10X26_1_CGAACATGGGATTC.1	BergmannGlia	ACBG
10X26_1_CGCAACCTTAACGC.1	BergmannGlia	ACBG
10X51_1_CATATGGAACCT.	BergmannGlia	ACBG
10X26_1_GAAGAATGCAACCA.1	BergmannGlia	ACBG
10X26_1_CTAACGGAGTCGTA.1	BergmannGlia	ACBG
10X51_1_TAGAACCGATAC.	BergmannGlia	ACBG
10X51_2_AACCTGCAACCA.	BergmannGlia	ACBG
10X51_1_CATCGACCAATG.	BergmannGlia	ACBG
10X26_1_GTAGACTGGGTTTG.1	BergmannGlia	ACBG
10X26_1_TGCTAGGACCCGTT.1	BergmannGlia	ACBG
10X26_1_GGATTTCTCGTGTA.1	BergmannGlia	ACBG
10X51_2_CCTCACTGCCAA.	BergmannGlia	ACBG
10X26_1_CACAGATGACAGCT.1	BergmannGlia	ACBG
10X51_1_GTTAGACTAGTG.	BergmannGlia	ACBG
10X26_1_TGTAACCTGTCCTC.1	BergmannGlia	ACBG
10X51_1_TGTTTGCGGTAT.	BergmannGlia	ACBG
10X26_1_TCGACCTGACACGT.1	BergmannGlia	ACBG
10X51_2_GCCACTGTGTCA.	BergmannGlia	ACBG
10X26_1_TACATCACGCCATA.1	BergmannGlia	ACBG
10X51_1_CGAATGAGATCC.	BergmannGlia	ACBG
10X51_1_TACTACAAGGTA.	BergmannGlia	ACBG
10X51_2_GATATGTTCTGT.	BergmannGlia	ACBG
10X34_4_TAGGTCGACGTACA.1	BergmannGlia	ACBG
10X26_1_GAACCTGATCCAGA.1	BergmannGlia	ACBG
10X26_1_CTATACTGTCGTAG.1	BergmannGlia	ACBG
10X51_1_ACCAACGTTAGC.	BergmannGlia	ACBG
10X26_1_TATCAGCTTCTTAC.1	BergmannGlia	ACBG
10X51_1_CAACACTTGCAG.	BergmannGlia	ACBG
10X51_1_GCTCCTTACTCT.	BergmannGlia	ACBG
10X34_3_CGGGACTGCTCATT.1	BergmannGlia	ACBG
10X51_1_GTTACTGTCTGA.	BergmannGlia	ACBG
10X51_1_CCAAGACCTCCA.	BergmannGlia	ACBG
10X51_2_CCGATGTCTCTA.	BergmannGlia	ACBG
10X51_1_CTTATGATGGTC.	BergmannGlia	ACBG
10X26_1_GTTCATACGGAGCA.1	BergmannGlia	ACBG
10X26_2_TCTAGACTCAGTCA.1	BergmannGlia	ACBG
10X51_1_GGTAACTCCTCG.	BergmannGlia	ACBG
10X26_1_TGATCGGACTTGAG.1	BergmannGlia	ACBG
10X51_2_GACAACGTAAAG.	BergmannGlia	ACBG
10X51_2_GCACCTACACAC.	BergmannGlia	ACBG
10X51_2_ACTCTGCAAGCT.	BergmannGlia	ACBG
10X51_1_CAGTTGCACACA.	BergmannGlia	ACBG
10X51_1_TGACACACAGTC.	BergmannGlia	ACBG
10X51_2_TCCTACGTATCG.	BergmannGlia	ACBG
10X26_1_GATTCGGACCCTCA.1	BergmannGlia	ACBG
10X26_1_TAACTAGACTGGTA.1	BergmannGlia	ACBG
10X26_1_AGCGGCTGACTAGC.1	BergmannGlia	ACBG
10X26_1_TACTCTGATGTCAG.1	BergmannGlia	ACBG
10X51_2_CGCAACCTTTAC.	BergmannGlia	ACBG
10X51_2_CATGGACCTTGC.	BergmannGlia	ACBG
10X26_1_CGACCTACGCCAAT.1	BergmannGlia	ACBG
10X26_1_GCCGAGTGTCACGA.1	BergmannGlia	ACBG
10X51_1_TCCTGAGTTTGG.	BergmannGlia	ACBG
10X51_1_CTTATGTTTCTG.	BergmannGlia	ACBG
10X26_1_GTAGCCCTAAGTAG.1	BergmannGlia	ACBG
10X26_1_CCAACCTGATTTCC.1	BergmannGlia	ACBG
10X51_2_GAATGACTATGG.	BergmannGlia	ACBG
10X26_1_GAGCAGGACCTAAG.1	BergmannGlia	ACBG
10X51_2_GAAGGACCACAA.	BergmannGlia	ACBG
10X51_1_GAGGTGGCCAAT.	BergmannGlia	ACBG
10X26_1_TACAAATGACCACA.1	BergmannGlia	ACBG
10X26_1_GAGCGCTGCAGGAG.1	BergmannGlia	ACBG
10X26_1_ATAGCCGACACTGA.1	BergmannGlia	ACBG
10X26_2_ATCTTGACTCGCCT.1	BergmannGlia	ACBG
10X26_1_TTCATGACAAGTGA.1	BergmannGlia	ACBG
10X26_1_TAACTAGACGTGAT.1	BergmannGlia	ACBG
10X26_2_GCGCATCTAGGTTC.1	BergmannGlia	ACBG
10X26_1_ATGAAACTATCACG.1	BergmannGlia	ACBG
10X26_1_ACTAAAACTGCTTT.1	BergmannGlia	ACBG
10X26_1_TAGCGATGGAGAGC.1	BergmannGlia	ACBG
10X51_2_TTGACTCTCTTA.	BergmannGlia	ACBG
10X51_2_AGGTCTGGTATC.	BergmannGlia	ACBG
10X51_2_GATGCTCAGTTG.	BergmannGlia	ACBG
10X51_1_ATTGTGGTCGAT.	BergmannGlia	ACBG
10X26_1_ACCCACTGTGACTG.1	BergmannGlia	ACBG
10X51_1_CTGAACTGCCTC.	BergmannGlia	ACBG
10X26_1_AGCGAACTTCGCAA.1	BergmannGlia	ACBG
10X26_2_TAAATGTGGTCATG.1	BergmannGlia	ACBG
10X51_2_TGAATGCTCAGA.	BergmannGlia	ACBG
10X26_1_TAACAATGCCACCT.1	BergmannGlia	ACBG
10X51_1_GGTACTGACAGG.	BergmannGlia	ACBG
10X51_1_CGATACCCTTCG.	BergmannGlia	ACBG
10X26_1_GCCTCAACACCACA.1	BergmannGlia	ACBG
10X26_1_TGAGTCGATGTAGC.1	BergmannGlia	ACBG
10X51_2_GTGTTGTTCTAC.	BergmannGlia	ACBG
10X26_1_GCACTGCTTTCCAT.1	BergmannGlia	ACBG
10X51_2_AATTTGAAACAG.	BergmannGlia	ACBG
10X26_1_AAATACTGAAAGCA.1	BergmannGlia	ACBG
10X51_1_GCAGTGCTTGGA.	BergmannGlia	ACBG
10X26_1_GCGGGACTGTTCAG.1	BergmannGlia	ACBG
10X51_2_GGATTGTAGTCG.	BergmannGlia	ACBG
10X51_2_CAAGGATTGCAG.	BergmannGlia	ACBG
10X51_2_TCTAGAGCTTAG.	BergmannGlia	ACBG
10X51_2_AGGGCTGTTACG.	BergmannGlia	ACBG
10X51_2_GGGTGATGACCA.	BergmannGlia	ACBG
10X51_2_GCAAGACTACTT.	BergmannGlia	ACBG
10X51_2_GAGAGATATGCG.	BergmannGlia	ACBG
10X26_1_CATCATACTAGAGA.1	BergmannGlia	ACBG
10X26_1_ATACCGGAGTTAGC.1	BergmannGlia	ACBG
10X51_2_AGATACCCTTGC.	BergmannGlia	ACBG
10X26_2_GAACGGGAGCTACA.1	BergmannGlia	ACBG
10X26_1_CTACTCCTTCGATG.1	BergmannGlia	ACBG
10X26_1_TAGAATACCTTACT.1	BergmannGlia	ACBG
10X26_1_ATTTCCGAGTTCAG.1	BergmannGlia	ACBG
10X51_1_CTAATGGGGAGT.	BergmannGlia	ACBG
10X51_2_CGGCACAACCGT.	BergmannGlia	ACBG
10X26_1_GACGAGGAGAGCTT.1	BergmannGlia	ACBG
10X51_1_CGCACTGAGGGT.	BergmannGlia	ACBG
10X26_1_TAAGTCCTAGCTAC.1	BergmannGlia	ACBG
10X26_1_TACGGAACCGCCTT.1	BergmannGlia	ACBG
10X51_2_GCTAGAACCAAC.	BergmannGlia	ACBG
10X51_1_TGCAACGATACC.	BergmannGlia	ACBG
10X26_1_AGCCGGTGCTGTGA.1	BergmannGlia	ACBG
10X51_2_TGAATGGGTAGG.	BergmannGlia	ACBG
10X26_1_ACTTCAACCAGATC.1	BergmannGlia	ACBG
10X26_1_GAACGTTGGACACT.1	BergmannGlia	ACBG
10X26_1_ACCTGAGATTCGGA.1	BergmannGlia	ACBG
10X51_2_GCACTGACAGTC.	BergmannGlia	ACBG
10X26_1_GCCGTACTTCCGTC.1	BergmannGlia	ACBG
10X51_1_ATCAACGGCAAG.	BergmannGlia	ACBG
10X26_1_CGGCGATGAGAGTA.1	BergmannGlia	ACBG
10X26_1_GCCTGACTCTGACA.1	BergmannGlia	ACBG
10X26_1_GCTCGACTCACTGA.1	BergmannGlia	ACBG
10X51_2_CCTACTTTCAGG.	BergmannGlia	ACBG
10X51_1_CATGGACGACTA.	BergmannGlia	ACBG
10X51_1_GCATCTAGTTCG.	BergmannGlia	ACBG
10X26_1_GAACGTTGGAACCT.1	BergmannGlia	ACBG
10X26_1_TGCGCACTACCGAT.1	BergmannGlia	ACBG
10X26_1_CTCTAAACTCTTTG.1	BergmannGlia	ACBG
10X51_2_ATTCACAGGTCT.	BergmannGlia	ACBG
10X26_1_ACGGTAACAGCACT.1	BergmannGlia	ACBG
10X51_1_TACAGATGTCGA.	BergmannGlia	ACBG
10X26_2_AGCGCTCTACACCA.1	BergmannGlia	ACBG
10X51_2_AAGCTGCTGCAA.	BergmannGlia	ACBG
10X26_1_TTTAGCTGACGCTA.1	BergmannGlia	ACBG
10X51_1_TTACGATGAGAA.	BergmannGlia	ACBG
10X26_1_ATGCACGAACACAC.1	BergmannGlia	ACBG
10X51_1_TTCAGATTCACT.	BergmannGlia	ACBG
10X26_1_TAATGAACTCTCAT.1	BergmannGlia	ACBG
10X26_1_GTGACCCTTCATTC.1	BergmannGlia	ACBG
10X26_1_GACTGATGGGTGGA.1	BergmannGlia	ACBG
10X51_1_TGATCTTCAGAC.	BergmannGlia	ACBG
10X51_2_GTACTGGTCGAT.	BergmannGlia	ACBG
10X26_1_GATCGTGATGGTGT.1	BergmannGlia	ACBG
10X26_1_AGACACTGGAATGA.1	BergmannGlia	ACBG
10X51_2_CCTACTGGCATT.	BergmannGlia	ACBG
10X26_1_ACCAGTGATGGTCA.1	BergmannGlia	ACBG
10X26_2_TTCAACACAAGGTA.1	BergmannGlia	ACBG
10X51_2_GATACTCTCTCG.	BergmannGlia	ACBG
10X51_2_ACCTCTGTCACA.	BergmannGlia	ACBG
10X26_1_TGAAGCTGCTTACT.1	BergmannGlia	ACBG
10X26_1_ACGAACTGTGCTGA.1	BergmannGlia	ACBG
10X51_1_CCGTACCTCTAT.	BergmannGlia	ACBG
10X26_1_CTTTACGACTTTAC.1	BergmannGlia	ACBG
10X26_1_GCGTAATGTTGGCA.1	BergmannGlia	ACBG
10X26_1_TGGTAGACTTCATC.1	BergmannGlia	ACBG
10X26_1_CGTACAGATAGAAG.1	BergmannGlia	ACBG
10X26_2_TAATGCCTATTCTC.1	BergmannGlia	ACBG
10X51_2_CTAATGTTAGGC.	BergmannGlia	ACBG
10X51_1_GACTGATCAAGC.	BergmannGlia	ACBG
10X26_1_CGATAGACCGAATC.1	BergmannGlia	ACBG
10X26_1_TATACGCTCTGATG.1	BergmannGlia	ACBG
10X26_2_TATAGCCTGTTGTG.1	BergmannGlia	ACBG
10X51_2_GCGACTCATGAC.	BergmannGlia	ACBG
10X26_1_ACGTCGCTTCACCC.1	BergmannGlia	ACBG
10X26_1_TAAATCGAAGCTAC.1	BergmannGlia	ACBG
10X26_1_TGACTTACTGGAGG.1	BergmannGlia	ACBG
10X26_1_CACGATGAGTAGCT.1	BergmannGlia	ACBG
10X26_1_TGACGCCTCCATAG.1	BergmannGlia	ACBG
10X26_1_AACCTTACCATACG.1	BergmannGlia	ACBG
10X26_1_CTACAACTGACACT.1	BergmannGlia	ACBG
10X51_1_CTACGATATCGG.	BergmannGlia	ACBG
10X51_2_GATATGCCAAGT.	BergmannGlia	ACBG
10X51_2_AGAATGTTGCTT.	BergmannGlia	ACBG
10X26_1_GAAGTGCTGGGAGT.1	BergmannGlia	ACBG
10X26_1_CTCCACGAAGTCTG.1	BergmannGlia	ACBG
10X54_3_GATCCGTGTAAGTA.	BergmannGlia	ACBG
10X51_2_ATCAGACCTGAA.	BergmannGlia	ACBG
10X26_2_GACGATTGTACGAC.1	BergmannGlia	ACBG
10X26_1_AACGCCCTAAGCCT.1	BergmannGlia	ACBG
10X51_1_AGCGGAACCAGT.	BergmannGlia	ACBG
10X51_1_CGGATGTAGACC.	BergmannGlia	ACBG
10X51_1_ATAAACCGGGAA.	BergmannGlia	ACBG
10X26_1_AGACCTGATTACCT.1	BergmannGlia	ACBG
10X51_1_TCTATGACAGTC.	BergmannGlia	ACBG
10X51_1_AAGCTGCTTCTA.	BergmannGlia	ACBG
10X26_1_ATTGAATGGAATGA.1	BergmannGlia	ACBG
10X26_1_ACCTGAGAAAGAAC.1	BergmannGlia	ACBG
10X51_2_TACGGACTGTCC.	BergmannGlia	ACBG
10X26_1_AAATCATGGCTATG.1	BergmannGlia	ACBG
10X26_1_ATCCGCACTCACCC.1	BergmannGlia	ACBG
10X51_1_CGTACTGTAAAG.	BergmannGlia	ACBG
10X51_2_TCACTGCCTCCA.	BergmannGlia	ACBG
10X51_2_CCGCACGGTTTG.	BergmannGlia	ACBG
10X26_1_TTCTCAGAAACGTC.1	BergmannGlia	ACBG
10X51_2_CCAAACGGTCTA.	BergmannGlia	ACBG
10X26_2_TTCATGACTTGAGC.1	BergmannGlia	ACBG
10X26_1_CGTAGCCTTGGTAC.1	BergmannGlia	ACBG
10X26_1_CGCGGATGCGTACA.1	BergmannGlia	ACBG
10X51_2_CTAGGACAAGCT.	BergmannGlia	ACBG
10X51_1_CTTTACCTTGCC.	BergmannGlia	ACBG
10X51_2_GTAAACGAGAGC.	BergmannGlia	ACBG
10X26_1_AGGTTCGAGAGCAG.1	BergmannGlia	ACBG
10X26_1_TCATCAACGATAAG.1	BergmannGlia	ACBG
10X26_2_TCGCACACTTTCAC.1	BergmannGlia	ACBG
10X26_1_ACCTGAGAGCTTAG.1	BergmannGlia	ACBG
10X26_1_GTCCACTGACTCTT.1	BergmannGlia	ACBG
10X51_1_AGTGCTATTCCT.	BergmannGlia	ACBG
10X51_2_AGGCTGCCTTCG.	BergmannGlia	ACBG
10X26_2_TGCCAGCTGGACGA.1	BergmannGlia	ACBG
10X26_1_CCATCCGAGTTCTT.1	BergmannGlia	ACBG
10X51_2_CGACCTCGCATA.	BergmannGlia	ACBG
10X26_1_GATATCCTTTCTGT.1	BergmannGlia	ACBG
10X51_2_GAAGACCGTGTA.	BergmannGlia	ACBG
10X51_2_AGTCGACCAACA.	BergmannGlia	ACBG
10X26_1_GTGTGATGTCGCTC.1	BergmannGlia	ACBG
10X26_1_TACACACTCATCAG.1	BergmannGlia	ACBG
10X51_1_TAGGCTCCCACT.	BergmannGlia	ACBG
10X51_2_GCGATGTGTGCA.	BergmannGlia	ACBG
10X51_2_AGTTGAGCTGTA.	BergmannGlia	ACBG
10X51_2_CCAACTCCCACT.	BergmannGlia	ACBG
10X51_2_CTGTGAACTAGC.	BergmannGlia	ACBG
10X26_1_GACCTCTGTCTCCG.1	BergmannGlia	ACBG
10X26_1_ATAGATACAGCACT.1	BergmannGlia	ACBG
10X26_1_AAAGGCCTACGGGA.1	BergmannGlia	ACBG
10X26_1_TCACAACTGTGTTG.1	BergmannGlia	ACBG
10X26_1_TCCACTCTAAGCCT.1	BergmannGlia	ACBG
10X26_1_TATTTCCTTCCCAC.1	BergmannGlia	ACBG
10X51_2_CATGCTTTTGCT.	BergmannGlia	ACBG
10X51_2_TACCACAGGCGA.	BergmannGlia	ACBG
10X51_2_CGTAACTCTCGC.	BergmannGlia	ACBG
10X26_1_CTGAGCCTGGAAAT.1	BergmannGlia	ACBG
10X51_1_CCACACCCTAAG.	BergmannGlia	ACBG
10X26_1_CTATAGCTGTTGGT.1	BergmannGlia	ACBG
10X51_2_AAGGGAGGGTGA.	BergmannGlia	ACBG
10X51_2_GATCTGTCTTCA.	BergmannGlia	ACBG
10X51_2_TATAACTGGCAT.	BergmannGlia	ACBG
10X26_1_TCCCACGATCTATC.1	BergmannGlia	ACBG
10X26_1_GAACCAACACACCA.1	BergmannGlia	ACBG
10X51_2_ATAAACTCGACA.	BergmannGlia	ACBG
10X51_1_CACTACAAAGTG.	BergmannGlia	ACBG
10X26_2_AATCTCACGGTCAT.1	BergmannGlia	ACBG
10X51_2_AGTGTGCAGGAG.	BergmannGlia	ACBG
10X51_1_GACAACGTCAAC.	BergmannGlia	ACBG
10X51_1_CGCAGAGCTATG.	BergmannGlia	ACBG
10X26_1_CAGTTGGACAGAAA.1	BergmannGlia	ACBG
10X26_1_AGCTTTACCCTGTC.1	BergmannGlia	ACBG
10X26_1_TAGTTGCTGTCTTT.1	BergmannGlia	ACBG
10X26_1_GACGGCACACTACG.1	BergmannGlia	ACBG
10X51_2_CCGAGAAGTGTC.	BergmannGlia	ACBG
10X26_1_CACTTTGATTCGGA.1	BergmannGlia	ACBG
10X26_1_AGTATAACTTTCGT.1	BergmannGlia	ACBG
10X26_2_GCAAACTGCATTCT.1	BergmannGlia	ACBG
10X26_1_GCGTAAACTCCCGT.1	BergmannGlia	ACBG
10X26_2_ACTTAGCTGAGAGC.1	BergmannGlia	ACBG
10X51_2_ACTCCTTGACCA.	BergmannGlia	ACBG
10X26_1_CATACTTGAAAGCA.1	BergmannGlia	ACBG
10X54_1_ATTTGTCCAAGCCG.	BergmannGlia	ACBG
10X34_3_CACGAAACCTTATC.1	BergmannGlia	ACBG
10X26_1_GAAACCTGCCGAAT.1	BergmannGlia	ACBG
10X26_1_ACAATCCTTCACCC.1	BergmannGlia	ACBG
10X51_2_CTTTACGCGTTA.	BergmannGlia	ACBG
10X51_2_AGCAACTTCGTT.	BergmannGlia	ACBG
10X51_1_CTAAGATTGACG.	BergmannGlia	ACBG
10X26_1_ATCGAGTGCCTAAG.1	BergmannGlia	ACBG
10X51_2_CGTCGACTCATT.	BergmannGlia	ACBG
10X51_1_TAGGTGATGGTC.	BergmannGlia	ACBG
10X26_1_CGAGCGTGGACACT.1	BergmannGlia	ACBG
10X51_1_TAGCCTACTGTG.	BergmannGlia	ACBG
10X26_1_GCTAGATGAGGTTC.1	BergmannGlia	ACBG
10X51_2_TTTCGATCGTGA.	BergmannGlia	ACBG
10X26_1_GGGCCAACTGTCCC.1	BergmannGlia	ACBG
10X26_1_GACGTCCTCAGATC.1	BergmannGlia	ACBG
10X26_1_AAGACAGATCAGTG.1	BergmannGlia	ACBG
10X51_2_CTTTGATTGCAG.	BergmannGlia	ACBG
10X51_2_TGGATGGGTTTG.	BergmannGlia	ACBG
10X26_1_GAAATACTATCACG.1	BergmannGlia	ACBG
10X51_2_ACTTGACCGTTC.	BergmannGlia	ACBG
10X26_2_CAGGAACTAGTCAC.1	BergmannGlia	ACBG
10X26_1_CTAGTTACCGACAT.1	BergmannGlia	ACBG
10X26_1_CACGAAACCTCAAG.1	BergmannGlia	ACBG
10X51_1_CATACTTGAACC.	BergmannGlia	ACBG
10X51_1_CTCGCTGAATCC.	BergmannGlia	ACBG
10X51_2_CACGGAGTTTGG.	BergmannGlia	ACBG
10X51_2_ACGAACGAGAGC.	BergmannGlia	ACBG
10X26_1_CGACAAACGTCGAT.1	BergmannGlia	ACBG
10X51_2_TCATCTGACAGG.	BergmannGlia	ACBG
10X26_1_GCCGACGAAGTAGA.1	BergmannGlia	ACBG
10X51_2_AGGTTGTATGGC.	BergmannGlia	ACBG
10X51_2_TGCGGACTTGAG.	BergmannGlia	ACBG
10X54_2_CGGCTGTTCCTCCA.	BergmannGlia	ACBG
10X51_1_CAACACCTGTTT.	BergmannGlia	ACBG
10X26_1_CCGATAGACCCTCA.1	BergmannGlia	ACBG
10X51_1_CCGAACCAGTCA.	BergmannGlia	ACBG
10X51_2_ATCATGTGTGGT.	BergmannGlia	ACBG
10X26_1_GAGGTGGATCGTAG.1	BergmannGlia	ACBG
10X51_1_GAACGATCTTTG.	BergmannGlia	ACBG
10X34_4_TTCCATGATCGATG.1	BergmannGlia	ACBG
10X51_2_TTGTCTACACGT.	BergmannGlia	ACBG
10X26_1_AATCCTTGAGAAGT.1	BergmannGlia	ACBG
10X51_1_AGCGTGCTTCGC.	BergmannGlia	ACBG
10X26_1_CACAGATGTGCATG.1	BergmannGlia	ACBG
10X51_2_ATTCTGAGAAGT.	BergmannGlia	ACBG
10X26_1_GAACGTTGGGAGGT.1	BergmannGlia	ACBG
10X26_1_TGATTCACATCTCT.1	BergmannGlia	ACBG
10X51_1_AGCGGACGTCTC.	BergmannGlia	ACBG
10X52_1_TCAAGATGTCTT.	BrainstemExcitatory	MBCHO1,HBGLU9,MEGLU5,MEGLU8,MEGLU11,MEGLU10,HBGLU2,MEGLU2,MEGLU1,MEGLU14,DEGLU5,MEGLU4,DEGLU4,MEGLU6,HBGLU3,MEGLU7,MEGLU9,MEGLU3,HBGLU4
10X50_8_TTATGATCTCCG.	BrainstemExcitatory	MBCHO1,HBGLU9,MEGLU5,MEGLU8,MEGLU11,MEGLU10,HBGLU2,MEGLU2,MEGLU1,MEGLU14,DEGLU5,MEGLU4,DEGLU4,MEGLU6,HBGLU3,MEGLU7,MEGLU9,MEGLU3,HBGLU4
10X52_5_GCCAACAAGAAC.	BrainstemExcitatory	MBCHO1,HBGLU9,MEGLU5,MEGLU8,MEGLU11,MEGLU10,HBGLU2,MEGLU2,MEGLU1,MEGLU14,DEGLU5,MEGLU4,DEGLU4,MEGLU6,HBGLU3,MEGLU7,MEGLU9,MEGLU3,HBGLU4
10X52_1_ACTGACCCAATG.	BrainstemExcitatory	MBCHO1,HBGLU9,MEGLU5,MEGLU8,MEGLU11,MEGLU10,HBGLU2,MEGLU2,MEGLU1,MEGLU14,DEGLU5,MEGLU4,DEGLU4,MEGLU6,HBGLU3,MEGLU7,MEGLU9,MEGLU3,HBGLU4
10X52_4_AGAACTTTCTTG.	BrainstemExcitatory	MBCHO1,HBGLU9,MEGLU5,MEGLU8,MEGLU11,MEGLU10,HBGLU2,MEGLU2,MEGLU1,MEGLU14,DEGLU5,MEGLU4,DEGLU4,MEGLU6,HBGLU3,MEGLU7,MEGLU9,MEGLU3,HBGLU4
10X52_3_ACGCTGACGGGA.	BrainstemExcitatory	MBCHO1,HBGLU9,MEGLU5,MEGLU8,MEGLU11,MEGLU10,HBGLU2,MEGLU2,MEGLU1,MEGLU14,DEGLU5,MEGLU4,DEGLU4,MEGLU6,HBGLU3,MEGLU7,MEGLU9,MEGLU3,HBGLU4
10X24_3_ATTCTGACACGGGA.1	BrainstemExcitatory	MBCHO1,HBGLU9,MEGLU5,MEGLU8,MEGLU11,MEGLU10,HBGLU2,MEGLU2,MEGLU1,MEGLU14,DEGLU5,MEGLU4,DEGLU4,MEGLU6,HBGLU3,MEGLU7,MEGLU9,MEGLU3,HBGLU4
10X20_3_AAGTAACTCCTAAG.1	BrainstemExcitatory	MBCHO1,HBGLU9,MEGLU5,MEGLU8,MEGLU11,MEGLU10,HBGLU2,MEGLU2,MEGLU1,MEGLU14,DEGLU5,MEGLU4,DEGLU4,MEGLU6,HBGLU3,MEGLU7,MEGLU9,MEGLU3,HBGLU4
10X57_3_GCACCTGTACAC.	BrainstemExcitatory	MBCHO1,HBGLU9,MEGLU5,MEGLU8,MEGLU11,MEGLU10,HBGLU2,MEGLU2,MEGLU1,MEGLU14,DEGLU5,MEGLU4,DEGLU4,MEGLU6,HBGLU3,MEGLU7,MEGLU9,MEGLU3,HBGLU4
10X34_4_CTGAAGACGTGTTG.1	BrainstemExcitatory	MBCHO1,HBGLU9,MEGLU5,MEGLU8,MEGLU11,MEGLU10,HBGLU2,MEGLU2,MEGLU1,MEGLU14,DEGLU5,MEGLU4,DEGLU4,MEGLU6,HBGLU3,MEGLU7,MEGLU9,MEGLU3,HBGLU4
10X52_3_TTAGCTGTACAC.	BrainstemExcitatory	MBCHO1,HBGLU9,MEGLU5,MEGLU8,MEGLU11,MEGLU10,HBGLU2,MEGLU2,MEGLU1,MEGLU14,DEGLU5,MEGLU4,DEGLU4,MEGLU6,HBGLU3,MEGLU7,MEGLU9,MEGLU3,HBGLU4
10X57_3_GGCCTGTTCAGG.	BrainstemExcitatory	MBCHO1,HBGLU9,MEGLU5,MEGLU8,MEGLU11,MEGLU10,HBGLU2,MEGLU2,MEGLU1,MEGLU14,DEGLU5,MEGLU4,DEGLU4,MEGLU6,HBGLU3,MEGLU7,MEGLU9,MEGLU3,HBGLU4
10X52_2_GTAACTCTGAAC.	BrainstemExcitatory	MBCHO1,HBGLU9,MEGLU5,MEGLU8,MEGLU11,MEGLU10,HBGLU2,MEGLU2,MEGLU1,MEGLU14,DEGLU5,MEGLU4,DEGLU4,MEGLU6,HBGLU3,MEGLU7,MEGLU9,MEGLU3,HBGLU4
10X57_2_GTTCACTGCATG.	BrainstemExcitatory	MBCHO1,HBGLU9,MEGLU5,MEGLU8,MEGLU11,MEGLU10,HBGLU2,MEGLU2,MEGLU1,MEGLU14,DEGLU5,MEGLU4,DEGLU4,MEGLU6,HBGLU3,MEGLU7,MEGLU9,MEGLU3,HBGLU4
10X20_4_CCGACACTACGACT.1	BrainstemExcitatory	MBCHO1,HBGLU9,MEGLU5,MEGLU8,MEGLU11,MEGLU10,HBGLU2,MEGLU2,MEGLU1,MEGLU14,DEGLU5,MEGLU4,DEGLU4,MEGLU6,HBGLU3,MEGLU7,MEGLU9,MEGLU3,HBGLU4
10X52_4_AGTATGTAGCCA.	BrainstemExcitatory	MBCHO1,HBGLU9,MEGLU5,MEGLU8,MEGLU11,MEGLU10,HBGLU2,MEGLU2,MEGLU1,MEGLU14,DEGLU5,MEGLU4,DEGLU4,MEGLU6,HBGLU3,MEGLU7,MEGLU9,MEGLU3,HBGLU4
10X52_3_TCATACTGTCGA.	BrainstemExcitatory	MBCHO1,HBGLU9,MEGLU5,MEGLU8,MEGLU11,MEGLU10,HBGLU2,MEGLU2,MEGLU1,MEGLU14,DEGLU5,MEGLU4,DEGLU4,MEGLU6,HBGLU3,MEGLU7,MEGLU9,MEGLU3,HBGLU4
10X20_4_TACACACTTGTTTC.1	BrainstemExcitatory	MBCHO1,HBGLU9,MEGLU5,MEGLU8,MEGLU11,MEGLU10,HBGLU2,MEGLU2,MEGLU1,MEGLU14,DEGLU5,MEGLU4,DEGLU4,MEGLU6,HBGLU3,MEGLU7,MEGLU9,MEGLU3,HBGLU4
10X52_2_CCAAACGGACAG.	BrainstemExcitatory	MBCHO1,HBGLU9,MEGLU5,MEGLU8,MEGLU11,MEGLU10,HBGLU2,MEGLU2,MEGLU1,MEGLU14,DEGLU5,MEGLU4,DEGLU4,MEGLU6,HBGLU3,MEGLU7,MEGLU9,MEGLU3,HBGLU4
10X52_2_AGTCTGGATAGA.	BrainstemExcitatory	MBCHO1,HBGLU9,MEGLU5,MEGLU8,MEGLU11,MEGLU10,HBGLU2,MEGLU2,MEGLU1,MEGLU14,DEGLU5,MEGLU4,DEGLU4,MEGLU6,HBGLU3,MEGLU7,MEGLU9,MEGLU3,HBGLU4
10X52_1_AACCTGCCATAG.	BrainstemExcitatory	MBCHO1,HBGLU9,MEGLU5,MEGLU8,MEGLU11,MEGLU10,HBGLU2,MEGLU2,MEGLU1,MEGLU14,DEGLU5,MEGLU4,DEGLU4,MEGLU6,HBGLU3,MEGLU7,MEGLU9,MEGLU3,HBGLU4
10X57_6_TCGACTGTAGCT.	BrainstemExcitatory	MBCHO1,HBGLU9,MEGLU5,MEGLU8,MEGLU11,MEGLU10,HBGLU2,MEGLU2,MEGLU1,MEGLU14,DEGLU5,MEGLU4,DEGLU4,MEGLU6,HBGLU3,MEGLU7,MEGLU9,MEGLU3,HBGLU4
10X34_3_GCAGCTCTAGCATC.1	BrainstemExcitatory	MBCHO1,HBGLU9,MEGLU5,MEGLU8,MEGLU11,MEGLU10,HBGLU2,MEGLU2,MEGLU1,MEGLU14,DEGLU5,MEGLU4,DEGLU4,MEGLU6,HBGLU3,MEGLU7,MEGLU9,MEGLU3,HBGLU4
10X54_2_GGGTTGTCATATCG.	BrainstemExcitatory	MBCHO1,HBGLU9,MEGLU5,MEGLU8,MEGLU11,MEGLU10,HBGLU2,MEGLU2,MEGLU1,MEGLU14,DEGLU5,MEGLU4,DEGLU4,MEGLU6,HBGLU3,MEGLU7,MEGLU9,MEGLU3,HBGLU4
10X50_6_TCGTACTAGCGT.	BrainstemExcitatory	MBCHO1,HBGLU9,MEGLU5,MEGLU8,MEGLU11,MEGLU10,HBGLU2,MEGLU2,MEGLU1,MEGLU14,DEGLU5,MEGLU4,DEGLU4,MEGLU6,HBGLU3,MEGLU7,MEGLU9,MEGLU3,HBGLU4
10X52_3_GACACTAGGTTC.	BrainstemExcitatory	MBCHO1,HBGLU9,MEGLU5,MEGLU8,MEGLU11,MEGLU10,HBGLU2,MEGLU2,MEGLU1,MEGLU14,DEGLU5,MEGLU4,DEGLU4,MEGLU6,HBGLU3,MEGLU7,MEGLU9,MEGLU3,HBGLU4
10X52_2_ACCATGCATTCT.	BrainstemExcitatory	MBCHO1,HBGLU9,MEGLU5,MEGLU8,MEGLU11,MEGLU10,HBGLU2,MEGLU2,MEGLU1,MEGLU14,DEGLU5,MEGLU4,DEGLU4,MEGLU6,HBGLU3,MEGLU7,MEGLU9,MEGLU3,HBGLU4
10X57_3_GCCGGATCCTCG.	BrainstemExcitatory	MBCHO1,HBGLU9,MEGLU5,MEGLU8,MEGLU11,MEGLU10,HBGLU2,MEGLU2,MEGLU1,MEGLU14,DEGLU5,MEGLU4,DEGLU4,MEGLU6,HBGLU3,MEGLU7,MEGLU9,MEGLU3,HBGLU4
10X52_2_GTACCTCTTACT.	BrainstemExcitatory	MBCHO1,HBGLU9,MEGLU5,MEGLU8,MEGLU11,MEGLU10,HBGLU2,MEGLU2,MEGLU1,MEGLU14,DEGLU5,MEGLU4,DEGLU4,MEGLU6,HBGLU3,MEGLU7,MEGLU9,MEGLU3,HBGLU4
10X57_5_ATTCTGAGCTAC.	BrainstemExcitatory	MBCHO1,HBGLU9,MEGLU5,MEGLU8,MEGLU11,MEGLU10,HBGLU2,MEGLU2,MEGLU1,MEGLU14,DEGLU5,MEGLU4,DEGLU4,MEGLU6,HBGLU3,MEGLU7,MEGLU9,MEGLU3,HBGLU4
10X57_2_AGGTCTACTACG.	BrainstemExcitatory	MBCHO1,HBGLU9,MEGLU5,MEGLU8,MEGLU11,MEGLU10,HBGLU2,MEGLU2,MEGLU1,MEGLU14,DEGLU5,MEGLU4,DEGLU4,MEGLU6,HBGLU3,MEGLU7,MEGLU9,MEGLU3,HBGLU4
10X52_4_GTCACTGCCCTT.	BrainstemExcitatory	MBCHO1,HBGLU9,MEGLU5,MEGLU8,MEGLU11,MEGLU10,HBGLU2,MEGLU2,MEGLU1,MEGLU14,DEGLU5,MEGLU4,DEGLU4,MEGLU6,HBGLU3,MEGLU7,MEGLU9,MEGLU3,HBGLU4
10X57_6_TTACGAGAGAGC.	BrainstemExcitatory	MBCHO1,HBGLU9,MEGLU5,MEGLU8,MEGLU11,MEGLU10,HBGLU2,MEGLU2,MEGLU1,MEGLU14,DEGLU5,MEGLU4,DEGLU4,MEGLU6,HBGLU3,MEGLU7,MEGLU9,MEGLU3,HBGLU4
10X52_3_CAGATGCAGTCA.	BrainstemExcitatory	MBCHO1,HBGLU9,MEGLU5,MEGLU8,MEGLU11,MEGLU10,HBGLU2,MEGLU2,MEGLU1,MEGLU14,DEGLU5,MEGLU4,DEGLU4,MEGLU6,HBGLU3,MEGLU7,MEGLU9,MEGLU3,HBGLU4
10X52_4_CGCCACCGGGAA.	BrainstemExcitatory	MBCHO1,HBGLU9,MEGLU5,MEGLU8,MEGLU11,MEGLU10,HBGLU2,MEGLU2,MEGLU1,MEGLU14,DEGLU5,MEGLU4,DEGLU4,MEGLU6,HBGLU3,MEGLU7,MEGLU9,MEGLU3,HBGLU4
10X52_3_CAACACAAGCAA.	BrainstemExcitatory	MBCHO1,HBGLU9,MEGLU5,MEGLU8,MEGLU11,MEGLU10,HBGLU2,MEGLU2,MEGLU1,MEGLU14,DEGLU5,MEGLU4,DEGLU4,MEGLU6,HBGLU3,MEGLU7,MEGLU9,MEGLU3,HBGLU4
10X52_2_AGATTGTCTCCG.	BrainstemExcitatory	MBCHO1,HBGLU9,MEGLU5,MEGLU8,MEGLU11,MEGLU10,HBGLU2,MEGLU2,MEGLU1,MEGLU14,DEGLU5,MEGLU4,DEGLU4,MEGLU6,HBGLU3,MEGLU7,MEGLU9,MEGLU3,HBGLU4
10X52_7_CTCCGAGATGAA.	BrainstemExcitatory	MBCHO1,HBGLU9,MEGLU5,MEGLU8,MEGLU11,MEGLU10,HBGLU2,MEGLU2,MEGLU1,MEGLU14,DEGLU5,MEGLU4,DEGLU4,MEGLU6,HBGLU3,MEGLU7,MEGLU9,MEGLU3,HBGLU4
10X50_8_CGACTGCTCTTA.	BrainstemExcitatory	MBCHO1,HBGLU9,MEGLU5,MEGLU8,MEGLU11,MEGLU10,HBGLU2,MEGLU2,MEGLU1,MEGLU14,DEGLU5,MEGLU4,DEGLU4,MEGLU6,HBGLU3,MEGLU7,MEGLU9,MEGLU3,HBGLU4
10X57_3_GGCACTCGAACT.	BrainstemExcitatory	MBCHO1,HBGLU9,MEGLU5,MEGLU8,MEGLU11,MEGLU10,HBGLU2,MEGLU2,MEGLU1,MEGLU14,DEGLU5,MEGLU4,DEGLU4,MEGLU6,HBGLU3,MEGLU7,MEGLU9,MEGLU3,HBGLU4
10X57_3_CTACACCCTTTA.	BrainstemExcitatory	MBCHO1,HBGLU9,MEGLU5,MEGLU8,MEGLU11,MEGLU10,HBGLU2,MEGLU2,MEGLU1,MEGLU14,DEGLU5,MEGLU4,DEGLU4,MEGLU6,HBGLU3,MEGLU7,MEGLU9,MEGLU3,HBGLU4
10X50_5_AAGGACCCTCGT.	BrainstemExcitatory	MBCHO1,HBGLU9,MEGLU5,MEGLU8,MEGLU11,MEGLU10,HBGLU2,MEGLU2,MEGLU1,MEGLU14,DEGLU5,MEGLU4,DEGLU4,MEGLU6,HBGLU3,MEGLU7,MEGLU9,MEGLU3,HBGLU4
10X52_1_TAGGTGAGCATC.	BrainstemExcitatory	MBCHO1,HBGLU9,MEGLU5,MEGLU8,MEGLU11,MEGLU10,HBGLU2,MEGLU2,MEGLU1,MEGLU14,DEGLU5,MEGLU4,DEGLU4,MEGLU6,HBGLU3,MEGLU7,MEGLU9,MEGLU3,HBGLU4
10X50_7_GTAGGAGAGACG.	BrainstemExcitatory	MBCHO1,HBGLU9,MEGLU5,MEGLU8,MEGLU11,MEGLU10,HBGLU2,MEGLU2,MEGLU1,MEGLU14,DEGLU5,MEGLU4,DEGLU4,MEGLU6,HBGLU3,MEGLU7,MEGLU9,MEGLU3,HBGLU4
10X52_2_TGATCTCAGAAA.	BrainstemExcitatory	MBCHO1,HBGLU9,MEGLU5,MEGLU8,MEGLU11,MEGLU10,HBGLU2,MEGLU2,MEGLU1,MEGLU14,DEGLU5,MEGLU4,DEGLU4,MEGLU6,HBGLU3,MEGLU7,MEGLU9,MEGLU3,HBGLU4
10X20_4_TATTTCCTCGCCTT.1	BrainstemExcitatory	MBCHO1,HBGLU9,MEGLU5,MEGLU8,MEGLU11,MEGLU10,HBGLU2,MEGLU2,MEGLU1,MEGLU14,DEGLU5,MEGLU4,DEGLU4,MEGLU6,HBGLU3,MEGLU7,MEGLU9,MEGLU3,HBGLU4
10X52_2_TTACACGCTGTA.	BrainstemExcitatory	MBCHO1,HBGLU9,MEGLU5,MEGLU8,MEGLU11,MEGLU10,HBGLU2,MEGLU2,MEGLU1,MEGLU14,DEGLU5,MEGLU4,DEGLU4,MEGLU6,HBGLU3,MEGLU7,MEGLU9,MEGLU3,HBGLU4
10X52_6_GGGACTTATTCC.	BrainstemExcitatory	MBCHO1,HBGLU9,MEGLU5,MEGLU8,MEGLU11,MEGLU10,HBGLU2,MEGLU2,MEGLU1,MEGLU14,DEGLU5,MEGLU4,DEGLU4,MEGLU6,HBGLU3,MEGLU7,MEGLU9,MEGLU3,HBGLU4
10X57_3_GAATCTGCTAAC.	BrainstemExcitatory	MBCHO1,HBGLU9,MEGLU5,MEGLU8,MEGLU11,MEGLU10,HBGLU2,MEGLU2,MEGLU1,MEGLU14,DEGLU5,MEGLU4,DEGLU4,MEGLU6,HBGLU3,MEGLU7,MEGLU9,MEGLU3,HBGLU4
10X52_1_CGGTACGCGAGA.	BrainstemExcitatory	MBCHO1,HBGLU9,MEGLU5,MEGLU8,MEGLU11,MEGLU10,HBGLU2,MEGLU2,MEGLU1,MEGLU14,DEGLU5,MEGLU4,DEGLU4,MEGLU6,HBGLU3,MEGLU7,MEGLU9,MEGLU3,HBGLU4
10X52_2_CCGATGTTCGTT.	BrainstemExcitatory	MBCHO1,HBGLU9,MEGLU5,MEGLU8,MEGLU11,MEGLU10,HBGLU2,MEGLU2,MEGLU1,MEGLU14,DEGLU5,MEGLU4,DEGLU4,MEGLU6,HBGLU3,MEGLU7,MEGLU9,MEGLU3,HBGLU4
10X20_4_TGGAGACTCTACTT.1	BrainstemExcitatory	MBCHO1,HBGLU9,MEGLU5,MEGLU8,MEGLU11,MEGLU10,HBGLU2,MEGLU2,MEGLU1,MEGLU14,DEGLU5,MEGLU4,DEGLU4,MEGLU6,HBGLU3,MEGLU7,MEGLU9,MEGLU3,HBGLU4
10X33_1_CGACCACTCAACTG.1	BrainstemExcitatory	MBCHO1,HBGLU9,MEGLU5,MEGLU8,MEGLU11,MEGLU10,HBGLU2,MEGLU2,MEGLU1,MEGLU14,DEGLU5,MEGLU4,DEGLU4,MEGLU6,HBGLU3,MEGLU7,MEGLU9,MEGLU3,HBGLU4
10X54_3_GCATATCTTACCTA.	BrainstemExcitatory	MBCHO1,HBGLU9,MEGLU5,MEGLU8,MEGLU11,MEGLU10,HBGLU2,MEGLU2,MEGLU1,MEGLU14,DEGLU5,MEGLU4,DEGLU4,MEGLU6,HBGLU3,MEGLU7,MEGLU9,MEGLU3,HBGLU4
10X52_3_AGTTGATCCGTC.	BrainstemExcitatory	MBCHO1,HBGLU9,MEGLU5,MEGLU8,MEGLU11,MEGLU10,HBGLU2,MEGLU2,MEGLU1,MEGLU14,DEGLU5,MEGLU4,DEGLU4,MEGLU6,HBGLU3,MEGLU7,MEGLU9,MEGLU3,HBGLU4
10X57_4_GTTAGAATTCTC.	BrainstemExcitatory	MBCHO1,HBGLU9,MEGLU5,MEGLU8,MEGLU11,MEGLU10,HBGLU2,MEGLU2,MEGLU1,MEGLU14,DEGLU5,MEGLU4,DEGLU4,MEGLU6,HBGLU3,MEGLU7,MEGLU9,MEGLU3,HBGLU4
10X54_4_TGCGAGTGTTCGAT.	BrainstemExcitatory	MBCHO1,HBGLU9,MEGLU5,MEGLU8,MEGLU11,MEGLU10,HBGLU2,MEGLU2,MEGLU1,MEGLU14,DEGLU5,MEGLU4,DEGLU4,MEGLU6,HBGLU3,MEGLU7,MEGLU9,MEGLU3,HBGLU4
10X52_2_CTCCCTGTCACA.	BrainstemExcitatory	MBCHO1,HBGLU9,MEGLU5,MEGLU8,MEGLU11,MEGLU10,HBGLU2,MEGLU2,MEGLU1,MEGLU14,DEGLU5,MEGLU4,DEGLU4,MEGLU6,HBGLU3,MEGLU7,MEGLU9,MEGLU3,HBGLU4
10X57_3_GTTCACGGGACA.	BrainstemExcitatory	MBCHO1,HBGLU9,MEGLU5,MEGLU8,MEGLU11,MEGLU10,HBGLU2,MEGLU2,MEGLU1,MEGLU14,DEGLU5,MEGLU4,DEGLU4,MEGLU6,HBGLU3,MEGLU7,MEGLU9,MEGLU3,HBGLU4
10X57_3_GTACACTCTATC.	BrainstemExcitatory	MBCHO1,HBGLU9,MEGLU5,MEGLU8,MEGLU11,MEGLU10,HBGLU2,MEGLU2,MEGLU1,MEGLU14,DEGLU5,MEGLU4,DEGLU4,MEGLU6,HBGLU3,MEGLU7,MEGLU9,MEGLU3,HBGLU4
10X20_4_TCACTATGCCGTTC.1	BrainstemExcitatory	MBCHO1,HBGLU9,MEGLU5,MEGLU8,MEGLU11,MEGLU10,HBGLU2,MEGLU2,MEGLU1,MEGLU14,DEGLU5,MEGLU4,DEGLU4,MEGLU6,HBGLU3,MEGLU7,MEGLU9,MEGLU3,HBGLU4
10X57_3_CGCGCTTTCGTT.	BrainstemExcitatory	MBCHO1,HBGLU9,MEGLU5,MEGLU8,MEGLU11,MEGLU10,HBGLU2,MEGLU2,MEGLU1,MEGLU14,DEGLU5,MEGLU4,DEGLU4,MEGLU6,HBGLU3,MEGLU7,MEGLU9,MEGLU3,HBGLU4
10X52_3_ACCACTTGTGAC.	BrainstemExcitatory	MBCHO1,HBGLU9,MEGLU5,MEGLU8,MEGLU11,MEGLU10,HBGLU2,MEGLU2,MEGLU1,MEGLU14,DEGLU5,MEGLU4,DEGLU4,MEGLU6,HBGLU3,MEGLU7,MEGLU9,MEGLU3,HBGLU4
10X55_6_TATGCAGAGCAATT.	BrainstemExcitatory	MBCHO1,HBGLU9,MEGLU5,MEGLU8,MEGLU11,MEGLU10,HBGLU2,MEGLU2,MEGLU1,MEGLU14,DEGLU5,MEGLU4,DEGLU4,MEGLU6,HBGLU3,MEGLU7,MEGLU9,MEGLU3,HBGLU4
10X52_2_GCAAGAAAAAGC.	BrainstemExcitatory	MBCHO1,HBGLU9,MEGLU5,MEGLU8,MEGLU11,MEGLU10,HBGLU2,MEGLU2,MEGLU1,MEGLU14,DEGLU5,MEGLU4,DEGLU4,MEGLU6,HBGLU3,MEGLU7,MEGLU9,MEGLU3,HBGLU4
10X20_3_TCAATAGACGAGTT.1	BrainstemExcitatory	MBCHO1,HBGLU9,MEGLU5,MEGLU8,MEGLU11,MEGLU10,HBGLU2,MEGLU2,MEGLU1,MEGLU14,DEGLU5,MEGLU4,DEGLU4,MEGLU6,HBGLU3,MEGLU7,MEGLU9,MEGLU3,HBGLU4
10X52_2_GCCAACACGTAC.	BrainstemExcitatory	MBCHO1,HBGLU9,MEGLU5,MEGLU8,MEGLU11,MEGLU10,HBGLU2,MEGLU2,MEGLU1,MEGLU14,DEGLU5,MEGLU4,DEGLU4,MEGLU6,HBGLU3,MEGLU7,MEGLU9,MEGLU3,HBGLU4
10X52_1_CTTAACCCTTAT.	BrainstemExcitatory	MBCHO1,HBGLU9,MEGLU5,MEGLU8,MEGLU11,MEGLU10,HBGLU2,MEGLU2,MEGLU1,MEGLU14,DEGLU5,MEGLU4,DEGLU4,MEGLU6,HBGLU3,MEGLU7,MEGLU9,MEGLU3,HBGLU4
10X50_6_CTGAACTTTCGT.	BrainstemExcitatory	MBCHO1,HBGLU9,MEGLU5,MEGLU8,MEGLU11,MEGLU10,HBGLU2,MEGLU2,MEGLU1,MEGLU14,DEGLU5,MEGLU4,DEGLU4,MEGLU6,HBGLU3,MEGLU7,MEGLU9,MEGLU3,HBGLU4
10X52_7_TAGAACCTGATG.	BrainstemExcitatory	MBCHO1,HBGLU9,MEGLU5,MEGLU8,MEGLU11,MEGLU10,HBGLU2,MEGLU2,MEGLU1,MEGLU14,DEGLU5,MEGLU4,DEGLU4,MEGLU6,HBGLU3,MEGLU7,MEGLU9,MEGLU3,HBGLU4
10X52_1_CACGTGTACGCA.	BrainstemExcitatory	MBCHO1,HBGLU9,MEGLU5,MEGLU8,MEGLU11,MEGLU10,HBGLU2,MEGLU2,MEGLU1,MEGLU14,DEGLU5,MEGLU4,DEGLU4,MEGLU6,HBGLU3,MEGLU7,MEGLU9,MEGLU3,HBGLU4
10X52_2_GACACTCACCAA.	BrainstemExcitatory	MBCHO1,HBGLU9,MEGLU5,MEGLU8,MEGLU11,MEGLU10,HBGLU2,MEGLU2,MEGLU1,MEGLU14,DEGLU5,MEGLU4,DEGLU4,MEGLU6,HBGLU3,MEGLU7,MEGLU9,MEGLU3,HBGLU4
10X52_7_AGGTACGCGAGA.	BrainstemExcitatory	MBCHO1,HBGLU9,MEGLU5,MEGLU8,MEGLU11,MEGLU10,HBGLU2,MEGLU2,MEGLU1,MEGLU14,DEGLU5,MEGLU4,DEGLU4,MEGLU6,HBGLU3,MEGLU7,MEGLU9,MEGLU3,HBGLU4
10X24_3_GTTATGCTTGCTTT.1	BrainstemExcitatory	MBCHO1,HBGLU9,MEGLU5,MEGLU8,MEGLU11,MEGLU10,HBGLU2,MEGLU2,MEGLU1,MEGLU14,DEGLU5,MEGLU4,DEGLU4,MEGLU6,HBGLU3,MEGLU7,MEGLU9,MEGLU3,HBGLU4
10X52_2_AGTCGATCCTGC.	BrainstemExcitatory	MBCHO1,HBGLU9,MEGLU5,MEGLU8,MEGLU11,MEGLU10,HBGLU2,MEGLU2,MEGLU1,MEGLU14,DEGLU5,MEGLU4,DEGLU4,MEGLU6,HBGLU3,MEGLU7,MEGLU9,MEGLU3,HBGLU4
10X50_8_TCCAGACTCCCA.	BrainstemExcitatory	MBCHO1,HBGLU9,MEGLU5,MEGLU8,MEGLU11,MEGLU10,HBGLU2,MEGLU2,MEGLU1,MEGLU14,DEGLU5,MEGLU4,DEGLU4,MEGLU6,HBGLU3,MEGLU7,MEGLU9,MEGLU3,HBGLU4
10X24_4_ACGTCCTGAGCCTA.1	BrainstemExcitatory	MBCHO1,HBGLU9,MEGLU5,MEGLU8,MEGLU11,MEGLU10,HBGLU2,MEGLU2,MEGLU1,MEGLU14,DEGLU5,MEGLU4,DEGLU4,MEGLU6,HBGLU3,MEGLU7,MEGLU9,MEGLU3,HBGLU4
10X20_3_TGCAGATGTCAGGT.1	BrainstemExcitatory	MBCHO1,HBGLU9,MEGLU5,MEGLU8,MEGLU11,MEGLU10,HBGLU2,MEGLU2,MEGLU1,MEGLU14,DEGLU5,MEGLU4,DEGLU4,MEGLU6,HBGLU3,MEGLU7,MEGLU9,MEGLU3,HBGLU4
10X52_4_CCACCTGCGAGA.	BrainstemExcitatory	MBCHO1,HBGLU9,MEGLU5,MEGLU8,MEGLU11,MEGLU10,HBGLU2,MEGLU2,MEGLU1,MEGLU14,DEGLU5,MEGLU4,DEGLU4,MEGLU6,HBGLU3,MEGLU7,MEGLU9,MEGLU3,HBGLU4
10X52_3_CCGACTGGCAAG.	BrainstemExcitatory	MBCHO1,HBGLU9,MEGLU5,MEGLU8,MEGLU11,MEGLU10,HBGLU2,MEGLU2,MEGLU1,MEGLU14,DEGLU5,MEGLU4,DEGLU4,MEGLU6,HBGLU3,MEGLU7,MEGLU9,MEGLU3,HBGLU4
10X52_6_TGCGGAAGGGTG.	BrainstemExcitatory	MBCHO1,HBGLU9,MEGLU5,MEGLU8,MEGLU11,MEGLU10,HBGLU2,MEGLU2,MEGLU1,MEGLU14,DEGLU5,MEGLU4,DEGLU4,MEGLU6,HBGLU3,MEGLU7,MEGLU9,MEGLU3,HBGLU4
10X52_2_AGCAACAGGGTG.	BrainstemExcitatory	MBCHO1,HBGLU9,MEGLU5,MEGLU8,MEGLU11,MEGLU10,HBGLU2,MEGLU2,MEGLU1,MEGLU14,DEGLU5,MEGLU4,DEGLU4,MEGLU6,HBGLU3,MEGLU7,MEGLU9,MEGLU3,HBGLU4
10X52_6_TAGAACCCGCTT.	BrainstemExcitatory	MBCHO1,HBGLU9,MEGLU5,MEGLU8,MEGLU11,MEGLU10,HBGLU2,MEGLU2,MEGLU1,MEGLU14,DEGLU5,MEGLU4,DEGLU4,MEGLU6,HBGLU3,MEGLU7,MEGLU9,MEGLU3,HBGLU4
10X52_4_ACGATGCTCATT.	BrainstemExcitatory	MBCHO1,HBGLU9,MEGLU5,MEGLU8,MEGLU11,MEGLU10,HBGLU2,MEGLU2,MEGLU1,MEGLU14,DEGLU5,MEGLU4,DEGLU4,MEGLU6,HBGLU3,MEGLU7,MEGLU9,MEGLU3,HBGLU4
10X52_1_TATCACCGCTAA.	BrainstemExcitatory	MBCHO1,HBGLU9,MEGLU5,MEGLU8,MEGLU11,MEGLU10,HBGLU2,MEGLU2,MEGLU1,MEGLU14,DEGLU5,MEGLU4,DEGLU4,MEGLU6,HBGLU3,MEGLU7,MEGLU9,MEGLU3,HBGLU4
10X57_7_GTTGGAGCAAGG.	BrainstemExcitatory	MBCHO1,HBGLU9,MEGLU5,MEGLU8,MEGLU11,MEGLU10,HBGLU2,MEGLU2,MEGLU1,MEGLU14,DEGLU5,MEGLU4,DEGLU4,MEGLU6,HBGLU3,MEGLU7,MEGLU9,MEGLU3,HBGLU4
10X52_7_GGCGTGTAAGCC.	BrainstemExcitatory	MBCHO1,HBGLU9,MEGLU5,MEGLU8,MEGLU11,MEGLU10,HBGLU2,MEGLU2,MEGLU1,MEGLU14,DEGLU5,MEGLU4,DEGLU4,MEGLU6,HBGLU3,MEGLU7,MEGLU9,MEGLU3,HBGLU4
10X50_8_CTCTTGATGTCG.	BrainstemExcitatory	MBCHO1,HBGLU9,MEGLU5,MEGLU8,MEGLU11,MEGLU10,HBGLU2,MEGLU2,MEGLU1,MEGLU14,DEGLU5,MEGLU4,DEGLU4,MEGLU6,HBGLU3,MEGLU7,MEGLU9,MEGLU3,HBGLU4
10X52_7_ACTTGACCAGTA.	BrainstemExcitatory	MBCHO1,HBGLU9,MEGLU5,MEGLU8,MEGLU11,MEGLU10,HBGLU2,MEGLU2,MEGLU1,MEGLU14,DEGLU5,MEGLU4,DEGLU4,MEGLU6,HBGLU3,MEGLU7,MEGLU9,MEGLU3,HBGLU4
10X52_8_CGCCACTACAGC.	BrainstemExcitatory	MBCHO1,HBGLU9,MEGLU5,MEGLU8,MEGLU11,MEGLU10,HBGLU2,MEGLU2,MEGLU1,MEGLU14,DEGLU5,MEGLU4,DEGLU4,MEGLU6,HBGLU3,MEGLU7,MEGLU9,MEGLU3,HBGLU4
10X52_4_ACGGGAGTCTAG.	BrainstemExcitatory	MBCHO1,HBGLU9,MEGLU5,MEGLU8,MEGLU11,MEGLU10,HBGLU2,MEGLU2,MEGLU1,MEGLU14,DEGLU5,MEGLU4,DEGLU4,MEGLU6,HBGLU3,MEGLU7,MEGLU9,MEGLU3,HBGLU4
10X52_1_CATTGATCGCTC.	BrainstemExcitatory	MBCHO1,HBGLU9,MEGLU5,MEGLU8,MEGLU11,MEGLU10,HBGLU2,MEGLU2,MEGLU1,MEGLU14,DEGLU5,MEGLU4,DEGLU4,MEGLU6,HBGLU3,MEGLU7,MEGLU9,MEGLU3,HBGLU4
10X52_8_GCGAGACGACAT.	BrainstemExcitatory	MBCHO1,HBGLU9,MEGLU5,MEGLU8,MEGLU11,MEGLU10,HBGLU2,MEGLU2,MEGLU1,MEGLU14,DEGLU5,MEGLU4,DEGLU4,MEGLU6,HBGLU3,MEGLU7,MEGLU9,MEGLU3,HBGLU4
10X50_7_CTCAACTGCAAC.	BrainstemExcitatory	MBCHO1,HBGLU9,MEGLU5,MEGLU8,MEGLU11,MEGLU10,HBGLU2,MEGLU2,MEGLU1,MEGLU14,DEGLU5,MEGLU4,DEGLU4,MEGLU6,HBGLU3,MEGLU7,MEGLU9,MEGLU3,HBGLU4
10X50_7_CGATGAGATACC.	BrainstemExcitatory	MBCHO1,HBGLU9,MEGLU5,MEGLU8,MEGLU11,MEGLU10,HBGLU2,MEGLU2,MEGLU1,MEGLU14,DEGLU5,MEGLU4,DEGLU4,MEGLU6,HBGLU3,MEGLU7,MEGLU9,MEGLU3,HBGLU4
10X52_1_ACTAGATTTACC.	BrainstemExcitatory	MBCHO1,HBGLU9,MEGLU5,MEGLU8,MEGLU11,MEGLU10,HBGLU2,MEGLU2,MEGLU1,MEGLU14,DEGLU5,MEGLU4,DEGLU4,MEGLU6,HBGLU3,MEGLU7,MEGLU9,MEGLU3,HBGLU4
10X57_2_TTGTACCGAGTT.	BrainstemExcitatory	MBCHO1,HBGLU9,MEGLU5,MEGLU8,MEGLU11,MEGLU10,HBGLU2,MEGLU2,MEGLU1,MEGLU14,DEGLU5,MEGLU4,DEGLU4,MEGLU6,HBGLU3,MEGLU7,MEGLU9,MEGLU3,HBGLU4
10X54_4_ACGTAAGGAATTAC.	BrainstemExcitatory	MBCHO1,HBGLU9,MEGLU5,MEGLU8,MEGLU11,MEGLU10,HBGLU2,MEGLU2,MEGLU1,MEGLU14,DEGLU5,MEGLU4,DEGLU4,MEGLU6,HBGLU3,MEGLU7,MEGLU9,MEGLU3,HBGLU4
10X34_3_GGTAGTACCCATGA.1	BrainstemExcitatory	MBCHO1,HBGLU9,MEGLU5,MEGLU8,MEGLU11,MEGLU10,HBGLU2,MEGLU2,MEGLU1,MEGLU14,DEGLU5,MEGLU4,DEGLU4,MEGLU6,HBGLU3,MEGLU7,MEGLU9,MEGLU3,HBGLU4
10X52_4_TCCCTGCCACCT.	BrainstemExcitatory	MBCHO1,HBGLU9,MEGLU5,MEGLU8,MEGLU11,MEGLU10,HBGLU2,MEGLU2,MEGLU1,MEGLU14,DEGLU5,MEGLU4,DEGLU4,MEGLU6,HBGLU3,MEGLU7,MEGLU9,MEGLU3,HBGLU4
10X52_8_GGCTGAGAAGGC.	BrainstemExcitatory	MBCHO1,HBGLU9,MEGLU5,MEGLU8,MEGLU11,MEGLU10,HBGLU2,MEGLU2,MEGLU1,MEGLU14,DEGLU5,MEGLU4,DEGLU4,MEGLU6,HBGLU3,MEGLU7,MEGLU9,MEGLU3,HBGLU4
10X57_6_CGGTACAGCGGA.	BrainstemExcitatory	MBCHO1,HBGLU9,MEGLU5,MEGLU8,MEGLU11,MEGLU10,HBGLU2,MEGLU2,MEGLU1,MEGLU14,DEGLU5,MEGLU4,DEGLU4,MEGLU6,HBGLU3,MEGLU7,MEGLU9,MEGLU3,HBGLU4
10X52_5_AAGATGTTGGTG.	BrainstemExcitatory	MBCHO1,HBGLU9,MEGLU5,MEGLU8,MEGLU11,MEGLU10,HBGLU2,MEGLU2,MEGLU1,MEGLU14,DEGLU5,MEGLU4,DEGLU4,MEGLU6,HBGLU3,MEGLU7,MEGLU9,MEGLU3,HBGLU4
10X20_3_TAAGCTCTGGGTGA.1	BrainstemExcitatory	MBCHO1,HBGLU9,MEGLU5,MEGLU8,MEGLU11,MEGLU10,HBGLU2,MEGLU2,MEGLU1,MEGLU14,DEGLU5,MEGLU4,DEGLU4,MEGLU6,HBGLU3,MEGLU7,MEGLU9,MEGLU3,HBGLU4
10X52_1_TGTATGTGGATC.	BrainstemExcitatory	MBCHO1,HBGLU9,MEGLU5,MEGLU8,MEGLU11,MEGLU10,HBGLU2,MEGLU2,MEGLU1,MEGLU14,DEGLU5,MEGLU4,DEGLU4,MEGLU6,HBGLU3,MEGLU7,MEGLU9,MEGLU3,HBGLU4
10X52_1_AGTGCTGAGATA.	BrainstemExcitatory	MBCHO1,HBGLU9,MEGLU5,MEGLU8,MEGLU11,MEGLU10,HBGLU2,MEGLU2,MEGLU1,MEGLU14,DEGLU5,MEGLU4,DEGLU4,MEGLU6,HBGLU3,MEGLU7,MEGLU9,MEGLU3,HBGLU4
10X20_3_ATAGTTGACGCCTT.1	BrainstemExcitatory	MBCHO1,HBGLU9,MEGLU5,MEGLU8,MEGLU11,MEGLU10,HBGLU2,MEGLU2,MEGLU1,MEGLU14,DEGLU5,MEGLU4,DEGLU4,MEGLU6,HBGLU3,MEGLU7,MEGLU9,MEGLU3,HBGLU4
10X52_4_TGTTCTGCAGAG.	BrainstemExcitatory	MBCHO1,HBGLU9,MEGLU5,MEGLU8,MEGLU11,MEGLU10,HBGLU2,MEGLU2,MEGLU1,MEGLU14,DEGLU5,MEGLU4,DEGLU4,MEGLU6,HBGLU3,MEGLU7,MEGLU9,MEGLU3,HBGLU4
10X57_2_CCAAGATCTCCG.	BrainstemExcitatory	MBCHO1,HBGLU9,MEGLU5,MEGLU8,MEGLU11,MEGLU10,HBGLU2,MEGLU2,MEGLU1,MEGLU14,DEGLU5,MEGLU4,DEGLU4,MEGLU6,HBGLU3,MEGLU7,MEGLU9,MEGLU3,HBGLU4
10X52_2_CCAGGACTCGAA.	BrainstemExcitatory	MBCHO1,HBGLU9,MEGLU5,MEGLU8,MEGLU11,MEGLU10,HBGLU2,MEGLU2,MEGLU1,MEGLU14,DEGLU5,MEGLU4,DEGLU4,MEGLU6,HBGLU3,MEGLU7,MEGLU9,MEGLU3,HBGLU4
10X50_8_GTAAACGGTTTG.	BrainstemExcitatory	MBCHO1,HBGLU9,MEGLU5,MEGLU8,MEGLU11,MEGLU10,HBGLU2,MEGLU2,MEGLU1,MEGLU14,DEGLU5,MEGLU4,DEGLU4,MEGLU6,HBGLU3,MEGLU7,MEGLU9,MEGLU3,HBGLU4
10X52_3_GGCCACTGTCGA.	BrainstemExcitatory	MBCHO1,HBGLU9,MEGLU5,MEGLU8,MEGLU11,MEGLU10,HBGLU2,MEGLU2,MEGLU1,MEGLU14,DEGLU5,MEGLU4,DEGLU4,MEGLU6,HBGLU3,MEGLU7,MEGLU9,MEGLU3,HBGLU4
10X50_7_ATCATGTCTCTA.	BrainstemExcitatory	MBCHO1,HBGLU9,MEGLU5,MEGLU8,MEGLU11,MEGLU10,HBGLU2,MEGLU2,MEGLU1,MEGLU14,DEGLU5,MEGLU4,DEGLU4,MEGLU6,HBGLU3,MEGLU7,MEGLU9,MEGLU3,HBGLU4
10X57_2_GATCGACCAGTA.	BrainstemExcitatory	MBCHO1,HBGLU9,MEGLU5,MEGLU8,MEGLU11,MEGLU10,HBGLU2,MEGLU2,MEGLU1,MEGLU14,DEGLU5,MEGLU4,DEGLU4,MEGLU6,HBGLU3,MEGLU7,MEGLU9,MEGLU3,HBGLU4
10X52_2_GCCAGATCCTTA.	BrainstemExcitatory	MBCHO1,HBGLU9,MEGLU5,MEGLU8,MEGLU11,MEGLU10,HBGLU2,MEGLU2,MEGLU1,MEGLU14,DEGLU5,MEGLU4,DEGLU4,MEGLU6,HBGLU3,MEGLU7,MEGLU9,MEGLU3,HBGLU4
10X52_7_AAGCTGAAAACG.	BrainstemExcitatory	MBCHO1,HBGLU9,MEGLU5,MEGLU8,MEGLU11,MEGLU10,HBGLU2,MEGLU2,MEGLU1,MEGLU14,DEGLU5,MEGLU4,DEGLU4,MEGLU6,HBGLU3,MEGLU7,MEGLU9,MEGLU3,HBGLU4
10X24_3_TTCCATGAGTAAGA.1	BrainstemExcitatory	MBCHO1,HBGLU9,MEGLU5,MEGLU8,MEGLU11,MEGLU10,HBGLU2,MEGLU2,MEGLU1,MEGLU14,DEGLU5,MEGLU4,DEGLU4,MEGLU6,HBGLU3,MEGLU7,MEGLU9,MEGLU3,HBGLU4
10X52_2_ACCTTGGACGGA.	BrainstemExcitatory	MBCHO1,HBGLU9,MEGLU5,MEGLU8,MEGLU11,MEGLU10,HBGLU2,MEGLU2,MEGLU1,MEGLU14,DEGLU5,MEGLU4,DEGLU4,MEGLU6,HBGLU3,MEGLU7,MEGLU9,MEGLU3,HBGLU4
10X52_3_GTCTGATCGTGA.	BrainstemExcitatory	MBCHO1,HBGLU9,MEGLU5,MEGLU8,MEGLU11,MEGLU10,HBGLU2,MEGLU2,MEGLU1,MEGLU14,DEGLU5,MEGLU4,DEGLU4,MEGLU6,HBGLU3,MEGLU7,MEGLU9,MEGLU3,HBGLU4
10X54_3_GCCGAAGAGCTATA.	BrainstemExcitatory	MBCHO1,HBGLU9,MEGLU5,MEGLU8,MEGLU11,MEGLU10,HBGLU2,MEGLU2,MEGLU1,MEGLU14,DEGLU5,MEGLU4,DEGLU4,MEGLU6,HBGLU3,MEGLU7,MEGLU9,MEGLU3,HBGLU4
10X52_1_ATATACTCCCGT.	BrainstemExcitatory	MBCHO1,HBGLU9,MEGLU5,MEGLU8,MEGLU11,MEGLU10,HBGLU2,MEGLU2,MEGLU1,MEGLU14,DEGLU5,MEGLU4,DEGLU4,MEGLU6,HBGLU3,MEGLU7,MEGLU9,MEGLU3,HBGLU4
10X20_4_CTGACCACGTATGC.1	BrainstemExcitatory	MBCHO1,HBGLU9,MEGLU5,MEGLU8,MEGLU11,MEGLU10,HBGLU2,MEGLU2,MEGLU1,MEGLU14,DEGLU5,MEGLU4,DEGLU4,MEGLU6,HBGLU3,MEGLU7,MEGLU9,MEGLU3,HBGLU4
10X52_3_CACACTGTGTCA.	BrainstemExcitatory	MBCHO1,HBGLU9,MEGLU5,MEGLU8,MEGLU11,MEGLU10,HBGLU2,MEGLU2,MEGLU1,MEGLU14,DEGLU5,MEGLU4,DEGLU4,MEGLU6,HBGLU3,MEGLU7,MEGLU9,MEGLU3,HBGLU4
10X52_6_ATGCCTAGCAAA.	BrainstemExcitatory	MBCHO1,HBGLU9,MEGLU5,MEGLU8,MEGLU11,MEGLU10,HBGLU2,MEGLU2,MEGLU1,MEGLU14,DEGLU5,MEGLU4,DEGLU4,MEGLU6,HBGLU3,MEGLU7,MEGLU9,MEGLU3,HBGLU4
10X20_3_CGTCGACTTGGTGT.1	BrainstemExcitatory	MBCHO1,HBGLU9,MEGLU5,MEGLU8,MEGLU11,MEGLU10,HBGLU2,MEGLU2,MEGLU1,MEGLU14,DEGLU5,MEGLU4,DEGLU4,MEGLU6,HBGLU3,MEGLU7,MEGLU9,MEGLU3,HBGLU4
10X52_2_GGGAACGTCATG.	BrainstemExcitatory	MBCHO1,HBGLU9,MEGLU5,MEGLU8,MEGLU11,MEGLU10,HBGLU2,MEGLU2,MEGLU1,MEGLU14,DEGLU5,MEGLU4,DEGLU4,MEGLU6,HBGLU3,MEGLU7,MEGLU9,MEGLU3,HBGLU4
10X57_2_ATAGACGTCTTT.	BrainstemExcitatory	MBCHO1,HBGLU9,MEGLU5,MEGLU8,MEGLU11,MEGLU10,HBGLU2,MEGLU2,MEGLU1,MEGLU14,DEGLU5,MEGLU4,DEGLU4,MEGLU6,HBGLU3,MEGLU7,MEGLU9,MEGLU3,HBGLU4
10X52_2_ATCGGACCTGAA.	BrainstemExcitatory	MBCHO1,HBGLU9,MEGLU5,MEGLU8,MEGLU11,MEGLU10,HBGLU2,MEGLU2,MEGLU1,MEGLU14,DEGLU5,MEGLU4,DEGLU4,MEGLU6,HBGLU3,MEGLU7,MEGLU9,MEGLU3,HBGLU4
10X52_7_TTCTTGGTTACG.	BrainstemExcitatory	MBCHO1,HBGLU9,MEGLU5,MEGLU8,MEGLU11,MEGLU10,HBGLU2,MEGLU2,MEGLU1,MEGLU14,DEGLU5,MEGLU4,DEGLU4,MEGLU6,HBGLU3,MEGLU7,MEGLU9,MEGLU3,HBGLU4
10X57_3_AGATCTAACTGC.	BrainstemExcitatory	MBCHO1,HBGLU9,MEGLU5,MEGLU8,MEGLU11,MEGLU10,HBGLU2,MEGLU2,MEGLU1,MEGLU14,DEGLU5,MEGLU4,DEGLU4,MEGLU6,HBGLU3,MEGLU7,MEGLU9,MEGLU3,HBGLU4
10X52_5_GCTCACCCCTAC.	BrainstemExcitatory	MBCHO1,HBGLU9,MEGLU5,MEGLU8,MEGLU11,MEGLU10,HBGLU2,MEGLU2,MEGLU1,MEGLU14,DEGLU5,MEGLU4,DEGLU4,MEGLU6,HBGLU3,MEGLU7,MEGLU9,MEGLU3,HBGLU4
10X52_7_TCGCTGGCTAAC.	BrainstemExcitatory	MBCHO1,HBGLU9,MEGLU5,MEGLU8,MEGLU11,MEGLU10,HBGLU2,MEGLU2,MEGLU1,MEGLU14,DEGLU5,MEGLU4,DEGLU4,MEGLU6,HBGLU3,MEGLU7,MEGLU9,MEGLU3,HBGLU4
10X52_4_CGAAACTAGTCG.	BrainstemExcitatory	MBCHO1,HBGLU9,MEGLU5,MEGLU8,MEGLU11,MEGLU10,HBGLU2,MEGLU2,MEGLU1,MEGLU14,DEGLU5,MEGLU4,DEGLU4,MEGLU6,HBGLU3,MEGLU7,MEGLU9,MEGLU3,HBGLU4
10X57_3_ATGATGAAGATG.	BrainstemExcitatory	MBCHO1,HBGLU9,MEGLU5,MEGLU8,MEGLU11,MEGLU10,HBGLU2,MEGLU2,MEGLU1,MEGLU14,DEGLU5,MEGLU4,DEGLU4,MEGLU6,HBGLU3,MEGLU7,MEGLU9,MEGLU3,HBGLU4
10X57_3_TATCGAAGAACA.	BrainstemExcitatory	MBCHO1,HBGLU9,MEGLU5,MEGLU8,MEGLU11,MEGLU10,HBGLU2,MEGLU2,MEGLU1,MEGLU14,DEGLU5,MEGLU4,DEGLU4,MEGLU6,HBGLU3,MEGLU7,MEGLU9,MEGLU3,HBGLU4
10X52_8_AGGAGATTCGGA.	BrainstemExcitatory	MBCHO1,HBGLU9,MEGLU5,MEGLU8,MEGLU11,MEGLU10,HBGLU2,MEGLU2,MEGLU1,MEGLU14,DEGLU5,MEGLU4,DEGLU4,MEGLU6,HBGLU3,MEGLU7,MEGLU9,MEGLU3,HBGLU4
10X20_4_ACAGTTCTGGTTTG.1	BrainstemExcitatory	MBCHO1,HBGLU9,MEGLU5,MEGLU8,MEGLU11,MEGLU10,HBGLU2,MEGLU2,MEGLU1,MEGLU14,DEGLU5,MEGLU4,DEGLU4,MEGLU6,HBGLU3,MEGLU7,MEGLU9,MEGLU3,HBGLU4
10X52_1_AGCGGAACTTTC.	BrainstemExcitatory	MBCHO1,HBGLU9,MEGLU5,MEGLU8,MEGLU11,MEGLU10,HBGLU2,MEGLU2,MEGLU1,MEGLU14,DEGLU5,MEGLU4,DEGLU4,MEGLU6,HBGLU3,MEGLU7,MEGLU9,MEGLU3,HBGLU4
10X52_1_TAGAGACTTGCC.	BrainstemExcitatory	MBCHO1,HBGLU9,MEGLU5,MEGLU8,MEGLU11,MEGLU10,HBGLU2,MEGLU2,MEGLU1,MEGLU14,DEGLU5,MEGLU4,DEGLU4,MEGLU6,HBGLU3,MEGLU7,MEGLU9,MEGLU3,HBGLU4
10X52_3_GAGTACTTCGTT.	BrainstemExcitatory	MBCHO1,HBGLU9,MEGLU5,MEGLU8,MEGLU11,MEGLU10,HBGLU2,MEGLU2,MEGLU1,MEGLU14,DEGLU5,MEGLU4,DEGLU4,MEGLU6,HBGLU3,MEGLU7,MEGLU9,MEGLU3,HBGLU4
10X52_2_TCATGACAGAGG.	BrainstemExcitatory	MBCHO1,HBGLU9,MEGLU5,MEGLU8,MEGLU11,MEGLU10,HBGLU2,MEGLU2,MEGLU1,MEGLU14,DEGLU5,MEGLU4,DEGLU4,MEGLU6,HBGLU3,MEGLU7,MEGLU9,MEGLU3,HBGLU4
10X20_4_ATACCTACTTGAGC.1	BrainstemExcitatory	MBCHO1,HBGLU9,MEGLU5,MEGLU8,MEGLU11,MEGLU10,HBGLU2,MEGLU2,MEGLU1,MEGLU14,DEGLU5,MEGLU4,DEGLU4,MEGLU6,HBGLU3,MEGLU7,MEGLU9,MEGLU3,HBGLU4
10X57_2_TAAAGAAACCGT.	BrainstemExcitatory	MBCHO1,HBGLU9,MEGLU5,MEGLU8,MEGLU11,MEGLU10,HBGLU2,MEGLU2,MEGLU1,MEGLU14,DEGLU5,MEGLU4,DEGLU4,MEGLU6,HBGLU3,MEGLU7,MEGLU9,MEGLU3,HBGLU4
10X20_3_AGCATGACTGCGTA.1	BrainstemExcitatory	MBCHO1,HBGLU9,MEGLU5,MEGLU8,MEGLU11,MEGLU10,HBGLU2,MEGLU2,MEGLU1,MEGLU14,DEGLU5,MEGLU4,DEGLU4,MEGLU6,HBGLU3,MEGLU7,MEGLU9,MEGLU3,HBGLU4
10X20_4_CGATACGACCAAGT.1	BrainstemExcitatory	MBCHO1,HBGLU9,MEGLU5,MEGLU8,MEGLU11,MEGLU10,HBGLU2,MEGLU2,MEGLU1,MEGLU14,DEGLU5,MEGLU4,DEGLU4,MEGLU6,HBGLU3,MEGLU7,MEGLU9,MEGLU3,HBGLU4
10X52_7_TGATCTACCTGA.	BrainstemExcitatory	MBCHO1,HBGLU9,MEGLU5,MEGLU8,MEGLU11,MEGLU10,HBGLU2,MEGLU2,MEGLU1,MEGLU14,DEGLU5,MEGLU4,DEGLU4,MEGLU6,HBGLU3,MEGLU7,MEGLU9,MEGLU3,HBGLU4
10X57_2_CCCATGACGGGA.	BrainstemExcitatory	MBCHO1,HBGLU9,MEGLU5,MEGLU8,MEGLU11,MEGLU10,HBGLU2,MEGLU2,MEGLU1,MEGLU14,DEGLU5,MEGLU4,DEGLU4,MEGLU6,HBGLU3,MEGLU7,MEGLU9,MEGLU3,HBGLU4
10X52_2_GGCACTGAGATA.	BrainstemExcitatory	MBCHO1,HBGLU9,MEGLU5,MEGLU8,MEGLU11,MEGLU10,HBGLU2,MEGLU2,MEGLU1,MEGLU14,DEGLU5,MEGLU4,DEGLU4,MEGLU6,HBGLU3,MEGLU7,MEGLU9,MEGLU3,HBGLU4
10X20_4_GAACCAACGATACC.1	BrainstemExcitatory	MBCHO1,HBGLU9,MEGLU5,MEGLU8,MEGLU11,MEGLU10,HBGLU2,MEGLU2,MEGLU1,MEGLU14,DEGLU5,MEGLU4,DEGLU4,MEGLU6,HBGLU3,MEGLU7,MEGLU9,MEGLU3,HBGLU4
10X54_2_CTCAAGTACCGCTG.	BrainstemExcitatory	MBCHO1,HBGLU9,MEGLU5,MEGLU8,MEGLU11,MEGLU10,HBGLU2,MEGLU2,MEGLU1,MEGLU14,DEGLU5,MEGLU4,DEGLU4,MEGLU6,HBGLU3,MEGLU7,MEGLU9,MEGLU3,HBGLU4
10X54_2_TGCAGTCACCAGGC.	BrainstemExcitatory	MBCHO1,HBGLU9,MEGLU5,MEGLU8,MEGLU11,MEGLU10,HBGLU2,MEGLU2,MEGLU1,MEGLU14,DEGLU5,MEGLU4,DEGLU4,MEGLU6,HBGLU3,MEGLU7,MEGLU9,MEGLU3,HBGLU4
10X57_3_AACATGGAGATA.	BrainstemExcitatory	MBCHO1,HBGLU9,MEGLU5,MEGLU8,MEGLU11,MEGLU10,HBGLU2,MEGLU2,MEGLU1,MEGLU14,DEGLU5,MEGLU4,DEGLU4,MEGLU6,HBGLU3,MEGLU7,MEGLU9,MEGLU3,HBGLU4
10X52_3_CAGCTGGGAAAT.	BrainstemExcitatory	MBCHO1,HBGLU9,MEGLU5,MEGLU8,MEGLU11,MEGLU10,HBGLU2,MEGLU2,MEGLU1,MEGLU14,DEGLU5,MEGLU4,DEGLU4,MEGLU6,HBGLU3,MEGLU7,MEGLU9,MEGLU3,HBGLU4
10X20_4_AGTCTTACACCTTT.1	BrainstemExcitatory	MBCHO1,HBGLU9,MEGLU5,MEGLU8,MEGLU11,MEGLU10,HBGLU2,MEGLU2,MEGLU1,MEGLU14,DEGLU5,MEGLU4,DEGLU4,MEGLU6,HBGLU3,MEGLU7,MEGLU9,MEGLU3,HBGLU4
10X57_3_TAAAGAGGACAG.	BrainstemExcitatory	MBCHO1,HBGLU9,MEGLU5,MEGLU8,MEGLU11,MEGLU10,HBGLU2,MEGLU2,MEGLU1,MEGLU14,DEGLU5,MEGLU4,DEGLU4,MEGLU6,HBGLU3,MEGLU7,MEGLU9,MEGLU3,HBGLU4
10X52_3_TGGGACACGGAG.	BrainstemExcitatory	MBCHO1,HBGLU9,MEGLU5,MEGLU8,MEGLU11,MEGLU10,HBGLU2,MEGLU2,MEGLU1,MEGLU14,DEGLU5,MEGLU4,DEGLU4,MEGLU6,HBGLU3,MEGLU7,MEGLU9,MEGLU3,HBGLU4
10X50_7_TTAGCTTGGTAC.	BrainstemExcitatory	MBCHO1,HBGLU9,MEGLU5,MEGLU8,MEGLU11,MEGLU10,HBGLU2,MEGLU2,MEGLU1,MEGLU14,DEGLU5,MEGLU4,DEGLU4,MEGLU6,HBGLU3,MEGLU7,MEGLU9,MEGLU3,HBGLU4
10X54_3_GGTGAGTAAACGCG.	BrainstemExcitatory	MBCHO1,HBGLU9,MEGLU5,MEGLU8,MEGLU11,MEGLU10,HBGLU2,MEGLU2,MEGLU1,MEGLU14,DEGLU5,MEGLU4,DEGLU4,MEGLU6,HBGLU3,MEGLU7,MEGLU9,MEGLU3,HBGLU4
10X34_3_CAGTCAGAAACGAA.1	BrainstemExcitatory	MBCHO1,HBGLU9,MEGLU5,MEGLU8,MEGLU11,MEGLU10,HBGLU2,MEGLU2,MEGLU1,MEGLU14,DEGLU5,MEGLU4,DEGLU4,MEGLU6,HBGLU3,MEGLU7,MEGLU9,MEGLU3,HBGLU4
10X52_1_AATGCTTGCGTA.	BrainstemExcitatory	MBCHO1,HBGLU9,MEGLU5,MEGLU8,MEGLU11,MEGLU10,HBGLU2,MEGLU2,MEGLU1,MEGLU14,DEGLU5,MEGLU4,DEGLU4,MEGLU6,HBGLU3,MEGLU7,MEGLU9,MEGLU3,HBGLU4
10X24_4_AAGTGGCTGTGCTA.1	BrainstemExcitatory	MBCHO1,HBGLU9,MEGLU5,MEGLU8,MEGLU11,MEGLU10,HBGLU2,MEGLU2,MEGLU1,MEGLU14,DEGLU5,MEGLU4,DEGLU4,MEGLU6,HBGLU3,MEGLU7,MEGLU9,MEGLU3,HBGLU4
10X52_3_ATGCTGCTGTTT.	BrainstemExcitatory	MBCHO1,HBGLU9,MEGLU5,MEGLU8,MEGLU11,MEGLU10,HBGLU2,MEGLU2,MEGLU1,MEGLU14,DEGLU5,MEGLU4,DEGLU4,MEGLU6,HBGLU3,MEGLU7,MEGLU9,MEGLU3,HBGLU4
10X20_3_TGGATGTGTAAGGA.1	BrainstemExcitatory	MBCHO1,HBGLU9,MEGLU5,MEGLU8,MEGLU11,MEGLU10,HBGLU2,MEGLU2,MEGLU1,MEGLU14,DEGLU5,MEGLU4,DEGLU4,MEGLU6,HBGLU3,MEGLU7,MEGLU9,MEGLU3,HBGLU4
10X52_4_TGACGATGCATG.	BrainstemExcitatory	MBCHO1,HBGLU9,MEGLU5,MEGLU8,MEGLU11,MEGLU10,HBGLU2,MEGLU2,MEGLU1,MEGLU14,DEGLU5,MEGLU4,DEGLU4,MEGLU6,HBGLU3,MEGLU7,MEGLU9,MEGLU3,HBGLU4
10X52_7_GAATGATCGCTC.	BrainstemExcitatory	MBCHO1,HBGLU9,MEGLU5,MEGLU8,MEGLU11,MEGLU10,HBGLU2,MEGLU2,MEGLU1,MEGLU14,DEGLU5,MEGLU4,DEGLU4,MEGLU6,HBGLU3,MEGLU7,MEGLU9,MEGLU3,HBGLU4
10X57_2_TGATGAGTTACG.	BrainstemExcitatory	MBCHO1,HBGLU9,MEGLU5,MEGLU8,MEGLU11,MEGLU10,HBGLU2,MEGLU2,MEGLU1,MEGLU14,DEGLU5,MEGLU4,DEGLU4,MEGLU6,HBGLU3,MEGLU7,MEGLU9,MEGLU3,HBGLU4
10X57_2_ACCGGAAGTCTG.	BrainstemExcitatory	MBCHO1,HBGLU9,MEGLU5,MEGLU8,MEGLU11,MEGLU10,HBGLU2,MEGLU2,MEGLU1,MEGLU14,DEGLU5,MEGLU4,DEGLU4,MEGLU6,HBGLU3,MEGLU7,MEGLU9,MEGLU3,HBGLU4
10X20_3_CAACAGACCTCTAT.1	BrainstemExcitatory	MBCHO1,HBGLU9,MEGLU5,MEGLU8,MEGLU11,MEGLU10,HBGLU2,MEGLU2,MEGLU1,MEGLU14,DEGLU5,MEGLU4,DEGLU4,MEGLU6,HBGLU3,MEGLU7,MEGLU9,MEGLU3,HBGLU4
10X57_2_TGTAGATTCACT.	BrainstemExcitatory	MBCHO1,HBGLU9,MEGLU5,MEGLU8,MEGLU11,MEGLU10,HBGLU2,MEGLU2,MEGLU1,MEGLU14,DEGLU5,MEGLU4,DEGLU4,MEGLU6,HBGLU3,MEGLU7,MEGLU9,MEGLU3,HBGLU4
10X52_4_ACGTACCTGAAC.	BrainstemExcitatory	MBCHO1,HBGLU9,MEGLU5,MEGLU8,MEGLU11,MEGLU10,HBGLU2,MEGLU2,MEGLU1,MEGLU14,DEGLU5,MEGLU4,DEGLU4,MEGLU6,HBGLU3,MEGLU7,MEGLU9,MEGLU3,HBGLU4
10X52_1_ACAGCTTCCCAC.	BrainstemExcitatory	MBCHO1,HBGLU9,MEGLU5,MEGLU8,MEGLU11,MEGLU10,HBGLU2,MEGLU2,MEGLU1,MEGLU14,DEGLU5,MEGLU4,DEGLU4,MEGLU6,HBGLU3,MEGLU7,MEGLU9,MEGLU3,HBGLU4
10X52_6_ACGCCTTGCTTT.	BrainstemExcitatory	MBCHO1,HBGLU9,MEGLU5,MEGLU8,MEGLU11,MEGLU10,HBGLU2,MEGLU2,MEGLU1,MEGLU14,DEGLU5,MEGLU4,DEGLU4,MEGLU6,HBGLU3,MEGLU7,MEGLU9,MEGLU3,HBGLU4
10X54_1_AGTCATCAAGGTAA.	BrainstemExcitatory	MBCHO1,HBGLU9,MEGLU5,MEGLU8,MEGLU11,MEGLU10,HBGLU2,MEGLU2,MEGLU1,MEGLU14,DEGLU5,MEGLU4,DEGLU4,MEGLU6,HBGLU3,MEGLU7,MEGLU9,MEGLU3,HBGLU4
10X20_4_ACTACGGAGGTACT.1	BrainstemExcitatory	MBCHO1,HBGLU9,MEGLU5,MEGLU8,MEGLU11,MEGLU10,HBGLU2,MEGLU2,MEGLU1,MEGLU14,DEGLU5,MEGLU4,DEGLU4,MEGLU6,HBGLU3,MEGLU7,MEGLU9,MEGLU3,HBGLU4
10X54_2_TACACGTTTGACTG.	BrainstemExcitatory	MBCHO1,HBGLU9,MEGLU5,MEGLU8,MEGLU11,MEGLU10,HBGLU2,MEGLU2,MEGLU1,MEGLU14,DEGLU5,MEGLU4,DEGLU4,MEGLU6,HBGLU3,MEGLU7,MEGLU9,MEGLU3,HBGLU4
10X50_7_AACCTGGTCATG.	BrainstemExcitatory	MBCHO1,HBGLU9,MEGLU5,MEGLU8,MEGLU11,MEGLU10,HBGLU2,MEGLU2,MEGLU1,MEGLU14,DEGLU5,MEGLU4,DEGLU4,MEGLU6,HBGLU3,MEGLU7,MEGLU9,MEGLU3,HBGLU4
10X57_2_CAACCTATGTGC.	BrainstemExcitatory	MBCHO1,HBGLU9,MEGLU5,MEGLU8,MEGLU11,MEGLU10,HBGLU2,MEGLU2,MEGLU1,MEGLU14,DEGLU5,MEGLU4,DEGLU4,MEGLU6,HBGLU3,MEGLU7,MEGLU9,MEGLU3,HBGLU4
10X52_4_TGGAGACTGAAC.	BrainstemExcitatory	MBCHO1,HBGLU9,MEGLU5,MEGLU8,MEGLU11,MEGLU10,HBGLU2,MEGLU2,MEGLU1,MEGLU14,DEGLU5,MEGLU4,DEGLU4,MEGLU6,HBGLU3,MEGLU7,MEGLU9,MEGLU3,HBGLU4
10X52_3_GTCAGAAGATCC.	BrainstemExcitatory	MBCHO1,HBGLU9,MEGLU5,MEGLU8,MEGLU11,MEGLU10,HBGLU2,MEGLU2,MEGLU1,MEGLU14,DEGLU5,MEGLU4,DEGLU4,MEGLU6,HBGLU3,MEGLU7,MEGLU9,MEGLU3,HBGLU4
10X50_7_GCGAACAGCCAT.	BrainstemExcitatory	MBCHO1,HBGLU9,MEGLU5,MEGLU8,MEGLU11,MEGLU10,HBGLU2,MEGLU2,MEGLU1,MEGLU14,DEGLU5,MEGLU4,DEGLU4,MEGLU6,HBGLU3,MEGLU7,MEGLU9,MEGLU3,HBGLU4
10X57_3_GGAGGATTTGCT.	BrainstemExcitatory	MBCHO1,HBGLU9,MEGLU5,MEGLU8,MEGLU11,MEGLU10,HBGLU2,MEGLU2,MEGLU1,MEGLU14,DEGLU5,MEGLU4,DEGLU4,MEGLU6,HBGLU3,MEGLU7,MEGLU9,MEGLU3,HBGLU4
10X24_4_GATATCCTGCAGTT.1	BrainstemExcitatory	MBCHO1,HBGLU9,MEGLU5,MEGLU8,MEGLU11,MEGLU10,HBGLU2,MEGLU2,MEGLU1,MEGLU14,DEGLU5,MEGLU4,DEGLU4,MEGLU6,HBGLU3,MEGLU7,MEGLU9,MEGLU3,HBGLU4
10X52_1_GCGATGCATCAG.	BrainstemExcitatory	MBCHO1,HBGLU9,MEGLU5,MEGLU8,MEGLU11,MEGLU10,HBGLU2,MEGLU2,MEGLU1,MEGLU14,DEGLU5,MEGLU4,DEGLU4,MEGLU6,HBGLU3,MEGLU7,MEGLU9,MEGLU3,HBGLU4
10X52_1_CAAATGATACCG.	BrainstemExcitatory	MBCHO1,HBGLU9,MEGLU5,MEGLU8,MEGLU11,MEGLU10,HBGLU2,MEGLU2,MEGLU1,MEGLU14,DEGLU5,MEGLU4,DEGLU4,MEGLU6,HBGLU3,MEGLU7,MEGLU9,MEGLU3,HBGLU4
10X52_8_GTAGGATTCAGG.	BrainstemExcitatory	MBCHO1,HBGLU9,MEGLU5,MEGLU8,MEGLU11,MEGLU10,HBGLU2,MEGLU2,MEGLU1,MEGLU14,DEGLU5,MEGLU4,DEGLU4,MEGLU6,HBGLU3,MEGLU7,MEGLU9,MEGLU3,HBGLU4
10X20_3_GAAGCTTGGTGAGG.1	BrainstemExcitatory	MBCHO1,HBGLU9,MEGLU5,MEGLU8,MEGLU11,MEGLU10,HBGLU2,MEGLU2,MEGLU1,MEGLU14,DEGLU5,MEGLU4,DEGLU4,MEGLU6,HBGLU3,MEGLU7,MEGLU9,MEGLU3,HBGLU4
10X24_3_CTCGCATGCAAAGA.1	BrainstemExcitatory	MBCHO1,HBGLU9,MEGLU5,MEGLU8,MEGLU11,MEGLU10,HBGLU2,MEGLU2,MEGLU1,MEGLU14,DEGLU5,MEGLU4,DEGLU4,MEGLU6,HBGLU3,MEGLU7,MEGLU9,MEGLU3,HBGLU4
10X52_3_GATCTGGGTCTA.	BrainstemExcitatory	MBCHO1,HBGLU9,MEGLU5,MEGLU8,MEGLU11,MEGLU10,HBGLU2,MEGLU2,MEGLU1,MEGLU14,DEGLU5,MEGLU4,DEGLU4,MEGLU6,HBGLU3,MEGLU7,MEGLU9,MEGLU3,HBGLU4
10X55_3_TATTGCACCGAAAG.	BrainstemExcitatory	MBCHO1,HBGLU9,MEGLU5,MEGLU8,MEGLU11,MEGLU10,HBGLU2,MEGLU2,MEGLU1,MEGLU14,DEGLU5,MEGLU4,DEGLU4,MEGLU6,HBGLU3,MEGLU7,MEGLU9,MEGLU3,HBGLU4
10X52_2_AAGATGCTTCTA.	BrainstemExcitatory	MBCHO1,HBGLU9,MEGLU5,MEGLU8,MEGLU11,MEGLU10,HBGLU2,MEGLU2,MEGLU1,MEGLU14,DEGLU5,MEGLU4,DEGLU4,MEGLU6,HBGLU3,MEGLU7,MEGLU9,MEGLU3,HBGLU4
10X20_4_TGTTAAGATAAAGG.1	BrainstemExcitatory	MBCHO1,HBGLU9,MEGLU5,MEGLU8,MEGLU11,MEGLU10,HBGLU2,MEGLU2,MEGLU1,MEGLU14,DEGLU5,MEGLU4,DEGLU4,MEGLU6,HBGLU3,MEGLU7,MEGLU9,MEGLU3,HBGLU4
10X50_5_GTATACTTCACT.	BrainstemExcitatory	MBCHO1,HBGLU9,MEGLU5,MEGLU8,MEGLU11,MEGLU10,HBGLU2,MEGLU2,MEGLU1,MEGLU14,DEGLU5,MEGLU4,DEGLU4,MEGLU6,HBGLU3,MEGLU7,MEGLU9,MEGLU3,HBGLU4
10X52_2_GTGACTACGCAT.	BrainstemExcitatory	MBCHO1,HBGLU9,MEGLU5,MEGLU8,MEGLU11,MEGLU10,HBGLU2,MEGLU2,MEGLU1,MEGLU14,DEGLU5,MEGLU4,DEGLU4,MEGLU6,HBGLU3,MEGLU7,MEGLU9,MEGLU3,HBGLU4
10X34_3_ATCGCGCTTCTCCG.1	BrainstemExcitatory	MBCHO1,HBGLU9,MEGLU5,MEGLU8,MEGLU11,MEGLU10,HBGLU2,MEGLU2,MEGLU1,MEGLU14,DEGLU5,MEGLU4,DEGLU4,MEGLU6,HBGLU3,MEGLU7,MEGLU9,MEGLU3,HBGLU4
10X52_7_CTAGTGGTGTAC.	BrainstemExcitatory	MBCHO1,HBGLU9,MEGLU5,MEGLU8,MEGLU11,MEGLU10,HBGLU2,MEGLU2,MEGLU1,MEGLU14,DEGLU5,MEGLU4,DEGLU4,MEGLU6,HBGLU3,MEGLU7,MEGLU9,MEGLU3,HBGLU4
10X52_7_CGGTGAGCTTAG.	BrainstemExcitatory	MBCHO1,HBGLU9,MEGLU5,MEGLU8,MEGLU11,MEGLU10,HBGLU2,MEGLU2,MEGLU1,MEGLU14,DEGLU5,MEGLU4,DEGLU4,MEGLU6,HBGLU3,MEGLU7,MEGLU9,MEGLU3,HBGLU4
10X52_2_ACACACATCTTC.	BrainstemExcitatory	MBCHO1,HBGLU9,MEGLU5,MEGLU8,MEGLU11,MEGLU10,HBGLU2,MEGLU2,MEGLU1,MEGLU14,DEGLU5,MEGLU4,DEGLU4,MEGLU6,HBGLU3,MEGLU7,MEGLU9,MEGLU3,HBGLU4
10X52_7_ACGTCTGACGTT.	BrainstemExcitatory	MBCHO1,HBGLU9,MEGLU5,MEGLU8,MEGLU11,MEGLU10,HBGLU2,MEGLU2,MEGLU1,MEGLU14,DEGLU5,MEGLU4,DEGLU4,MEGLU6,HBGLU3,MEGLU7,MEGLU9,MEGLU3,HBGLU4
10X52_5_CGAGTGTTTCGT.	BrainstemExcitatory	MBCHO1,HBGLU9,MEGLU5,MEGLU8,MEGLU11,MEGLU10,HBGLU2,MEGLU2,MEGLU1,MEGLU14,DEGLU5,MEGLU4,DEGLU4,MEGLU6,HBGLU3,MEGLU7,MEGLU9,MEGLU3,HBGLU4
10X52_2_GTAAACTTTCAC.	BrainstemExcitatory	MBCHO1,HBGLU9,MEGLU5,MEGLU8,MEGLU11,MEGLU10,HBGLU2,MEGLU2,MEGLU1,MEGLU14,DEGLU5,MEGLU4,DEGLU4,MEGLU6,HBGLU3,MEGLU7,MEGLU9,MEGLU3,HBGLU4
10X57_2_ACAAACTTACCT.	BrainstemExcitatory	MBCHO1,HBGLU9,MEGLU5,MEGLU8,MEGLU11,MEGLU10,HBGLU2,MEGLU2,MEGLU1,MEGLU14,DEGLU5,MEGLU4,DEGLU4,MEGLU6,HBGLU3,MEGLU7,MEGLU9,MEGLU3,HBGLU4
10X52_1_AGTCGAAAAGCA.	BrainstemExcitatory	MBCHO1,HBGLU9,MEGLU5,MEGLU8,MEGLU11,MEGLU10,HBGLU2,MEGLU2,MEGLU1,MEGLU14,DEGLU5,MEGLU4,DEGLU4,MEGLU6,HBGLU3,MEGLU7,MEGLU9,MEGLU3,HBGLU4
10X34_4_TCCACGTGTGCATG.1	BrainstemExcitatory	MBCHO1,HBGLU9,MEGLU5,MEGLU8,MEGLU11,MEGLU10,HBGLU2,MEGLU2,MEGLU1,MEGLU14,DEGLU5,MEGLU4,DEGLU4,MEGLU6,HBGLU3,MEGLU7,MEGLU9,MEGLU3,HBGLU4
10X50_5_TCAACTGCGAGA.	BrainstemExcitatory	MBCHO1,HBGLU9,MEGLU5,MEGLU8,MEGLU11,MEGLU10,HBGLU2,MEGLU2,MEGLU1,MEGLU14,DEGLU5,MEGLU4,DEGLU4,MEGLU6,HBGLU3,MEGLU7,MEGLU9,MEGLU3,HBGLU4
10X57_3_ATCGTGTGGTCA.	BrainstemExcitatory	MBCHO1,HBGLU9,MEGLU5,MEGLU8,MEGLU11,MEGLU10,HBGLU2,MEGLU2,MEGLU1,MEGLU14,DEGLU5,MEGLU4,DEGLU4,MEGLU6,HBGLU3,MEGLU7,MEGLU9,MEGLU3,HBGLU4
10X52_4_CATCGAAAAGCA.	BrainstemExcitatory	MBCHO1,HBGLU9,MEGLU5,MEGLU8,MEGLU11,MEGLU10,HBGLU2,MEGLU2,MEGLU1,MEGLU14,DEGLU5,MEGLU4,DEGLU4,MEGLU6,HBGLU3,MEGLU7,MEGLU9,MEGLU3,HBGLU4
10X52_1_CACCTGAACGAA.	BrainstemExcitatory	MBCHO1,HBGLU9,MEGLU5,MEGLU8,MEGLU11,MEGLU10,HBGLU2,MEGLU2,MEGLU1,MEGLU14,DEGLU5,MEGLU4,DEGLU4,MEGLU6,HBGLU3,MEGLU7,MEGLU9,MEGLU3,HBGLU4
10X52_4_GGAGCTCTTCTA.	BrainstemExcitatory	MBCHO1,HBGLU9,MEGLU5,MEGLU8,MEGLU11,MEGLU10,HBGLU2,MEGLU2,MEGLU1,MEGLU14,DEGLU5,MEGLU4,DEGLU4,MEGLU6,HBGLU3,MEGLU7,MEGLU9,MEGLU3,HBGLU4
10X20_4_ATTGAAACTCAGAC.1	BrainstemExcitatory	MBCHO1,HBGLU9,MEGLU5,MEGLU8,MEGLU11,MEGLU10,HBGLU2,MEGLU2,MEGLU1,MEGLU14,DEGLU5,MEGLU4,DEGLU4,MEGLU6,HBGLU3,MEGLU7,MEGLU9,MEGLU3,HBGLU4
10X57_3_TAGGTGGGCAAG.	BrainstemExcitatory	MBCHO1,HBGLU9,MEGLU5,MEGLU8,MEGLU11,MEGLU10,HBGLU2,MEGLU2,MEGLU1,MEGLU14,DEGLU5,MEGLU4,DEGLU4,MEGLU6,HBGLU3,MEGLU7,MEGLU9,MEGLU3,HBGLU4
10X52_7_GCCCTGACCACA.	BrainstemExcitatory	MBCHO1,HBGLU9,MEGLU5,MEGLU8,MEGLU11,MEGLU10,HBGLU2,MEGLU2,MEGLU1,MEGLU14,DEGLU5,MEGLU4,DEGLU4,MEGLU6,HBGLU3,MEGLU7,MEGLU9,MEGLU3,HBGLU4
10X57_3_ATTGACAAAACG.	BrainstemExcitatory	MBCHO1,HBGLU9,MEGLU5,MEGLU8,MEGLU11,MEGLU10,HBGLU2,MEGLU2,MEGLU1,MEGLU14,DEGLU5,MEGLU4,DEGLU4,MEGLU6,HBGLU3,MEGLU7,MEGLU9,MEGLU3,HBGLU4
10X55_4_AGAGGCAGCCTTTC.	BrainstemExcitatory	MBCHO1,HBGLU9,MEGLU5,MEGLU8,MEGLU11,MEGLU10,HBGLU2,MEGLU2,MEGLU1,MEGLU14,DEGLU5,MEGLU4,DEGLU4,MEGLU6,HBGLU3,MEGLU7,MEGLU9,MEGLU3,HBGLU4
10X57_6_AGTCTGAGGTTC.	BrainstemExcitatory	MBCHO1,HBGLU9,MEGLU5,MEGLU8,MEGLU11,MEGLU10,HBGLU2,MEGLU2,MEGLU1,MEGLU14,DEGLU5,MEGLU4,DEGLU4,MEGLU6,HBGLU3,MEGLU7,MEGLU9,MEGLU3,HBGLU4
10X20_3_TTACCATGTCTACT.1	BrainstemExcitatory	MBCHO1,HBGLU9,MEGLU5,MEGLU8,MEGLU11,MEGLU10,HBGLU2,MEGLU2,MEGLU1,MEGLU14,DEGLU5,MEGLU4,DEGLU4,MEGLU6,HBGLU3,MEGLU7,MEGLU9,MEGLU3,HBGLU4
10X57_3_TATAACGGTCTA.	BrainstemExcitatory	MBCHO1,HBGLU9,MEGLU5,MEGLU8,MEGLU11,MEGLU10,HBGLU2,MEGLU2,MEGLU1,MEGLU14,DEGLU5,MEGLU4,DEGLU4,MEGLU6,HBGLU3,MEGLU7,MEGLU9,MEGLU3,HBGLU4
10X20_4_CTGACAGAGCCAAT.1	BrainstemExcitatory	MBCHO1,HBGLU9,MEGLU5,MEGLU8,MEGLU11,MEGLU10,HBGLU2,MEGLU2,MEGLU1,MEGLU14,DEGLU5,MEGLU4,DEGLU4,MEGLU6,HBGLU3,MEGLU7,MEGLU9,MEGLU3,HBGLU4
10X48_1_GGTAACCATGCA.	BrainstemExcitatory	MBCHO1,HBGLU9,MEGLU5,MEGLU8,MEGLU11,MEGLU10,HBGLU2,MEGLU2,MEGLU1,MEGLU14,DEGLU5,MEGLU4,DEGLU4,MEGLU6,HBGLU3,MEGLU7,MEGLU9,MEGLU3,HBGLU4
10X51_4_CTGAGAAAGAGT.	BrainstemExcitatory	MBCHO1,HBGLU9,MEGLU5,MEGLU8,MEGLU11,MEGLU10,HBGLU2,MEGLU2,MEGLU1,MEGLU14,DEGLU5,MEGLU4,DEGLU4,MEGLU6,HBGLU3,MEGLU7,MEGLU9,MEGLU3,HBGLU4
10X52_3_AAAGTGTGAGAA.	BrainstemExcitatory	MBCHO1,HBGLU9,MEGLU5,MEGLU8,MEGLU11,MEGLU10,HBGLU2,MEGLU2,MEGLU1,MEGLU14,DEGLU5,MEGLU4,DEGLU4,MEGLU6,HBGLU3,MEGLU7,MEGLU9,MEGLU3,HBGLU4
10X52_2_ATCCCTAAAGCA.	BrainstemExcitatory	MBCHO1,HBGLU9,MEGLU5,MEGLU8,MEGLU11,MEGLU10,HBGLU2,MEGLU2,MEGLU1,MEGLU14,DEGLU5,MEGLU4,DEGLU4,MEGLU6,HBGLU3,MEGLU7,MEGLU9,MEGLU3,HBGLU4
10X20_4_CAATGGACGCCAAT.1	BrainstemExcitatory	MBCHO1,HBGLU9,MEGLU5,MEGLU8,MEGLU11,MEGLU10,HBGLU2,MEGLU2,MEGLU1,MEGLU14,DEGLU5,MEGLU4,DEGLU4,MEGLU6,HBGLU3,MEGLU7,MEGLU9,MEGLU3,HBGLU4
10X54_2_CCTTGTCTGTCTAT.	BrainstemExcitatory	MBCHO1,HBGLU9,MEGLU5,MEGLU8,MEGLU11,MEGLU10,HBGLU2,MEGLU2,MEGLU1,MEGLU14,DEGLU5,MEGLU4,DEGLU4,MEGLU6,HBGLU3,MEGLU7,MEGLU9,MEGLU3,HBGLU4
10X57_7_TAAGTGCCTGTC.	BrainstemExcitatory	MBCHO1,HBGLU9,MEGLU5,MEGLU8,MEGLU11,MEGLU10,HBGLU2,MEGLU2,MEGLU1,MEGLU14,DEGLU5,MEGLU4,DEGLU4,MEGLU6,HBGLU3,MEGLU7,MEGLU9,MEGLU3,HBGLU4
10X20_3_AGGTTGTGTCGCCT.1	BrainstemExcitatory	MBCHO1,HBGLU9,MEGLU5,MEGLU8,MEGLU11,MEGLU10,HBGLU2,MEGLU2,MEGLU1,MEGLU14,DEGLU5,MEGLU4,DEGLU4,MEGLU6,HBGLU3,MEGLU7,MEGLU9,MEGLU3,HBGLU4
10X20_4_GGTAAAGAGGTGGA.1	BrainstemExcitatory	MBCHO1,HBGLU9,MEGLU5,MEGLU8,MEGLU11,MEGLU10,HBGLU2,MEGLU2,MEGLU1,MEGLU14,DEGLU5,MEGLU4,DEGLU4,MEGLU6,HBGLU3,MEGLU7,MEGLU9,MEGLU3,HBGLU4
10X52_3_CAAGACCTGACA.	BrainstemExcitatory	MBCHO1,HBGLU9,MEGLU5,MEGLU8,MEGLU11,MEGLU10,HBGLU2,MEGLU2,MEGLU1,MEGLU14,DEGLU5,MEGLU4,DEGLU4,MEGLU6,HBGLU3,MEGLU7,MEGLU9,MEGLU3,HBGLU4
10X52_1_AGATACGGAACG.	BrainstemExcitatory	MBCHO1,HBGLU9,MEGLU5,MEGLU8,MEGLU11,MEGLU10,HBGLU2,MEGLU2,MEGLU1,MEGLU14,DEGLU5,MEGLU4,DEGLU4,MEGLU6,HBGLU3,MEGLU7,MEGLU9,MEGLU3,HBGLU4
10X52_1_GGTCGAGAGCTT.	BrainstemExcitatory	MBCHO1,HBGLU9,MEGLU5,MEGLU8,MEGLU11,MEGLU10,HBGLU2,MEGLU2,MEGLU1,MEGLU14,DEGLU5,MEGLU4,DEGLU4,MEGLU6,HBGLU3,MEGLU7,MEGLU9,MEGLU3,HBGLU4
10X52_6_TAGAACTGTCAG.	BrainstemExcitatory	MBCHO1,HBGLU9,MEGLU5,MEGLU8,MEGLU11,MEGLU10,HBGLU2,MEGLU2,MEGLU1,MEGLU14,DEGLU5,MEGLU4,DEGLU4,MEGLU6,HBGLU3,MEGLU7,MEGLU9,MEGLU3,HBGLU4
10X52_4_ATCAACTTGCAG.	BrainstemExcitatory	MBCHO1,HBGLU9,MEGLU5,MEGLU8,MEGLU11,MEGLU10,HBGLU2,MEGLU2,MEGLU1,MEGLU14,DEGLU5,MEGLU4,DEGLU4,MEGLU6,HBGLU3,MEGLU7,MEGLU9,MEGLU3,HBGLU4
10X52_2_GTAGCTTCTGGA.	BrainstemExcitatory	MBCHO1,HBGLU9,MEGLU5,MEGLU8,MEGLU11,MEGLU10,HBGLU2,MEGLU2,MEGLU1,MEGLU14,DEGLU5,MEGLU4,DEGLU4,MEGLU6,HBGLU3,MEGLU7,MEGLU9,MEGLU3,HBGLU4
10X52_6_GATCGATGTCCC.	BrainstemExcitatory	MBCHO1,HBGLU9,MEGLU5,MEGLU8,MEGLU11,MEGLU10,HBGLU2,MEGLU2,MEGLU1,MEGLU14,DEGLU5,MEGLU4,DEGLU4,MEGLU6,HBGLU3,MEGLU7,MEGLU9,MEGLU3,HBGLU4
10X50_7_CGCCCTATCTTC.	BrainstemExcitatory	MBCHO1,HBGLU9,MEGLU5,MEGLU8,MEGLU11,MEGLU10,HBGLU2,MEGLU2,MEGLU1,MEGLU14,DEGLU5,MEGLU4,DEGLU4,MEGLU6,HBGLU3,MEGLU7,MEGLU9,MEGLU3,HBGLU4
10X57_3_AATGACCCCTAC.	BrainstemExcitatory	MBCHO1,HBGLU9,MEGLU5,MEGLU8,MEGLU11,MEGLU10,HBGLU2,MEGLU2,MEGLU1,MEGLU14,DEGLU5,MEGLU4,DEGLU4,MEGLU6,HBGLU3,MEGLU7,MEGLU9,MEGLU3,HBGLU4
10X57_2_AAGACTCTTGCC.	BrainstemExcitatory	MBCHO1,HBGLU9,MEGLU5,MEGLU8,MEGLU11,MEGLU10,HBGLU2,MEGLU2,MEGLU1,MEGLU14,DEGLU5,MEGLU4,DEGLU4,MEGLU6,HBGLU3,MEGLU7,MEGLU9,MEGLU3,HBGLU4
10X55_3_CATACGTCGAGATG.	BrainstemExcitatory	MBCHO1,HBGLU9,MEGLU5,MEGLU8,MEGLU11,MEGLU10,HBGLU2,MEGLU2,MEGLU1,MEGLU14,DEGLU5,MEGLU4,DEGLU4,MEGLU6,HBGLU3,MEGLU7,MEGLU9,MEGLU3,HBGLU4
10X52_4_TTGCACAGAACA.	BrainstemExcitatory	MBCHO1,HBGLU9,MEGLU5,MEGLU8,MEGLU11,MEGLU10,HBGLU2,MEGLU2,MEGLU1,MEGLU14,DEGLU5,MEGLU4,DEGLU4,MEGLU6,HBGLU3,MEGLU7,MEGLU9,MEGLU3,HBGLU4
10X52_1_CATGGAGTCAAC.	BrainstemExcitatory	MBCHO1,HBGLU9,MEGLU5,MEGLU8,MEGLU11,MEGLU10,HBGLU2,MEGLU2,MEGLU1,MEGLU14,DEGLU5,MEGLU4,DEGLU4,MEGLU6,HBGLU3,MEGLU7,MEGLU9,MEGLU3,HBGLU4
10X52_1_TTGTTGTCCCGT.	BrainstemExcitatory	MBCHO1,HBGLU9,MEGLU5,MEGLU8,MEGLU11,MEGLU10,HBGLU2,MEGLU2,MEGLU1,MEGLU14,DEGLU5,MEGLU4,DEGLU4,MEGLU6,HBGLU3,MEGLU7,MEGLU9,MEGLU3,HBGLU4
10X52_4_AGGCTGGAACTC.	BrainstemExcitatory	MBCHO1,HBGLU9,MEGLU5,MEGLU8,MEGLU11,MEGLU10,HBGLU2,MEGLU2,MEGLU1,MEGLU14,DEGLU5,MEGLU4,DEGLU4,MEGLU6,HBGLU3,MEGLU7,MEGLU9,MEGLU3,HBGLU4
10X52_2_TTAGACGCAGAG.	BrainstemExcitatory	MBCHO1,HBGLU9,MEGLU5,MEGLU8,MEGLU11,MEGLU10,HBGLU2,MEGLU2,MEGLU1,MEGLU14,DEGLU5,MEGLU4,DEGLU4,MEGLU6,HBGLU3,MEGLU7,MEGLU9,MEGLU3,HBGLU4
10X57_2_GACTCTATAAGG.	BrainstemExcitatory	MBCHO1,HBGLU9,MEGLU5,MEGLU8,MEGLU11,MEGLU10,HBGLU2,MEGLU2,MEGLU1,MEGLU14,DEGLU5,MEGLU4,DEGLU4,MEGLU6,HBGLU3,MEGLU7,MEGLU9,MEGLU3,HBGLU4
10X50_5_TGAAACGAACCT.	BrainstemExcitatory	MBCHO1,HBGLU9,MEGLU5,MEGLU8,MEGLU11,MEGLU10,HBGLU2,MEGLU2,MEGLU1,MEGLU14,DEGLU5,MEGLU4,DEGLU4,MEGLU6,HBGLU3,MEGLU7,MEGLU9,MEGLU3,HBGLU4
10X57_2_CGATTGAAGCCT.	BrainstemExcitatory	MBCHO1,HBGLU9,MEGLU5,MEGLU8,MEGLU11,MEGLU10,HBGLU2,MEGLU2,MEGLU1,MEGLU14,DEGLU5,MEGLU4,DEGLU4,MEGLU6,HBGLU3,MEGLU7,MEGLU9,MEGLU3,HBGLU4
10X20_3_ACCACGCTAAGCAA.1	BrainstemExcitatory	MBCHO1,HBGLU9,MEGLU5,MEGLU8,MEGLU11,MEGLU10,HBGLU2,MEGLU2,MEGLU1,MEGLU14,DEGLU5,MEGLU4,DEGLU4,MEGLU6,HBGLU3,MEGLU7,MEGLU9,MEGLU3,HBGLU4
10X54_3_TGCGCGTCATGCCG.	BrainstemExcitatory	MBCHO1,HBGLU9,MEGLU5,MEGLU8,MEGLU11,MEGLU10,HBGLU2,MEGLU2,MEGLU1,MEGLU14,DEGLU5,MEGLU4,DEGLU4,MEGLU6,HBGLU3,MEGLU7,MEGLU9,MEGLU3,HBGLU4
10X20_4_AGGACACTGGATCT.1	BrainstemExcitatory	MBCHO1,HBGLU9,MEGLU5,MEGLU8,MEGLU11,MEGLU10,HBGLU2,MEGLU2,MEGLU1,MEGLU14,DEGLU5,MEGLU4,DEGLU4,MEGLU6,HBGLU3,MEGLU7,MEGLU9,MEGLU3,HBGLU4
10X52_1_AGGCACGGAGGT.	BrainstemExcitatory	MBCHO1,HBGLU9,MEGLU5,MEGLU8,MEGLU11,MEGLU10,HBGLU2,MEGLU2,MEGLU1,MEGLU14,DEGLU5,MEGLU4,DEGLU4,MEGLU6,HBGLU3,MEGLU7,MEGLU9,MEGLU3,HBGLU4
10X52_1_CCAACTTACAGC.	BrainstemExcitatory	MBCHO1,HBGLU9,MEGLU5,MEGLU8,MEGLU11,MEGLU10,HBGLU2,MEGLU2,MEGLU1,MEGLU14,DEGLU5,MEGLU4,DEGLU4,MEGLU6,HBGLU3,MEGLU7,MEGLU9,MEGLU3,HBGLU4
10X57_3_CTTTGATTCACT.	BrainstemExcitatory	MBCHO1,HBGLU9,MEGLU5,MEGLU8,MEGLU11,MEGLU10,HBGLU2,MEGLU2,MEGLU1,MEGLU14,DEGLU5,MEGLU4,DEGLU4,MEGLU6,HBGLU3,MEGLU7,MEGLU9,MEGLU3,HBGLU4
10X20_3_GACAGTTGATCACG.1	BrainstemExcitatory	MBCHO1,HBGLU9,MEGLU5,MEGLU8,MEGLU11,MEGLU10,HBGLU2,MEGLU2,MEGLU1,MEGLU14,DEGLU5,MEGLU4,DEGLU4,MEGLU6,HBGLU3,MEGLU7,MEGLU9,MEGLU3,HBGLU4
10X57_2_CGACGATTGGTG.	BrainstemExcitatory	MBCHO1,HBGLU9,MEGLU5,MEGLU8,MEGLU11,MEGLU10,HBGLU2,MEGLU2,MEGLU1,MEGLU14,DEGLU5,MEGLU4,DEGLU4,MEGLU6,HBGLU3,MEGLU7,MEGLU9,MEGLU3,HBGLU4
10X52_3_AGGGCTCTTACT.	BrainstemExcitatory	MBCHO1,HBGLU9,MEGLU5,MEGLU8,MEGLU11,MEGLU10,HBGLU2,MEGLU2,MEGLU1,MEGLU14,DEGLU5,MEGLU4,DEGLU4,MEGLU6,HBGLU3,MEGLU7,MEGLU9,MEGLU3,HBGLU4
10X52_1_GACAGAGGGAGT.	BrainstemExcitatory	MBCHO1,HBGLU9,MEGLU5,MEGLU8,MEGLU11,MEGLU10,HBGLU2,MEGLU2,MEGLU1,MEGLU14,DEGLU5,MEGLU4,DEGLU4,MEGLU6,HBGLU3,MEGLU7,MEGLU9,MEGLU3,HBGLU4
10X55_2_GACCAGTAACGCGA.	BrainstemExcitatory	MBCHO1,HBGLU9,MEGLU5,MEGLU8,MEGLU11,MEGLU10,HBGLU2,MEGLU2,MEGLU1,MEGLU14,DEGLU5,MEGLU4,DEGLU4,MEGLU6,HBGLU3,MEGLU7,MEGLU9,MEGLU3,HBGLU4
10X52_2_CCTACTGGAGTG.	BrainstemExcitatory	MBCHO1,HBGLU9,MEGLU5,MEGLU8,MEGLU11,MEGLU10,HBGLU2,MEGLU2,MEGLU1,MEGLU14,DEGLU5,MEGLU4,DEGLU4,MEGLU6,HBGLU3,MEGLU7,MEGLU9,MEGLU3,HBGLU4
10X52_3_CGAGTGGGGAGT.	BrainstemExcitatory	MBCHO1,HBGLU9,MEGLU5,MEGLU8,MEGLU11,MEGLU10,HBGLU2,MEGLU2,MEGLU1,MEGLU14,DEGLU5,MEGLU4,DEGLU4,MEGLU6,HBGLU3,MEGLU7,MEGLU9,MEGLU3,HBGLU4
10X54_1_ATGATAGGATATAC.	BrainstemExcitatory	MBCHO1,HBGLU9,MEGLU5,MEGLU8,MEGLU11,MEGLU10,HBGLU2,MEGLU2,MEGLU1,MEGLU14,DEGLU5,MEGLU4,DEGLU4,MEGLU6,HBGLU3,MEGLU7,MEGLU9,MEGLU3,HBGLU4
10X54_1_TCAGGTCGAATGCT.	BrainstemExcitatory	MBCHO1,HBGLU9,MEGLU5,MEGLU8,MEGLU11,MEGLU10,HBGLU2,MEGLU2,MEGLU1,MEGLU14,DEGLU5,MEGLU4,DEGLU4,MEGLU6,HBGLU3,MEGLU7,MEGLU9,MEGLU3,HBGLU4
10X52_8_CAGCCTTCCGTC.	BrainstemExcitatory	MBCHO1,HBGLU9,MEGLU5,MEGLU8,MEGLU11,MEGLU10,HBGLU2,MEGLU2,MEGLU1,MEGLU14,DEGLU5,MEGLU4,DEGLU4,MEGLU6,HBGLU3,MEGLU7,MEGLU9,MEGLU3,HBGLU4
10X52_1_CGCCGATGCCCT.	BrainstemExcitatory	MBCHO1,HBGLU9,MEGLU5,MEGLU8,MEGLU11,MEGLU10,HBGLU2,MEGLU2,MEGLU1,MEGLU14,DEGLU5,MEGLU4,DEGLU4,MEGLU6,HBGLU3,MEGLU7,MEGLU9,MEGLU3,HBGLU4
10X50_2_GGAGTGCTCAGA.	BrainstemExcitatory	MBCHO1,HBGLU9,MEGLU5,MEGLU8,MEGLU11,MEGLU10,HBGLU2,MEGLU2,MEGLU1,MEGLU14,DEGLU5,MEGLU4,DEGLU4,MEGLU6,HBGLU3,MEGLU7,MEGLU9,MEGLU3,HBGLU4
10X55_4_CAAGTGTAAACCTC.	BrainstemExcitatory	MBCHO1,HBGLU9,MEGLU5,MEGLU8,MEGLU11,MEGLU10,HBGLU2,MEGLU2,MEGLU1,MEGLU14,DEGLU5,MEGLU4,DEGLU4,MEGLU6,HBGLU3,MEGLU7,MEGLU9,MEGLU3,HBGLU4
10X50_8_GCAGGAGGGACA.	BrainstemExcitatory	MBCHO1,HBGLU9,MEGLU5,MEGLU8,MEGLU11,MEGLU10,HBGLU2,MEGLU2,MEGLU1,MEGLU14,DEGLU5,MEGLU4,DEGLU4,MEGLU6,HBGLU3,MEGLU7,MEGLU9,MEGLU3,HBGLU4
10X57_3_CATAGAGTGCAT.	BrainstemExcitatory	MBCHO1,HBGLU9,MEGLU5,MEGLU8,MEGLU11,MEGLU10,HBGLU2,MEGLU2,MEGLU1,MEGLU14,DEGLU5,MEGLU4,DEGLU4,MEGLU6,HBGLU3,MEGLU7,MEGLU9,MEGLU3,HBGLU4
10X54_4_CTCAGGTTATCGGT.	BrainstemExcitatory	MBCHO1,HBGLU9,MEGLU5,MEGLU8,MEGLU11,MEGLU10,HBGLU2,MEGLU2,MEGLU1,MEGLU14,DEGLU5,MEGLU4,DEGLU4,MEGLU6,HBGLU3,MEGLU7,MEGLU9,MEGLU3,HBGLU4
10X52_1_GTACACTGGTCA.	BrainstemExcitatory	MBCHO1,HBGLU9,MEGLU5,MEGLU8,MEGLU11,MEGLU10,HBGLU2,MEGLU2,MEGLU1,MEGLU14,DEGLU5,MEGLU4,DEGLU4,MEGLU6,HBGLU3,MEGLU7,MEGLU9,MEGLU3,HBGLU4
10X52_3_CCCAGAAAACGA.	BrainstemExcitatory	MBCHO1,HBGLU9,MEGLU5,MEGLU8,MEGLU11,MEGLU10,HBGLU2,MEGLU2,MEGLU1,MEGLU14,DEGLU5,MEGLU4,DEGLU4,MEGLU6,HBGLU3,MEGLU7,MEGLU9,MEGLU3,HBGLU4
10X57_3_CTGAGATTCTTG.	BrainstemExcitatory	MBCHO1,HBGLU9,MEGLU5,MEGLU8,MEGLU11,MEGLU10,HBGLU2,MEGLU2,MEGLU1,MEGLU14,DEGLU5,MEGLU4,DEGLU4,MEGLU6,HBGLU3,MEGLU7,MEGLU9,MEGLU3,HBGLU4
10X52_2_TCAAGATCTCCG.	BrainstemExcitatory	MBCHO1,HBGLU9,MEGLU5,MEGLU8,MEGLU11,MEGLU10,HBGLU2,MEGLU2,MEGLU1,MEGLU14,DEGLU5,MEGLU4,DEGLU4,MEGLU6,HBGLU3,MEGLU7,MEGLU9,MEGLU3,HBGLU4
10X52_6_TGTACTCACTAG.	BrainstemExcitatory	MBCHO1,HBGLU9,MEGLU5,MEGLU8,MEGLU11,MEGLU10,HBGLU2,MEGLU2,MEGLU1,MEGLU14,DEGLU5,MEGLU4,DEGLU4,MEGLU6,HBGLU3,MEGLU7,MEGLU9,MEGLU3,HBGLU4
10X57_6_ATACTGGTCGAT.	BrainstemExcitatory	MBCHO1,HBGLU9,MEGLU5,MEGLU8,MEGLU11,MEGLU10,HBGLU2,MEGLU2,MEGLU1,MEGLU14,DEGLU5,MEGLU4,DEGLU4,MEGLU6,HBGLU3,MEGLU7,MEGLU9,MEGLU3,HBGLU4
10X52_2_GACTGATGTCCC.	BrainstemExcitatory	MBCHO1,HBGLU9,MEGLU5,MEGLU8,MEGLU11,MEGLU10,HBGLU2,MEGLU2,MEGLU1,MEGLU14,DEGLU5,MEGLU4,DEGLU4,MEGLU6,HBGLU3,MEGLU7,MEGLU9,MEGLU3,HBGLU4
10X52_2_CAGGGATGTGCA.	BrainstemExcitatory	MBCHO1,HBGLU9,MEGLU5,MEGLU8,MEGLU11,MEGLU10,HBGLU2,MEGLU2,MEGLU1,MEGLU14,DEGLU5,MEGLU4,DEGLU4,MEGLU6,HBGLU3,MEGLU7,MEGLU9,MEGLU3,HBGLU4
10X52_1_CATGACAAAACG.	BrainstemExcitatory	MBCHO1,HBGLU9,MEGLU5,MEGLU8,MEGLU11,MEGLU10,HBGLU2,MEGLU2,MEGLU1,MEGLU14,DEGLU5,MEGLU4,DEGLU4,MEGLU6,HBGLU3,MEGLU7,MEGLU9,MEGLU3,HBGLU4
10X57_2_TGTAACTCTCCG.	BrainstemExcitatory	MBCHO1,HBGLU9,MEGLU5,MEGLU8,MEGLU11,MEGLU10,HBGLU2,MEGLU2,MEGLU1,MEGLU14,DEGLU5,MEGLU4,DEGLU4,MEGLU6,HBGLU3,MEGLU7,MEGLU9,MEGLU3,HBGLU4
10X52_2_AGATTGCTATTC.	BrainstemExcitatory	MBCHO1,HBGLU9,MEGLU5,MEGLU8,MEGLU11,MEGLU10,HBGLU2,MEGLU2,MEGLU1,MEGLU14,DEGLU5,MEGLU4,DEGLU4,MEGLU6,HBGLU3,MEGLU7,MEGLU9,MEGLU3,HBGLU4
10X52_2_TGGGTGTTCCAT.	BrainstemExcitatory	MBCHO1,HBGLU9,MEGLU5,MEGLU8,MEGLU11,MEGLU10,HBGLU2,MEGLU2,MEGLU1,MEGLU14,DEGLU5,MEGLU4,DEGLU4,MEGLU6,HBGLU3,MEGLU7,MEGLU9,MEGLU3,HBGLU4
10X33_2_GCAGGGCTGTGCTA.1	BrainstemExcitatory	MBCHO1,HBGLU9,MEGLU5,MEGLU8,MEGLU11,MEGLU10,HBGLU2,MEGLU2,MEGLU1,MEGLU14,DEGLU5,MEGLU4,DEGLU4,MEGLU6,HBGLU3,MEGLU7,MEGLU9,MEGLU3,HBGLU4
10X20_4_CTGTGAGAGCTTCC.1	BrainstemExcitatory	MBCHO1,HBGLU9,MEGLU5,MEGLU8,MEGLU11,MEGLU10,HBGLU2,MEGLU2,MEGLU1,MEGLU14,DEGLU5,MEGLU4,DEGLU4,MEGLU6,HBGLU3,MEGLU7,MEGLU9,MEGLU3,HBGLU4
10X54_2_TCAAGGTATTCGTG.	BrainstemExcitatory	MBCHO1,HBGLU9,MEGLU5,MEGLU8,MEGLU11,MEGLU10,HBGLU2,MEGLU2,MEGLU1,MEGLU14,DEGLU5,MEGLU4,DEGLU4,MEGLU6,HBGLU3,MEGLU7,MEGLU9,MEGLU3,HBGLU4
10X50_6_TAAACTGCGAAG.	BrainstemExcitatory	MBCHO1,HBGLU9,MEGLU5,MEGLU8,MEGLU11,MEGLU10,HBGLU2,MEGLU2,MEGLU1,MEGLU14,DEGLU5,MEGLU4,DEGLU4,MEGLU6,HBGLU3,MEGLU7,MEGLU9,MEGLU3,HBGLU4
10X20_3_CATTCCCTGTTTCT.1	BrainstemExcitatory	MBCHO1,HBGLU9,MEGLU5,MEGLU8,MEGLU11,MEGLU10,HBGLU2,MEGLU2,MEGLU1,MEGLU14,DEGLU5,MEGLU4,DEGLU4,MEGLU6,HBGLU3,MEGLU7,MEGLU9,MEGLU3,HBGLU4
10X57_2_CATTCTCTGGAT.	BrainstemExcitatory	MBCHO1,HBGLU9,MEGLU5,MEGLU8,MEGLU11,MEGLU10,HBGLU2,MEGLU2,MEGLU1,MEGLU14,DEGLU5,MEGLU4,DEGLU4,MEGLU6,HBGLU3,MEGLU7,MEGLU9,MEGLU3,HBGLU4
10X52_5_GTTCACCCTGTC.	BrainstemExcitatory	MBCHO1,HBGLU9,MEGLU5,MEGLU8,MEGLU11,MEGLU10,HBGLU2,MEGLU2,MEGLU1,MEGLU14,DEGLU5,MEGLU4,DEGLU4,MEGLU6,HBGLU3,MEGLU7,MEGLU9,MEGLU3,HBGLU4
10X57_3_CCTACTTGTCTT.	BrainstemExcitatory	MBCHO1,HBGLU9,MEGLU5,MEGLU8,MEGLU11,MEGLU10,HBGLU2,MEGLU2,MEGLU1,MEGLU14,DEGLU5,MEGLU4,DEGLU4,MEGLU6,HBGLU3,MEGLU7,MEGLU9,MEGLU3,HBGLU4
10X57_3_ATCGTGCTGTTT.	BrainstemExcitatory	MBCHO1,HBGLU9,MEGLU5,MEGLU8,MEGLU11,MEGLU10,HBGLU2,MEGLU2,MEGLU1,MEGLU14,DEGLU5,MEGLU4,DEGLU4,MEGLU6,HBGLU3,MEGLU7,MEGLU9,MEGLU3,HBGLU4
10X57_3_TCCCGAACCCTC.	BrainstemExcitatory	MBCHO1,HBGLU9,MEGLU5,MEGLU8,MEGLU11,MEGLU10,HBGLU2,MEGLU2,MEGLU1,MEGLU14,DEGLU5,MEGLU4,DEGLU4,MEGLU6,HBGLU3,MEGLU7,MEGLU9,MEGLU3,HBGLU4
10X52_5_GTAAACTTCTTG.	BrainstemExcitatory	MBCHO1,HBGLU9,MEGLU5,MEGLU8,MEGLU11,MEGLU10,HBGLU2,MEGLU2,MEGLU1,MEGLU14,DEGLU5,MEGLU4,DEGLU4,MEGLU6,HBGLU3,MEGLU7,MEGLU9,MEGLU3,HBGLU4
10X52_4_AATGGATCCGTC.	BrainstemExcitatory	MBCHO1,HBGLU9,MEGLU5,MEGLU8,MEGLU11,MEGLU10,HBGLU2,MEGLU2,MEGLU1,MEGLU14,DEGLU5,MEGLU4,DEGLU4,MEGLU6,HBGLU3,MEGLU7,MEGLU9,MEGLU3,HBGLU4
10X52_1_CTACTGACCAGT.	BrainstemExcitatory	MBCHO1,HBGLU9,MEGLU5,MEGLU8,MEGLU11,MEGLU10,HBGLU2,MEGLU2,MEGLU1,MEGLU14,DEGLU5,MEGLU4,DEGLU4,MEGLU6,HBGLU3,MEGLU7,MEGLU9,MEGLU3,HBGLU4
10X52_3_TGCGGAAAAACG.	BrainstemExcitatory	MBCHO1,HBGLU9,MEGLU5,MEGLU8,MEGLU11,MEGLU10,HBGLU2,MEGLU2,MEGLU1,MEGLU14,DEGLU5,MEGLU4,DEGLU4,MEGLU6,HBGLU3,MEGLU7,MEGLU9,MEGLU3,HBGLU4
10X55_1_CAGTAGTCACACGC.	BrainstemExcitatory	MBCHO1,HBGLU9,MEGLU5,MEGLU8,MEGLU11,MEGLU10,HBGLU2,MEGLU2,MEGLU1,MEGLU14,DEGLU5,MEGLU4,DEGLU4,MEGLU6,HBGLU3,MEGLU7,MEGLU9,MEGLU3,HBGLU4
10X52_4_GTTAGAGACGGA.	BrainstemExcitatory	MBCHO1,HBGLU9,MEGLU5,MEGLU8,MEGLU11,MEGLU10,HBGLU2,MEGLU2,MEGLU1,MEGLU14,DEGLU5,MEGLU4,DEGLU4,MEGLU6,HBGLU3,MEGLU7,MEGLU9,MEGLU3,HBGLU4
10X52_6_TAACGATTTACC.	BrainstemExcitatory	MBCHO1,HBGLU9,MEGLU5,MEGLU8,MEGLU11,MEGLU10,HBGLU2,MEGLU2,MEGLU1,MEGLU14,DEGLU5,MEGLU4,DEGLU4,MEGLU6,HBGLU3,MEGLU7,MEGLU9,MEGLU3,HBGLU4
10X57_2_TCTACTTGACTG.	BrainstemExcitatory	MBCHO1,HBGLU9,MEGLU5,MEGLU8,MEGLU11,MEGLU10,HBGLU2,MEGLU2,MEGLU1,MEGLU14,DEGLU5,MEGLU4,DEGLU4,MEGLU6,HBGLU3,MEGLU7,MEGLU9,MEGLU3,HBGLU4
10X52_2_CACCTGCCGTAA.	BrainstemExcitatory	MBCHO1,HBGLU9,MEGLU5,MEGLU8,MEGLU11,MEGLU10,HBGLU2,MEGLU2,MEGLU1,MEGLU14,DEGLU5,MEGLU4,DEGLU4,MEGLU6,HBGLU3,MEGLU7,MEGLU9,MEGLU3,HBGLU4
10X55_4_ATCGGAGACACTAA.	BrainstemExcitatory	MBCHO1,HBGLU9,MEGLU5,MEGLU8,MEGLU11,MEGLU10,HBGLU2,MEGLU2,MEGLU1,MEGLU14,DEGLU5,MEGLU4,DEGLU4,MEGLU6,HBGLU3,MEGLU7,MEGLU9,MEGLU3,HBGLU4
10X52_4_ACGGCTAGATGA.	BrainstemExcitatory	MBCHO1,HBGLU9,MEGLU5,MEGLU8,MEGLU11,MEGLU10,HBGLU2,MEGLU2,MEGLU1,MEGLU14,DEGLU5,MEGLU4,DEGLU4,MEGLU6,HBGLU3,MEGLU7,MEGLU9,MEGLU3,HBGLU4
10X57_3_ACATTGTCAAGC.	BrainstemExcitatory	MBCHO1,HBGLU9,MEGLU5,MEGLU8,MEGLU11,MEGLU10,HBGLU2,MEGLU2,MEGLU1,MEGLU14,DEGLU5,MEGLU4,DEGLU4,MEGLU6,HBGLU3,MEGLU7,MEGLU9,MEGLU3,HBGLU4
10X20_4_TAGTCTTGCGACAT.1	BrainstemExcitatory	MBCHO1,HBGLU9,MEGLU5,MEGLU8,MEGLU11,MEGLU10,HBGLU2,MEGLU2,MEGLU1,MEGLU14,DEGLU5,MEGLU4,DEGLU4,MEGLU6,HBGLU3,MEGLU7,MEGLU9,MEGLU3,HBGLU4
10X52_2_CCGAACAGAGGC.	BrainstemExcitatory	MBCHO1,HBGLU9,MEGLU5,MEGLU8,MEGLU11,MEGLU10,HBGLU2,MEGLU2,MEGLU1,MEGLU14,DEGLU5,MEGLU4,DEGLU4,MEGLU6,HBGLU3,MEGLU7,MEGLU9,MEGLU3,HBGLU4
10X52_4_TAACGATTCGCC.	BrainstemExcitatory	MBCHO1,HBGLU9,MEGLU5,MEGLU8,MEGLU11,MEGLU10,HBGLU2,MEGLU2,MEGLU1,MEGLU14,DEGLU5,MEGLU4,DEGLU4,MEGLU6,HBGLU3,MEGLU7,MEGLU9,MEGLU3,HBGLU4
10X52_5_ACAATGGTTCTT.	BrainstemExcitatory	MBCHO1,HBGLU9,MEGLU5,MEGLU8,MEGLU11,MEGLU10,HBGLU2,MEGLU2,MEGLU1,MEGLU14,DEGLU5,MEGLU4,DEGLU4,MEGLU6,HBGLU3,MEGLU7,MEGLU9,MEGLU3,HBGLU4
10X20_3_AACAATACCTGTCC.1	BrainstemExcitatory	MBCHO1,HBGLU9,MEGLU5,MEGLU8,MEGLU11,MEGLU10,HBGLU2,MEGLU2,MEGLU1,MEGLU14,DEGLU5,MEGLU4,DEGLU4,MEGLU6,HBGLU3,MEGLU7,MEGLU9,MEGLU3,HBGLU4
10X52_2_AAGCCTGCTTAG.	BrainstemExcitatory	MBCHO1,HBGLU9,MEGLU5,MEGLU8,MEGLU11,MEGLU10,HBGLU2,MEGLU2,MEGLU1,MEGLU14,DEGLU5,MEGLU4,DEGLU4,MEGLU6,HBGLU3,MEGLU7,MEGLU9,MEGLU3,HBGLU4
10X57_3_ATCGCTACCATG.	BrainstemExcitatory	MBCHO1,HBGLU9,MEGLU5,MEGLU8,MEGLU11,MEGLU10,HBGLU2,MEGLU2,MEGLU1,MEGLU14,DEGLU5,MEGLU4,DEGLU4,MEGLU6,HBGLU3,MEGLU7,MEGLU9,MEGLU3,HBGLU4
10X52_3_GCAGCTAACGGG.	BrainstemExcitatory	MBCHO1,HBGLU9,MEGLU5,MEGLU8,MEGLU11,MEGLU10,HBGLU2,MEGLU2,MEGLU1,MEGLU14,DEGLU5,MEGLU4,DEGLU4,MEGLU6,HBGLU3,MEGLU7,MEGLU9,MEGLU3,HBGLU4
10X20_4_ACGACCCTCTCAAG.1	BrainstemExcitatory	MBCHO1,HBGLU9,MEGLU5,MEGLU8,MEGLU11,MEGLU10,HBGLU2,MEGLU2,MEGLU1,MEGLU14,DEGLU5,MEGLU4,DEGLU4,MEGLU6,HBGLU3,MEGLU7,MEGLU9,MEGLU3,HBGLU4
10X50_8_CAGTACTTCAGG.	BrainstemExcitatory	MBCHO1,HBGLU9,MEGLU5,MEGLU8,MEGLU11,MEGLU10,HBGLU2,MEGLU2,MEGLU1,MEGLU14,DEGLU5,MEGLU4,DEGLU4,MEGLU6,HBGLU3,MEGLU7,MEGLU9,MEGLU3,HBGLU4
10X57_2_CTCGGACTATGG.	BrainstemExcitatory	MBCHO1,HBGLU9,MEGLU5,MEGLU8,MEGLU11,MEGLU10,HBGLU2,MEGLU2,MEGLU1,MEGLU14,DEGLU5,MEGLU4,DEGLU4,MEGLU6,HBGLU3,MEGLU7,MEGLU9,MEGLU3,HBGLU4
10X54_2_CGTTACAGGGATTG.	BrainstemExcitatory	MBCHO1,HBGLU9,MEGLU5,MEGLU8,MEGLU11,MEGLU10,HBGLU2,MEGLU2,MEGLU1,MEGLU14,DEGLU5,MEGLU4,DEGLU4,MEGLU6,HBGLU3,MEGLU7,MEGLU9,MEGLU3,HBGLU4
10X52_5_GAAAACAAAAGC.	BrainstemExcitatory	MBCHO1,HBGLU9,MEGLU5,MEGLU8,MEGLU11,MEGLU10,HBGLU2,MEGLU2,MEGLU1,MEGLU14,DEGLU5,MEGLU4,DEGLU4,MEGLU6,HBGLU3,MEGLU7,MEGLU9,MEGLU3,HBGLU4
10X57_3_TCCGCTACTACG.	BrainstemExcitatory	MBCHO1,HBGLU9,MEGLU5,MEGLU8,MEGLU11,MEGLU10,HBGLU2,MEGLU2,MEGLU1,MEGLU14,DEGLU5,MEGLU4,DEGLU4,MEGLU6,HBGLU3,MEGLU7,MEGLU9,MEGLU3,HBGLU4
10X52_4_CGGGACCCTCCA.	BrainstemExcitatory	MBCHO1,HBGLU9,MEGLU5,MEGLU8,MEGLU11,MEGLU10,HBGLU2,MEGLU2,MEGLU1,MEGLU14,DEGLU5,MEGLU4,DEGLU4,MEGLU6,HBGLU3,MEGLU7,MEGLU9,MEGLU3,HBGLU4
10X55_4_GCAGCCAATGACCT.	BrainstemExcitatory	MBCHO1,HBGLU9,MEGLU5,MEGLU8,MEGLU11,MEGLU10,HBGLU2,MEGLU2,MEGLU1,MEGLU14,DEGLU5,MEGLU4,DEGLU4,MEGLU6,HBGLU3,MEGLU7,MEGLU9,MEGLU3,HBGLU4
10X54_2_GACGCTCCTTTCTC.	BrainstemExcitatory	MBCHO1,HBGLU9,MEGLU5,MEGLU8,MEGLU11,MEGLU10,HBGLU2,MEGLU2,MEGLU1,MEGLU14,DEGLU5,MEGLU4,DEGLU4,MEGLU6,HBGLU3,MEGLU7,MEGLU9,MEGLU3,HBGLU4
10X52_3_TGTCTGACGCTA.	BrainstemExcitatory	MBCHO1,HBGLU9,MEGLU5,MEGLU8,MEGLU11,MEGLU10,HBGLU2,MEGLU2,MEGLU1,MEGLU14,DEGLU5,MEGLU4,DEGLU4,MEGLU6,HBGLU3,MEGLU7,MEGLU9,MEGLU3,HBGLU4
10X52_2_TTAAACAACCTG.	BrainstemExcitatory	MBCHO1,HBGLU9,MEGLU5,MEGLU8,MEGLU11,MEGLU10,HBGLU2,MEGLU2,MEGLU1,MEGLU14,DEGLU5,MEGLU4,DEGLU4,MEGLU6,HBGLU3,MEGLU7,MEGLU9,MEGLU3,HBGLU4
10X52_2_AGGAGAGCGTAT.	BrainstemExcitatory	MBCHO1,HBGLU9,MEGLU5,MEGLU8,MEGLU11,MEGLU10,HBGLU2,MEGLU2,MEGLU1,MEGLU14,DEGLU5,MEGLU4,DEGLU4,MEGLU6,HBGLU3,MEGLU7,MEGLU9,MEGLU3,HBGLU4
10X50_8_AACATGCTACTT.	BrainstemExcitatory	MBCHO1,HBGLU9,MEGLU5,MEGLU8,MEGLU11,MEGLU10,HBGLU2,MEGLU2,MEGLU1,MEGLU14,DEGLU5,MEGLU4,DEGLU4,MEGLU6,HBGLU3,MEGLU7,MEGLU9,MEGLU3,HBGLU4
10X20_3_AGGAATGACCTCAC.1	BrainstemExcitatory	MBCHO1,HBGLU9,MEGLU5,MEGLU8,MEGLU11,MEGLU10,HBGLU2,MEGLU2,MEGLU1,MEGLU14,DEGLU5,MEGLU4,DEGLU4,MEGLU6,HBGLU3,MEGLU7,MEGLU9,MEGLU3,HBGLU4
10X20_4_TAGACGTGGCGATT.1	BrainstemExcitatory	MBCHO1,HBGLU9,MEGLU5,MEGLU8,MEGLU11,MEGLU10,HBGLU2,MEGLU2,MEGLU1,MEGLU14,DEGLU5,MEGLU4,DEGLU4,MEGLU6,HBGLU3,MEGLU7,MEGLU9,MEGLU3,HBGLU4
10X20_4_GACGAGGAAGCCTA.1	BrainstemExcitatory	MBCHO1,HBGLU9,MEGLU5,MEGLU8,MEGLU11,MEGLU10,HBGLU2,MEGLU2,MEGLU1,MEGLU14,DEGLU5,MEGLU4,DEGLU4,MEGLU6,HBGLU3,MEGLU7,MEGLU9,MEGLU3,HBGLU4
10X34_4_ATGAAGGACCGATA.1	BrainstemExcitatory	MBCHO1,HBGLU9,MEGLU5,MEGLU8,MEGLU11,MEGLU10,HBGLU2,MEGLU2,MEGLU1,MEGLU14,DEGLU5,MEGLU4,DEGLU4,MEGLU6,HBGLU3,MEGLU7,MEGLU9,MEGLU3,HBGLU4
10X52_4_CACGTGTTGACG.	BrainstemExcitatory	MBCHO1,HBGLU9,MEGLU5,MEGLU8,MEGLU11,MEGLU10,HBGLU2,MEGLU2,MEGLU1,MEGLU14,DEGLU5,MEGLU4,DEGLU4,MEGLU6,HBGLU3,MEGLU7,MEGLU9,MEGLU3,HBGLU4
10X57_2_TTTAACAGTACC.	BrainstemExcitatory	MBCHO1,HBGLU9,MEGLU5,MEGLU8,MEGLU11,MEGLU10,HBGLU2,MEGLU2,MEGLU1,MEGLU14,DEGLU5,MEGLU4,DEGLU4,MEGLU6,HBGLU3,MEGLU7,MEGLU9,MEGLU3,HBGLU4
10X52_1_GGCCTGAAGCCT.	BrainstemExcitatory	MBCHO1,HBGLU9,MEGLU5,MEGLU8,MEGLU11,MEGLU10,HBGLU2,MEGLU2,MEGLU1,MEGLU14,DEGLU5,MEGLU4,DEGLU4,MEGLU6,HBGLU3,MEGLU7,MEGLU9,MEGLU3,HBGLU4
10X50_6_ACTCCTAACGTC.	BrainstemExcitatory	MBCHO1,HBGLU9,MEGLU5,MEGLU8,MEGLU11,MEGLU10,HBGLU2,MEGLU2,MEGLU1,MEGLU14,DEGLU5,MEGLU4,DEGLU4,MEGLU6,HBGLU3,MEGLU7,MEGLU9,MEGLU3,HBGLU4
10X52_3_ACGAGATTGAGC.	BrainstemExcitatory	MBCHO1,HBGLU9,MEGLU5,MEGLU8,MEGLU11,MEGLU10,HBGLU2,MEGLU2,MEGLU1,MEGLU14,DEGLU5,MEGLU4,DEGLU4,MEGLU6,HBGLU3,MEGLU7,MEGLU9,MEGLU3,HBGLU4
10X52_1_TAGGTGAGGGTG.	BrainstemExcitatory	MBCHO1,HBGLU9,MEGLU5,MEGLU8,MEGLU11,MEGLU10,HBGLU2,MEGLU2,MEGLU1,MEGLU14,DEGLU5,MEGLU4,DEGLU4,MEGLU6,HBGLU3,MEGLU7,MEGLU9,MEGLU3,HBGLU4
10X20_4_GTGAACACACACTG.1	BrainstemExcitatory	MBCHO1,HBGLU9,MEGLU5,MEGLU8,MEGLU11,MEGLU10,HBGLU2,MEGLU2,MEGLU1,MEGLU14,DEGLU5,MEGLU4,DEGLU4,MEGLU6,HBGLU3,MEGLU7,MEGLU9,MEGLU3,HBGLU4
10X52_7_CGAGTGCAGTCA.	BrainstemExcitatory	MBCHO1,HBGLU9,MEGLU5,MEGLU8,MEGLU11,MEGLU10,HBGLU2,MEGLU2,MEGLU1,MEGLU14,DEGLU5,MEGLU4,DEGLU4,MEGLU6,HBGLU3,MEGLU7,MEGLU9,MEGLU3,HBGLU4
10X54_4_ATGGCTCAAGGCTT.	BrainstemExcitatory	MBCHO1,HBGLU9,MEGLU5,MEGLU8,MEGLU11,MEGLU10,HBGLU2,MEGLU2,MEGLU1,MEGLU14,DEGLU5,MEGLU4,DEGLU4,MEGLU6,HBGLU3,MEGLU7,MEGLU9,MEGLU3,HBGLU4
10X57_2_CCACTGTGCTTT.	BrainstemExcitatory	MBCHO1,HBGLU9,MEGLU5,MEGLU8,MEGLU11,MEGLU10,HBGLU2,MEGLU2,MEGLU1,MEGLU14,DEGLU5,MEGLU4,DEGLU4,MEGLU6,HBGLU3,MEGLU7,MEGLU9,MEGLU3,HBGLU4
10X52_1_TCTATGGAGGTG.	BrainstemExcitatory	MBCHO1,HBGLU9,MEGLU5,MEGLU8,MEGLU11,MEGLU10,HBGLU2,MEGLU2,MEGLU1,MEGLU14,DEGLU5,MEGLU4,DEGLU4,MEGLU6,HBGLU3,MEGLU7,MEGLU9,MEGLU3,HBGLU4
10X52_3_GTCACTTCCTTA.	BrainstemExcitatory	MBCHO1,HBGLU9,MEGLU5,MEGLU8,MEGLU11,MEGLU10,HBGLU2,MEGLU2,MEGLU1,MEGLU14,DEGLU5,MEGLU4,DEGLU4,MEGLU6,HBGLU3,MEGLU7,MEGLU9,MEGLU3,HBGLU4
10X52_3_ATTCCTATCGGT.	BrainstemExcitatory	MBCHO1,HBGLU9,MEGLU5,MEGLU8,MEGLU11,MEGLU10,HBGLU2,MEGLU2,MEGLU1,MEGLU14,DEGLU5,MEGLU4,DEGLU4,MEGLU6,HBGLU3,MEGLU7,MEGLU9,MEGLU3,HBGLU4
10X20_3_TAGAATACCAGAAA.1	BrainstemExcitatory	MBCHO1,HBGLU9,MEGLU5,MEGLU8,MEGLU11,MEGLU10,HBGLU2,MEGLU2,MEGLU1,MEGLU14,DEGLU5,MEGLU4,DEGLU4,MEGLU6,HBGLU3,MEGLU7,MEGLU9,MEGLU3,HBGLU4
10X34_4_AGTAATTGATTCGG.1	BrainstemExcitatory	MBCHO1,HBGLU9,MEGLU5,MEGLU8,MEGLU11,MEGLU10,HBGLU2,MEGLU2,MEGLU1,MEGLU14,DEGLU5,MEGLU4,DEGLU4,MEGLU6,HBGLU3,MEGLU7,MEGLU9,MEGLU3,HBGLU4
10X54_4_GCTGTGTGCTAGCC.	BrainstemExcitatory	MBCHO1,HBGLU9,MEGLU5,MEGLU8,MEGLU11,MEGLU10,HBGLU2,MEGLU2,MEGLU1,MEGLU14,DEGLU5,MEGLU4,DEGLU4,MEGLU6,HBGLU3,MEGLU7,MEGLU9,MEGLU3,HBGLU4
10X52_1_CTAATGTGCCTC.	BrainstemExcitatory	MBCHO1,HBGLU9,MEGLU5,MEGLU8,MEGLU11,MEGLU10,HBGLU2,MEGLU2,MEGLU1,MEGLU14,DEGLU5,MEGLU4,DEGLU4,MEGLU6,HBGLU3,MEGLU7,MEGLU9,MEGLU3,HBGLU4
10X57_3_GTATACTCCAGA.	BrainstemExcitatory	MBCHO1,HBGLU9,MEGLU5,MEGLU8,MEGLU11,MEGLU10,HBGLU2,MEGLU2,MEGLU1,MEGLU14,DEGLU5,MEGLU4,DEGLU4,MEGLU6,HBGLU3,MEGLU7,MEGLU9,MEGLU3,HBGLU4
10X24_4_TAAGTAACCTTATC.1	BrainstemExcitatory	MBCHO1,HBGLU9,MEGLU5,MEGLU8,MEGLU11,MEGLU10,HBGLU2,MEGLU2,MEGLU1,MEGLU14,DEGLU5,MEGLU4,DEGLU4,MEGLU6,HBGLU3,MEGLU7,MEGLU9,MEGLU3,HBGLU4
10X52_5_TTATGATGGTAC.	BrainstemExcitatory	MBCHO1,HBGLU9,MEGLU5,MEGLU8,MEGLU11,MEGLU10,HBGLU2,MEGLU2,MEGLU1,MEGLU14,DEGLU5,MEGLU4,DEGLU4,MEGLU6,HBGLU3,MEGLU7,MEGLU9,MEGLU3,HBGLU4
10X52_3_CGACCTTACGAC.	BrainstemExcitatory	MBCHO1,HBGLU9,MEGLU5,MEGLU8,MEGLU11,MEGLU10,HBGLU2,MEGLU2,MEGLU1,MEGLU14,DEGLU5,MEGLU4,DEGLU4,MEGLU6,HBGLU3,MEGLU7,MEGLU9,MEGLU3,HBGLU4
10X52_4_GATTTGTCACCC.	BrainstemExcitatory	MBCHO1,HBGLU9,MEGLU5,MEGLU8,MEGLU11,MEGLU10,HBGLU2,MEGLU2,MEGLU1,MEGLU14,DEGLU5,MEGLU4,DEGLU4,MEGLU6,HBGLU3,MEGLU7,MEGLU9,MEGLU3,HBGLU4
10X52_2_ACCCTGACTGGT.	BrainstemExcitatory	MBCHO1,HBGLU9,MEGLU5,MEGLU8,MEGLU11,MEGLU10,HBGLU2,MEGLU2,MEGLU1,MEGLU14,DEGLU5,MEGLU4,DEGLU4,MEGLU6,HBGLU3,MEGLU7,MEGLU9,MEGLU3,HBGLU4
10X20_3_TAAGTCCTCTGGTA.1	BrainstemExcitatory	MBCHO1,HBGLU9,MEGLU5,MEGLU8,MEGLU11,MEGLU10,HBGLU2,MEGLU2,MEGLU1,MEGLU14,DEGLU5,MEGLU4,DEGLU4,MEGLU6,HBGLU3,MEGLU7,MEGLU9,MEGLU3,HBGLU4
10X52_4_ACCTACACTGTG.	BrainstemExcitatory	MBCHO1,HBGLU9,MEGLU5,MEGLU8,MEGLU11,MEGLU10,HBGLU2,MEGLU2,MEGLU1,MEGLU14,DEGLU5,MEGLU4,DEGLU4,MEGLU6,HBGLU3,MEGLU7,MEGLU9,MEGLU3,HBGLU4
10X52_4_AATTTGACGACT.	BrainstemExcitatory	MBCHO1,HBGLU9,MEGLU5,MEGLU8,MEGLU11,MEGLU10,HBGLU2,MEGLU2,MEGLU1,MEGLU14,DEGLU5,MEGLU4,DEGLU4,MEGLU6,HBGLU3,MEGLU7,MEGLU9,MEGLU3,HBGLU4
10X20_4_GAATGCTGATGCCA.1	BrainstemExcitatory	MBCHO1,HBGLU9,MEGLU5,MEGLU8,MEGLU11,MEGLU10,HBGLU2,MEGLU2,MEGLU1,MEGLU14,DEGLU5,MEGLU4,DEGLU4,MEGLU6,HBGLU3,MEGLU7,MEGLU9,MEGLU3,HBGLU4
10X52_5_GAACACGACGGA.	BrainstemExcitatory	MBCHO1,HBGLU9,MEGLU5,MEGLU8,MEGLU11,MEGLU10,HBGLU2,MEGLU2,MEGLU1,MEGLU14,DEGLU5,MEGLU4,DEGLU4,MEGLU6,HBGLU3,MEGLU7,MEGLU9,MEGLU3,HBGLU4
10X52_3_AGGACTCTCGAA.	BrainstemExcitatory	MBCHO1,HBGLU9,MEGLU5,MEGLU8,MEGLU11,MEGLU10,HBGLU2,MEGLU2,MEGLU1,MEGLU14,DEGLU5,MEGLU4,DEGLU4,MEGLU6,HBGLU3,MEGLU7,MEGLU9,MEGLU3,HBGLU4
10X52_3_ATTCGAGAGGGT.	BrainstemExcitatory	MBCHO1,HBGLU9,MEGLU5,MEGLU8,MEGLU11,MEGLU10,HBGLU2,MEGLU2,MEGLU1,MEGLU14,DEGLU5,MEGLU4,DEGLU4,MEGLU6,HBGLU3,MEGLU7,MEGLU9,MEGLU3,HBGLU4
10X57_6_CGGGTGCACAAC.	BrainstemExcitatory	MBCHO1,HBGLU9,MEGLU5,MEGLU8,MEGLU11,MEGLU10,HBGLU2,MEGLU2,MEGLU1,MEGLU14,DEGLU5,MEGLU4,DEGLU4,MEGLU6,HBGLU3,MEGLU7,MEGLU9,MEGLU3,HBGLU4
10X52_4_GCTACTCGAGTT.	BrainstemExcitatory	MBCHO1,HBGLU9,MEGLU5,MEGLU8,MEGLU11,MEGLU10,HBGLU2,MEGLU2,MEGLU1,MEGLU14,DEGLU5,MEGLU4,DEGLU4,MEGLU6,HBGLU3,MEGLU7,MEGLU9,MEGLU3,HBGLU4
10X52_3_CGCTCTTTCACT.	BrainstemExcitatory	MBCHO1,HBGLU9,MEGLU5,MEGLU8,MEGLU11,MEGLU10,HBGLU2,MEGLU2,MEGLU1,MEGLU14,DEGLU5,MEGLU4,DEGLU4,MEGLU6,HBGLU3,MEGLU7,MEGLU9,MEGLU3,HBGLU4
10X52_4_CATCACGGTCAT.	BrainstemExcitatory	MBCHO1,HBGLU9,MEGLU5,MEGLU8,MEGLU11,MEGLU10,HBGLU2,MEGLU2,MEGLU1,MEGLU14,DEGLU5,MEGLU4,DEGLU4,MEGLU6,HBGLU3,MEGLU7,MEGLU9,MEGLU3,HBGLU4
10X52_4_AATGGATCACCC.	BrainstemInhibitory	HBINH4,HBINH8,MEINH4,HBINH1,MEINH3,MEINH5,HBINH7,MEINH2,MEINH9,MEINH10,MEINH6,HBINH5,HBINH2,MEINH7,MEINH8,DEINH3,MEINH11,MEINH12
10X52_2_CAACGATCAGAC.	BrainstemInhibitory	HBINH4,HBINH8,MEINH4,HBINH1,MEINH3,MEINH5,HBINH7,MEINH2,MEINH9,MEINH10,MEINH6,HBINH5,HBINH2,MEINH7,MEINH8,DEINH3,MEINH11,MEINH12
10X57_3_TAACCTTCGTGA.	BrainstemInhibitory	HBINH4,HBINH8,MEINH4,HBINH1,MEINH3,MEINH5,HBINH7,MEINH2,MEINH9,MEINH10,MEINH6,HBINH5,HBINH2,MEINH7,MEINH8,DEINH3,MEINH11,MEINH12
10X50_5_CGCCACAGAGAT.	BrainstemInhibitory	HBINH4,HBINH8,MEINH4,HBINH1,MEINH3,MEINH5,HBINH7,MEINH2,MEINH9,MEINH10,MEINH6,HBINH5,HBINH2,MEINH7,MEINH8,DEINH3,MEINH11,MEINH12
10X57_2_ATACCTTGGGAG.	BrainstemInhibitory	HBINH4,HBINH8,MEINH4,HBINH1,MEINH3,MEINH5,HBINH7,MEINH2,MEINH9,MEINH10,MEINH6,HBINH5,HBINH2,MEINH7,MEINH8,DEINH3,MEINH11,MEINH12
10X52_1_TTTAGACTCTAT.	BrainstemInhibitory	HBINH4,HBINH8,MEINH4,HBINH1,MEINH3,MEINH5,HBINH7,MEINH2,MEINH9,MEINH10,MEINH6,HBINH5,HBINH2,MEINH7,MEINH8,DEINH3,MEINH11,MEINH12
10X57_2_CCAACTAGACTC.	BrainstemInhibitory	HBINH4,HBINH8,MEINH4,HBINH1,MEINH3,MEINH5,HBINH7,MEINH2,MEINH9,MEINH10,MEINH6,HBINH5,HBINH2,MEINH7,MEINH8,DEINH3,MEINH11,MEINH12
10X54_3_CTTCAGTCGGCTCA.	BrainstemInhibitory	HBINH4,HBINH8,MEINH4,HBINH1,MEINH3,MEINH5,HBINH7,MEINH2,MEINH9,MEINH10,MEINH6,HBINH5,HBINH2,MEINH7,MEINH8,DEINH3,MEINH11,MEINH12
10X57_6_ATATACATGCCA.	BrainstemInhibitory	HBINH4,HBINH8,MEINH4,HBINH1,MEINH3,MEINH5,HBINH7,MEINH2,MEINH9,MEINH10,MEINH6,HBINH5,HBINH2,MEINH7,MEINH8,DEINH3,MEINH11,MEINH12
10X34_3_TGTAAAACGACAGG.1	BrainstemInhibitory	HBINH4,HBINH8,MEINH4,HBINH1,MEINH3,MEINH5,HBINH7,MEINH2,MEINH9,MEINH10,MEINH6,HBINH5,HBINH2,MEINH7,MEINH8,DEINH3,MEINH11,MEINH12
10X54_5_GGTCAAGACGCAAC.	BrainstemInhibitory	HBINH4,HBINH8,MEINH4,HBINH1,MEINH3,MEINH5,HBINH7,MEINH2,MEINH9,MEINH10,MEINH6,HBINH5,HBINH2,MEINH7,MEINH8,DEINH3,MEINH11,MEINH12
10X52_6_TCCTCTTTGGTG.	BrainstemInhibitory	HBINH4,HBINH8,MEINH4,HBINH1,MEINH3,MEINH5,HBINH7,MEINH2,MEINH9,MEINH10,MEINH6,HBINH5,HBINH2,MEINH7,MEINH8,DEINH3,MEINH11,MEINH12
10X57_2_TAAACTAGTAGA.	BrainstemInhibitory	HBINH4,HBINH8,MEINH4,HBINH1,MEINH3,MEINH5,HBINH7,MEINH2,MEINH9,MEINH10,MEINH6,HBINH5,HBINH2,MEINH7,MEINH8,DEINH3,MEINH11,MEINH12
10X20_4_TCTTGATGTGTGAC.1	BrainstemInhibitory	HBINH4,HBINH8,MEINH4,HBINH1,MEINH3,MEINH5,HBINH7,MEINH2,MEINH9,MEINH10,MEINH6,HBINH5,HBINH2,MEINH7,MEINH8,DEINH3,MEINH11,MEINH12
10X57_2_GACACTGGCAAG.	BrainstemInhibitory	HBINH4,HBINH8,MEINH4,HBINH1,MEINH3,MEINH5,HBINH7,MEINH2,MEINH9,MEINH10,MEINH6,HBINH5,HBINH2,MEINH7,MEINH8,DEINH3,MEINH11,MEINH12
10X33_1_AGAGAAACTCATTC.1	BrainstemInhibitory	HBINH4,HBINH8,MEINH4,HBINH1,MEINH3,MEINH5,HBINH7,MEINH2,MEINH9,MEINH10,MEINH6,HBINH5,HBINH2,MEINH7,MEINH8,DEINH3,MEINH11,MEINH12
10X52_1_ACTCACCCACCT.	BrainstemInhibitory	HBINH4,HBINH8,MEINH4,HBINH1,MEINH3,MEINH5,HBINH7,MEINH2,MEINH9,MEINH10,MEINH6,HBINH5,HBINH2,MEINH7,MEINH8,DEINH3,MEINH11,MEINH12
10X52_1_ATACCTACGTGT.	BrainstemInhibitory	HBINH4,HBINH8,MEINH4,HBINH1,MEINH3,MEINH5,HBINH7,MEINH2,MEINH9,MEINH10,MEINH6,HBINH5,HBINH2,MEINH7,MEINH8,DEINH3,MEINH11,MEINH12
10X57_2_ACAACTTGGGAG.	BrainstemInhibitory	HBINH4,HBINH8,MEINH4,HBINH1,MEINH3,MEINH5,HBINH7,MEINH2,MEINH9,MEINH10,MEINH6,HBINH5,HBINH2,MEINH7,MEINH8,DEINH3,MEINH11,MEINH12
10X57_3_CTGAGAACGGGA.	BrainstemInhibitory	HBINH4,HBINH8,MEINH4,HBINH1,MEINH3,MEINH5,HBINH7,MEINH2,MEINH9,MEINH10,MEINH6,HBINH5,HBINH2,MEINH7,MEINH8,DEINH3,MEINH11,MEINH12
10X52_3_TCACGAACCTTT.	BrainstemInhibitory	HBINH4,HBINH8,MEINH4,HBINH1,MEINH3,MEINH5,HBINH7,MEINH2,MEINH9,MEINH10,MEINH6,HBINH5,HBINH2,MEINH7,MEINH8,DEINH3,MEINH11,MEINH12
10X52_5_TGAATGTTTCAC.	BrainstemInhibitory	HBINH4,HBINH8,MEINH4,HBINH1,MEINH3,MEINH5,HBINH7,MEINH2,MEINH9,MEINH10,MEINH6,HBINH5,HBINH2,MEINH7,MEINH8,DEINH3,MEINH11,MEINH12
10X52_1_GAGGGAACACAC.	BrainstemInhibitory	HBINH4,HBINH8,MEINH4,HBINH1,MEINH3,MEINH5,HBINH7,MEINH2,MEINH9,MEINH10,MEINH6,HBINH5,HBINH2,MEINH7,MEINH8,DEINH3,MEINH11,MEINH12
10X55_6_AGCCGGTCCGAATT.	BrainstemInhibitory	HBINH4,HBINH8,MEINH4,HBINH1,MEINH3,MEINH5,HBINH7,MEINH2,MEINH9,MEINH10,MEINH6,HBINH5,HBINH2,MEINH7,MEINH8,DEINH3,MEINH11,MEINH12
10X52_5_GTAACTAGGAGC.	BrainstemInhibitory	HBINH4,HBINH8,MEINH4,HBINH1,MEINH3,MEINH5,HBINH7,MEINH2,MEINH9,MEINH10,MEINH6,HBINH5,HBINH2,MEINH7,MEINH8,DEINH3,MEINH11,MEINH12
10X57_3_TCCATGCCACCT.	BrainstemInhibitory	HBINH4,HBINH8,MEINH4,HBINH1,MEINH3,MEINH5,HBINH7,MEINH2,MEINH9,MEINH10,MEINH6,HBINH5,HBINH2,MEINH7,MEINH8,DEINH3,MEINH11,MEINH12
10X52_2_GCCTACGAGGGT.	BrainstemInhibitory	HBINH4,HBINH8,MEINH4,HBINH1,MEINH3,MEINH5,HBINH7,MEINH2,MEINH9,MEINH10,MEINH6,HBINH5,HBINH2,MEINH7,MEINH8,DEINH3,MEINH11,MEINH12
10X52_2_CGAGCTTTACTC.	BrainstemInhibitory	HBINH4,HBINH8,MEINH4,HBINH1,MEINH3,MEINH5,HBINH7,MEINH2,MEINH9,MEINH10,MEINH6,HBINH5,HBINH2,MEINH7,MEINH8,DEINH3,MEINH11,MEINH12
10X52_1_AGCGTGACGTTG.	BrainstemInhibitory	HBINH4,HBINH8,MEINH4,HBINH1,MEINH3,MEINH5,HBINH7,MEINH2,MEINH9,MEINH10,MEINH6,HBINH5,HBINH2,MEINH7,MEINH8,DEINH3,MEINH11,MEINH12
10X24_4_AACGCAACACTAGC.1	BrainstemInhibitory	HBINH4,HBINH8,MEINH4,HBINH1,MEINH3,MEINH5,HBINH7,MEINH2,MEINH9,MEINH10,MEINH6,HBINH5,HBINH2,MEINH7,MEINH8,DEINH3,MEINH11,MEINH12
10X34_3_TCTACAACCAAAGA.1	BrainstemInhibitory	HBINH4,HBINH8,MEINH4,HBINH1,MEINH3,MEINH5,HBINH7,MEINH2,MEINH9,MEINH10,MEINH6,HBINH5,HBINH2,MEINH7,MEINH8,DEINH3,MEINH11,MEINH12
10X34_3_GGGACCACCATGAC.1	BrainstemInhibitory	HBINH4,HBINH8,MEINH4,HBINH1,MEINH3,MEINH5,HBINH7,MEINH2,MEINH9,MEINH10,MEINH6,HBINH5,HBINH2,MEINH7,MEINH8,DEINH3,MEINH11,MEINH12
10X20_3_AGTCCAGATAGCCA.1	BrainstemInhibitory	HBINH4,HBINH8,MEINH4,HBINH1,MEINH3,MEINH5,HBINH7,MEINH2,MEINH9,MEINH10,MEINH6,HBINH5,HBINH2,MEINH7,MEINH8,DEINH3,MEINH11,MEINH12
10X57_4_GGTACTTGCACA.	BrainstemInhibitory	HBINH4,HBINH8,MEINH4,HBINH1,MEINH3,MEINH5,HBINH7,MEINH2,MEINH9,MEINH10,MEINH6,HBINH5,HBINH2,MEINH7,MEINH8,DEINH3,MEINH11,MEINH12
10X52_4_ATAGGATATGCG.	BrainstemInhibitory	HBINH4,HBINH8,MEINH4,HBINH1,MEINH3,MEINH5,HBINH7,MEINH2,MEINH9,MEINH10,MEINH6,HBINH5,HBINH2,MEINH7,MEINH8,DEINH3,MEINH11,MEINH12
10X55_6_GAGGATCGCATGAT.	BrainstemInhibitory	HBINH4,HBINH8,MEINH4,HBINH1,MEINH3,MEINH5,HBINH7,MEINH2,MEINH9,MEINH10,MEINH6,HBINH5,HBINH2,MEINH7,MEINH8,DEINH3,MEINH11,MEINH12
10X52_6_ACAAACCGATAC.	BrainstemInhibitory	HBINH4,HBINH8,MEINH4,HBINH1,MEINH3,MEINH5,HBINH7,MEINH2,MEINH9,MEINH10,MEINH6,HBINH5,HBINH2,MEINH7,MEINH8,DEINH3,MEINH11,MEINH12
10X20_4_ATTGTCTGTGTGAC.1	BrainstemInhibitory	HBINH4,HBINH8,MEINH4,HBINH1,MEINH3,MEINH5,HBINH7,MEINH2,MEINH9,MEINH10,MEINH6,HBINH5,HBINH2,MEINH7,MEINH8,DEINH3,MEINH11,MEINH12
10X52_3_CGAAGACTAGAC.	BrainstemInhibitory	HBINH4,HBINH8,MEINH4,HBINH1,MEINH3,MEINH5,HBINH7,MEINH2,MEINH9,MEINH10,MEINH6,HBINH5,HBINH2,MEINH7,MEINH8,DEINH3,MEINH11,MEINH12
10X52_1_ATCTCTTCGACA.	BrainstemInhibitory	HBINH4,HBINH8,MEINH4,HBINH1,MEINH3,MEINH5,HBINH7,MEINH2,MEINH9,MEINH10,MEINH6,HBINH5,HBINH2,MEINH7,MEINH8,DEINH3,MEINH11,MEINH12
10X55_5_TCCATAGACATAAC.	BrainstemInhibitory	HBINH4,HBINH8,MEINH4,HBINH1,MEINH3,MEINH5,HBINH7,MEINH2,MEINH9,MEINH10,MEINH6,HBINH5,HBINH2,MEINH7,MEINH8,DEINH3,MEINH11,MEINH12
10X52_1_AAAGTGTCGCAA.	BrainstemInhibitory	HBINH4,HBINH8,MEINH4,HBINH1,MEINH3,MEINH5,HBINH7,MEINH2,MEINH9,MEINH10,MEINH6,HBINH5,HBINH2,MEINH7,MEINH8,DEINH3,MEINH11,MEINH12
10X55_7_TGTCAGTCGGATCC.	BrainstemInhibitory	HBINH4,HBINH8,MEINH4,HBINH1,MEINH3,MEINH5,HBINH7,MEINH2,MEINH9,MEINH10,MEINH6,HBINH5,HBINH2,MEINH7,MEINH8,DEINH3,MEINH11,MEINH12
10X52_1_AAACCTTACTGG.	BrainstemInhibitory	HBINH4,HBINH8,MEINH4,HBINH1,MEINH3,MEINH5,HBINH7,MEINH2,MEINH9,MEINH10,MEINH6,HBINH5,HBINH2,MEINH7,MEINH8,DEINH3,MEINH11,MEINH12
10X57_4_CTCCCTCATTCT.	BrainstemInhibitory	HBINH4,HBINH8,MEINH4,HBINH1,MEINH3,MEINH5,HBINH7,MEINH2,MEINH9,MEINH10,MEINH6,HBINH5,HBINH2,MEINH7,MEINH8,DEINH3,MEINH11,MEINH12
10X52_1_TTACGATTACCT.	BrainstemInhibitory	HBINH4,HBINH8,MEINH4,HBINH1,MEINH3,MEINH5,HBINH7,MEINH2,MEINH9,MEINH10,MEINH6,HBINH5,HBINH2,MEINH7,MEINH8,DEINH3,MEINH11,MEINH12
10X20_3_CCCAAAGAAGTACC.1	BrainstemInhibitory	HBINH4,HBINH8,MEINH4,HBINH1,MEINH3,MEINH5,HBINH7,MEINH2,MEINH9,MEINH10,MEINH6,HBINH5,HBINH2,MEINH7,MEINH8,DEINH3,MEINH11,MEINH12
10X52_7_CCATCTCAAGCT.	BrainstemInhibitory	HBINH4,HBINH8,MEINH4,HBINH1,MEINH3,MEINH5,HBINH7,MEINH2,MEINH9,MEINH10,MEINH6,HBINH5,HBINH2,MEINH7,MEINH8,DEINH3,MEINH11,MEINH12
10X51_3_CTTACTCGTAAC.	BrainstemInhibitory	HBINH4,HBINH8,MEINH4,HBINH1,MEINH3,MEINH5,HBINH7,MEINH2,MEINH9,MEINH10,MEINH6,HBINH5,HBINH2,MEINH7,MEINH8,DEINH3,MEINH11,MEINH12
10X52_5_CGACGAGATAGA.	BrainstemInhibitory	HBINH4,HBINH8,MEINH4,HBINH1,MEINH3,MEINH5,HBINH7,MEINH2,MEINH9,MEINH10,MEINH6,HBINH5,HBINH2,MEINH7,MEINH8,DEINH3,MEINH11,MEINH12
10X57_3_TCATCTTGCTTT.	BrainstemInhibitory	HBINH4,HBINH8,MEINH4,HBINH1,MEINH3,MEINH5,HBINH7,MEINH2,MEINH9,MEINH10,MEINH6,HBINH5,HBINH2,MEINH7,MEINH8,DEINH3,MEINH11,MEINH12
10X06_3_CACTTAACAGCTAC.1	BrainstemInhibitory	HBINH4,HBINH8,MEINH4,HBINH1,MEINH3,MEINH5,HBINH7,MEINH2,MEINH9,MEINH10,MEINH6,HBINH5,HBINH2,MEINH7,MEINH8,DEINH3,MEINH11,MEINH12
10X54_3_GATCAGTCCAAGTT.	BrainstemInhibitory	HBINH4,HBINH8,MEINH4,HBINH1,MEINH3,MEINH5,HBINH7,MEINH2,MEINH9,MEINH10,MEINH6,HBINH5,HBINH2,MEINH7,MEINH8,DEINH3,MEINH11,MEINH12
10X52_1_GGCAACTCCAAG.	BrainstemInhibitory	HBINH4,HBINH8,MEINH4,HBINH1,MEINH3,MEINH5,HBINH7,MEINH2,MEINH9,MEINH10,MEINH6,HBINH5,HBINH2,MEINH7,MEINH8,DEINH3,MEINH11,MEINH12
10X57_2_ATATTGCAGAGG.	BrainstemInhibitory	HBINH4,HBINH8,MEINH4,HBINH1,MEINH3,MEINH5,HBINH7,MEINH2,MEINH9,MEINH10,MEINH6,HBINH5,HBINH2,MEINH7,MEINH8,DEINH3,MEINH11,MEINH12
10X55_6_AAGACAGCTTATCG.	BrainstemInhibitory	HBINH4,HBINH8,MEINH4,HBINH1,MEINH3,MEINH5,HBINH7,MEINH2,MEINH9,MEINH10,MEINH6,HBINH5,HBINH2,MEINH7,MEINH8,DEINH3,MEINH11,MEINH12
10X52_2_TATGCTAGAACA.	BrainstemInhibitory	HBINH4,HBINH8,MEINH4,HBINH1,MEINH3,MEINH5,HBINH7,MEINH2,MEINH9,MEINH10,MEINH6,HBINH5,HBINH2,MEINH7,MEINH8,DEINH3,MEINH11,MEINH12
10X52_1_CGACGATGTGAC.	BrainstemInhibitory	HBINH4,HBINH8,MEINH4,HBINH1,MEINH3,MEINH5,HBINH7,MEINH2,MEINH9,MEINH10,MEINH6,HBINH5,HBINH2,MEINH7,MEINH8,DEINH3,MEINH11,MEINH12
10X52_2_CTACCTTGCACA.	BrainstemInhibitory	HBINH4,HBINH8,MEINH4,HBINH1,MEINH3,MEINH5,HBINH7,MEINH2,MEINH9,MEINH10,MEINH6,HBINH5,HBINH2,MEINH7,MEINH8,DEINH3,MEINH11,MEINH12
10X57_3_CCAAGAAACTGC.	BrainstemInhibitory	HBINH4,HBINH8,MEINH4,HBINH1,MEINH3,MEINH5,HBINH7,MEINH2,MEINH9,MEINH10,MEINH6,HBINH5,HBINH2,MEINH7,MEINH8,DEINH3,MEINH11,MEINH12
10X52_4_ATTCCTGGTAGG.	BrainstemInhibitory	HBINH4,HBINH8,MEINH4,HBINH1,MEINH3,MEINH5,HBINH7,MEINH2,MEINH9,MEINH10,MEINH6,HBINH5,HBINH2,MEINH7,MEINH8,DEINH3,MEINH11,MEINH12
10X55_6_AGGCCCAAGTAATG.	BrainstemInhibitory	HBINH4,HBINH8,MEINH4,HBINH1,MEINH3,MEINH5,HBINH7,MEINH2,MEINH9,MEINH10,MEINH6,HBINH5,HBINH2,MEINH7,MEINH8,DEINH3,MEINH11,MEINH12
10X54_4_AGCAGGTGCTGTAT.	BrainstemInhibitory	HBINH4,HBINH8,MEINH4,HBINH1,MEINH3,MEINH5,HBINH7,MEINH2,MEINH9,MEINH10,MEINH6,HBINH5,HBINH2,MEINH7,MEINH8,DEINH3,MEINH11,MEINH12
10X52_1_TCAGCTGATACC.	BrainstemInhibitory	HBINH4,HBINH8,MEINH4,HBINH1,MEINH3,MEINH5,HBINH7,MEINH2,MEINH9,MEINH10,MEINH6,HBINH5,HBINH2,MEINH7,MEINH8,DEINH3,MEINH11,MEINH12
10X54_1_AAGACAGGTTACCT.	BrainstemInhibitory	HBINH4,HBINH8,MEINH4,HBINH1,MEINH3,MEINH5,HBINH7,MEINH2,MEINH9,MEINH10,MEINH6,HBINH5,HBINH2,MEINH7,MEINH8,DEINH3,MEINH11,MEINH12
10X33_4_TCAAGACCCTTG.	BrainstemInhibitory	HBINH4,HBINH8,MEINH4,HBINH1,MEINH3,MEINH5,HBINH7,MEINH2,MEINH9,MEINH10,MEINH6,HBINH5,HBINH2,MEINH7,MEINH8,DEINH3,MEINH11,MEINH12
10X34_4_GCCGAGTGTTAGGC.1	BrainstemInhibitory	HBINH4,HBINH8,MEINH4,HBINH1,MEINH3,MEINH5,HBINH7,MEINH2,MEINH9,MEINH10,MEINH6,HBINH5,HBINH2,MEINH7,MEINH8,DEINH3,MEINH11,MEINH12
10X52_8_AAGCACGGGCAA.	BrainstemInhibitory	HBINH4,HBINH8,MEINH4,HBINH1,MEINH3,MEINH5,HBINH7,MEINH2,MEINH9,MEINH10,MEINH6,HBINH5,HBINH2,MEINH7,MEINH8,DEINH3,MEINH11,MEINH12
10X57_3_CCAAACTCGTGA.	BrainstemInhibitory	HBINH4,HBINH8,MEINH4,HBINH1,MEINH3,MEINH5,HBINH7,MEINH2,MEINH9,MEINH10,MEINH6,HBINH5,HBINH2,MEINH7,MEINH8,DEINH3,MEINH11,MEINH12
10X55_3_AAAGAAGTCCAGGA.	BrainstemInhibitory	HBINH4,HBINH8,MEINH4,HBINH1,MEINH3,MEINH5,HBINH7,MEINH2,MEINH9,MEINH10,MEINH6,HBINH5,HBINH2,MEINH7,MEINH8,DEINH3,MEINH11,MEINH12
10X52_4_GGCATGGGAACG.	BrainstemInhibitory	HBINH4,HBINH8,MEINH4,HBINH1,MEINH3,MEINH5,HBINH7,MEINH2,MEINH9,MEINH10,MEINH6,HBINH5,HBINH2,MEINH7,MEINH8,DEINH3,MEINH11,MEINH12
10X52_1_CCAAGATTCAGG.	BrainstemInhibitory	HBINH4,HBINH8,MEINH4,HBINH1,MEINH3,MEINH5,HBINH7,MEINH2,MEINH9,MEINH10,MEINH6,HBINH5,HBINH2,MEINH7,MEINH8,DEINH3,MEINH11,MEINH12
10X50_5_TGTAGACCGATA.	BrainstemInhibitory	HBINH4,HBINH8,MEINH4,HBINH1,MEINH3,MEINH5,HBINH7,MEINH2,MEINH9,MEINH10,MEINH6,HBINH5,HBINH2,MEINH7,MEINH8,DEINH3,MEINH11,MEINH12
10X20_3_CTAGGATGCTCGCT.1	BrainstemInhibitory	HBINH4,HBINH8,MEINH4,HBINH1,MEINH3,MEINH5,HBINH7,MEINH2,MEINH9,MEINH10,MEINH6,HBINH5,HBINH2,MEINH7,MEINH8,DEINH3,MEINH11,MEINH12
10X54_8_CGGAGAGAAACGAG.	BrainstemInhibitory	HBINH4,HBINH8,MEINH4,HBINH1,MEINH3,MEINH5,HBINH7,MEINH2,MEINH9,MEINH10,MEINH6,HBINH5,HBINH2,MEINH7,MEINH8,DEINH3,MEINH11,MEINH12
10X52_1_CGCATGTGTCAG.	BrainstemInhibitory	HBINH4,HBINH8,MEINH4,HBINH1,MEINH3,MEINH5,HBINH7,MEINH2,MEINH9,MEINH10,MEINH6,HBINH5,HBINH2,MEINH7,MEINH8,DEINH3,MEINH11,MEINH12
10X52_1_CTGTTGCGCCTT.	BrainstemInhibitory	HBINH4,HBINH8,MEINH4,HBINH1,MEINH3,MEINH5,HBINH7,MEINH2,MEINH9,MEINH10,MEINH6,HBINH5,HBINH2,MEINH7,MEINH8,DEINH3,MEINH11,MEINH12
10X20_3_GTAGCCCTGAGGGT.1	BrainstemInhibitory	HBINH4,HBINH8,MEINH4,HBINH1,MEINH3,MEINH5,HBINH7,MEINH2,MEINH9,MEINH10,MEINH6,HBINH5,HBINH2,MEINH7,MEINH8,DEINH3,MEINH11,MEINH12
10X55_7_ATTACGTCAGAATA.	BrainstemInhibitory	HBINH4,HBINH8,MEINH4,HBINH1,MEINH3,MEINH5,HBINH7,MEINH2,MEINH9,MEINH10,MEINH6,HBINH5,HBINH2,MEINH7,MEINH8,DEINH3,MEINH11,MEINH12
10X52_1_GAATCTCACCAA.	BrainstemInhibitory	HBINH4,HBINH8,MEINH4,HBINH1,MEINH3,MEINH5,HBINH7,MEINH2,MEINH9,MEINH10,MEINH6,HBINH5,HBINH2,MEINH7,MEINH8,DEINH3,MEINH11,MEINH12
10X52_4_ATCAGAGACGTT.	BrainstemInhibitory	HBINH4,HBINH8,MEINH4,HBINH1,MEINH3,MEINH5,HBINH7,MEINH2,MEINH9,MEINH10,MEINH6,HBINH5,HBINH2,MEINH7,MEINH8,DEINH3,MEINH11,MEINH12
10X52_2_TAATTGTTGTCT.	BrainstemInhibitory	HBINH4,HBINH8,MEINH4,HBINH1,MEINH3,MEINH5,HBINH7,MEINH2,MEINH9,MEINH10,MEINH6,HBINH5,HBINH2,MEINH7,MEINH8,DEINH3,MEINH11,MEINH12
10X50_8_GTCTCTAACAGA.	BrainstemInhibitory	HBINH4,HBINH8,MEINH4,HBINH1,MEINH3,MEINH5,HBINH7,MEINH2,MEINH9,MEINH10,MEINH6,HBINH5,HBINH2,MEINH7,MEINH8,DEINH3,MEINH11,MEINH12
10X57_3_GATTGACTTATC.	BrainstemInhibitory	HBINH4,HBINH8,MEINH4,HBINH1,MEINH3,MEINH5,HBINH7,MEINH2,MEINH9,MEINH10,MEINH6,HBINH5,HBINH2,MEINH7,MEINH8,DEINH3,MEINH11,MEINH12
10X52_4_TAACACCCTTAT.	BrainstemInhibitory	HBINH4,HBINH8,MEINH4,HBINH1,MEINH3,MEINH5,HBINH7,MEINH2,MEINH9,MEINH10,MEINH6,HBINH5,HBINH2,MEINH7,MEINH8,DEINH3,MEINH11,MEINH12
10X55_3_TTTCAAGTACGCCC.	BrainstemInhibitory	HBINH4,HBINH8,MEINH4,HBINH1,MEINH3,MEINH5,HBINH7,MEINH2,MEINH9,MEINH10,MEINH6,HBINH5,HBINH2,MEINH7,MEINH8,DEINH3,MEINH11,MEINH12
10X57_2_GACACTGTACAC.	BrainstemInhibitory	HBINH4,HBINH8,MEINH4,HBINH1,MEINH3,MEINH5,HBINH7,MEINH2,MEINH9,MEINH10,MEINH6,HBINH5,HBINH2,MEINH7,MEINH8,DEINH3,MEINH11,MEINH12
10X55_4_ACCAACACATTAGC.	BrainstemInhibitory	HBINH4,HBINH8,MEINH4,HBINH1,MEINH3,MEINH5,HBINH7,MEINH2,MEINH9,MEINH10,MEINH6,HBINH5,HBINH2,MEINH7,MEINH8,DEINH3,MEINH11,MEINH12
10X52_1_GCACACTCGTGA.	BrainstemInhibitory	HBINH4,HBINH8,MEINH4,HBINH1,MEINH3,MEINH5,HBINH7,MEINH2,MEINH9,MEINH10,MEINH6,HBINH5,HBINH2,MEINH7,MEINH8,DEINH3,MEINH11,MEINH12
10X52_3_ACTCTGCGAACT.	BrainstemInhibitory	HBINH4,HBINH8,MEINH4,HBINH1,MEINH3,MEINH5,HBINH7,MEINH2,MEINH9,MEINH10,MEINH6,HBINH5,HBINH2,MEINH7,MEINH8,DEINH3,MEINH11,MEINH12
10X57_2_GGTGGAGCAGTT.	BrainstemInhibitory	HBINH4,HBINH8,MEINH4,HBINH1,MEINH3,MEINH5,HBINH7,MEINH2,MEINH9,MEINH10,MEINH6,HBINH5,HBINH2,MEINH7,MEINH8,DEINH3,MEINH11,MEINH12
10X57_3_ATCATGTTCGTT.	BrainstemInhibitory	HBINH4,HBINH8,MEINH4,HBINH1,MEINH3,MEINH5,HBINH7,MEINH2,MEINH9,MEINH10,MEINH6,HBINH5,HBINH2,MEINH7,MEINH8,DEINH3,MEINH11,MEINH12
10X20_4_TATCCTGAGGACAG.1	BrainstemInhibitory	HBINH4,HBINH8,MEINH4,HBINH1,MEINH3,MEINH5,HBINH7,MEINH2,MEINH9,MEINH10,MEINH6,HBINH5,HBINH2,MEINH7,MEINH8,DEINH3,MEINH11,MEINH12
10X33_1_TTTCAGTGGTTCTT.1	BrainstemInhibitory	HBINH4,HBINH8,MEINH4,HBINH1,MEINH3,MEINH5,HBINH7,MEINH2,MEINH9,MEINH10,MEINH6,HBINH5,HBINH2,MEINH7,MEINH8,DEINH3,MEINH11,MEINH12
10X52_4_TCGAACCAACCA.	BrainstemInhibitory	HBINH4,HBINH8,MEINH4,HBINH1,MEINH3,MEINH5,HBINH7,MEINH2,MEINH9,MEINH10,MEINH6,HBINH5,HBINH2,MEINH7,MEINH8,DEINH3,MEINH11,MEINH12
10X57_2_GTGTTGTCAGTG.	BrainstemInhibitory	HBINH4,HBINH8,MEINH4,HBINH1,MEINH3,MEINH5,HBINH7,MEINH2,MEINH9,MEINH10,MEINH6,HBINH5,HBINH2,MEINH7,MEINH8,DEINH3,MEINH11,MEINH12
10X20_4_GGCTCACTACGGTT.1	BrainstemInhibitory	HBINH4,HBINH8,MEINH4,HBINH1,MEINH3,MEINH5,HBINH7,MEINH2,MEINH9,MEINH10,MEINH6,HBINH5,HBINH2,MEINH7,MEINH8,DEINH3,MEINH11,MEINH12
10X50_5_TAGAGAGAACTC.	BrainstemInhibitory	HBINH4,HBINH8,MEINH4,HBINH1,MEINH3,MEINH5,HBINH7,MEINH2,MEINH9,MEINH10,MEINH6,HBINH5,HBINH2,MEINH7,MEINH8,DEINH3,MEINH11,MEINH12
10X55_6_ATTTGAGGCCCGTT.	BrainstemInhibitory	HBINH4,HBINH8,MEINH4,HBINH1,MEINH3,MEINH5,HBINH7,MEINH2,MEINH9,MEINH10,MEINH6,HBINH5,HBINH2,MEINH7,MEINH8,DEINH3,MEINH11,MEINH12
10X52_3_AACTACAACAGA.	BrainstemInhibitory	HBINH4,HBINH8,MEINH4,HBINH1,MEINH3,MEINH5,HBINH7,MEINH2,MEINH9,MEINH10,MEINH6,HBINH5,HBINH2,MEINH7,MEINH8,DEINH3,MEINH11,MEINH12
10X52_1_TGACACCTGCTC.	BrainstemInhibitory	HBINH4,HBINH8,MEINH4,HBINH1,MEINH3,MEINH5,HBINH7,MEINH2,MEINH9,MEINH10,MEINH6,HBINH5,HBINH2,MEINH7,MEINH8,DEINH3,MEINH11,MEINH12
10X54_4_GGCATGTAGCTCCG.	BrainstemInhibitory	HBINH4,HBINH8,MEINH4,HBINH1,MEINH3,MEINH5,HBINH7,MEINH2,MEINH9,MEINH10,MEINH6,HBINH5,HBINH2,MEINH7,MEINH8,DEINH3,MEINH11,MEINH12
10X52_1_CCTAGAGTAGGG.	BrainstemInhibitory	HBINH4,HBINH8,MEINH4,HBINH1,MEINH3,MEINH5,HBINH7,MEINH2,MEINH9,MEINH10,MEINH6,HBINH5,HBINH2,MEINH7,MEINH8,DEINH3,MEINH11,MEINH12
10X57_2_AACAACTAGTCG.	BrainstemInhibitory	HBINH4,HBINH8,MEINH4,HBINH1,MEINH3,MEINH5,HBINH7,MEINH2,MEINH9,MEINH10,MEINH6,HBINH5,HBINH2,MEINH7,MEINH8,DEINH3,MEINH11,MEINH12
10X52_4_CAAATGACCACA.	BrainstemInhibitory	HBINH4,HBINH8,MEINH4,HBINH1,MEINH3,MEINH5,HBINH7,MEINH2,MEINH9,MEINH10,MEINH6,HBINH5,HBINH2,MEINH7,MEINH8,DEINH3,MEINH11,MEINH12
10X20_4_CTTGAGGAGCATAC.1	BrainstemInhibitory	HBINH4,HBINH8,MEINH4,HBINH1,MEINH3,MEINH5,HBINH7,MEINH2,MEINH9,MEINH10,MEINH6,HBINH5,HBINH2,MEINH7,MEINH8,DEINH3,MEINH11,MEINH12
10X52_1_CCAGCTCCAATG.	BrainstemInhibitory	HBINH4,HBINH8,MEINH4,HBINH1,MEINH3,MEINH5,HBINH7,MEINH2,MEINH9,MEINH10,MEINH6,HBINH5,HBINH2,MEINH7,MEINH8,DEINH3,MEINH11,MEINH12
10X54_1_TGTCATCGTTGCCT.	BrainstemInhibitory	HBINH4,HBINH8,MEINH4,HBINH1,MEINH3,MEINH5,HBINH7,MEINH2,MEINH9,MEINH10,MEINH6,HBINH5,HBINH2,MEINH7,MEINH8,DEINH3,MEINH11,MEINH12
10X52_3_AGTCCTTCCGAA.	BrainstemInhibitory	HBINH4,HBINH8,MEINH4,HBINH1,MEINH3,MEINH5,HBINH7,MEINH2,MEINH9,MEINH10,MEINH6,HBINH5,HBINH2,MEINH7,MEINH8,DEINH3,MEINH11,MEINH12
10X52_2_GACCACCGCATA.	BrainstemInhibitory	HBINH4,HBINH8,MEINH4,HBINH1,MEINH3,MEINH5,HBINH7,MEINH2,MEINH9,MEINH10,MEINH6,HBINH5,HBINH2,MEINH7,MEINH8,DEINH3,MEINH11,MEINH12
10X52_4_AACCACATCTTC.	BrainstemInhibitory	HBINH4,HBINH8,MEINH4,HBINH1,MEINH3,MEINH5,HBINH7,MEINH2,MEINH9,MEINH10,MEINH6,HBINH5,HBINH2,MEINH7,MEINH8,DEINH3,MEINH11,MEINH12
10X54_3_ACCCAAGCACAGGT.	BrainstemInhibitory	HBINH4,HBINH8,MEINH4,HBINH1,MEINH3,MEINH5,HBINH7,MEINH2,MEINH9,MEINH10,MEINH6,HBINH5,HBINH2,MEINH7,MEINH8,DEINH3,MEINH11,MEINH12
10X52_2_GTTGGAATGTGC.	BrainstemInhibitory	HBINH4,HBINH8,MEINH4,HBINH1,MEINH3,MEINH5,HBINH7,MEINH2,MEINH9,MEINH10,MEINH6,HBINH5,HBINH2,MEINH7,MEINH8,DEINH3,MEINH11,MEINH12
10X57_5_TTGAGAATGTGC.	BrainstemInhibitory	HBINH4,HBINH8,MEINH4,HBINH1,MEINH3,MEINH5,HBINH7,MEINH2,MEINH9,MEINH10,MEINH6,HBINH5,HBINH2,MEINH7,MEINH8,DEINH3,MEINH11,MEINH12
10X51_4_GTAAACACGCAT.	BrainstemInhibitory	HBINH4,HBINH8,MEINH4,HBINH1,MEINH3,MEINH5,HBINH7,MEINH2,MEINH9,MEINH10,MEINH6,HBINH5,HBINH2,MEINH7,MEINH8,DEINH3,MEINH11,MEINH12
10X52_1_ACGAACACCATG.	BrainstemInhibitory	HBINH4,HBINH8,MEINH4,HBINH1,MEINH3,MEINH5,HBINH7,MEINH2,MEINH9,MEINH10,MEINH6,HBINH5,HBINH2,MEINH7,MEINH8,DEINH3,MEINH11,MEINH12
10X50_8_CGACTGGGTGAG.	BrainstemInhibitory	HBINH4,HBINH8,MEINH4,HBINH1,MEINH3,MEINH5,HBINH7,MEINH2,MEINH9,MEINH10,MEINH6,HBINH5,HBINH2,MEINH7,MEINH8,DEINH3,MEINH11,MEINH12
10X52_4_GATATGTAACCG.	BrainstemInhibitory	HBINH4,HBINH8,MEINH4,HBINH1,MEINH3,MEINH5,HBINH7,MEINH2,MEINH9,MEINH10,MEINH6,HBINH5,HBINH2,MEINH7,MEINH8,DEINH3,MEINH11,MEINH12
10X52_2_CTCAACTTATCC.	BrainstemInhibitory	HBINH4,HBINH8,MEINH4,HBINH1,MEINH3,MEINH5,HBINH7,MEINH2,MEINH9,MEINH10,MEINH6,HBINH5,HBINH2,MEINH7,MEINH8,DEINH3,MEINH11,MEINH12
10X52_7_CGTAACAACGGG.	BrainstemInhibitory	HBINH4,HBINH8,MEINH4,HBINH1,MEINH3,MEINH5,HBINH7,MEINH2,MEINH9,MEINH10,MEINH6,HBINH5,HBINH2,MEINH7,MEINH8,DEINH3,MEINH11,MEINH12
10X52_4_TACTGAACTACG.	BrainstemInhibitory	HBINH4,HBINH8,MEINH4,HBINH1,MEINH3,MEINH5,HBINH7,MEINH2,MEINH9,MEINH10,MEINH6,HBINH5,HBINH2,MEINH7,MEINH8,DEINH3,MEINH11,MEINH12
10X57_3_TGTTACGAACTC.	BrainstemInhibitory	HBINH4,HBINH8,MEINH4,HBINH1,MEINH3,MEINH5,HBINH7,MEINH2,MEINH9,MEINH10,MEINH6,HBINH5,HBINH2,MEINH7,MEINH8,DEINH3,MEINH11,MEINH12
10X52_2_CTCGGACTCGCT.	BrainstemInhibitory	HBINH4,HBINH8,MEINH4,HBINH1,MEINH3,MEINH5,HBINH7,MEINH2,MEINH9,MEINH10,MEINH6,HBINH5,HBINH2,MEINH7,MEINH8,DEINH3,MEINH11,MEINH12
10X57_3_TCCAACACACTG.	BrainstemInhibitory	HBINH4,HBINH8,MEINH4,HBINH1,MEINH3,MEINH5,HBINH7,MEINH2,MEINH9,MEINH10,MEINH6,HBINH5,HBINH2,MEINH7,MEINH8,DEINH3,MEINH11,MEINH12
10X52_3_AAGTACCGTGTA.	BrainstemInhibitory	HBINH4,HBINH8,MEINH4,HBINH1,MEINH3,MEINH5,HBINH7,MEINH2,MEINH9,MEINH10,MEINH6,HBINH5,HBINH2,MEINH7,MEINH8,DEINH3,MEINH11,MEINH12
10X52_4_AATGACCATTCT.	BrainstemInhibitory	HBINH4,HBINH8,MEINH4,HBINH1,MEINH3,MEINH5,HBINH7,MEINH2,MEINH9,MEINH10,MEINH6,HBINH5,HBINH2,MEINH7,MEINH8,DEINH3,MEINH11,MEINH12
10X57_3_TAAAGATCTAGG.	BrainstemInhibitory	HBINH4,HBINH8,MEINH4,HBINH1,MEINH3,MEINH5,HBINH7,MEINH2,MEINH9,MEINH10,MEINH6,HBINH5,HBINH2,MEINH7,MEINH8,DEINH3,MEINH11,MEINH12
10X52_2_CTAGTGAACTGC.	BrainstemInhibitory	HBINH4,HBINH8,MEINH4,HBINH1,MEINH3,MEINH5,HBINH7,MEINH2,MEINH9,MEINH10,MEINH6,HBINH5,HBINH2,MEINH7,MEINH8,DEINH3,MEINH11,MEINH12
10X34_4_CCCAACTGTCAGGT.1	BrainstemInhibitory	HBINH4,HBINH8,MEINH4,HBINH1,MEINH3,MEINH5,HBINH7,MEINH2,MEINH9,MEINH10,MEINH6,HBINH5,HBINH2,MEINH7,MEINH8,DEINH3,MEINH11,MEINH12
10X54_1_AGCAAAGTGGAGTC.	BrainstemInhibitory	HBINH4,HBINH8,MEINH4,HBINH1,MEINH3,MEINH5,HBINH7,MEINH2,MEINH9,MEINH10,MEINH6,HBINH5,HBINH2,MEINH7,MEINH8,DEINH3,MEINH11,MEINH12
10X52_2_AGCAGAAGGTCT.	BrainstemInhibitory	HBINH4,HBINH8,MEINH4,HBINH1,MEINH3,MEINH5,HBINH7,MEINH2,MEINH9,MEINH10,MEINH6,HBINH5,HBINH2,MEINH7,MEINH8,DEINH3,MEINH11,MEINH12
10X52_3_CAAGACAGAGGC.	BrainstemInhibitory	HBINH4,HBINH8,MEINH4,HBINH1,MEINH3,MEINH5,HBINH7,MEINH2,MEINH9,MEINH10,MEINH6,HBINH5,HBINH2,MEINH7,MEINH8,DEINH3,MEINH11,MEINH12
10X52_4_TAGCCTTCACGA.	BrainstemInhibitory	HBINH4,HBINH8,MEINH4,HBINH1,MEINH3,MEINH5,HBINH7,MEINH2,MEINH9,MEINH10,MEINH6,HBINH5,HBINH2,MEINH7,MEINH8,DEINH3,MEINH11,MEINH12
10X57_2_CGAGTGTAAGGA.	BrainstemInhibitory	HBINH4,HBINH8,MEINH4,HBINH1,MEINH3,MEINH5,HBINH7,MEINH2,MEINH9,MEINH10,MEINH6,HBINH5,HBINH2,MEINH7,MEINH8,DEINH3,MEINH11,MEINH12
10X57_2_GGAAACCTAGAC.	BrainstemInhibitory	HBINH4,HBINH8,MEINH4,HBINH1,MEINH3,MEINH5,HBINH7,MEINH2,MEINH9,MEINH10,MEINH6,HBINH5,HBINH2,MEINH7,MEINH8,DEINH3,MEINH11,MEINH12
10X52_4_TGGATGACACTG.	BrainstemInhibitory	HBINH4,HBINH8,MEINH4,HBINH1,MEINH3,MEINH5,HBINH7,MEINH2,MEINH9,MEINH10,MEINH6,HBINH5,HBINH2,MEINH7,MEINH8,DEINH3,MEINH11,MEINH12
10X20_4_CAAAGCTGATCGTG.1	BrainstemInhibitory	HBINH4,HBINH8,MEINH4,HBINH1,MEINH3,MEINH5,HBINH7,MEINH2,MEINH9,MEINH10,MEINH6,HBINH5,HBINH2,MEINH7,MEINH8,DEINH3,MEINH11,MEINH12
10X52_1_CGATGATGGTCA.	BrainstemInhibitory	HBINH4,HBINH8,MEINH4,HBINH1,MEINH3,MEINH5,HBINH7,MEINH2,MEINH9,MEINH10,MEINH6,HBINH5,HBINH2,MEINH7,MEINH8,DEINH3,MEINH11,MEINH12
10X52_5_TGGTCTTCGTAG.	BrainstemInhibitory	HBINH4,HBINH8,MEINH4,HBINH1,MEINH3,MEINH5,HBINH7,MEINH2,MEINH9,MEINH10,MEINH6,HBINH5,HBINH2,MEINH7,MEINH8,DEINH3,MEINH11,MEINH12
10X52_1_CGCTCTCTGTGA.	BrainstemInhibitory	HBINH4,HBINH8,MEINH4,HBINH1,MEINH3,MEINH5,HBINH7,MEINH2,MEINH9,MEINH10,MEINH6,HBINH5,HBINH2,MEINH7,MEINH8,DEINH3,MEINH11,MEINH12
10X57_3_TCTTTGTTAGGC.	BrainstemInhibitory	HBINH4,HBINH8,MEINH4,HBINH1,MEINH3,MEINH5,HBINH7,MEINH2,MEINH9,MEINH10,MEINH6,HBINH5,HBINH2,MEINH7,MEINH8,DEINH3,MEINH11,MEINH12
10X54_1_TAGGAAGCGTGAAC.	BrainstemInhibitory	HBINH4,HBINH8,MEINH4,HBINH1,MEINH3,MEINH5,HBINH7,MEINH2,MEINH9,MEINH10,MEINH6,HBINH5,HBINH2,MEINH7,MEINH8,DEINH3,MEINH11,MEINH12
10X57_3_CCTACTCTAGTG.	BrainstemInhibitory	HBINH4,HBINH8,MEINH4,HBINH1,MEINH3,MEINH5,HBINH7,MEINH2,MEINH9,MEINH10,MEINH6,HBINH5,HBINH2,MEINH7,MEINH8,DEINH3,MEINH11,MEINH12
10X52_3_GTCTGAGAAGGC.	BrainstemInhibitory	HBINH4,HBINH8,MEINH4,HBINH1,MEINH3,MEINH5,HBINH7,MEINH2,MEINH9,MEINH10,MEINH6,HBINH5,HBINH2,MEINH7,MEINH8,DEINH3,MEINH11,MEINH12
10X55_7_ACCTTTCGCGTTTC.	BrainstemInhibitory	HBINH4,HBINH8,MEINH4,HBINH1,MEINH3,MEINH5,HBINH7,MEINH2,MEINH9,MEINH10,MEINH6,HBINH5,HBINH2,MEINH7,MEINH8,DEINH3,MEINH11,MEINH12
10X57_5_CATTACGGGATG.	BrainstemInhibitory	HBINH4,HBINH8,MEINH4,HBINH1,MEINH3,MEINH5,HBINH7,MEINH2,MEINH9,MEINH10,MEINH6,HBINH5,HBINH2,MEINH7,MEINH8,DEINH3,MEINH11,MEINH12
10X57_1_TCTTACCGTTAG.	BrainstemInhibitory	HBINH4,HBINH8,MEINH4,HBINH1,MEINH3,MEINH5,HBINH7,MEINH2,MEINH9,MEINH10,MEINH6,HBINH5,HBINH2,MEINH7,MEINH8,DEINH3,MEINH11,MEINH12
10X52_1_GCGACTTCATTC.	BrainstemInhibitory	HBINH4,HBINH8,MEINH4,HBINH1,MEINH3,MEINH5,HBINH7,MEINH2,MEINH9,MEINH10,MEINH6,HBINH5,HBINH2,MEINH7,MEINH8,DEINH3,MEINH11,MEINH12
10X52_2_CGACGATTGCGA.	BrainstemInhibitory	HBINH4,HBINH8,MEINH4,HBINH1,MEINH3,MEINH5,HBINH7,MEINH2,MEINH9,MEINH10,MEINH6,HBINH5,HBINH2,MEINH7,MEINH8,DEINH3,MEINH11,MEINH12
10X57_2_TCTCTGAGTGCT.	BrainstemInhibitory	HBINH4,HBINH8,MEINH4,HBINH1,MEINH3,MEINH5,HBINH7,MEINH2,MEINH9,MEINH10,MEINH6,HBINH5,HBINH2,MEINH7,MEINH8,DEINH3,MEINH11,MEINH12
10X51_4_AACTCTACACTG.	BrainstemInhibitory	HBINH4,HBINH8,MEINH4,HBINH1,MEINH3,MEINH5,HBINH7,MEINH2,MEINH9,MEINH10,MEINH6,HBINH5,HBINH2,MEINH7,MEINH8,DEINH3,MEINH11,MEINH12
10X52_4_ACTCCTTGGTTG.	BrainstemInhibitory	HBINH4,HBINH8,MEINH4,HBINH1,MEINH3,MEINH5,HBINH7,MEINH2,MEINH9,MEINH10,MEINH6,HBINH5,HBINH2,MEINH7,MEINH8,DEINH3,MEINH11,MEINH12
10X52_3_GCGATGTGACAC.	BrainstemInhibitory	HBINH4,HBINH8,MEINH4,HBINH1,MEINH3,MEINH5,HBINH7,MEINH2,MEINH9,MEINH10,MEINH6,HBINH5,HBINH2,MEINH7,MEINH8,DEINH3,MEINH11,MEINH12
10X52_2_TGGCCTAAGAAC.	BrainstemInhibitory	HBINH4,HBINH8,MEINH4,HBINH1,MEINH3,MEINH5,HBINH7,MEINH2,MEINH9,MEINH10,MEINH6,HBINH5,HBINH2,MEINH7,MEINH8,DEINH3,MEINH11,MEINH12
10X52_1_GCATCTTGAACC.	BrainstemInhibitory	HBINH4,HBINH8,MEINH4,HBINH1,MEINH3,MEINH5,HBINH7,MEINH2,MEINH9,MEINH10,MEINH6,HBINH5,HBINH2,MEINH7,MEINH8,DEINH3,MEINH11,MEINH12
10X52_4_GACTCTCTTACT.	BrainstemInhibitory	HBINH4,HBINH8,MEINH4,HBINH1,MEINH3,MEINH5,HBINH7,MEINH2,MEINH9,MEINH10,MEINH6,HBINH5,HBINH2,MEINH7,MEINH8,DEINH3,MEINH11,MEINH12
10X55_7_ATGGCCAAGGCTCC.	BrainstemInhibitory	HBINH4,HBINH8,MEINH4,HBINH1,MEINH3,MEINH5,HBINH7,MEINH2,MEINH9,MEINH10,MEINH6,HBINH5,HBINH2,MEINH7,MEINH8,DEINH3,MEINH11,MEINH12
10X52_1_AGGTGAGGAGGT.	BrainstemInhibitory	HBINH4,HBINH8,MEINH4,HBINH1,MEINH3,MEINH5,HBINH7,MEINH2,MEINH9,MEINH10,MEINH6,HBINH5,HBINH2,MEINH7,MEINH8,DEINH3,MEINH11,MEINH12
10X52_2_AAACGATCCAAG.	BrainstemInhibitory	HBINH4,HBINH8,MEINH4,HBINH1,MEINH3,MEINH5,HBINH7,MEINH2,MEINH9,MEINH10,MEINH6,HBINH5,HBINH2,MEINH7,MEINH8,DEINH3,MEINH11,MEINH12
10X52_1_TCCCGATGACAC.	BrainstemInhibitory	HBINH4,HBINH8,MEINH4,HBINH1,MEINH3,MEINH5,HBINH7,MEINH2,MEINH9,MEINH10,MEINH6,HBINH5,HBINH2,MEINH7,MEINH8,DEINH3,MEINH11,MEINH12
10X20_4_ACATCACTATCAGC.1	BrainstemInhibitory	HBINH4,HBINH8,MEINH4,HBINH1,MEINH3,MEINH5,HBINH7,MEINH2,MEINH9,MEINH10,MEINH6,HBINH5,HBINH2,MEINH7,MEINH8,DEINH3,MEINH11,MEINH12
10X52_2_CGTCCTCTGTGA.	BrainstemInhibitory	HBINH4,HBINH8,MEINH4,HBINH1,MEINH3,MEINH5,HBINH7,MEINH2,MEINH9,MEINH10,MEINH6,HBINH5,HBINH2,MEINH7,MEINH8,DEINH3,MEINH11,MEINH12
10X20_4_TAGATCCTGGTAGG.1	BrainstemInhibitory	HBINH4,HBINH8,MEINH4,HBINH1,MEINH3,MEINH5,HBINH7,MEINH2,MEINH9,MEINH10,MEINH6,HBINH5,HBINH2,MEINH7,MEINH8,DEINH3,MEINH11,MEINH12
10X52_1_TAAAGATGCAAC.	BrainstemInhibitory	HBINH4,HBINH8,MEINH4,HBINH1,MEINH3,MEINH5,HBINH7,MEINH2,MEINH9,MEINH10,MEINH6,HBINH5,HBINH2,MEINH7,MEINH8,DEINH3,MEINH11,MEINH12
10X57_3_GTTACTGACAAA.	BrainstemInhibitory	HBINH4,HBINH8,MEINH4,HBINH1,MEINH3,MEINH5,HBINH7,MEINH2,MEINH9,MEINH10,MEINH6,HBINH5,HBINH2,MEINH7,MEINH8,DEINH3,MEINH11,MEINH12
10X50_4_TCTTCTCGTAGT.	BrainstemInhibitory	HBINH4,HBINH8,MEINH4,HBINH1,MEINH3,MEINH5,HBINH7,MEINH2,MEINH9,MEINH10,MEINH6,HBINH5,HBINH2,MEINH7,MEINH8,DEINH3,MEINH11,MEINH12
10X50_8_GTATGATGTTCT.	BrainstemInhibitory	HBINH4,HBINH8,MEINH4,HBINH1,MEINH3,MEINH5,HBINH7,MEINH2,MEINH9,MEINH10,MEINH6,HBINH5,HBINH2,MEINH7,MEINH8,DEINH3,MEINH11,MEINH12
10X50_5_TAGTACCCCTCA.	BrainstemInhibitory	HBINH4,HBINH8,MEINH4,HBINH1,MEINH3,MEINH5,HBINH7,MEINH2,MEINH9,MEINH10,MEINH6,HBINH5,HBINH2,MEINH7,MEINH8,DEINH3,MEINH11,MEINH12
10X52_2_TACGGAAGCCAT.	BrainstemInhibitory	HBINH4,HBINH8,MEINH4,HBINH1,MEINH3,MEINH5,HBINH7,MEINH2,MEINH9,MEINH10,MEINH6,HBINH5,HBINH2,MEINH7,MEINH8,DEINH3,MEINH11,MEINH12
10X52_2_CATTGAACAGTC.	BrainstemInhibitory	HBINH4,HBINH8,MEINH4,HBINH1,MEINH3,MEINH5,HBINH7,MEINH2,MEINH9,MEINH10,MEINH6,HBINH5,HBINH2,MEINH7,MEINH8,DEINH3,MEINH11,MEINH12
10X50_7_TGAATGTGTGGT.	BrainstemInhibitory	HBINH4,HBINH8,MEINH4,HBINH1,MEINH3,MEINH5,HBINH7,MEINH2,MEINH9,MEINH10,MEINH6,HBINH5,HBINH2,MEINH7,MEINH8,DEINH3,MEINH11,MEINH12
10X50_7_GTGTTGAGTGCT.	BrainstemInhibitory	HBINH4,HBINH8,MEINH4,HBINH1,MEINH3,MEINH5,HBINH7,MEINH2,MEINH9,MEINH10,MEINH6,HBINH5,HBINH2,MEINH7,MEINH8,DEINH3,MEINH11,MEINH12
10X52_4_TATACTACACTG.	BrainstemInhibitory	HBINH4,HBINH8,MEINH4,HBINH1,MEINH3,MEINH5,HBINH7,MEINH2,MEINH9,MEINH10,MEINH6,HBINH5,HBINH2,MEINH7,MEINH8,DEINH3,MEINH11,MEINH12
10X54_2_GACCAGTTGAGTTC.	BrainstemInhibitory	HBINH4,HBINH8,MEINH4,HBINH1,MEINH3,MEINH5,HBINH7,MEINH2,MEINH9,MEINH10,MEINH6,HBINH5,HBINH2,MEINH7,MEINH8,DEINH3,MEINH11,MEINH12
10X20_4_TGATTCACGGTTTG.1	BrainstemInhibitory	HBINH4,HBINH8,MEINH4,HBINH1,MEINH3,MEINH5,HBINH7,MEINH2,MEINH9,MEINH10,MEINH6,HBINH5,HBINH2,MEINH7,MEINH8,DEINH3,MEINH11,MEINH12
10X55_7_AGGACGTAGAGTGC.	BrainstemInhibitory	HBINH4,HBINH8,MEINH4,HBINH1,MEINH3,MEINH5,HBINH7,MEINH2,MEINH9,MEINH10,MEINH6,HBINH5,HBINH2,MEINH7,MEINH8,DEINH3,MEINH11,MEINH12
10X55_2_GGGCTGTCGACTGC.	BrainstemInhibitory	HBINH4,HBINH8,MEINH4,HBINH1,MEINH3,MEINH5,HBINH7,MEINH2,MEINH9,MEINH10,MEINH6,HBINH5,HBINH2,MEINH7,MEINH8,DEINH3,MEINH11,MEINH12
10X20_4_AAGGCTACACCTAG.1	BrainstemInhibitory	HBINH4,HBINH8,MEINH4,HBINH1,MEINH3,MEINH5,HBINH7,MEINH2,MEINH9,MEINH10,MEINH6,HBINH5,HBINH2,MEINH7,MEINH8,DEINH3,MEINH11,MEINH12
10X55_5_CCTAAGTTTGACTG.	BrainstemInhibitory	HBINH4,HBINH8,MEINH4,HBINH1,MEINH3,MEINH5,HBINH7,MEINH2,MEINH9,MEINH10,MEINH6,HBINH5,HBINH2,MEINH7,MEINH8,DEINH3,MEINH11,MEINH12
10X55_8_GAAACCATTCCTCG.	BrainstemInhibitory	HBINH4,HBINH8,MEINH4,HBINH1,MEINH3,MEINH5,HBINH7,MEINH2,MEINH9,MEINH10,MEINH6,HBINH5,HBINH2,MEINH7,MEINH8,DEINH3,MEINH11,MEINH12
10X24_3_GTATTAGAAGTTCG.1	BrainstemInhibitory	HBINH4,HBINH8,MEINH4,HBINH1,MEINH3,MEINH5,HBINH7,MEINH2,MEINH9,MEINH10,MEINH6,HBINH5,HBINH2,MEINH7,MEINH8,DEINH3,MEINH11,MEINH12
10X52_1_CCAACTTCTATC.	BrainstemInhibitory	HBINH4,HBINH8,MEINH4,HBINH1,MEINH3,MEINH5,HBINH7,MEINH2,MEINH9,MEINH10,MEINH6,HBINH5,HBINH2,MEINH7,MEINH8,DEINH3,MEINH11,MEINH12
10X52_2_CGATGAATCGGT.	BrainstemInhibitory	HBINH4,HBINH8,MEINH4,HBINH1,MEINH3,MEINH5,HBINH7,MEINH2,MEINH9,MEINH10,MEINH6,HBINH5,HBINH2,MEINH7,MEINH8,DEINH3,MEINH11,MEINH12
10X52_2_CTTTACCGACTA.	BrainstemInhibitory	HBINH4,HBINH8,MEINH4,HBINH1,MEINH3,MEINH5,HBINH7,MEINH2,MEINH9,MEINH10,MEINH6,HBINH5,HBINH2,MEINH7,MEINH8,DEINH3,MEINH11,MEINH12
10X57_2_TTGTGACTTACT.	BrainstemInhibitory	HBINH4,HBINH8,MEINH4,HBINH1,MEINH3,MEINH5,HBINH7,MEINH2,MEINH9,MEINH10,MEINH6,HBINH5,HBINH2,MEINH7,MEINH8,DEINH3,MEINH11,MEINH12
10X50_3_CAATTGATACCG.	BrainstemInhibitory	HBINH4,HBINH8,MEINH4,HBINH1,MEINH3,MEINH5,HBINH7,MEINH2,MEINH9,MEINH10,MEINH6,HBINH5,HBINH2,MEINH7,MEINH8,DEINH3,MEINH11,MEINH12
10X52_4_CCAAGAACCTTT.	BrainstemInhibitory	HBINH4,HBINH8,MEINH4,HBINH1,MEINH3,MEINH5,HBINH7,MEINH2,MEINH9,MEINH10,MEINH6,HBINH5,HBINH2,MEINH7,MEINH8,DEINH3,MEINH11,MEINH12
10X57_3_GTACACTTCGCC.	BrainstemInhibitory	HBINH4,HBINH8,MEINH4,HBINH1,MEINH3,MEINH5,HBINH7,MEINH2,MEINH9,MEINH10,MEINH6,HBINH5,HBINH2,MEINH7,MEINH8,DEINH3,MEINH11,MEINH12
10X57_3_CGTACTCGTCTC.	BrainstemInhibitory	HBINH4,HBINH8,MEINH4,HBINH1,MEINH3,MEINH5,HBINH7,MEINH2,MEINH9,MEINH10,MEINH6,HBINH5,HBINH2,MEINH7,MEINH8,DEINH3,MEINH11,MEINH12
10X52_6_CAGACTTTCCAT.	BrainstemInhibitory	HBINH4,HBINH8,MEINH4,HBINH1,MEINH3,MEINH5,HBINH7,MEINH2,MEINH9,MEINH10,MEINH6,HBINH5,HBINH2,MEINH7,MEINH8,DEINH3,MEINH11,MEINH12
10X55_6_TTGAATCTGGTGTA.	BrainstemInhibitory	HBINH4,HBINH8,MEINH4,HBINH1,MEINH3,MEINH5,HBINH7,MEINH2,MEINH9,MEINH10,MEINH6,HBINH5,HBINH2,MEINH7,MEINH8,DEINH3,MEINH11,MEINH12
10X57_4_ACACACATGTCG.	BrainstemInhibitory	HBINH4,HBINH8,MEINH4,HBINH1,MEINH3,MEINH5,HBINH7,MEINH2,MEINH9,MEINH10,MEINH6,HBINH5,HBINH2,MEINH7,MEINH8,DEINH3,MEINH11,MEINH12
10X20_4_TCCTATGAGTTCTT.1	BrainstemInhibitory	HBINH4,HBINH8,MEINH4,HBINH1,MEINH3,MEINH5,HBINH7,MEINH2,MEINH9,MEINH10,MEINH6,HBINH5,HBINH2,MEINH7,MEINH8,DEINH3,MEINH11,MEINH12
10X52_7_AAGATGAGCTAC.	BrainstemInhibitory	HBINH4,HBINH8,MEINH4,HBINH1,MEINH3,MEINH5,HBINH7,MEINH2,MEINH9,MEINH10,MEINH6,HBINH5,HBINH2,MEINH7,MEINH8,DEINH3,MEINH11,MEINH12
10X57_4_AGCTCTGGGATG.	BrainstemInhibitory	HBINH4,HBINH8,MEINH4,HBINH1,MEINH3,MEINH5,HBINH7,MEINH2,MEINH9,MEINH10,MEINH6,HBINH5,HBINH2,MEINH7,MEINH8,DEINH3,MEINH11,MEINH12
10X54_2_GCTAGTCTTCGGTC.	BrainstemInhibitory	HBINH4,HBINH8,MEINH4,HBINH1,MEINH3,MEINH5,HBINH7,MEINH2,MEINH9,MEINH10,MEINH6,HBINH5,HBINH2,MEINH7,MEINH8,DEINH3,MEINH11,MEINH12
10X54_1_GCCGTGTTAAGACA.	BrainstemInhibitory	HBINH4,HBINH8,MEINH4,HBINH1,MEINH3,MEINH5,HBINH7,MEINH2,MEINH9,MEINH10,MEINH6,HBINH5,HBINH2,MEINH7,MEINH8,DEINH3,MEINH11,MEINH12
10X54_2_ACATTTCTAACTCT.	BrainstemInhibitory	HBINH4,HBINH8,MEINH4,HBINH1,MEINH3,MEINH5,HBINH7,MEINH2,MEINH9,MEINH10,MEINH6,HBINH5,HBINH2,MEINH7,MEINH8,DEINH3,MEINH11,MEINH12
10X52_3_GGGAACATTCCT.	BrainstemInhibitory	HBINH4,HBINH8,MEINH4,HBINH1,MEINH3,MEINH5,HBINH7,MEINH2,MEINH9,MEINH10,MEINH6,HBINH5,HBINH2,MEINH7,MEINH8,DEINH3,MEINH11,MEINH12
10X52_2_GACCTGCTTGAG.	BrainstemInhibitory	HBINH4,HBINH8,MEINH4,HBINH1,MEINH3,MEINH5,HBINH7,MEINH2,MEINH9,MEINH10,MEINH6,HBINH5,HBINH2,MEINH7,MEINH8,DEINH3,MEINH11,MEINH12
10X52_1_CATTCTTAAGGA.	BrainstemInhibitory	HBINH4,HBINH8,MEINH4,HBINH1,MEINH3,MEINH5,HBINH7,MEINH2,MEINH9,MEINH10,MEINH6,HBINH5,HBINH2,MEINH7,MEINH8,DEINH3,MEINH11,MEINH12
10X50_7_AGTCACACGCTA.	BrainstemInhibitory	HBINH4,HBINH8,MEINH4,HBINH1,MEINH3,MEINH5,HBINH7,MEINH2,MEINH9,MEINH10,MEINH6,HBINH5,HBINH2,MEINH7,MEINH8,DEINH3,MEINH11,MEINH12
10X55_2_TTTCTTCGTACCGG.	BrainstemInhibitory	HBINH4,HBINH8,MEINH4,HBINH1,MEINH3,MEINH5,HBINH7,MEINH2,MEINH9,MEINH10,MEINH6,HBINH5,HBINH2,MEINH7,MEINH8,DEINH3,MEINH11,MEINH12
10X34_3_ACGAGTACACCAAC.1	BrainstemInhibitory	HBINH4,HBINH8,MEINH4,HBINH1,MEINH3,MEINH5,HBINH7,MEINH2,MEINH9,MEINH10,MEINH6,HBINH5,HBINH2,MEINH7,MEINH8,DEINH3,MEINH11,MEINH12
10X57_5_ACGGACACCCAA.	BrainstemInhibitory	HBINH4,HBINH8,MEINH4,HBINH1,MEINH3,MEINH5,HBINH7,MEINH2,MEINH9,MEINH10,MEINH6,HBINH5,HBINH2,MEINH7,MEINH8,DEINH3,MEINH11,MEINH12
10X50_6_ACTCTGGACAAA.	BrainstemInhibitory	HBINH4,HBINH8,MEINH4,HBINH1,MEINH3,MEINH5,HBINH7,MEINH2,MEINH9,MEINH10,MEINH6,HBINH5,HBINH2,MEINH7,MEINH8,DEINH3,MEINH11,MEINH12
10X50_6_CGCGGATGCCCT.	BrainstemInhibitory	HBINH4,HBINH8,MEINH4,HBINH1,MEINH3,MEINH5,HBINH7,MEINH2,MEINH9,MEINH10,MEINH6,HBINH5,HBINH2,MEINH7,MEINH8,DEINH3,MEINH11,MEINH12
10X52_2_TATGGAGCGAAG.	BrainstemInhibitory	HBINH4,HBINH8,MEINH4,HBINH1,MEINH3,MEINH5,HBINH7,MEINH2,MEINH9,MEINH10,MEINH6,HBINH5,HBINH2,MEINH7,MEINH8,DEINH3,MEINH11,MEINH12
10X57_3_ACTGTGGATGAA.	BrainstemInhibitory	HBINH4,HBINH8,MEINH4,HBINH1,MEINH3,MEINH5,HBINH7,MEINH2,MEINH9,MEINH10,MEINH6,HBINH5,HBINH2,MEINH7,MEINH8,DEINH3,MEINH11,MEINH12
10X52_2_CGTCGATTGAGC.	BrainstemInhibitory	HBINH4,HBINH8,MEINH4,HBINH1,MEINH3,MEINH5,HBINH7,MEINH2,MEINH9,MEINH10,MEINH6,HBINH5,HBINH2,MEINH7,MEINH8,DEINH3,MEINH11,MEINH12
10X57_2_CTCGGAAACGAA.	BrainstemInhibitory	HBINH4,HBINH8,MEINH4,HBINH1,MEINH3,MEINH5,HBINH7,MEINH2,MEINH9,MEINH10,MEINH6,HBINH5,HBINH2,MEINH7,MEINH8,DEINH3,MEINH11,MEINH12
10X54_4_TGAGCGTGGGTCAA.	BrainstemInhibitory	HBINH4,HBINH8,MEINH4,HBINH1,MEINH3,MEINH5,HBINH7,MEINH2,MEINH9,MEINH10,MEINH6,HBINH5,HBINH2,MEINH7,MEINH8,DEINH3,MEINH11,MEINH12
10X57_5_ACGAACCTAGAC.	BrainstemInhibitory	HBINH4,HBINH8,MEINH4,HBINH1,MEINH3,MEINH5,HBINH7,MEINH2,MEINH9,MEINH10,MEINH6,HBINH5,HBINH2,MEINH7,MEINH8,DEINH3,MEINH11,MEINH12
10X55_7_CTAATTCTGCTTGC.	BrainstemInhibitory	HBINH4,HBINH8,MEINH4,HBINH1,MEINH3,MEINH5,HBINH7,MEINH2,MEINH9,MEINH10,MEINH6,HBINH5,HBINH2,MEINH7,MEINH8,DEINH3,MEINH11,MEINH12
10X57_3_GTTCACAGCATC.	BrainstemInhibitory	HBINH4,HBINH8,MEINH4,HBINH1,MEINH3,MEINH5,HBINH7,MEINH2,MEINH9,MEINH10,MEINH6,HBINH5,HBINH2,MEINH7,MEINH8,DEINH3,MEINH11,MEINH12
10X52_7_GTATGATTGTGG.	BrainstemInhibitory	HBINH4,HBINH8,MEINH4,HBINH1,MEINH3,MEINH5,HBINH7,MEINH2,MEINH9,MEINH10,MEINH6,HBINH5,HBINH2,MEINH7,MEINH8,DEINH3,MEINH11,MEINH12
10X52_4_TGCACTACTAGC.	BrainstemInhibitory	HBINH4,HBINH8,MEINH4,HBINH1,MEINH3,MEINH5,HBINH7,MEINH2,MEINH9,MEINH10,MEINH6,HBINH5,HBINH2,MEINH7,MEINH8,DEINH3,MEINH11,MEINH12
10X55_3_ACATTGTACGAAAT.	BrainstemInhibitory	HBINH4,HBINH8,MEINH4,HBINH1,MEINH3,MEINH5,HBINH7,MEINH2,MEINH9,MEINH10,MEINH6,HBINH5,HBINH2,MEINH7,MEINH8,DEINH3,MEINH11,MEINH12
10X52_3_TAACACTAACCG.	BrainstemInhibitory	HBINH4,HBINH8,MEINH4,HBINH1,MEINH3,MEINH5,HBINH7,MEINH2,MEINH9,MEINH10,MEINH6,HBINH5,HBINH2,MEINH7,MEINH8,DEINH3,MEINH11,MEINH12
10X34_3_TCGGTAGAAGCGGA.1	BrainstemInhibitory	HBINH4,HBINH8,MEINH4,HBINH1,MEINH3,MEINH5,HBINH7,MEINH2,MEINH9,MEINH10,MEINH6,HBINH5,HBINH2,MEINH7,MEINH8,DEINH3,MEINH11,MEINH12
10X57_2_TCACGAATTCCT.	BrainstemInhibitory	HBINH4,HBINH8,MEINH4,HBINH1,MEINH3,MEINH5,HBINH7,MEINH2,MEINH9,MEINH10,MEINH6,HBINH5,HBINH2,MEINH7,MEINH8,DEINH3,MEINH11,MEINH12
10X52_4_GCTAGATGCAGT.	BrainstemInhibitory	HBINH4,HBINH8,MEINH4,HBINH1,MEINH3,MEINH5,HBINH7,MEINH2,MEINH9,MEINH10,MEINH6,HBINH5,HBINH2,MEINH7,MEINH8,DEINH3,MEINH11,MEINH12
10X24_4_TAACTAGATGTTTC.1	BrainstemInhibitory	HBINH4,HBINH8,MEINH4,HBINH1,MEINH3,MEINH5,HBINH7,MEINH2,MEINH9,MEINH10,MEINH6,HBINH5,HBINH2,MEINH7,MEINH8,DEINH3,MEINH11,MEINH12
10X50_5_TGGATGGACTAC.	BrainstemInhibitory	HBINH4,HBINH8,MEINH4,HBINH1,MEINH3,MEINH5,HBINH7,MEINH2,MEINH9,MEINH10,MEINH6,HBINH5,HBINH2,MEINH7,MEINH8,DEINH3,MEINH11,MEINH12
10X52_1_TGATGAAGTCAC.	BrainstemInhibitory	HBINH4,HBINH8,MEINH4,HBINH1,MEINH3,MEINH5,HBINH7,MEINH2,MEINH9,MEINH10,MEINH6,HBINH5,HBINH2,MEINH7,MEINH8,DEINH3,MEINH11,MEINH12
10X50_8_ACCTGACGCAAT.	BrainstemInhibitory	HBINH4,HBINH8,MEINH4,HBINH1,MEINH3,MEINH5,HBINH7,MEINH2,MEINH9,MEINH10,MEINH6,HBINH5,HBINH2,MEINH7,MEINH8,DEINH3,MEINH11,MEINH12
10X57_3_TGATACCAACTG.	BrainstemInhibitory	HBINH4,HBINH8,MEINH4,HBINH1,MEINH3,MEINH5,HBINH7,MEINH2,MEINH9,MEINH10,MEINH6,HBINH5,HBINH2,MEINH7,MEINH8,DEINH3,MEINH11,MEINH12
10X52_4_TCTCTGTCTCAT.	BrainstemInhibitory	HBINH4,HBINH8,MEINH4,HBINH1,MEINH3,MEINH5,HBINH7,MEINH2,MEINH9,MEINH10,MEINH6,HBINH5,HBINH2,MEINH7,MEINH8,DEINH3,MEINH11,MEINH12
10X52_1_TCTACTGGGACA.	BrainstemInhibitory	HBINH4,HBINH8,MEINH4,HBINH1,MEINH3,MEINH5,HBINH7,MEINH2,MEINH9,MEINH10,MEINH6,HBINH5,HBINH2,MEINH7,MEINH8,DEINH3,MEINH11,MEINH12
10X54_5_CACGTGTGTTCGAT.	BrainstemInhibitory	HBINH4,HBINH8,MEINH4,HBINH1,MEINH3,MEINH5,HBINH7,MEINH2,MEINH9,MEINH10,MEINH6,HBINH5,HBINH2,MEINH7,MEINH8,DEINH3,MEINH11,MEINH12
10X52_2_CCGATGGGTACT.	BrainstemInhibitory	HBINH4,HBINH8,MEINH4,HBINH1,MEINH3,MEINH5,HBINH7,MEINH2,MEINH9,MEINH10,MEINH6,HBINH5,HBINH2,MEINH7,MEINH8,DEINH3,MEINH11,MEINH12
10X50_8_TGACGATGCCTC.	BrainstemInhibitory	HBINH4,HBINH8,MEINH4,HBINH1,MEINH3,MEINH5,HBINH7,MEINH2,MEINH9,MEINH10,MEINH6,HBINH5,HBINH2,MEINH7,MEINH8,DEINH3,MEINH11,MEINH12
10X54_3_AATGGGTATAGGTA.	BrainstemInhibitory	HBINH4,HBINH8,MEINH4,HBINH1,MEINH3,MEINH5,HBINH7,MEINH2,MEINH9,MEINH10,MEINH6,HBINH5,HBINH2,MEINH7,MEINH8,DEINH3,MEINH11,MEINH12
10X54_7_GCCGACAGCTGCAC.	BrainstemInhibitory	HBINH4,HBINH8,MEINH4,HBINH1,MEINH3,MEINH5,HBINH7,MEINH2,MEINH9,MEINH10,MEINH6,HBINH5,HBINH2,MEINH7,MEINH8,DEINH3,MEINH11,MEINH12
10X54_3_ATGTAAGCTAGTCT.	BrainstemInhibitory	HBINH4,HBINH8,MEINH4,HBINH1,MEINH3,MEINH5,HBINH7,MEINH2,MEINH9,MEINH10,MEINH6,HBINH5,HBINH2,MEINH7,MEINH8,DEINH3,MEINH11,MEINH12
10X55_6_GCCGGTCAGTGCAT.	BrainstemInhibitory	HBINH4,HBINH8,MEINH4,HBINH1,MEINH3,MEINH5,HBINH7,MEINH2,MEINH9,MEINH10,MEINH6,HBINH5,HBINH2,MEINH7,MEINH8,DEINH3,MEINH11,MEINH12
10X52_6_AGATGAGCAGTT.	BrainstemInhibitory	HBINH4,HBINH8,MEINH4,HBINH1,MEINH3,MEINH5,HBINH7,MEINH2,MEINH9,MEINH10,MEINH6,HBINH5,HBINH2,MEINH7,MEINH8,DEINH3,MEINH11,MEINH12
10X20_3_TAGCGATGTGCTAG.1	BrainstemInhibitory	HBINH4,HBINH8,MEINH4,HBINH1,MEINH3,MEINH5,HBINH7,MEINH2,MEINH9,MEINH10,MEINH6,HBINH5,HBINH2,MEINH7,MEINH8,DEINH3,MEINH11,MEINH12
10X50_5_GATAGATACGAC.	BrainstemInhibitory	HBINH4,HBINH8,MEINH4,HBINH1,MEINH3,MEINH5,HBINH7,MEINH2,MEINH9,MEINH10,MEINH6,HBINH5,HBINH2,MEINH7,MEINH8,DEINH3,MEINH11,MEINH12
10X52_2_ACAATGAGGCGA.	BrainstemInhibitory	HBINH4,HBINH8,MEINH4,HBINH1,MEINH3,MEINH5,HBINH7,MEINH2,MEINH9,MEINH10,MEINH6,HBINH5,HBINH2,MEINH7,MEINH8,DEINH3,MEINH11,MEINH12
10X52_1_TTACGAGGAAAT.	BrainstemInhibitory	HBINH4,HBINH8,MEINH4,HBINH1,MEINH3,MEINH5,HBINH7,MEINH2,MEINH9,MEINH10,MEINH6,HBINH5,HBINH2,MEINH7,MEINH8,DEINH3,MEINH11,MEINH12
10X55_3_CCAAGAGGGAAACA.	BrainstemInhibitory	HBINH4,HBINH8,MEINH4,HBINH1,MEINH3,MEINH5,HBINH7,MEINH2,MEINH9,MEINH10,MEINH6,HBINH5,HBINH2,MEINH7,MEINH8,DEINH3,MEINH11,MEINH12
10X54_2_GCTTCTCGAATGGG.	BrainstemInhibitory	HBINH4,HBINH8,MEINH4,HBINH1,MEINH3,MEINH5,HBINH7,MEINH2,MEINH9,MEINH10,MEINH6,HBINH5,HBINH2,MEINH7,MEINH8,DEINH3,MEINH11,MEINH12
10X52_5_CTAATGTGGTTG.	BrainstemInhibitory	HBINH4,HBINH8,MEINH4,HBINH1,MEINH3,MEINH5,HBINH7,MEINH2,MEINH9,MEINH10,MEINH6,HBINH5,HBINH2,MEINH7,MEINH8,DEINH3,MEINH11,MEINH12
10X52_4_CTCATGTAGCCA.	BrainstemInhibitory	HBINH4,HBINH8,MEINH4,HBINH1,MEINH3,MEINH5,HBINH7,MEINH2,MEINH9,MEINH10,MEINH6,HBINH5,HBINH2,MEINH7,MEINH8,DEINH3,MEINH11,MEINH12
10X54_8_TTACCAGCCAGGAT.	BrainstemInhibitory	HBINH4,HBINH8,MEINH4,HBINH1,MEINH3,MEINH5,HBINH7,MEINH2,MEINH9,MEINH10,MEINH6,HBINH5,HBINH2,MEINH7,MEINH8,DEINH3,MEINH11,MEINH12
10X52_2_CCAGCTATGCCA.	BrainstemInhibitory	HBINH4,HBINH8,MEINH4,HBINH1,MEINH3,MEINH5,HBINH7,MEINH2,MEINH9,MEINH10,MEINH6,HBINH5,HBINH2,MEINH7,MEINH8,DEINH3,MEINH11,MEINH12
10X54_7_TCATTTCTTATCTG.	BrainstemInhibitory	HBINH4,HBINH8,MEINH4,HBINH1,MEINH3,MEINH5,HBINH7,MEINH2,MEINH9,MEINH10,MEINH6,HBINH5,HBINH2,MEINH7,MEINH8,DEINH3,MEINH11,MEINH12
10X57_3_GGGACTTCTGGA.	BrainstemInhibitory	HBINH4,HBINH8,MEINH4,HBINH1,MEINH3,MEINH5,HBINH7,MEINH2,MEINH9,MEINH10,MEINH6,HBINH5,HBINH2,MEINH7,MEINH8,DEINH3,MEINH11,MEINH12
10X52_4_CTGCTGTCGTTT.	BrainstemInhibitory	HBINH4,HBINH8,MEINH4,HBINH1,MEINH3,MEINH5,HBINH7,MEINH2,MEINH9,MEINH10,MEINH6,HBINH5,HBINH2,MEINH7,MEINH8,DEINH3,MEINH11,MEINH12
10X52_3_ACGAACTCAGGT.	BrainstemInhibitory	HBINH4,HBINH8,MEINH4,HBINH1,MEINH3,MEINH5,HBINH7,MEINH2,MEINH9,MEINH10,MEINH6,HBINH5,HBINH2,MEINH7,MEINH8,DEINH3,MEINH11,MEINH12
10X54_8_ACTCCAGGTGGGTT.	BrainstemInhibitory	HBINH4,HBINH8,MEINH4,HBINH1,MEINH3,MEINH5,HBINH7,MEINH2,MEINH9,MEINH10,MEINH6,HBINH5,HBINH2,MEINH7,MEINH8,DEINH3,MEINH11,MEINH12
10X55_8_GGGTCCAAAGTGCG.	BrainstemInhibitory	HBINH4,HBINH8,MEINH4,HBINH1,MEINH3,MEINH5,HBINH7,MEINH2,MEINH9,MEINH10,MEINH6,HBINH5,HBINH2,MEINH7,MEINH8,DEINH3,MEINH11,MEINH12
10X52_7_TACAACACGCTA.	BrainstemInhibitory	HBINH4,HBINH8,MEINH4,HBINH1,MEINH3,MEINH5,HBINH7,MEINH2,MEINH9,MEINH10,MEINH6,HBINH5,HBINH2,MEINH7,MEINH8,DEINH3,MEINH11,MEINH12
10X57_3_GCAACTTGCCTC.	BrainstemInhibitory	HBINH4,HBINH8,MEINH4,HBINH1,MEINH3,MEINH5,HBINH7,MEINH2,MEINH9,MEINH10,MEINH6,HBINH5,HBINH2,MEINH7,MEINH8,DEINH3,MEINH11,MEINH12
10X34_3_GATATCCTCAATCG.1	BrainstemInhibitory	HBINH4,HBINH8,MEINH4,HBINH1,MEINH3,MEINH5,HBINH7,MEINH2,MEINH9,MEINH10,MEINH6,HBINH5,HBINH2,MEINH7,MEINH8,DEINH3,MEINH11,MEINH12
10X52_3_GACAACTCCGTC.	BrainstemInhibitory	HBINH4,HBINH8,MEINH4,HBINH1,MEINH3,MEINH5,HBINH7,MEINH2,MEINH9,MEINH10,MEINH6,HBINH5,HBINH2,MEINH7,MEINH8,DEINH3,MEINH11,MEINH12
10X52_4_AGATACAACCTG.	BrainstemInhibitory	HBINH4,HBINH8,MEINH4,HBINH1,MEINH3,MEINH5,HBINH7,MEINH2,MEINH9,MEINH10,MEINH6,HBINH5,HBINH2,MEINH7,MEINH8,DEINH3,MEINH11,MEINH12
10X55_1_CCTAGTCTATCCCG.	BrainstemInhibitory	HBINH4,HBINH8,MEINH4,HBINH1,MEINH3,MEINH5,HBINH7,MEINH2,MEINH9,MEINH10,MEINH6,HBINH5,HBINH2,MEINH7,MEINH8,DEINH3,MEINH11,MEINH12
10X52_3_CCAAGAACGTAC.	BrainstemInhibitory	HBINH4,HBINH8,MEINH4,HBINH1,MEINH3,MEINH5,HBINH7,MEINH2,MEINH9,MEINH10,MEINH6,HBINH5,HBINH2,MEINH7,MEINH8,DEINH3,MEINH11,MEINH12
10X52_8_GTTCGAGATACC.	BrainstemInhibitory	HBINH4,HBINH8,MEINH4,HBINH1,MEINH3,MEINH5,HBINH7,MEINH2,MEINH9,MEINH10,MEINH6,HBINH5,HBINH2,MEINH7,MEINH8,DEINH3,MEINH11,MEINH12
10X54_3_ACTACCAGCTTCGG.	BrainstemInhibitory	HBINH4,HBINH8,MEINH4,HBINH1,MEINH3,MEINH5,HBINH7,MEINH2,MEINH9,MEINH10,MEINH6,HBINH5,HBINH2,MEINH7,MEINH8,DEINH3,MEINH11,MEINH12
10X52_3_GAATTGTTGGTG.	BrainstemInhibitory	HBINH4,HBINH8,MEINH4,HBINH1,MEINH3,MEINH5,HBINH7,MEINH2,MEINH9,MEINH10,MEINH6,HBINH5,HBINH2,MEINH7,MEINH8,DEINH3,MEINH11,MEINH12
10X20_4_ACAAAGGATGTGAC.1	BrainstemInhibitory	HBINH4,HBINH8,MEINH4,HBINH1,MEINH3,MEINH5,HBINH7,MEINH2,MEINH9,MEINH10,MEINH6,HBINH5,HBINH2,MEINH7,MEINH8,DEINH3,MEINH11,MEINH12
10X24_3_TGCTGAGAACGACT.1	BrainstemInhibitory	HBINH4,HBINH8,MEINH4,HBINH1,MEINH3,MEINH5,HBINH7,MEINH2,MEINH9,MEINH10,MEINH6,HBINH5,HBINH2,MEINH7,MEINH8,DEINH3,MEINH11,MEINH12
10X52_2_TACCGATGGATC.	BrainstemInhibitory	HBINH4,HBINH8,MEINH4,HBINH1,MEINH3,MEINH5,HBINH7,MEINH2,MEINH9,MEINH10,MEINH6,HBINH5,HBINH2,MEINH7,MEINH8,DEINH3,MEINH11,MEINH12
10X57_4_AATTCTTGCTCC.	BrainstemInhibitory	HBINH4,HBINH8,MEINH4,HBINH1,MEINH3,MEINH5,HBINH7,MEINH2,MEINH9,MEINH10,MEINH6,HBINH5,HBINH2,MEINH7,MEINH8,DEINH3,MEINH11,MEINH12
10X54_7_GCCTACAGCCACCA.	BrainstemInhibitory	HBINH4,HBINH8,MEINH4,HBINH1,MEINH3,MEINH5,HBINH7,MEINH2,MEINH9,MEINH10,MEINH6,HBINH5,HBINH2,MEINH7,MEINH8,DEINH3,MEINH11,MEINH12
10X52_2_ACTAGATTTGTC.	BrainstemInhibitory	HBINH4,HBINH8,MEINH4,HBINH1,MEINH3,MEINH5,HBINH7,MEINH2,MEINH9,MEINH10,MEINH6,HBINH5,HBINH2,MEINH7,MEINH8,DEINH3,MEINH11,MEINH12
10X52_4_ACGTACGGAGTG.	BrainstemInhibitory	HBINH4,HBINH8,MEINH4,HBINH1,MEINH3,MEINH5,HBINH7,MEINH2,MEINH9,MEINH10,MEINH6,HBINH5,HBINH2,MEINH7,MEINH8,DEINH3,MEINH11,MEINH12
10X52_8_CGCTCTTGCCAA.	BrainstemInhibitory	HBINH4,HBINH8,MEINH4,HBINH1,MEINH3,MEINH5,HBINH7,MEINH2,MEINH9,MEINH10,MEINH6,HBINH5,HBINH2,MEINH7,MEINH8,DEINH3,MEINH11,MEINH12
10X55_1_TCCTAGTCATCGGC.	BrainstemInhibitory	HBINH4,HBINH8,MEINH4,HBINH1,MEINH3,MEINH5,HBINH7,MEINH2,MEINH9,MEINH10,MEINH6,HBINH5,HBINH2,MEINH7,MEINH8,DEINH3,MEINH11,MEINH12
10X52_1_GTACCTTCAGTG.	BrainstemInhibitory	HBINH4,HBINH8,MEINH4,HBINH1,MEINH3,MEINH5,HBINH7,MEINH2,MEINH9,MEINH10,MEINH6,HBINH5,HBINH2,MEINH7,MEINH8,DEINH3,MEINH11,MEINH12
10X52_1_CTACGACGCTAA.	BrainstemInhibitory	HBINH4,HBINH8,MEINH4,HBINH1,MEINH3,MEINH5,HBINH7,MEINH2,MEINH9,MEINH10,MEINH6,HBINH5,HBINH2,MEINH7,MEINH8,DEINH3,MEINH11,MEINH12
10X52_4_CTAAGAGGCGAA.	BrainstemInhibitory	HBINH4,HBINH8,MEINH4,HBINH1,MEINH3,MEINH5,HBINH7,MEINH2,MEINH9,MEINH10,MEINH6,HBINH5,HBINH2,MEINH7,MEINH8,DEINH3,MEINH11,MEINH12
10X55_5_AATCTCAGACGCCT.	BrainstemInhibitory	HBINH4,HBINH8,MEINH4,HBINH1,MEINH3,MEINH5,HBINH7,MEINH2,MEINH9,MEINH10,MEINH6,HBINH5,HBINH2,MEINH7,MEINH8,DEINH3,MEINH11,MEINH12
10X52_4_AAATTGGCTGTA.	BrainstemInhibitory	HBINH4,HBINH8,MEINH4,HBINH1,MEINH3,MEINH5,HBINH7,MEINH2,MEINH9,MEINH10,MEINH6,HBINH5,HBINH2,MEINH7,MEINH8,DEINH3,MEINH11,MEINH12
10X52_6_ACTCTGGCGTAT.	BrainstemInhibitory	HBINH4,HBINH8,MEINH4,HBINH1,MEINH3,MEINH5,HBINH7,MEINH2,MEINH9,MEINH10,MEINH6,HBINH5,HBINH2,MEINH7,MEINH8,DEINH3,MEINH11,MEINH12
10X57_6_CATGCTGGTATC.	BrainstemInhibitory	HBINH4,HBINH8,MEINH4,HBINH1,MEINH3,MEINH5,HBINH7,MEINH2,MEINH9,MEINH10,MEINH6,HBINH5,HBINH2,MEINH7,MEINH8,DEINH3,MEINH11,MEINH12
10X52_3_CGGAGATCATTC.	BrainstemInhibitory	HBINH4,HBINH8,MEINH4,HBINH1,MEINH3,MEINH5,HBINH7,MEINH2,MEINH9,MEINH10,MEINH6,HBINH5,HBINH2,MEINH7,MEINH8,DEINH3,MEINH11,MEINH12
10X52_5_GAACACTTCGCC.	BrainstemInhibitory	HBINH4,HBINH8,MEINH4,HBINH1,MEINH3,MEINH5,HBINH7,MEINH2,MEINH9,MEINH10,MEINH6,HBINH5,HBINH2,MEINH7,MEINH8,DEINH3,MEINH11,MEINH12
10X54_3_CTAATTCCCAACGG.	BrainstemInhibitory	HBINH4,HBINH8,MEINH4,HBINH1,MEINH3,MEINH5,HBINH7,MEINH2,MEINH9,MEINH10,MEINH6,HBINH5,HBINH2,MEINH7,MEINH8,DEINH3,MEINH11,MEINH12
10X50_6_TATAACGCTGTA.	BrainstemInhibitory	HBINH4,HBINH8,MEINH4,HBINH1,MEINH3,MEINH5,HBINH7,MEINH2,MEINH9,MEINH10,MEINH6,HBINH5,HBINH2,MEINH7,MEINH8,DEINH3,MEINH11,MEINH12
10X20_3_TCGACGCTATCGGT.1	BrainstemInhibitory	HBINH4,HBINH8,MEINH4,HBINH1,MEINH3,MEINH5,HBINH7,MEINH2,MEINH9,MEINH10,MEINH6,HBINH5,HBINH2,MEINH7,MEINH8,DEINH3,MEINH11,MEINH12
10X52_6_AATAGAACTAGC.	BrainstemInhibitory	HBINH4,HBINH8,MEINH4,HBINH1,MEINH3,MEINH5,HBINH7,MEINH2,MEINH9,MEINH10,MEINH6,HBINH5,HBINH2,MEINH7,MEINH8,DEINH3,MEINH11,MEINH12
10X57_2_GGATTGCCTTGC.	BrainstemInhibitory	HBINH4,HBINH8,MEINH4,HBINH1,MEINH3,MEINH5,HBINH7,MEINH2,MEINH9,MEINH10,MEINH6,HBINH5,HBINH2,MEINH7,MEINH8,DEINH3,MEINH11,MEINH12
10X52_4_CACTTGTCCTAT.	BrainstemInhibitory	HBINH4,HBINH8,MEINH4,HBINH1,MEINH3,MEINH5,HBINH7,MEINH2,MEINH9,MEINH10,MEINH6,HBINH5,HBINH2,MEINH7,MEINH8,DEINH3,MEINH11,MEINH12
10X57_3_AACCACCGAGTT.	BrainstemInhibitory	HBINH4,HBINH8,MEINH4,HBINH1,MEINH3,MEINH5,HBINH7,MEINH2,MEINH9,MEINH10,MEINH6,HBINH5,HBINH2,MEINH7,MEINH8,DEINH3,MEINH11,MEINH12
10X57_3_GCTAGACCTGAA.	BrainstemInhibitory	HBINH4,HBINH8,MEINH4,HBINH1,MEINH3,MEINH5,HBINH7,MEINH2,MEINH9,MEINH10,MEINH6,HBINH5,HBINH2,MEINH7,MEINH8,DEINH3,MEINH11,MEINH12
10X55_1_TCTTTAGGAGCGAG.	BrainstemInhibitory	HBINH4,HBINH8,MEINH4,HBINH1,MEINH3,MEINH5,HBINH7,MEINH2,MEINH9,MEINH10,MEINH6,HBINH5,HBINH2,MEINH7,MEINH8,DEINH3,MEINH11,MEINH12
10X52_4_TTGATGAAAGTG.	BrainstemInhibitory	HBINH4,HBINH8,MEINH4,HBINH1,MEINH3,MEINH5,HBINH7,MEINH2,MEINH9,MEINH10,MEINH6,HBINH5,HBINH2,MEINH7,MEINH8,DEINH3,MEINH11,MEINH12
10X20_4_CATCTCCTCTCCAC.1	BrainstemInhibitory	HBINH4,HBINH8,MEINH4,HBINH1,MEINH3,MEINH5,HBINH7,MEINH2,MEINH9,MEINH10,MEINH6,HBINH5,HBINH2,MEINH7,MEINH8,DEINH3,MEINH11,MEINH12
10X57_2_ATAAACTAGAAG.	BrainstemInhibitory	HBINH4,HBINH8,MEINH4,HBINH1,MEINH3,MEINH5,HBINH7,MEINH2,MEINH9,MEINH10,MEINH6,HBINH5,HBINH2,MEINH7,MEINH8,DEINH3,MEINH11,MEINH12
10X52_2_GCGCCTTGAAGA.	BrainstemInhibitory	HBINH4,HBINH8,MEINH4,HBINH1,MEINH3,MEINH5,HBINH7,MEINH2,MEINH9,MEINH10,MEINH6,HBINH5,HBINH2,MEINH7,MEINH8,DEINH3,MEINH11,MEINH12
10X57_6_ACAGGAGCGTAT.	BrainstemInhibitory	HBINH4,HBINH8,MEINH4,HBINH1,MEINH3,MEINH5,HBINH7,MEINH2,MEINH9,MEINH10,MEINH6,HBINH5,HBINH2,MEINH7,MEINH8,DEINH3,MEINH11,MEINH12
10X52_4_TGGATGCGCATA.	BrainstemInhibitory	HBINH4,HBINH8,MEINH4,HBINH1,MEINH3,MEINH5,HBINH7,MEINH2,MEINH9,MEINH10,MEINH6,HBINH5,HBINH2,MEINH7,MEINH8,DEINH3,MEINH11,MEINH12
10X52_1_GCCCACATGTGC.	BrainstemInhibitory	HBINH4,HBINH8,MEINH4,HBINH1,MEINH3,MEINH5,HBINH7,MEINH2,MEINH9,MEINH10,MEINH6,HBINH5,HBINH2,MEINH7,MEINH8,DEINH3,MEINH11,MEINH12
10X34_4_TGCGCACTGCGAAG.1	BrainstemInhibitory	HBINH4,HBINH8,MEINH4,HBINH1,MEINH3,MEINH5,HBINH7,MEINH2,MEINH9,MEINH10,MEINH6,HBINH5,HBINH2,MEINH7,MEINH8,DEINH3,MEINH11,MEINH12
10X52_4_TTGATGTCAAGC.	BrainstemInhibitory	HBINH4,HBINH8,MEINH4,HBINH1,MEINH3,MEINH5,HBINH7,MEINH2,MEINH9,MEINH10,MEINH6,HBINH5,HBINH2,MEINH7,MEINH8,DEINH3,MEINH11,MEINH12
10X57_3_CATGGAGGACAG.	BrainstemInhibitory	HBINH4,HBINH8,MEINH4,HBINH1,MEINH3,MEINH5,HBINH7,MEINH2,MEINH9,MEINH10,MEINH6,HBINH5,HBINH2,MEINH7,MEINH8,DEINH3,MEINH11,MEINH12
10X57_3_ACCCGAGTAAAG.	BrainstemInhibitory	HBINH4,HBINH8,MEINH4,HBINH1,MEINH3,MEINH5,HBINH7,MEINH2,MEINH9,MEINH10,MEINH6,HBINH5,HBINH2,MEINH7,MEINH8,DEINH3,MEINH11,MEINH12
10X52_1_TGTCTGTGGTCA.	BrainstemInhibitory	HBINH4,HBINH8,MEINH4,HBINH1,MEINH3,MEINH5,HBINH7,MEINH2,MEINH9,MEINH10,MEINH6,HBINH5,HBINH2,MEINH7,MEINH8,DEINH3,MEINH11,MEINH12
10X52_3_TAGACTACCACA.	BrainstemInhibitory	HBINH4,HBINH8,MEINH4,HBINH1,MEINH3,MEINH5,HBINH7,MEINH2,MEINH9,MEINH10,MEINH6,HBINH5,HBINH2,MEINH7,MEINH8,DEINH3,MEINH11,MEINH12
10X20_3_TCGGTAGAGGGTGA.1	BrainstemInhibitory	HBINH4,HBINH8,MEINH4,HBINH1,MEINH3,MEINH5,HBINH7,MEINH2,MEINH9,MEINH10,MEINH6,HBINH5,HBINH2,MEINH7,MEINH8,DEINH3,MEINH11,MEINH12
10X57_3_TAACACACAGCT.	BrainstemInhibitory	HBINH4,HBINH8,MEINH4,HBINH1,MEINH3,MEINH5,HBINH7,MEINH2,MEINH9,MEINH10,MEINH6,HBINH5,HBINH2,MEINH7,MEINH8,DEINH3,MEINH11,MEINH12
10X52_5_AGTGTGTAGAAG.	BrainstemInhibitory	HBINH4,HBINH8,MEINH4,HBINH1,MEINH3,MEINH5,HBINH7,MEINH2,MEINH9,MEINH10,MEINH6,HBINH5,HBINH2,MEINH7,MEINH8,DEINH3,MEINH11,MEINH12
10X52_3_CGATTGTCGCCT.	BrainstemInhibitory	HBINH4,HBINH8,MEINH4,HBINH1,MEINH3,MEINH5,HBINH7,MEINH2,MEINH9,MEINH10,MEINH6,HBINH5,HBINH2,MEINH7,MEINH8,DEINH3,MEINH11,MEINH12
10X50_3_CATATGGACACT.	BrainstemInhibitory	HBINH4,HBINH8,MEINH4,HBINH1,MEINH3,MEINH5,HBINH7,MEINH2,MEINH9,MEINH10,MEINH6,HBINH5,HBINH2,MEINH7,MEINH8,DEINH3,MEINH11,MEINH12
10X20_4_CAAGTCGATCTCAT.1	BrainstemInhibitory	HBINH4,HBINH8,MEINH4,HBINH1,MEINH3,MEINH5,HBINH7,MEINH2,MEINH9,MEINH10,MEINH6,HBINH5,HBINH2,MEINH7,MEINH8,DEINH3,MEINH11,MEINH12
10X57_7_GTGGCTCACACA.	BrainstemInhibitory	HBINH4,HBINH8,MEINH4,HBINH1,MEINH3,MEINH5,HBINH7,MEINH2,MEINH9,MEINH10,MEINH6,HBINH5,HBINH2,MEINH7,MEINH8,DEINH3,MEINH11,MEINH12
10X57_4_CCGTTGGTCGAT.	BrainstemInhibitory	HBINH4,HBINH8,MEINH4,HBINH1,MEINH3,MEINH5,HBINH7,MEINH2,MEINH9,MEINH10,MEINH6,HBINH5,HBINH2,MEINH7,MEINH8,DEINH3,MEINH11,MEINH12
10X20_4_CGTGATGAGTACCA.1	BrainstemInhibitory	HBINH4,HBINH8,MEINH4,HBINH1,MEINH3,MEINH5,HBINH7,MEINH2,MEINH9,MEINH10,MEINH6,HBINH5,HBINH2,MEINH7,MEINH8,DEINH3,MEINH11,MEINH12
10X52_8_CGCCACGGTAAA.	BrainstemInhibitory	HBINH4,HBINH8,MEINH4,HBINH1,MEINH3,MEINH5,HBINH7,MEINH2,MEINH9,MEINH10,MEINH6,HBINH5,HBINH2,MEINH7,MEINH8,DEINH3,MEINH11,MEINH12
10X52_4_TTTCGATCGCTC.	BrainstemInhibitory	HBINH4,HBINH8,MEINH4,HBINH1,MEINH3,MEINH5,HBINH7,MEINH2,MEINH9,MEINH10,MEINH6,HBINH5,HBINH2,MEINH7,MEINH8,DEINH3,MEINH11,MEINH12
10X52_2_TACCTGTCCTCG.	BrainstemInhibitory	HBINH4,HBINH8,MEINH4,HBINH1,MEINH3,MEINH5,HBINH7,MEINH2,MEINH9,MEINH10,MEINH6,HBINH5,HBINH2,MEINH7,MEINH8,DEINH3,MEINH11,MEINH12
10X57_4_GTAGACCTCAGA.	BrainstemInhibitory	HBINH4,HBINH8,MEINH4,HBINH1,MEINH3,MEINH5,HBINH7,MEINH2,MEINH9,MEINH10,MEINH6,HBINH5,HBINH2,MEINH7,MEINH8,DEINH3,MEINH11,MEINH12
10X57_2_GAACACACGACT.	BrainstemInhibitory	HBINH4,HBINH8,MEINH4,HBINH1,MEINH3,MEINH5,HBINH7,MEINH2,MEINH9,MEINH10,MEINH6,HBINH5,HBINH2,MEINH7,MEINH8,DEINH3,MEINH11,MEINH12
10X52_4_ACCAGAAGTAGA.	BrainstemInhibitory	HBINH4,HBINH8,MEINH4,HBINH1,MEINH3,MEINH5,HBINH7,MEINH2,MEINH9,MEINH10,MEINH6,HBINH5,HBINH2,MEINH7,MEINH8,DEINH3,MEINH11,MEINH12
10X52_4_GCGTACGAGAGC.	BrainstemInhibitory	HBINH4,HBINH8,MEINH4,HBINH1,MEINH3,MEINH5,HBINH7,MEINH2,MEINH9,MEINH10,MEINH6,HBINH5,HBINH2,MEINH7,MEINH8,DEINH3,MEINH11,MEINH12
10X52_2_CGACACACTACG.	BrainstemInhibitory	HBINH4,HBINH8,MEINH4,HBINH1,MEINH3,MEINH5,HBINH7,MEINH2,MEINH9,MEINH10,MEINH6,HBINH5,HBINH2,MEINH7,MEINH8,DEINH3,MEINH11,MEINH12
10X20_3_TGGACCCTTCGTTT.1	BrainstemInhibitory	HBINH4,HBINH8,MEINH4,HBINH1,MEINH3,MEINH5,HBINH7,MEINH2,MEINH9,MEINH10,MEINH6,HBINH5,HBINH2,MEINH7,MEINH8,DEINH3,MEINH11,MEINH12
10X52_1_TAAAGAAGGTTC.	BrainstemInhibitory	HBINH4,HBINH8,MEINH4,HBINH1,MEINH3,MEINH5,HBINH7,MEINH2,MEINH9,MEINH10,MEINH6,HBINH5,HBINH2,MEINH7,MEINH8,DEINH3,MEINH11,MEINH12
10X52_4_CTCTGACCTGTC.	BrainstemInhibitory	HBINH4,HBINH8,MEINH4,HBINH1,MEINH3,MEINH5,HBINH7,MEINH2,MEINH9,MEINH10,MEINH6,HBINH5,HBINH2,MEINH7,MEINH8,DEINH3,MEINH11,MEINH12
10X52_2_GCTAACTTCCAT.	BrainstemInhibitory	HBINH4,HBINH8,MEINH4,HBINH1,MEINH3,MEINH5,HBINH7,MEINH2,MEINH9,MEINH10,MEINH6,HBINH5,HBINH2,MEINH7,MEINH8,DEINH3,MEINH11,MEINH12
10X54_3_GAGAGTCTGTTGAG.	BrainstemInhibitory	HBINH4,HBINH8,MEINH4,HBINH1,MEINH3,MEINH5,HBINH7,MEINH2,MEINH9,MEINH10,MEINH6,HBINH5,HBINH2,MEINH7,MEINH8,DEINH3,MEINH11,MEINH12
10X52_2_CAAATGTGCCCT.	BrainstemInhibitory	HBINH4,HBINH8,MEINH4,HBINH1,MEINH3,MEINH5,HBINH7,MEINH2,MEINH9,MEINH10,MEINH6,HBINH5,HBINH2,MEINH7,MEINH8,DEINH3,MEINH11,MEINH12
10X57_5_TAGTTGAGAGGC.	BrainstemInhibitory	HBINH4,HBINH8,MEINH4,HBINH1,MEINH3,MEINH5,HBINH7,MEINH2,MEINH9,MEINH10,MEINH6,HBINH5,HBINH2,MEINH7,MEINH8,DEINH3,MEINH11,MEINH12
10X52_4_AGCAGAGGTGGA.	BrainstemInhibitory	HBINH4,HBINH8,MEINH4,HBINH1,MEINH3,MEINH5,HBINH7,MEINH2,MEINH9,MEINH10,MEINH6,HBINH5,HBINH2,MEINH7,MEINH8,DEINH3,MEINH11,MEINH12
10X57_3_ACAAACGTGAGG.	BrainstemInhibitory	HBINH4,HBINH8,MEINH4,HBINH1,MEINH3,MEINH5,HBINH7,MEINH2,MEINH9,MEINH10,MEINH6,HBINH5,HBINH2,MEINH7,MEINH8,DEINH3,MEINH11,MEINH12
10X57_3_TTGATGAGAAGT.	BrainstemInhibitory	HBINH4,HBINH8,MEINH4,HBINH1,MEINH3,MEINH5,HBINH7,MEINH2,MEINH9,MEINH10,MEINH6,HBINH5,HBINH2,MEINH7,MEINH8,DEINH3,MEINH11,MEINH12
10X57_3_ACCTACGCCAAT.	BrainstemInhibitory	HBINH4,HBINH8,MEINH4,HBINH1,MEINH3,MEINH5,HBINH7,MEINH2,MEINH9,MEINH10,MEINH6,HBINH5,HBINH2,MEINH7,MEINH8,DEINH3,MEINH11,MEINH12
10X55_2_ACTGACACGCCAGT.	BrainstemInhibitory	HBINH4,HBINH8,MEINH4,HBINH1,MEINH3,MEINH5,HBINH7,MEINH2,MEINH9,MEINH10,MEINH6,HBINH5,HBINH2,MEINH7,MEINH8,DEINH3,MEINH11,MEINH12
10X34_3_ACGAACTGTAACGC.1	BrainstemInhibitory	HBINH4,HBINH8,MEINH4,HBINH1,MEINH3,MEINH5,HBINH7,MEINH2,MEINH9,MEINH10,MEINH6,HBINH5,HBINH2,MEINH7,MEINH8,DEINH3,MEINH11,MEINH12
10X52_1_TGAGTGGGACTT.	BrainstemInhibitory	HBINH4,HBINH8,MEINH4,HBINH1,MEINH3,MEINH5,HBINH7,MEINH2,MEINH9,MEINH10,MEINH6,HBINH5,HBINH2,MEINH7,MEINH8,DEINH3,MEINH11,MEINH12
10X57_3_AATCGATGTTCT.	BrainstemInhibitory	HBINH4,HBINH8,MEINH4,HBINH1,MEINH3,MEINH5,HBINH7,MEINH2,MEINH9,MEINH10,MEINH6,HBINH5,HBINH2,MEINH7,MEINH8,DEINH3,MEINH11,MEINH12
10X20_3_CATACTTGTTCGCC.1	BrainstemInhibitory	HBINH4,HBINH8,MEINH4,HBINH1,MEINH3,MEINH5,HBINH7,MEINH2,MEINH9,MEINH10,MEINH6,HBINH5,HBINH2,MEINH7,MEINH8,DEINH3,MEINH11,MEINH12
10X57_2_ATGACTAGAGAT.	BrainstemInhibitory	HBINH4,HBINH8,MEINH4,HBINH1,MEINH3,MEINH5,HBINH7,MEINH2,MEINH9,MEINH10,MEINH6,HBINH5,HBINH2,MEINH7,MEINH8,DEINH3,MEINH11,MEINH12
10X52_4_CAGTTGGCGAAG.	BrainstemInhibitory	HBINH4,HBINH8,MEINH4,HBINH1,MEINH3,MEINH5,HBINH7,MEINH2,MEINH9,MEINH10,MEINH6,HBINH5,HBINH2,MEINH7,MEINH8,DEINH3,MEINH11,MEINH12
10X57_2_CGCATGGGCATT.	BrainstemInhibitory	HBINH4,HBINH8,MEINH4,HBINH1,MEINH3,MEINH5,HBINH7,MEINH2,MEINH9,MEINH10,MEINH6,HBINH5,HBINH2,MEINH7,MEINH8,DEINH3,MEINH11,MEINH12
10X52_2_TTTCCTGGTATC.	BrainstemInhibitory	HBINH4,HBINH8,MEINH4,HBINH1,MEINH3,MEINH5,HBINH7,MEINH2,MEINH9,MEINH10,MEINH6,HBINH5,HBINH2,MEINH7,MEINH8,DEINH3,MEINH11,MEINH12
10X57_4_GTCACTCCATGA.	BrainstemInhibitory	HBINH4,HBINH8,MEINH4,HBINH1,MEINH3,MEINH5,HBINH7,MEINH2,MEINH9,MEINH10,MEINH6,HBINH5,HBINH2,MEINH7,MEINH8,DEINH3,MEINH11,MEINH12
10X55_2_CAGTAGTTACGTCA.	BrainstemInhibitory	HBINH4,HBINH8,MEINH4,HBINH1,MEINH3,MEINH5,HBINH7,MEINH2,MEINH9,MEINH10,MEINH6,HBINH5,HBINH2,MEINH7,MEINH8,DEINH3,MEINH11,MEINH12
10X52_2_GTTCACGGTGAG.	BrainstemInhibitory	HBINH4,HBINH8,MEINH4,HBINH1,MEINH3,MEINH5,HBINH7,MEINH2,MEINH9,MEINH10,MEINH6,HBINH5,HBINH2,MEINH7,MEINH8,DEINH3,MEINH11,MEINH12
10X57_2_CACGGAATAAGG.	BrainstemInhibitory	HBINH4,HBINH8,MEINH4,HBINH1,MEINH3,MEINH5,HBINH7,MEINH2,MEINH9,MEINH10,MEINH6,HBINH5,HBINH2,MEINH7,MEINH8,DEINH3,MEINH11,MEINH12
10X54_8_GGCAACAGAGTGTG.	BrainstemInhibitory	HBINH4,HBINH8,MEINH4,HBINH1,MEINH3,MEINH5,HBINH7,MEINH2,MEINH9,MEINH10,MEINH6,HBINH5,HBINH2,MEINH7,MEINH8,DEINH3,MEINH11,MEINH12
10X54_4_CACCTAGCCCGAAA.	BrainstemInhibitory	HBINH4,HBINH8,MEINH4,HBINH1,MEINH3,MEINH5,HBINH7,MEINH2,MEINH9,MEINH10,MEINH6,HBINH5,HBINH2,MEINH7,MEINH8,DEINH3,MEINH11,MEINH12
10X24_4_TGGTATCTCGTTAG.1	BrainstemInhibitory	HBINH4,HBINH8,MEINH4,HBINH1,MEINH3,MEINH5,HBINH7,MEINH2,MEINH9,MEINH10,MEINH6,HBINH5,HBINH2,MEINH7,MEINH8,DEINH3,MEINH11,MEINH12
10X20_4_AGACTCGAGGTTTG.1	BrainstemInhibitory	HBINH4,HBINH8,MEINH4,HBINH1,MEINH3,MEINH5,HBINH7,MEINH2,MEINH9,MEINH10,MEINH6,HBINH5,HBINH2,MEINH7,MEINH8,DEINH3,MEINH11,MEINH12
10X57_4_CAGTACCCTCCA.	BrainstemInhibitory	HBINH4,HBINH8,MEINH4,HBINH1,MEINH3,MEINH5,HBINH7,MEINH2,MEINH9,MEINH10,MEINH6,HBINH5,HBINH2,MEINH7,MEINH8,DEINH3,MEINH11,MEINH12
10X52_4_AACCTGCAGCTA.	BrainstemInhibitory	HBINH4,HBINH8,MEINH4,HBINH1,MEINH3,MEINH5,HBINH7,MEINH2,MEINH9,MEINH10,MEINH6,HBINH5,HBINH2,MEINH7,MEINH8,DEINH3,MEINH11,MEINH12
10X57_2_TACAGACTGAAC.	BrainstemInhibitory	HBINH4,HBINH8,MEINH4,HBINH1,MEINH3,MEINH5,HBINH7,MEINH2,MEINH9,MEINH10,MEINH6,HBINH5,HBINH2,MEINH7,MEINH8,DEINH3,MEINH11,MEINH12
10X54_7_CACAAAGCAACGGT.	BrainstemInhibitory	HBINH4,HBINH8,MEINH4,HBINH1,MEINH3,MEINH5,HBINH7,MEINH2,MEINH9,MEINH10,MEINH6,HBINH5,HBINH2,MEINH7,MEINH8,DEINH3,MEINH11,MEINH12
10X52_4_CCCTACTTTGGG.	BrainstemInhibitory	HBINH4,HBINH8,MEINH4,HBINH1,MEINH3,MEINH5,HBINH7,MEINH2,MEINH9,MEINH10,MEINH6,HBINH5,HBINH2,MEINH7,MEINH8,DEINH3,MEINH11,MEINH12
10X52_1_AAGTTGCGGTAT.	BrainstemInhibitory	HBINH4,HBINH8,MEINH4,HBINH1,MEINH3,MEINH5,HBINH7,MEINH2,MEINH9,MEINH10,MEINH6,HBINH5,HBINH2,MEINH7,MEINH8,DEINH3,MEINH11,MEINH12
10X52_8_AGACCTTATCGG.	BrainstemInhibitory	HBINH4,HBINH8,MEINH4,HBINH1,MEINH3,MEINH5,HBINH7,MEINH2,MEINH9,MEINH10,MEINH6,HBINH5,HBINH2,MEINH7,MEINH8,DEINH3,MEINH11,MEINH12
10X52_4_GAACGATATTCC.	BrainstemInhibitory	HBINH4,HBINH8,MEINH4,HBINH1,MEINH3,MEINH5,HBINH7,MEINH2,MEINH9,MEINH10,MEINH6,HBINH5,HBINH2,MEINH7,MEINH8,DEINH3,MEINH11,MEINH12
10X52_1_CACTCTACACCA.	BrainstemInhibitory	HBINH4,HBINH8,MEINH4,HBINH1,MEINH3,MEINH5,HBINH7,MEINH2,MEINH9,MEINH10,MEINH6,HBINH5,HBINH2,MEINH7,MEINH8,DEINH3,MEINH11,MEINH12
10X52_4_TACTTGGTCTTT.	BrainstemInhibitory	HBINH4,HBINH8,MEINH4,HBINH1,MEINH3,MEINH5,HBINH7,MEINH2,MEINH9,MEINH10,MEINH6,HBINH5,HBINH2,MEINH7,MEINH8,DEINH3,MEINH11,MEINH12
10X52_4_TCCAACACTACG.	BrainstemInhibitory	HBINH4,HBINH8,MEINH4,HBINH1,MEINH3,MEINH5,HBINH7,MEINH2,MEINH9,MEINH10,MEINH6,HBINH5,HBINH2,MEINH7,MEINH8,DEINH3,MEINH11,MEINH12
10X57_2_CTGATGGTGCTA.	BrainstemInhibitory	HBINH4,HBINH8,MEINH4,HBINH1,MEINH3,MEINH5,HBINH7,MEINH2,MEINH9,MEINH10,MEINH6,HBINH5,HBINH2,MEINH7,MEINH8,DEINH3,MEINH11,MEINH12
10X55_8_CTCGTGTGTATGGG.	BrainstemInhibitory	HBINH4,HBINH8,MEINH4,HBINH1,MEINH3,MEINH5,HBINH7,MEINH2,MEINH9,MEINH10,MEINH6,HBINH5,HBINH2,MEINH7,MEINH8,DEINH3,MEINH11,MEINH12
10X55_1_CTAATCAACACCCG.	BrainstemInhibitory	HBINH4,HBINH8,MEINH4,HBINH1,MEINH3,MEINH5,HBINH7,MEINH2,MEINH9,MEINH10,MEINH6,HBINH5,HBINH2,MEINH7,MEINH8,DEINH3,MEINH11,MEINH12
10X54_8_ACACCTCACAGGCC.	BrainstemInhibitory	HBINH4,HBINH8,MEINH4,HBINH1,MEINH3,MEINH5,HBINH7,MEINH2,MEINH9,MEINH10,MEINH6,HBINH5,HBINH2,MEINH7,MEINH8,DEINH3,MEINH11,MEINH12
10X54_7_TCTAGAGGGTCTCC.	BrainstemInhibitory	HBINH4,HBINH8,MEINH4,HBINH1,MEINH3,MEINH5,HBINH7,MEINH2,MEINH9,MEINH10,MEINH6,HBINH5,HBINH2,MEINH7,MEINH8,DEINH3,MEINH11,MEINH12
10X54_2_TAGCGTCCTAAGTG.	BrainstemInhibitory	HBINH4,HBINH8,MEINH4,HBINH1,MEINH3,MEINH5,HBINH7,MEINH2,MEINH9,MEINH10,MEINH6,HBINH5,HBINH2,MEINH7,MEINH8,DEINH3,MEINH11,MEINH12
10X33_1_CATGCCACAGCCAT.1	BrainstemInhibitory	HBINH4,HBINH8,MEINH4,HBINH1,MEINH3,MEINH5,HBINH7,MEINH2,MEINH9,MEINH10,MEINH6,HBINH5,HBINH2,MEINH7,MEINH8,DEINH3,MEINH11,MEINH12
10X54_3_CTCAAGTTCCATGA.	BrainstemInhibitory	HBINH4,HBINH8,MEINH4,HBINH1,MEINH3,MEINH5,HBINH7,MEINH2,MEINH9,MEINH10,MEINH6,HBINH5,HBINH2,MEINH7,MEINH8,DEINH3,MEINH11,MEINH12
10X54_5_ATACAGTCGGCACT.	BrainstemInhibitory	HBINH4,HBINH8,MEINH4,HBINH1,MEINH3,MEINH5,HBINH7,MEINH2,MEINH9,MEINH10,MEINH6,HBINH5,HBINH2,MEINH7,MEINH8,DEINH3,MEINH11,MEINH12
10X54_3_GGAGAGTTTGTGTG.	BrainstemInhibitory	HBINH4,HBINH8,MEINH4,HBINH1,MEINH3,MEINH5,HBINH7,MEINH2,MEINH9,MEINH10,MEINH6,HBINH5,HBINH2,MEINH7,MEINH8,DEINH3,MEINH11,MEINH12
10X55_6_AACTCGTCTCGTTC.	BrainstemInhibitory	HBINH4,HBINH8,MEINH4,HBINH1,MEINH3,MEINH5,HBINH7,MEINH2,MEINH9,MEINH10,MEINH6,HBINH5,HBINH2,MEINH7,MEINH8,DEINH3,MEINH11,MEINH12
10X55_8_ACATCCAGACAAGC.	BrainstemInhibitory	HBINH4,HBINH8,MEINH4,HBINH1,MEINH3,MEINH5,HBINH7,MEINH2,MEINH9,MEINH10,MEINH6,HBINH5,HBINH2,MEINH7,MEINH8,DEINH3,MEINH11,MEINH12
10X54_2_CGGTCGTTAAGATG.	BrainstemInhibitory	HBINH4,HBINH8,MEINH4,HBINH1,MEINH3,MEINH5,HBINH7,MEINH2,MEINH9,MEINH10,MEINH6,HBINH5,HBINH2,MEINH7,MEINH8,DEINH3,MEINH11,MEINH12
10X54_8_TACCAGTCAGAGGT.	BrainstemInhibitory	HBINH4,HBINH8,MEINH4,HBINH1,MEINH3,MEINH5,HBINH7,MEINH2,MEINH9,MEINH10,MEINH6,HBINH5,HBINH2,MEINH7,MEINH8,DEINH3,MEINH11,MEINH12
10X33_4_CTCGGAGGTGGA.	BrainstemInhibitory	HBINH4,HBINH8,MEINH4,HBINH1,MEINH3,MEINH5,HBINH7,MEINH2,MEINH9,MEINH10,MEINH6,HBINH5,HBINH2,MEINH7,MEINH8,DEINH3,MEINH11,MEINH12
10X54_1_TCCATGTTAAGGGC.	BrainstemInhibitory	HBINH4,HBINH8,MEINH4,HBINH1,MEINH3,MEINH5,HBINH7,MEINH2,MEINH9,MEINH10,MEINH6,HBINH5,HBINH2,MEINH7,MEINH8,DEINH3,MEINH11,MEINH12
10X54_4_GGTCACACAGACTT.	BrainstemInhibitory	HBINH4,HBINH8,MEINH4,HBINH1,MEINH3,MEINH5,HBINH7,MEINH2,MEINH9,MEINH10,MEINH6,HBINH5,HBINH2,MEINH7,MEINH8,DEINH3,MEINH11,MEINH12
10X54_1_GCTAACATGCCTTC.	BrainstemInhibitory	HBINH4,HBINH8,MEINH4,HBINH1,MEINH3,MEINH5,HBINH7,MEINH2,MEINH9,MEINH10,MEINH6,HBINH5,HBINH2,MEINH7,MEINH8,DEINH3,MEINH11,MEINH12
10X54_4_ATGTTGTTCCCGAG.	BrainstemInhibitory	HBINH4,HBINH8,MEINH4,HBINH1,MEINH3,MEINH5,HBINH7,MEINH2,MEINH9,MEINH10,MEINH6,HBINH5,HBINH2,MEINH7,MEINH8,DEINH3,MEINH11,MEINH12
10X55_6_GCCGGAGTTTCCTT.	BrainstemInhibitory	HBINH4,HBINH8,MEINH4,HBINH1,MEINH3,MEINH5,HBINH7,MEINH2,MEINH9,MEINH10,MEINH6,HBINH5,HBINH2,MEINH7,MEINH8,DEINH3,MEINH11,MEINH12
10X54_1_AAGACAGCGCCTCA.	BrainstemInhibitory	HBINH4,HBINH8,MEINH4,HBINH1,MEINH3,MEINH5,HBINH7,MEINH2,MEINH9,MEINH10,MEINH6,HBINH5,HBINH2,MEINH7,MEINH8,DEINH3,MEINH11,MEINH12
10X54_1_GTTCACAGCTTAAC.	BrainstemInhibitory	HBINH4,HBINH8,MEINH4,HBINH1,MEINH3,MEINH5,HBINH7,MEINH2,MEINH9,MEINH10,MEINH6,HBINH5,HBINH2,MEINH7,MEINH8,DEINH3,MEINH11,MEINH12
10X54_2_AGGGACAGCAGTTT.	BrainstemInhibitory	HBINH4,HBINH8,MEINH4,HBINH1,MEINH3,MEINH5,HBINH7,MEINH2,MEINH9,MEINH10,MEINH6,HBINH5,HBINH2,MEINH7,MEINH8,DEINH3,MEINH11,MEINH12
10X55_8_CTCAAAGAGAACAG.	BrainstemInhibitory	HBINH4,HBINH8,MEINH4,HBINH1,MEINH3,MEINH5,HBINH7,MEINH2,MEINH9,MEINH10,MEINH6,HBINH5,HBINH2,MEINH7,MEINH8,DEINH3,MEINH11,MEINH12
10X55_1_TGATGAGGAGTACC.	BrainstemInhibitory	HBINH4,HBINH8,MEINH4,HBINH1,MEINH3,MEINH5,HBINH7,MEINH2,MEINH9,MEINH10,MEINH6,HBINH5,HBINH2,MEINH7,MEINH8,DEINH3,MEINH11,MEINH12
10X54_4_CAAATTCCCGGATG.	BrainstemInhibitory	HBINH4,HBINH8,MEINH4,HBINH1,MEINH3,MEINH5,HBINH7,MEINH2,MEINH9,MEINH10,MEINH6,HBINH5,HBINH2,MEINH7,MEINH8,DEINH3,MEINH11,MEINH12
10X48_2_CGGAACCTGTAG.	BrainstemInhibitory	HBINH4,HBINH8,MEINH4,HBINH1,MEINH3,MEINH5,HBINH7,MEINH2,MEINH9,MEINH10,MEINH6,HBINH5,HBINH2,MEINH7,MEINH8,DEINH3,MEINH11,MEINH12
10X55_3_CTTGTCATGACGGA.	BrainstemInhibitory	HBINH4,HBINH8,MEINH4,HBINH1,MEINH3,MEINH5,HBINH7,MEINH2,MEINH9,MEINH10,MEINH6,HBINH5,HBINH2,MEINH7,MEINH8,DEINH3,MEINH11,MEINH12
10X54_3_GACCAGTGGGTATG.	BrainstemInhibitory	HBINH4,HBINH8,MEINH4,HBINH1,MEINH3,MEINH5,HBINH7,MEINH2,MEINH9,MEINH10,MEINH6,HBINH5,HBINH2,MEINH7,MEINH8,DEINH3,MEINH11,MEINH12
10X54_7_ACCAAAGATCTGCT.	BrainstemInhibitory	HBINH4,HBINH8,MEINH4,HBINH1,MEINH3,MEINH5,HBINH7,MEINH2,MEINH9,MEINH10,MEINH6,HBINH5,HBINH2,MEINH7,MEINH8,DEINH3,MEINH11,MEINH12
10X54_3_ACCTAAGAGTACAT.	BrainstemInhibitory	HBINH4,HBINH8,MEINH4,HBINH1,MEINH3,MEINH5,HBINH7,MEINH2,MEINH9,MEINH10,MEINH6,HBINH5,HBINH2,MEINH7,MEINH8,DEINH3,MEINH11,MEINH12
10X54_7_ACCTATCAAGGCTT.	BrainstemInhibitory	HBINH4,HBINH8,MEINH4,HBINH1,MEINH3,MEINH5,HBINH7,MEINH2,MEINH9,MEINH10,MEINH6,HBINH5,HBINH2,MEINH7,MEINH8,DEINH3,MEINH11,MEINH12
10X54_3_GCACTAGATATGGT.	BrainstemInhibitory	HBINH4,HBINH8,MEINH4,HBINH1,MEINH3,MEINH5,HBINH7,MEINH2,MEINH9,MEINH10,MEINH6,HBINH5,HBINH2,MEINH7,MEINH8,DEINH3,MEINH11,MEINH12
10X54_7_GATCCTCCCTAATT.	BrainstemInhibitory	HBINH4,HBINH8,MEINH4,HBINH1,MEINH3,MEINH5,HBINH7,MEINH2,MEINH9,MEINH10,MEINH6,HBINH5,HBINH2,MEINH7,MEINH8,DEINH3,MEINH11,MEINH12
10X54_7_CAAATCAGCGTTCG.	BrainstemInhibitory	HBINH4,HBINH8,MEINH4,HBINH1,MEINH3,MEINH5,HBINH7,MEINH2,MEINH9,MEINH10,MEINH6,HBINH5,HBINH2,MEINH7,MEINH8,DEINH3,MEINH11,MEINH12
10X54_3_GTCCTAGAGTGAGA.	BrainstemInhibitory	HBINH4,HBINH8,MEINH4,HBINH1,MEINH3,MEINH5,HBINH7,MEINH2,MEINH9,MEINH10,MEINH6,HBINH5,HBINH2,MEINH7,MEINH8,DEINH3,MEINH11,MEINH12
10X54_3_GCGCAGTAATCACC.	BrainstemInhibitory	HBINH4,HBINH8,MEINH4,HBINH1,MEINH3,MEINH5,HBINH7,MEINH2,MEINH9,MEINH10,MEINH6,HBINH5,HBINH2,MEINH7,MEINH8,DEINH3,MEINH11,MEINH12
10X36_2_ATTCACGTTGCA.	CajalRetziusCells	CR
10X22_4_GCAGGGCTCCTTGC.1	CajalRetziusCells	CR
10X46_1_ACGCTCACGCTATG.1	CajalRetziusCells	CR
10X43_1_GTACAGTGGGCAAG.1	CajalRetziusCells	CR
10X22_3_GTCACAGACCATGA.1	CajalRetziusCells	CR
10X43_1_CTAACTACTGACAC.1	CajalRetziusCells	CR
10X22_3_AGCATTCTGTATGC.1	CajalRetziusCells	CR
10X43_1_ACCTGAGATCAGTG.1	CajalRetziusCells	CR
10X46_1_CGATAGACACGGTT.1	CajalRetziusCells	CR
10X22_4_AATTGATGGACGTT.1	CajalRetziusCells	CR
10X43_1_TGGATGACAGGCGA.1	CajalRetziusCells	CR
10X46_1_ACACCAGAACGGTT.1	CajalRetziusCells	CR
10X46_1_CTAAACCTCGTTGA.1	CajalRetziusCells	CR
10X46_1_CACTATACGTTGTG.1	CajalRetziusCells	CR
10X43_1_ACAGGTACGTGCAT.1	CajalRetziusCells	CR
10X34_2_TAGCGATGCCATGA.1	CajalRetziusCells	CR
10X46_1_GATCGTGAGAGCTT.1	CajalRetziusCells	CR
10X04_2_GGAACTACCATTGG.1	CajalRetziusCells	CR
10X22_3_GTTGACGAATACCG.1	CajalRetziusCells	CR
10X46_1_CTTACTGAGGACTT.1	CajalRetziusCells	CR
10X22_2_GTACCCTGTGCTCC.1	CajalRetziusCells	CR
10X04_2_ATGTTAGACTCGAA.1	CajalRetziusCells	CR
10X49_4_GCCACTCGAGTT.	CajalRetziusCells	CR
10X49_1_TCCCGAAGCATC.	CajalRetziusCells	CR
10X46_1_ACGCCACTAAGCCT.1	CajalRetziusCells	CR
10X22_3_ACGCGGTGTTGCAG.1	CajalRetziusCells	CR
10X49_3_CTGATGGTCACA.	CajalRetziusCells	CR
10X43_1_GCCATCACGCTAAC.1	CajalRetziusCells	CR
10X46_1_ACCATTTGTCGTTT.1	CajalRetziusCells	CR
10X49_3_CATCACTGCTTT.	CajalRetziusCells	CR
10X46_1_CTAGGCCTAAGCCT.1	CajalRetziusCells	CR
10X43_1_GCACAATGACCAAC.1	CajalRetziusCells	CR
10X36_2_GCAAGATGAGAA.	CajalRetziusCells	CR
10X43_1_GATATCCTTAACGC.1	CajalRetziusCells	CR
10X22_4_CTCGCATGTTTCAC.1	CajalRetziusCells	CR
10X04_1_ACTCGAGATCGATG.1	CajalRetziusCells	CR
10X46_1_GGCCACGAGTTCTT.1	CajalRetziusCells	CR
10X28_5_AATCCTTGAAGCCT.1	CajalRetziusCells	CR
10X49_3_CACTCTTGGTTG.	CajalRetziusCells	CR
10X22_4_TCACGAGACGTACA.1	CajalRetziusCells	CR
10X22_3_AAGAACGACTTAGG.1	CajalRetziusCells	CR
10X46_1_AGCTGTGATTGAGC.1	CajalRetziusCells	CR
10X36_1_ATACTGGGTACT.	CajalRetziusCells	CR
10X22_4_TGAGACACACTGGT.1	CajalRetziusCells	CR
10X49_3_TAACACTCGCTC.	CajalRetziusCells	CR
10X46_1_AGGCAACTCCCTCA.1	CajalRetziusCells	CR
10X46_1_CGGACTCTCTATTC.1	CajalRetziusCells	CR
10X46_1_GTTATAGAGGTCAT.1	CajalRetziusCells	CR
10X22_1_ATTTAGGATGTTCT.1	CajalRetziusCells	CR
10X22_3_CTCCACGATATCGG.1	CajalRetziusCells	CR
10X36_2_TGCAACCCAAGT.	CajalRetziusCells	CR
10X22_3_TTCAGACTGATAAG.1	CajalRetziusCells	CR
10X49_1_CACTGATATTCC.	CajalRetziusCells	CR
10X22_4_AAATCTGACGGAGA.1	CajalRetziusCells	CR
10X04_4_AAACGCACTAAGCC.1	CajalRetziusCells	CR
10X22_4_ATTCGACTGGAGGT.1	CajalRetziusCells	CR
10X28_5_TACGGAACATGTGC.1	CajalRetziusCells	CR
10X22_4_GTTATAGATGATGC.1	CajalRetziusCells	CR
10X22_3_CCTGACTGTCAGTG.1	CajalRetziusCells	CR
10X46_1_CATTTGACGCTAAC.1	CajalRetziusCells	CR
10X46_1_GACGGCACTGAACC.1	CajalRetziusCells	CR
10X22_4_CTGAAGACACGACT.1	CajalRetziusCells	CR
10X49_4_ATGGCTACGGTT.	CajalRetziusCells	CR
10X49_5_CTCACTCTGCAA.	CajalRetziusCells	CR
10X43_1_GTATGGTGTCAGAC.1	CajalRetziusCells	CR
10X46_1_AAGAGATGGAATGA.1	CajalRetziusCells	CR
10X43_1_CAAGGACTCAGTTG.1	CajalRetziusCells	CR
10X22_4_TCTAACACGTCTGA.1	CajalRetziusCells	CR
10X22_3_CTTAAAGATTATCC.1	CajalRetziusCells	CR
10X04_2_TCGCAAGATCTCAT.1	CajalRetziusCells	CR
10X46_1_CCATCCGAGCGAAG.1	CajalRetziusCells	CR
10X43_1_GGACGAGAGTACAC.1	CajalRetziusCells	CR
10X28_4_ATGCGCCTGGTACT.1	CajalRetziusCells	CR
10X22_3_GTCACAGAAGCTCA.1	CajalRetziusCells	CR
10X46_1_AGTGTTCTGTACGT.1	CajalRetziusCells	CR
10X46_1_GAGGGCCTAACAGA.1	CajalRetziusCells	CR
10X46_1_ATACCGGAAGGAGC.1	CajalRetziusCells	CR
10X36_2_ACCGGAGGCGAA.	CajalRetziusCells	CR
10X22_3_CTACGGCTAAGTGA.1	CajalRetziusCells	CR
10X46_1_ACGTCGCTAACGGG.1	CajalRetziusCells	CR
10X22_4_TGAACCGATAGAGA.1	CajalRetziusCells	CR
10X22_4_CTATAGCTGATAGA.1	CajalRetziusCells	CR
10X43_1_ATGAAGGAATGCCA.1	CajalRetziusCells	CR
10X34_1_TTACAGCTTGAAGA.1	CajalRetziusCells	CR
10X22_4_ACTCCCGATGCTGA.1	CajalRetziusCells	CR
10X04_2_GTGACAACACACAC.1	CajalRetziusCells	CR
10X46_1_TGATTCTGTGGTCA.1	CajalRetziusCells	CR
10X22_4_TCAAGGACAGTGTC.1	CajalRetziusCells	CR
10X46_1_GACTGATGGAGATA.1	CajalRetziusCells	CR
10X28_4_GTAAGCACCAAGCT.1	CajalRetziusCells	CR
10X22_4_GGAGACGATCCCGT.1	CajalRetziusCells	CR
10X43_1_GCGAGAGACTGGTA.1	CajalRetziusCells	CR
10X43_1_AGCAAGCTTCGATG.1	CajalRetziusCells	CR
10X36_2_GGAGTGGTATGC.	CajalRetziusCells	CR
10X22_4_TTGAATGATAAGCC.1	CajalRetziusCells	CR
10X04_1_ACGCTGCTAGCTCA.1	CajalRetziusCells	CR
10X43_1_GAGTGGGATCTCCG.1	CajalRetziusCells	CR
10X22_4_ACGCACCTGAGGCA.1	CajalRetziusCells	CR
10X28_5_CCCGGAGATAGACC.1	CajalRetziusCells	CR
10X46_1_TCACCGTGTCTTTG.1	CajalRetziusCells	CR
10X46_1_ATCTGACTAATGCC.1	CajalRetziusCells	CR
10X43_1_AAACGCACACTGTG.1	CajalRetziusCells	CR
10X46_1_AGTTGTCTTTCGCC.1	CajalRetziusCells	CR
10X46_1_ACGGAACTTGGTGT.1	CajalRetziusCells	CR
10X46_1_TAAGCTCTCCCTCA.1	CajalRetziusCells	CR
10X43_1_CTGATACTATGCTG.1	CajalRetziusCells	CR
10X22_3_CTGATTTGCCAGTA.1	CajalRetziusCells	CR
10X22_4_CATCGCTGACCTTT.1	CajalRetziusCells	CR
10X22_3_GTTAGTCTTGGGAG.1	CajalRetziusCells	CR
10X22_3_CGTAGCCTAAGCCT.1	CajalRetziusCells	CR
10X46_1_ACTAAAACTCTACT.1	CajalRetziusCells	CR
10X22_4_TGCGATGAAACCGT.1	CajalRetziusCells	CR
10X46_1_CTAAGGACATCAGC.1	CajalRetziusCells	CR
10X49_3_TAGAGAAAGCAA.	CajalRetziusCells	CR
10X22_3_AGGAACCTGGACAG.1	CajalRetziusCells	CR
10X22_4_GATATCCTGACAGG.1	CajalRetziusCells	CR
10X46_1_CGTCCAACCTTCGC.1	CajalRetziusCells	CR
10X22_4_AGATTCCTATTTCC.1	CajalRetziusCells	CR
10X43_1_GGAGCAGACATTTC.1	CajalRetziusCells	CR
10X22_4_TGACTGGACTGCTC.1	CajalRetziusCells	CR
10X43_1_AGCTTACTGGGATG.1	CajalRetziusCells	CR
10X43_1_TAAGAACTCAAAGA.1	CajalRetziusCells	CR
10X22_4_TATCTTCTTCCCAC.1	CajalRetziusCells	CR
10X43_1_TAAACAACTCCTGC.1	CajalRetziusCells	CR
10X43_1_TCCCACGAACTCTT.1	CajalRetziusCells	CR
10X49_2_GTTAGAGGTCAT.	CajalRetziusCells	CR
10X22_4_AAATGTTGGAGAGC.1	CajalRetziusCells	CR
10X46_1_GACGTAACGTTACG.1	CajalRetziusCells	CR
10X04_2_TCAAGGACTCCGAA.1	CajalRetziusCells	CR
10X46_1_CCATATACTTGACG.1	CajalRetziusCells	CR
10X36_1_ACTAGATGTCGA.	CajalRetziusCells	CR
10X43_1_ACTGCCACGGAAGC.1	CajalRetziusCells	CR
10X22_4_CACTATACTTAGGC.1	CajalRetziusCells	CR
10X43_1_CAATCGGACCCTAC.1	CajalRetziusCells	CR
10X22_3_TACTTTCTAGAACA.1	CajalRetziusCells	CR
10X22_4_GAGGCCACGCAGAG.1	CajalRetziusCells	CR
10X22_4_AAAGTTTGCTACTT.1	CajalRetziusCells	CR
10X43_1_CCTGGACTCATGAC.1	CajalRetziusCells	CR
10X46_1_CAATGGACGCCATA.1	CajalRetziusCells	CR
10X22_4_GCCATGCTCACCAA.1	CajalRetziusCells	CR
10X46_1_TAATGAACAGGTTC.1	CajalRetziusCells	CR
10X46_1_GTTAGTCTGACAGG.1	CajalRetziusCells	CR
10X46_1_AGGGAGTGGTGTTG.1	CajalRetziusCells	CR
10X22_4_CTTAGGGACAACCA.1	CajalRetziusCells	CR
10X46_1_GACGCCGACGAGAG.1	CajalRetziusCells	CR
10X46_1_TTACTCGACCTTAT.1	CajalRetziusCells	CR
10X43_1_CACGACCTGAGCAG.1	CajalRetziusCells	CR
10X22_3_CGGTACCTGGAGTG.1	CajalRetziusCells	CR
10X46_1_GAAGCGGAGGTATC.1	CajalRetziusCells	CR
10X46_1_ACTTCAACAGCCTA.1	CajalRetziusCells	CR
10X22_4_ATAGTTGAAACCTG.1	CajalRetziusCells	CR
10X22_3_GTCCAAGAAGTACC.1	CajalRetziusCells	CR
10X22_4_GCTAGATGCAGGAG.1	CajalRetziusCells	CR
10X04_2_CTATAAGACGTAGT.1	CajalRetziusCells	CR
10X22_3_AGCCGGACCATTTC.1	CajalRetziusCells	CR
10X43_1_TAAGAACTGAATCC.1	CajalRetziusCells	CR
10X22_3_GAACCAACCAATCG.1	CajalRetziusCells	CR
10X46_1_CTAGGTGATGGATC.1	CajalRetziusCells	CR
10X04_1_TACGCCACTTTCAC.1	CajalRetziusCells	CR
10X34_2_GTGTATCTTGCCAA.1	CajalRetziusCells	CR
10X43_1_AGGGCCTGAGTTCG.1	CajalRetziusCells	CR
10X49_3_ATGCCTCCTTAT.	CajalRetziusCells	CR
[truncated: 12,584 more rows]
