# Supplementary material for: AdRoit is an accurate and robust method to infer complex transcriptome composition
Source: Commun Biol. 2021 Oct 22;4:1218. doi: 10.1038/s42003-021-02739-1 (PMC8536787; doi:10.1038/s42003-021-02739-1)
Supplement: Supplementary file 9 — Supplementary Data 6 [file 42003_2021_2739_MOESM9_ESM.xlsx]

## Sheet: True.Proportions
True cell proportions in the simulated bulk samples using 30 randomly selected mouse brain cell types (associated with Fig. 3d, e)
	sim_1	sim_2	sim_3	sim_4	sim_5	sim_6	sim_7	sim_8	sim_9	sim_10	sim_11	sim_12	sim_13	sim_14	sim_15	sim_16	sim_17	sim_18	sim_19	sim_20	sim_21	sim_22	sim_23	sim_24	sim_25	sim_26	sim_27	sim_28	sim_29	sim_30	sim_31	sim_32	sim_33	sim_34	sim_35	sim_36	sim_37	sim_38	sim_39	sim_40	sim_41	sim_42	sim_43	sim_44	sim_45	sim_46	sim_47	sim_48	sim_49
AmygdalaExcitatoryNeurons	0.0390075	0.0401025	0.0379507	0	0	0.0384698	0	0.0367797	0.0365297	0.0380148	0.0388769	0.0370752	0.0367309	0.0379507	0.0390286	0	0.0374688	0.0366898	0	0.0367422	0.0382166	0.0380993	0	0	0	0.0382653	0.0374104	0.0368815	0.0395431	0	0	0	0.0376097	0	0.0357817	0.0361773	0	0.0363526	0.0389653	0.0352837	0	0	0.037649	0	0.0382206	0.0373909	0.0379227	0.0383019	0.0365594
Astrocytes	0.0390075	0.0401025	0.0379507	0.0384698	0.0386225	0.0384698	0	0.0367797	0	0.0380148	0	0.0370752	0.0367309	0.0379507	0	0	0	0.0366898	0.0391219	0.0367422	0	0.0380993	0.035074	0	0	0	0.0374104	0.0368815	0	0.0380711	0	0.0398804	0	0.0367347	0.0357817	0.0361773	0.0372478	0.0363526	0.0389653	0.0352837	0	0	0.037649	0.0369914	0.0382206	0.0373909	0.0379227	0.0383019	0.0365594
BergmannGlia	0	0	0.0379507	0.0384698	0	0	0.0382694	0.0367797	0.0365297	0.0380148	0	0.0370752	0.0367309	0	0.0390286	0.0372093	0.0374688	0	0.0391219	0.0367422	0	0.0380993	0	0	0.0391943	0.0382653	0.0374104	0.0368815	0.0395431	0.0380711	0	0.0398804	0.0376097	0	0	0	0	0.0363526	0.0389653	0.0352837	0.0386308	0.0357604	0.037649	0	0.0382206	0.0373909	0.0379227	0.0383019	0.0365594
BrainstemExcitatoryNeurons	0.0390075	0.0401025	0	0	0.0386225	0	0.0382694	0.0367797	0.0365297	0.0380148	0.0388769	0.0370752	0	0.0379507	0.0390286	0.0372093	0	0.0366898	0.0391219	0.0367422	0.0382166	0	0.035074	0.0393787	0.0391943	0.0382653	0.0374104	0.0368815	0.0395431	0.0380711	0.038639	0.0398804	0.0376097	0.0367347	0.0357817	0.0361773	0.0372478	0	0.0389653	0.0352837	0.0386308	0.0357604	0.037649	0.0369914	0.0382206	0	0.0379227	0.0383019	0.0365594
BrainstemInhibitoryNeurons	0.0429082	0.0441127	0.0417457	0	0.0424847	0	0	0	0	0.0418163	0.0427646	0.0407827	0.040404	0.0417457	0.0429315	0	0.0412157	0.0403587	0.0430341	0.0404164	0.0420382	0	0.0385814	0.0433166	0.0431138	0.0420918	0	0.0405696	0	0.0418782	0.042503	0	0	0.0404082	0	0	0.0409726	0.0399879	0.0428618	0.0388121	0	0.0393364	0	0.0406905	0	0	0	0	0.0402153
CajalRetziusCells	0	0	0	0	0	0.0221201	0	0.0211483	0	0	0.0223542	0	0	0	0.0224415	0.0213953	0.0215445	0	0.0224951	0.0211268	0.0219745	0	0.0201676	0	0.0225367	0.0220026	0.021511	0	0	0	0.0222175	0.0229312	0	0	0.0205745	0.0208019	0	0.0209028	0.022405	0	0	0	0.0216482	0.02127	0.0219769	0.0214998	0.0218055	0.0220236	0
CerebellumGranuleNeurons1	0	0	0.0379507	0.0384698	0.0386225	0.0384698	0.0382694	0	0.0365297	0.0380148	0	0.0370752	0.0367309	0	0	0.0372093	0.0374688	0	0.0391219	0	0.0382166	0.0380993	0.035074	0	0	0.0382653	0	0.0368815	0.0395431	0	0.038639	0.0398804	0	0	0.0357817	0.0361773	0.0372478	0	0	0.0352837	0.0386308	0.0357604	0.037649	0.0369914	0	0.0373909	0.0379227	0.0383019	0.0365594
CerebellumGranuleNeurons2	0.00151696	0.00155954	0	0.00149605	0	0.00149605	0	0	0	0.00147835	0.00151188	0.00144181	0.00142843	0	0.00151778	0	0	0	0.00152141	0.00142886	0	0.00148164	0	0.00153139	0.00152422	0.0014881	0	0	0.00153779	0.00148054	0.00150263	0.0015509	0	0	0	0	0.00144853	0	0.00151532	0.00137215	0.00150231	0.00139068	0.00146413	0.00143855	0	0.00145409	0	0.00148952	0
CerebellumInterneurons	0	0	0.0379507	0	0	0	0	0	0	0.0380148	0.0388769	0	0.0367309	0.0379507	0.0390286	0.0372093	0.0374688	0.0366898	0.0391219	0	0.0382166	0.0380993	0.035074	0.0393787	0	0	0	0	0	0.0380711	0	0	0.0376097	0.0367347	0.0357817	0	0	0.0363526	0.0389653	0	0.0386308	0	0	0.0369914	0.0382206	0.0373909	0.0379227	0.0383019	0.0365594
CholinergicInhibitoryNeurons	0.0131108	0.0134789	0.0127556	0.0129301	0.0129814	0.0129301	0.0128628	0	0.012278	0	0.013067	0.0124614	0.0123457	0.0127556	0	0.0125065	0.0125937	0	0.0131493	0	0.012845	0.0128056	0	0.0132356	0	0.0128614	0	0.0123963	0.0132909	0.0127961	0	0	0.012641	0.0123469	0	0	0.0125194	0.0122185	0.0130967	0	0.0129842	0	0	0	0.0128464	0	0	0	0
CholinergicNeurons	0.0257883	0.0265122	0.0250896	0.0254328	0.0255337	0.0254328	0	0.0243155	0.0241502	0.025132	0	0.0245108	0.0242832	0.0250896	0.0258023	0	0	0.024256	0	0.0242907	0.0252654	0.0251879	0	0.0260337	0	0.0252976	0.0247324	0	0.0261424	0.0251692	0.0255447	0.0263653	0	0.0242857	0	0.0239172	0	0.0240331	0.0257604	0.0233265	0	0	0	0.0244554	0	0	0	0	0
ChoroidPlexus	0	0.0401025	0.0379507	0	0.0386225	0.0384698	0.0382694	0.0367797	0.0365297	0.0380148	0	0.0370752	0.0367309	0.0379507	0.0390286	0.0372093	0.0374688	0.0366898	0	0	0	0.0380993	0	0	0.0391943	0.0382653	0.0374104	0	0	0.0380711	0	0.0398804	0.0376097	0	0.0357817	0.0361773	0.0372478	0	0	0.0352837	0.0386308	0.0357604	0.037649	0.0369914	0.0382206	0.0373909	0	0.0383019	0
ClaustrumExcitatoryNeurons	0.0390075	0	0.0379507	0	0.0386225	0.0384698	0.0382694	0	0.0365297	0	0.0388769	0.0370752	0	0.0379507	0	0.0372093	0.0374688	0.0366898	0	0	0.0382166	0.0380993	0.035074	0.0393787	0.0391943	0.0382653	0	0.0368815	0.0395431	0.0380711	0.038639	0.0398804	0.0376097	0.0367347	0.0357817	0.0361773	0	0.0363526	0	0.0352837	0.0386308	0	0	0	0.0382206	0.0373909	0	0	0.0365594
COP_NFOL	0	0.0401025	0	0.0384698	0.0386225	0	0.0382694	0.0367797	0	0	0.0388769	0.0370752	0	0.0379507	0.0390286	0.0372093	0	0.0366898	0.0391219	0.0367422	0.0382166	0.0380993	0.035074	0.0393787	0.0391943	0.0382653	0.0374104	0.0368815	0.0395431	0	0.038639	0.0398804	0.0376097	0	0.0357817	0.0361773	0	0.0363526	0.0389653	0	0.0386308	0.0357604	0	0.0369914	0	0.0373909	0	0.0383019	0
CortexExcitatoryNeurons1	0	0	0.0379507	0.0384698	0	0.0384698	0.0382694	0.0367797	0	0	0.0388769	0	0.0367309	0.0379507	0.0390286	0.0372093	0.0374688	0	0	0.0367422	0.0382166	0	0.035074	0	0.0391943	0.0382653	0.0374104	0.0368815	0.0395431	0	0	0.0398804	0	0.0367347	0.0357817	0.0361773	0	0	0	0.0352837	0.0386308	0.0357604	0	0.0369914	0.0382206	0.0373909	0.0379227	0	0.0365594
CortexExcitatoryNeurons2	0	0	0.0379507	0.0384698	0	0.0384698	0.0382694	0.0367797	0.0365297	0.0380148	0	0.0370752	0	0	0.0390286	0.0372093	0.0374688	0	0.0391219	0	0.0382166	0.0380993	0.035074	0	0.0391943	0	0	0.0368815	0.0395431	0	0.038639	0	0	0	0.0357817	0	0.0372478	0.0363526	0.0389653	0.0352837	0	0.0357604	0	0.0369914	0	0.0373909	0.0379227	0.0383019	0.0365594
CortexExcitatoryNeurons3	0.0390075	0.0401025	0	0.0384698	0.0386225	0	0.0382694	0.0367797	0	0	0.0388769	0	0.0367309	0.0379507	0	0	0.0374688	0.0366898	0	0.0367422	0.0382166	0.0380993	0	0.0393787	0	0.0382653	0	0	0.0395431	0.0380711	0	0.0398804	0.0376097	0.0367347	0.0357817	0.0361773	0.0372478	0.0363526	0	0	0	0.0357604	0.037649	0.0369914	0.0382206	0.0373909	0.0379227	0	0.0365594
CortexExcitatoryNeurons4	0	0.0401025	0.0379507	0	0.0386225	0.0384698	0.0382694	0	0	0.0380148	0	0	0.0367309	0.0379507	0	0.0372093	0.0374688	0.0366898	0	0.0367422	0	0	0	0.0393787	0.0391943	0	0	0	0.0395431	0.0380711	0.038639	0.0398804	0.0376097	0.0367347	0.0357817	0	0	0.0363526	0	0.0352837	0.0386308	0.0357604	0.037649	0.0369914	0.0382206	0	0	0.0383019	0.0365594
CortexInterneurons	0.0390075	0	0	0	0.0386225	0.0384698	0.0382694	0	0.0365297	0.0380148	0.0388769	0	0.0367309	0.0379507	0.0390286	0.0372093	0.0374688	0.0366898	0.0391219	0.0367422	0.0382166	0.0380993	0.035074	0	0	0	0.0374104	0	0.0395431	0	0.038639	0	0	0.0367347	0	0	0.0372478	0.0363526	0.0389653	0.0352837	0	0.0357604	0.037649	0.0369914	0.0382206	0	0	0	0.0365594
DentateGyrusGranuleNeuron1	0.0390075	0	0.0379507	0	0	0.0384698	0.0382694	0.0367797	0.0365297	0.0380148	0	0	0.0367309	0.0379507	0	0.0372093	0	0	0.0391219	0	0.0382166	0.0380993	0	0	0.0391943	0.0382653	0.0374104	0.0368815	0.0395431	0.0380711	0.038639	0.0398804	0.0376097	0.0367347	0.0357817	0.0361773	0	0.0363526	0	0	0.0386308	0	0.037649	0	0.0382206	0.0373909	0	0.0383019	0.0365594
DentateGyrusGranuleNeuron2	0.0390075	0.0401025	0.0379507	0.0384698	0.0386225	0	0.0382694	0.0367797	0.0365297	0.0380148	0.0388769	0.0370752	0	0	0.0390286	0.0372093	0.0374688	0	0.0391219	0	0	0.0380993	0.035074	0	0.0391943	0.0382653	0.0374104	0.0368815	0.0395431	0.0380711	0.038639	0	0.0376097	0.0367347	0.0357817	0.0361773	0.0372478	0.0363526	0.0389653	0	0.0386308	0.0357604	0.037649	0.0369914	0	0.0373909	0.0379227	0	0.0365594
Endothelial	0	0	0.0379507	0	0.0386225	0	0.0382694	0	0.0365297	0.0380148	0	0.0370752	0.0367309	0.0379507	0	0	0.0374688	0.0366898	0.0391219	0.0367422	0.0382166	0.0380993	0.035074	0.0393787	0.0391943	0	0	0	0	0.0380711	0.038639	0	0.0376097	0.0367347	0.0357817	0.0361773	0	0	0	0.0352837	0.0386308	0.0357604	0	0	0	0	0.0379227	0.0383019	0.0365594
Ependymal	0.0390075	0.0401025	0.0379507	0.0384698	0.0386225	0	0	0.0367797	0.0365297	0.0380148	0.0388769	0.0370752	0.0367309	0.0379507	0.0390286	0	0.0374688	0.0366898	0.0391219	0.0367422	0	0.0380993	0.035074	0.0393787	0	0.0382653	0.0374104	0.0368815	0	0.0380711	0.038639	0	0.0376097	0	0.0357817	0.0361773	0.0372478	0	0.0389653	0.0352837	0	0.0357604	0.037649	0.0369914	0.0382206	0.0373909	0.0379227	0.0383019	0
HindbrainExcitatory	0.0390075	0	0	0.0384698	0.0386225	0	0.0382694	0.0367797	0.0365297	0.0380148	0.0388769	0.0370752	0	0	0.0390286	0.0372093	0	0	0	0.0367422	0.0382166	0	0.035074	0.0393787	0.0391943	0.0382653	0.0374104	0.0368815	0	0	0.038639	0	0	0.0367347	0	0.0361773	0.0372478	0	0.0389653	0.0352837	0.0386308	0	0	0.0369914	0	0.0373909	0	0.0383019	0.0365594
HindbrainSerotonergic	0.0390075	0.0401025	0	0	0.0386225	0.0384698	0.0382694	0.0367797	0.0365297	0.0380148	0.0388769	0.0370752	0.0367309	0.0379507	0	0.0372093	0.0374688	0.0366898	0	0	0	0.0380993	0.035074	0.0393787	0	0.0382653	0.0374104	0.0368815	0.0395431	0.0380711	0	0.0398804	0	0.0367347	0.0357817	0	0.0372478	0.0363526	0.0389653	0.0352837	0	0.0357604	0.037649	0.0369914	0.0382206	0.0373909	0.0379227	0	0
HippocampusExcitatoryNeurons	0.0112688	0.0115852	0.0109635	0	0.0111576	0	0.0110556	0.0106253	0.010553	0	0.0112311	0	0	0.0109635	0.0112749	0	0.0108243	0.0105993	0	0	0.0110403	0	0	0.0113761	0.0113228	0	0.0108074	0.0106546	0.0114236	0.0109983	0	0.011521	0.010865	0.0106122	0.0103369	0.0104512	0.0107605	0	0.0112566	0	0	0.0103308	0.0108764	0	0.0110415	0.0108018	0.0109554	0.011065	0.0105616
HippoDentGyrExcitatoryNeurons1	0	0	0	0.0384698	0	0.0384698	0	0.0367797	0.0365297	0	0	0.0370752	0.0367309	0	0	0.0372093	0	0	0.0391219	0.0367422	0.0382166	0.0380993	0.035074	0.0393787	0.0391943	0	0.0374104	0	0.0395431	0.0380711	0.038639	0.0398804	0	0.0367347	0.0357817	0.0361773	0	0.0363526	0	0.0352837	0	0	0.037649	0	0.0382206	0.0373909	0.0379227	0.0383019	0.0365594
HippoDentGyrExcitatoryNeurons2	0	0	0	0.0384698	0	0.0384698	0	0.0367797	0.0365297	0	0.0388769	0.0370752	0	0.0379507	0.0390286	0.0372093	0.0374688	0.0366898	0.0391219	0.0367422	0	0.0380993	0.035074	0.0393787	0.0391943	0.0382653	0.0374104	0	0.0395431	0	0	0.0398804	0.0376097	0.0367347	0.0357817	0.0361773	0.0372478	0.0363526	0	0.0352837	0.0386308	0.0357604	0.037649	0	0	0.0373909	0.0379227	0	0.0365594
InhibitoryNeurons1	0.0390075	0	0.0379507	0.0384698	0.0386225	0.0384698	0	0.0367797	0.0365297	0	0.0388769	0	0	0	0.0390286	0.0372093	0.0374688	0.0366898	0	0.0367422	0	0.0380993	0	0.0393787	0	0	0.0374104	0.0368815	0.0395431	0.0380711	0	0	0.0376097	0	0	0.0361773	0.0372478	0.0363526	0	0.0352837	0.0386308	0.0357604	0.037649	0	0.0382206	0	0	0.0383019	0
InhibitoryNeurons2	0	0	0.0377398	0.038256	0.0384079	0.038256	0.0380568	0.0365754	0	0.0378036	0.0386609	0.0368692	0	0	0.0388118	0.0370026	0	0.0364859	0	0.0365381	0.0380042	0	0.0348792	0	0	0	0.0372025	0	0	0.0378596	0.0384244	0	0.0374008	0.0365306	0.0355829	0.0359763	0.0370409	0.0361507	0.0387488	0	0	0.0355617	0.0374399	0.0367859	0.0380083	0.0371832	0.037712	0.0380892	0
InhibitoryNeurons3	0.0390075	0.0401025	0.0379507	0.0384698	0.0386225	0.0384698	0	0	0.0365297	0.0380148	0	0	0.0367309	0.0379507	0.0390286	0.0372093	0	0	0.0391219	0.0367422	0.0382166	0	0.035074	0	0.0391943	0.0382653	0	0.0368815	0.0395431	0	0.038639	0.0398804	0.0376097	0.0367347	0	0	0.0372478	0.0363526	0.0389653	0	0	0.0357604	0.037649	0.0369914	0	0.0373909	0	0	0
Macrophage	0.0390075	0.0401025	0	0.0384698	0.0386225	0.0384698	0	0	0.0365297	0	0.0388769	0.0370752	0.0367309	0	0.0390286	0	0	0	0	0.0367422	0	0.0380993	0.035074	0.0393787	0	0.0382653	0.0374104	0.0368815	0	0	0.038639	0	0	0.0367347	0.0357817	0	0.0372478	0.0363526	0	0.0352837	0.0386308	0.0357604	0.037649	0.0369914	0.0382206	0.0373909	0	0.0383019	0.0365594
MFOL_MOL	0.0390075	0.0401025	0	0.0384698	0	0	0.0382694	0	0	0	0	0.0370752	0.0367309	0.0379507	0	0.0372093	0.0374688	0.0366898	0.0391219	0.0367422	0.0382166	0	0.035074	0.0393787	0	0.0382653	0	0.0368815	0.0395431	0	0	0.0398804	0.0376097	0.0367347	0.0357817	0	0.0372478	0.0363526	0.0389653	0.0352837	0.0386308	0.0357604	0.037649	0.0369914	0.0382206	0.0373909	0.0379227	0.0383019	0
Microglia	0.0390075	0	0.0379507	0.0384698	0	0.0384698	0.0382694	0.0367797	0.0365297	0	0.0388769	0.0370752	0.0367309	0.0379507	0	0.0372093	0	0.0366898	0.0391219	0.0367422	0.0382166	0.0380993	0.035074	0.0393787	0.0391943	0.0382653	0	0.0368815	0	0.0380711	0.038639	0.0398804	0.0376097	0.0367347	0.0357817	0.0361773	0.0372478	0.0363526	0.0389653	0.0352837	0.0386308	0.0357604	0.037649	0.0369914	0.0382206	0.0373909	0.0379227	0	0.0365594
MuralPericyte	0.0213458	0.021945	0.0207674	0	0.0211351	0.0210515	0.0209419	0.0201267	0.0199899	0.0208025	0.0212743	0	0.0201	0	0	0.0203618	0.0205037	0.0200775	0.0214084	0.0201061	0.020913	0.0208488	0	0.0215489	0.021448	0	0.0204718	0.0201824	0	0.0208333	0.0211441	0.0218234	0.0205809	0	0.0195806	0	0.0203828	0	0.0213227	0	0.0211396	0	0	0	0.0209152	0.0204612	0.0207521	0.0209597	0
Neuroblasts	0.0390075	0.0401025	0.0379507	0.0384698	0	0.0384698	0	0	0	0.0380148	0.0388769	0	0	0.0379507	0	0.0372093	0.0374688	0	0.0391219	0.0367422	0.0382166	0	0.035074	0.0393787	0	0	0.0374104	0.0368815	0	0.0380711	0	0	0.0376097	0.0367347	0	0.0361773	0	0	0	0.0352837	0	0	0	0.0369914	0.0382206	0	0.0379227	0.0383019	0
NigralDopaminergic	0	0.0120307	0.0113852	0.0115409	0.0115867	0.0115409	0.0114808	0	0	0.0114044	0.0116631	0.0111226	0	0.0113852	0.0117086	0.0111628	0.0112406	0	0.0117366	0.0110227	0	0	0.0105222	0.0118136	0.0117583	0.0114796	0	0.0110644	0.0118629	0.0114213	0.0115917	0.0119641	0.0112829	0.0110204	0	0	0	0.0109058	0	0	0.0115892	0	0	0	0.0114662	0.0112173	0.0113768	0	0.0109678
OlfactoryEnsheating	0.0390075	0.0401025	0	0.0384698	0	0	0.0382694	0.0367797	0.0365297	0	0	0.0370752	0.0367309	0.0379507	0	0	0.0374688	0.0366898	0	0.0367422	0.0382166	0.0380993	0.035074	0	0.0391943	0.0382653	0.0374104	0.0368815	0	0.0380711	0.038639	0.0398804	0.0376097	0	0	0.0361773	0.0372478	0	0.0389653	0.0352837	0	0.0357604	0.037649	0	0	0	0.0379227	0.0383019	0.0365594
OPC	0	0.0401025	0.0379507	0.0384698	0	0.0384698	0.0382694	0.0367797	0.0365297	0.0380148	0.0388769	0.0370752	0.0367309	0.0379507	0.0390286	0.0372093	0.0374688	0.0366898	0.0391219	0.0367422	0	0.0380993	0	0	0	0.0382653	0	0.0368815	0.0395431	0.0380711	0.038639	0	0.0376097	0	0	0	0	0.0363526	0.0389653	0.0352837	0.0386308	0.0357604	0	0.0369914	0.0382206	0	0.0379227	0.0383019	0.0365594
PeptidergicInhibitoryNeurons	0.0390075	0.0401025	0.0379507	0	0.0386225	0	0	0.0367797	0.0365297	0.0380148	0.0388769	0.0370752	0.0367309	0.0379507	0.0390286	0	0	0.0366898	0.0391219	0	0	0	0	0.0393787	0.0391943	0.0382653	0.0374104	0	0	0.0380711	0.038639	0.0398804	0.0376097	0.0367347	0	0.0361773	0.0372478	0.0363526	0.0389653	0	0.0386308	0.0357604	0.037649	0	0.0382206	0.0373909	0.0379227	0	0
PurkinjeNeurons	0.00476758	0.00490141	0.00463841	0.00470186	0.00472052	0	0.00467737	0.0044953	0	0.00464625	0	0	0	0.00463841	0.00477016	0.0045478	0	0.0044843	0.00478157	0	0.00467091	0.00465658	0	0.00481295	0.00479042	0.00467687	0.00457238	0	0.00483304	0	0.00472255	0.00487427	0.00459674	0	0	0.00442167	0	0	0.00476242	0	0.00472154	0	0.00460155	0.00452117	0.00467141	0	0.00463499	0.00468135	0.00446837
StriatalInterneurons	0	0.0401025	0	0.0384698	0.0386225	0.0384698	0	0.0367797	0	0	0	0	0	0	0	0	0.0374688	0.0366898	0.0391219	0	0	0.0380993	0.035074	0.0393787	0.0391943	0	0	0	0.0395431	0	0	0.0398804	0	0.0367347	0.0357817	0.0361773	0.0372478	0	0.0389653	0.0352837	0.0386308	0.0357604	0.037649	0.0369914	0.0382206	0	0.0379227	0.0383019	0.0365594
ThalamusExcitatoryNeurons1	0.0390075	0.0401025	0.0379507	0.0384698	0.0386225	0.0384698	0.0382694	0.0367797	0	0	0.0388769	0	0.0367309	0	0.0390286	0	0	0.0366898	0	0	0	0	0	0.0393787	0.0391943	0	0.0374104	0.0368815	0	0.0380711	0.038639	0.0398804	0.0376097	0	0.0357817	0.0361773	0.0372478	0	0	0	0.0386308	0.0357604	0	0	0	0	0	0	0
ThalamusExcitatoryNeurons2	0.021129	0.0217222	0	0.0208378	0.0209205	0.0208378	0.0207292	0	0.0197869	0.0205913	0.0210583	0.0200824	0.0198959	0.0205566	0.0211405	0	0.0202956	0.0198736	0.021191	0	0.0207006	0.0206371	0.0189984	0	0.0212303	0	0.020264	0.0199775	0.0214192	0	0.0209295	0.0216019	0	0.019898	0.0193818	0	0.0201759	0.019691	0	0.019112	0.020925	0.0193702	0.0203932	0.020037	0	0	0.0205415	0.0207469	0.019803
ThalamusInhibitoryNeurons	0.0390075	0.0401025	0.0379507	0	0.0386225	0.0384698	0.0382694	0.0367797	0.0365297	0.0380148	0	0.0370752	0	0	0.0390286	0.0372093	0	0.0366898	0	0	0.0382166	0	0.035074	0.0393787	0.0391943	0	0.0374104	0.0368815	0.0395431	0	0	0	0.0376097	0	0.0357817	0.0361773	0.0372478	0	0.0389653	0	0.0386308	0	0	0	0	0	0.0379227	0	0.0365594
VLMCFibroblastLike	0.0390075	0.0401025	0	0.0384698	0	0	0.0382694	0	0.0365297	0.0380148	0.0388769	0	0.0367309	0	0.0390286	0	0.0374688	0	0.0391219	0.0367422	0.0382166	0	0.035074	0.0393787	0.0391943	0.0382653	0.0374104	0	0.0395431	0.0380711	0.038639	0.0398804	0	0.0367347	0	0.0361773	0.0372478	0.0363526	0.0389653	0.0352837	0.0386308	0	0.037649	0.0369914	0	0.0373909	0	0.0383019	0.0365594
[truncated: 51 more columns]

## Sheet: AdRoit.Estimates
AdRoit estimated cell proportions in the simulated bulk samples using 30 randomly selected mouse brain cell types (associated with Fig. 3d, e)
	sim_1	sim_2	sim_3	sim_4	sim_5	sim_6	sim_7	sim_8	sim_9	sim_10	sim_11	sim_12	sim_13	sim_14	sim_15	sim_16	sim_17	sim_18	sim_19	sim_20	sim_21	sim_22	sim_23	sim_24	sim_25	sim_26	sim_27	sim_28	sim_29	sim_30	sim_31	sim_32	sim_33	sim_34	sim_35	sim_36	sim_37	sim_38	sim_39	sim_40	sim_41	sim_42	sim_43	sim_44	sim_45	sim_46	sim_47	sim_48	sim_49
AmygdalaExcitatoryNeurons	0.0387361	0.0396418	0.0370489	0.000635469	0.000804792	0.0373729	0.00133079	0.0367672	0.0363423	0.0370817	0.0386546	0.036634	0.0358543	0.0373101	0.0381969	0.000556905	0.0368237	0.0361299	0.000979864	0.0358346	0.0379247	0.0373094	0.000467898	0.00133337	0.0014777	0.0373338	0.0367098	0.0363671	0.0392705	0.00146387	0.00101881	0.000983261	0.0377666	0.00120536	0.0358971	0.0358	0.00114285	0.0361646	0.0384772	0.0342168	2.2903e-05	0.000879021	0.0374593	0.000287236	0.0380816	0.0374337	0.0378327	0.037741	0.0365307
Astrocytes	0.0382729	0.0395464	0.0375941	0.0382954	0.0377469	0.0373263	0.000424491	0.0366776	0.000605254	0.0376704	0	0.0369036	0.0366877	0.0374365	0.000646755	0.0003474	0.000852928	0.0362207	0.0387698	0.0367292	0	0.0378618	0.0344475	0	0.000411834	0.000677308	0.0373224	0.0369617	0.000104304	0.0380677	0.000358264	0.0394485	0.000846841	0.0354973	0.0348139	0.0353001	0.0366039	0.0358498	0.0389586	0.0352199	0.000241367	0.000996503	0.0375159	0.0361992	0.0380518	0.0367502	0.037763	0.0382675	0.0359334
BergmannGlia	0.000547458	0.000811936	0.0379078	0.0385614	0.000724487	0.000791615	0.037428	0.0363715	0.0360681	0.0380551	0	0.0370917	0.0369001	0.000573396	0.0381566	0.0365083	0.0369561	0.000361499	0.0391571	0.0365227	0	0.0382482	0.00076819	8.55303e-06	0.0383144	0.0376958	0.0370742	0.0366444	0.0388423	0.0379074	0.000326167	0.0398006	0.0368419	0.00067841	0.000559403	0.000434665	0.000589817	0.0363326	0.03884	0.0352451	0.0378392	0.0350451	0.0375036	0.000889101	0.038043	0.0375852	0.0377978	0.0381696	0.0362974
BrainstemExcitatoryNeurons	0.0371517	0.0393417	0.00290797	0.000302617	0.0374201	0	0.0352357	0.034148	0.0332981	0.0370816	0.0373911	0.0357908	0.00332759	0.0376617	0.0375161	0.0333025	0.00144808	0.0360823	0.0384915	0.0351056	0.0361452	5.67473e-05	0.0326078	0.0379329	0.0380162	0.0372774	0.034335	0.0339814	0.0361279	0.037687	0.0381246	0.0379357	0.0352928	0.0361912	0.0326837	0.0339951	0.0355852	0.00268568	0.0377358	0.0334855	0.0367746	0.0350883	0.0354626	0.0355603	0.0361537	4.40895e-05	0.0355561	0.0353124	0.0349447
BrainstemInhibitoryNeurons	0.0422366	0.043225	0.0396189	6.55881e-05	0.0422777	0	7.93191e-05	0.000619647	0.00134252	0.0413705	0.0415704	0.0395634	0.0380781	0.0398957	0.0426247	0.00137358	0.0380999	0.0391675	0.0418426	0.0390743	0.0404352	0	0.0374772	0.042572	0.0415523	0.0403704	0.00104618	0.039471	0.000606825	0.0405997	0.0415252	0	0.000528622	0.0391966	0	0.000125413	0.0405325	0.0377662	0.0428799	0.0372902	0.00114708	0.0378779	0.000402234	0.0398436	0.000598183	0	0.00015457	0.00100947	0.0380222
CajalRetziusCells	0.00135072	0.000704904	0.000932595	0.000628616	0.000803989	0.0229287	0.00135575	0.0215106	0.00103402	0.000796125	0.0231859	0.000366725	0.000389875	0.000974843	0.022467	0.0225238	0.0219997	0.000502033	0.022942	0.0211567	0.0226617	0.000422095	0.0207687	0.000960558	0.0233494	0.0223383	0.0219257	0.00107444	0.0011466	0.000852218	0.0225491	0.0235578	0.00144606	0.00128839	0.0212197	0.0215062	0.00103975	0.0213899	0.0223959	0.000376956	0.00102732	0.000652131	0.0223175	0.0214133	0.0228923	0.0224137	0.0223611	0.0220745	0.000837049
CerebellumGranuleNeurons1	0.000670619	0.000431905	0.0377434	0.0383263	0.0387744	0.0384148	0.0388449	0.000581502	0.0364536	0.0379454	0.000743043	0.0366771	0.0365847	0.000630203	0.000717008	0.0377235	0.0374654	0.000619848	0.038733	0.000484082	0.0387333	0.0378524	0.0352256	0.000858062	0.00112658	0.0379614	0.000681341	0.0368997	0.0397436	0.00061133	0.0387673	0.0400973	0.000738071	0.000980699	0.0362353	0.0362019	0.037268	0.000655887	0.000626567	0.0350826	0.0388079	0.0357214	0.0376161	0.0371428	0.00077198	0.0377609	0.0379099	0.0384416	0.0368955
CerebellumGranuleNeurons2	0.0014722	0.00121194	0	0.00157506	0.000173306	0.00155375	0.000237567	0	3.93322e-05	0.00146898	0.00176991	0.00145436	0.00155383	0	0.0015044	0.000325754	0.000238543	0.000147849	0.00167295	0.00132923	9.58672e-05	0.00169671	0.000440583	0.00171335	0.00158059	0.00140903	0	0.000131737	0.00148105	0.00143906	0.00163073	0.0014402	0	0.00020072	0.000181604	0	0.00168384	6.93927e-05	0.00151796	0.00147371	0.00181126	0.00146174	0.00135378	0.00156043	0	0.00161255	4.90393e-05	0.00145967	0.00036349
CerebellumInterneurons	0	0	0.0374141	0	0	0	0	0	0	0.0376166	0.0374974	0	0.0360507	0.0370199	0.0383543	0.0365599	0.0365328	0.035499	0.038818	0	0.0377592	0.0370042	0.034636	0.0381506	6.04575e-05	0	0	8.85168e-06	0	0.0369459	0.00017582	0	0.0363133	0.0358959	0.034641	0	0	0.0353696	0.0381477	0	0.0377551	0	0	0.0364387	0.0368117	0.0363011	0.036938	0.037503	0.0359975
CholinergicInhibitoryNeurons	0.0131842	0.0134896	0.0132089	0.0131256	0.0128325	0.013663	0.0123443	0.000303251	0.0126359	0.000873181	0.0125372	0.012367	0.0131155	0.0132642	0.000763083	0.0122444	0.0128632	0.00064962	0.0133413	0.00126625	0.0139555	0.0135404	0.000317708	0.0130128	6.19418e-05	0.0130928	0.000481998	0.0118836	0.0141021	0.0128625	0.00128505	0.000749553	0.0121977	0.0126161	8.01814e-05	0.000530299	0.0117065	0.0128329	0.0136978	0.00117032	0.0122761	0.000114435	0.000414993	0.00100929	0.0129191	0	7.61564e-05	0.000413809	0.000785928
CholinergicNeurons	0.0263048	0.026297	0.0240172	0.024154	0.0258838	0.0243139	0.00185947	0.0240578	0.023763	0.0243506	0.00205395	0.0242147	0.0232925	0.0250835	0.0252162	0.000805554	0.000740663	0.0241331	0	0.0230778	0.0242652	0.0238173	0.000376709	0.0267329	0.00106711	0.0252142	0.024648	0.00111335	0.0254592	0.0249975	0.0242491	0.0258395	0.000935468	0.0244084	0.000737091	0.0235535	0.00154737	0.0234335	0.0247611	0.0223646	0.00126907	0.000719308	0.000420541	0.0232168	0.000856552	0.0009455	0.000508171	0	0.000263983
ChoroidPlexus	0.000195092	0.0402151	0.0374673	0.000263008	0.0385733	0.0381005	0.0377634	0.0365543	0.0365325	0.0378658	9.0762e-05	0.0368642	0.0366784	0.0377162	0.0389433	0.0366798	0.0374257	0.0365917	0	0.000124549	0	0.0380974	0.000292947	0.000100146	0.0384115	0.0382325	0.0375099	1.60692e-05	8.72544e-05	0.0378799	6.14615e-06	0.0396267	0.0371889	0	0.0357242	0.0360032	0.0371999	0.000127153	0.000369849	0.0351956	0.0382031	0.0355267	0.0376911	0.0370966	0.0379963	0.0373308	7.69077e-05	0.0381477	0
ClaustrumExcitatoryNeurons	0.038167	0	0.0374527	0.000496593	0.0377978	0.0384153	0.0378323	0.000274856	0.0360805	0	0.0382524	0.0365672	0.000391572	0.0374607	7.21946e-05	0.0368644	0.0371776	0.0360114	0.000113918	0.000294381	0.0380615	0.0378772	0.0348289	0.0387061	0.0387561	0.0377332	0.000274264	0.0363399	0.0395622	0.0373432	0.0380992	0.0396841	0.0366364	0.0363633	0.0354828	0.0359124	0	0.0359433	0	0.0352842	0.0381023	0	0	0.000172463	0.0379597	0.0370436	0.000274614	0.000154393	0.0363588
COP_NFOL	0.00024755	0.0397865	0.000173508	0.0383917	0.0379099	8.91982e-05	0.0380935	0.0363619	0.000140962	0.000141	0.0383972	0.0370245	0.000381527	0.0377482	0.0384562	0.0371257	0.000343817	0.0364278	0.0390096	0.0365837	0.0378312	0.0376277	0.0348158	0.0392689	0.0386025	0.0381572	0.0367042	0.036893	0.0392863	0.000331267	0.0381244	0.0395789	0.0374327	0.000293408	0.0353506	0.0355682	0.000134712	0.0361749	0.0386978	0.000555268	0.0385117	0.0355145	7.58554e-05	0.0367907	0.000492055	0.037158	0.00034763	0.0382556	0
CortexExcitatoryNeurons1	0.00113231	0.00161946	0.0369975	0.0383346	0.00231937	0.038117	0.0397319	0.0366236	0.000862556	0.00114413	0.0388017	0.000634269	0.0357774	0.0373941	0.0379945	0.0376291	0.0382846	0.001762	0.000602298	0.0366851	0.0380242	0.0014463	0.0348771	0.00189786	0.039355	0.0371732	0.0361955	0.0363539	0.0405909	0.00162544	0.00161034	0.0401331	0.00211277	0.0369246	0.0372307	0.0357326	0.001923	0.00177681	0.000885593	0.0351296	0.0382312	0.0365882	0.00237761	0.0378631	0.0386257	0.0373872	0.0381033	0.00192811	0.0377713
CortexExcitatoryNeurons2	0.00165406	0.00110272	0.0386656	0.0383318	0.00209437	0.0390704	0.0399746	0.0372882	0.0366738	0.0381938	0.00262228	0.0372017	0.0014015	0.0021582	0.0394904	0.0380115	0.0389399	0.00215013	0.0383337	0.00177266	0.0392067	0.0378798	0.0355769	0.00214017	0.0399343	0.00188741	0.00132364	0.0379517	0.0404078	0.0011408	0.0383611	0.00156555	0.0019378	0.00177731	0.0372343	0.00213761	0.0380357	0.0362253	0.0384977	0.0361233	0.00219469	0.0366901	0.00120221	0.0373007	0.00172623	0.0382951	0.0385462	0.0386191	0.0382675
CortexExcitatoryNeurons3	0.0363891	0.0376019	0.000933916	0.0367997	0.0360916	0.000701046	0.0351326	0.035312	0.000104578	0.000259733	0.0359566	0.000290689	0.0346762	0.0350989	0.00075617	0	0.0347485	0.0342296	0	0.0349987	0.0359083	0.0361742	0	0.0364688	0	0.0359399	0.000963279	0	0.0371713	0.0357836	7.06623e-05	0.0371116	0.03459	0.0342684	0.0334283	0.034617	0.0341273	0.0339349	0.000593898	0.000431635	0	0.0331369	0.0348914	0.034994	0.0357771	0.0348081	0.0355984	0.000193113	0.0341707
CortexExcitatoryNeurons4	0.000303301	0.0385807	0.0374868	0.000891975	0.0373148	0.0382902	0.0375568	0.00145173	0.000979053	0.0372096	0.000989107	0.00110338	0.0362206	0.0378165	0.00169038	0.0368388	0.0366946	0.0359158	0.00100699	0.0363406	0.00138227	0.000489589	0.00133955	0.0383933	0.0393374	0.00118035	0.00142692	0.000855713	0.0391102	0.0369182	0.037872	0.0395181	0.0362975	0.0366285	0.0354983	0.00122079	0.000617611	0.03542	0.000777845	0.0353931	0.0380637	0.0353939	0.0364269	0.0363748	0.0375848	0.000964761	0.00114585	0.0372882	0.0363998
CortexInterneurons	0.0384691	0.00180228	0.00128036	0.000627129	0.0378982	0.0374031	0.0366274	0.000559158	0.0360931	0.0373555	0.0374326	0.00138773	0.0359633	0.0374688	0.0382882	0.0357657	0.0359252	0.0359911	0.0380332	0.0354964	0.0375347	0.036555	0.0337719	0.00123385	0.000773599	0.00145394	0.0360751	0.000561432	0.0388389	0.000855694	0.0374849	0.00119327	0.00113502	0.0358765	2.93244e-05	0.000718112	0.0365274	0.0359046	0.0384126	0.0338426	0.000625522	0.0345853	0.0366422	0.0356697	0.0366029	0.000448702	0.000814685	0.000114082	0.0352509
DentateGyrusGranuleNeuron1	0.0391482	0.00267149	0.0386087	0.00280664	0.00256243	0.0379433	0.0393129	0.0370243	0.0372813	0.0390889	0.00222368	0.00271949	0.0357698	0.0371666	0.00209715	0.0385473	0.00327543	0.000729921	0.0403274	0.00112717	0.03789	0.0391619	0.00304766	0.000684015	0.0398366	0.0384669	0.0376872	0.0373983	0.0409129	0.0389033	0.0395356	0.0391233	0.0384113	0.0377157	0.0369318	0.0369458	0.00221288	0.0371864	0.00243996	0.00125322	0.039086	0.00272326	0.038666	0.00315822	0.0374446	0.0379665	0.00335077	0.0379183	0.0380257
DentateGyrusGranuleNeuron2	0.0379824	0.0374335	0.0367578	0.0364418	0.0355134	0.00112946	0.0364918	0.0368416	0.0355394	0.0363603	0.0367127	0.0348373	0.00128975	0.00094816	0.0368532	0.0359092	0.0347456	0	0.0380963	0.000126914	0.00056191	0.0372303	0.0325032	0	0.0381944	0.0377459	0.0371052	0.0356004	0.0384607	0.0369181	0.0370002	0.00139199	0.0369705	0.0354754	0.034998	0.03598	0.0350796	0.0355254	0.0362761	0	0.0379179	0.033498	0.0373372	0.0339758	0.00143993	0.036841	0.0360426	0.001125	0.0353956
Endothelial	0.000740147	0.000545361	0.0376609	0.000193729	0.0381109	0.000401737	0.038145	0.000258124	0.0364409	0.0379484	0.000565461	0.0364761	0.0363994	0.0376767	5.08255e-06	0.000310934	0.0372694	0.0365243	0.0389212	0.0365428	0.0379517	0.0376829	0.034596	0.039491	0.0389367	0.00026104	0.000524134	0.000351446	2.68272e-05	0.0380742	0.0383309	0.000483765	0.0376331	0.0363745	0.0354978	0.0359881	0.00039651	0.00027631	0.000483421	0.0350585	0.0385777	0.0349511	0.000268621	0.000212	0.000539704	0.000462151	0.0374611	0.0383204	0.035959
Ependymal	0.0380478	0.0395145	0.0376653	0.0378463	0.0375794	0	0	0.0361001	0.0357263	0.0375179	0.0375985	0.0364746	0.0364839	0.0373895	0.038242	0	0.0365074	0.0359871	0.0387733	0.0362895	0	0.0375803	0.0338837	0.0383504	0	0.0374729	0.0367639	0.0356572	0	0.0378103	0.0377691	0	0.0368107	0	0.034548	0.0355595	0.0361592	9.13322e-05	0.0383352	0.0346381	0	0.0348937	0.0370489	0.0362263	0.0375151	0.0365083	0.0371731	0.0377712	0
HindbrainExcitatory	0.0382845	0.000403463	0	0.0376551	0.0377156	1.42277e-05	0.0370258	0.0359897	0.0358531	0.0374337	0.0377309	0.0368386	0.000186238	0	0.0382163	0.0363534	0	6.50652e-05	0.000178997	0.0361963	0.0379356	0.000253709	0.0347031	0.038989	0.0382253	0.0375379	0.0364063	0.0362314	4.64228e-05	0.000357996	0.0378881	0	0	0.0359898	0	0.035148	0.0365354	0.000231773	0.0387404	0.0349658	0.0371926	0	0	0.0367321	0	0.0361454	7.41417e-06	0.0375248	0.0357372
HindbrainSerotonergic	0.0382287	0.0395584	0.000847237	0.000473297	0.0383141	0.0380766	0.0375859	0.0366609	0.0362132	0.0378145	0.0379869	0.0371961	0.036641	0.0373464	0.000401375	0.0363695	0.0363961	0.0361087	0.000367615	0	0.000192235	0.03747	0.0340101	0.0387028	4.40833e-05	0.0381016	0.0370746	0.0361642	0.0387408	0.0376188	0.000716653	0.0396907	0	0.0359425	0.0347577	0.000579137	0.036577	0.035719	0.0384678	0.0347167	0.000198512	0.0351457	0.0367858	0.0362297	0.0373544	0.0369491	0.037456	0	0
HippocampusExcitatoryNeurons	0.0108847	0.0114084	0.0109037	0.000598425	0.00982966	0.000747524	0.0101029	0.010858	0.0103113	0.000120354	0.0106822	0.000138116	0.00115042	0.0114114	0.01123	0	0.0107061	0.0102822	0.000121196	0.000752681	0.0112532	0.000890693	0	0.010442	0.0105716	0.000551846	0.0106738	0.0101771	0.0117943	0.0102042	0	0.0114768	0.0105664	0.0101132	0.0101763	0.0104255	0.00983162	0.000680962	0.0107221	0.000624881	0	0.0100314	0.0108114	0	0.0111145	0.0108154	0.0111406	0.0107619	0.0104016
HippoDentGyrExcitatoryNeurons1	0.00120848	0.000681786	0.000912891	0.0377475	0.000960552	0.0379769	0.000703875	0.036877	0.0364207	0.000487502	0.00178375	0.036724	0.0362405	0.0010906	0.00100919	0.0368117	0.000975433	0.000895415	0.0380651	0.0360614	0.0373621	0.0377264	0.0343044	0.0392463	0.0389682	0.00158796	0.0375108	0.000967545	0.0393968	0.0374328	0.0375259	0.0398483	0.00118048	0.0365139	0.0360691	0.0364762	0.000853714	0.036169	0.000137096	0.0345163	0.00122723	0.000624418	0.0374978	4.83012e-05	0.0377955	0.0382273	0.0376998	0.0372029	0.0364414
HippoDentGyrExcitatoryNeurons2	0.000107554	0.000174596	2.38272e-05	0.0385558	0.000126413	0.037975	0.000195638	0.0365744	0.036302	0.00010877	0.0381484	0.0365044	0.000479881	0.0370959	0.0382008	0.0368265	0.0374526	0.0358475	0.0389715	0.0363794	0.000427234	0.0384379	0.034805	0.0388527	0.0388851	0.0372448	0.0368771	0	0.0396359	0.000747586	0.000705056	0.039187	0.0367858	0.0367576	0.035429	0.0356857	0.036772	0.0365914	0.000412078	0.034957	0.037541	0.0354134	0.0375825	0.000545195	0.000593515	0.0371445	0.0376668	0.000536324	0.0365608
InhibitoryNeurons1	0.0396498	0.0011798	0.0385282	0.0389731	0.0398343	0.0389024	0.00128273	0.0371672	0.0366794	0.00109238	0.0399046	0.00108829	0.000570905	0.00117701	0.0397577	0.0377485	0.0376961	0.0374961	0.000766036	0.0369232	0.00125753	0.0380784	0.0015373	0.0396839	0.00115832	0.00111631	0.0375755	0.0372046	0.0399415	0.0382263	0.00116064	0.000880958	0.0387324	0.00171325	0.00153102	0.0369209	0.0384866	0.0369821	0.00129041	0.0349236	0.0388788	0.0367169	0.0383161	0.00148061	0.0383475	0.00145985	0.00110829	0.0379567	0.0011655
InhibitoryNeurons2	0.00102161	0.000887933	0.0375603	0.0381267	0.0385617	0.0382103	0.0379078	0.0366683	0.000796269	0.0374177	0.0390352	0.0360804	0.000394879	0.000842627	0.039018	0.0372359	0.00115049	0.0363132	0.000562144	0.0367035	0.037457	0.0003663	0.0346155	0.000610357	0.000738047	0.000993211	0.0370017	0.001121	0.00141944	0.0373754	0.0378281	0.000853127	0.0376915	0.0362664	0.0353294	0.0359022	0.0373783	0.0360375	0.0380013	0.00070918	0.00091272	0.0361677	0.0377332	0.0367211	0.0381481	0.0370379	0.0375999	0.0375529	0.000581631
InhibitoryNeurons3	0.0379271	0.0385167	0.0378013	0.0376124	0.037799	0.0376509	4.88492e-05	0	0.0353118	0.0375532	0.00107975	0.000436691	0.0362608	0.0369469	0.0386155	0.0367462	0.00103592	0.000584023	0.0389619	0.0363197	0.0376907	0.000300776	0.0346355	0.000323979	0.037866	0.0369933	0.000411416	0.0362339	0.0378653	0.000971683	0.0380951	0.038059	0.0366818	0.0359623	0	0	0.0365994	0.0359961	0.0383249	0.000719013	0.000307877	0.0353995	0.036646	0.0363764	0.000945931	0.0362523	0.000392572	0.000964205	0.00021474
Macrophage	0.0393189	0.0398043	0.000846507	0.0388478	0.0381238	0.0386075	0.000956238	0.000857218	0.0369041	0.000507419	0.0392285	0.0371239	0.0370471	0.000766996	0.0389416	0.00085542	0.000452917	0.000719429	0.00107376	0.0370983	0.00109447	0.0381799	0.0352892	0.0397246	0.00116229	0.0385871	0.0372853	0.0368443	0.000526305	0.00104583	0.0389215	0.0012079	0.000765575	0.0370891	0.0358572	0.00102008	0.0376772	0.0367336	0.000993367	0.0356305	0.0389421	0.0359665	0.0381047	0.0373074	0.0383623	0.0379501	0.000765447	0.0380639	0.0369578
MFOL_MOL	0.0386863	0.0401741	9.16402e-05	0.0384294	0.000323177	7.50264e-05	0.0382191	0.000349136	4.62967e-05	4.99526e-05	0.00015919	0.0370685	0.0364803	0.0379749	0.000401832	0.0370421	0.037116	0.0366991	0.0389265	0.0367724	0.0382642	0.000371118	0.0350696	0.0391457	0.000208143	0.0382888	0.00045864	0.036945	0.0395265	0	0.00029726	0.0398966	0.0374622	0.0363261	0.0358378	0.000329683	0.0368999	0.0361813	0.0389897	0.0350135	0.0384447	0.035803	0.0373309	0.0370332	0.0377074	0.0373146	0.037631	0.0382135	0
Microglia	0.0391819	0.000870051	0.0373069	0.0385405	0.000827037	0.0382434	0.0382041	0.0363964	0.0365111	0.000116638	0.0394161	0.0371132	0.0366781	0.037572	0.000902095	0.0367688	0.000594735	0.036349	0.0384074	0.0369889	0.0378237	0.0379526	0.0354346	0.0395203	0.0388794	0.0384833	0.000861967	0.0372194	0.000221621	0.0374797	0.0386572	0.0392361	0.0373598	0.0367933	0.0360514	0.0359988	0.0374521	0.0362019	0.0383693	0.0353409	0.0389306	0.0360302	0.0377014	0.0370025	0.0382397	0.0375051	0.0377342	0.000861307	0.0369852
MuralPericyte	0.0211611	0.0220335	0.0208429	0.000981211	0.0210672	0.0205975	0.0212762	0.0197577	0.0204323	0.0212656	0.0210448	0.000526358	0.020576	4.83076e-05	0.000585349	0.0199144	0.0210611	0.0197171	0.0219419	0.0206301	0.0213851	0.0208314	0.000982577	0.0218955	0.021965	0.000580735	0.0204996	0.0198011	0.000670819	0.0211888	0.0216081	0.0219602	0.0204011	0.000743651	0.0195199	0.000908671	0.0204158	0.000488679	0.0213593	0.000859212	0.0215207	0.000435383	0.000523847	0.000566447	0.0202394	0.0207128	0.0210031	0.0215	0.000871511
Neuroblasts	0.0397689	0.0402557	0.0384312	0.0384834	0.000978149	0.0387537	0.00158873	0.00120111	0.00130672	0.0386263	0.0399268	0.000564737	0.00108393	0.0389919	0.0014898	0.0377638	0.0381541	0.00126226	0.0393857	0.0373645	0.0391182	0.000895982	0.035571	0.039736	0.00141798	0.00141269	0.0378782	0.03781	0.00117088	0.0381167	0.00153722	0.00106608	0.0389069	0.0370011	0.00128858	0.036896	0.00106691	0.00107468	0.00102358	0.0354162	0.00126331	0.00121192	0.00116239	0.0372308	0.0387903	0.00154113	0.0382997	0.039077	0.00152911
NigralDopaminergic	0.00223307	0.0135143	0.0117513	0.0116589	0.01279	0.0121516	0.0119385	0.00171894	0.00186838	0.0124648	0.0129164	0.0122799	0.00130644	0.0129958	0.0126224	0.011568	0.0112012	0.00171255	0.0121007	0.0115124	0.00117067	0.000946277	0.0110252	0.0134448	0.0125364	0.0131082	0.00179772	0.0118146	0.0127917	0.0126554	0.0125658	0.0137359	0.012418	0.0122888	0.00099163	0.00156223	0.0012633	0.0118595	0.00159532	0.000777633	0.0122959	0.000743994	0.00140478	0.000713278	0.0124543	0.0121141	0.0123297	0.00041494	0.0110908
OlfactoryEnsheating	0.0390376	0.0400187	0.000707158	0.0384413	0.000209792	0.000567674	0.03824	0.0366873	0.0364222	0.000650597	0.000692263	0.0368024	0.0366493	0.03778	0.000600379	0.000326031	0.0373741	0.0364915	0.00073343	0.036716	0.0377835	0.0377131	0.0348353	0.000433673	0.0390044	0.0382472	0.0371943	0.0368648	0.00057617	0.0379535	0.0381938	0.0398222	0.0374962	0.000592968	0.000399078	0.0362119	0.0372334	0.000700789	0.0387766	0.0352161	0.00078782	0.0353785	0.037491	0.00055795	0.000591743	0.000811754	0.0378316	0.0381263	0.0366987
OPC	0.000337036	0.0398506	0.0374521	0.0381961	0	0.0381381	0.0377863	0.0362655	0.0360744	0.0377859	0.0384962	0.0365956	0.0363917	0.0377645	0.0383981	0.0368526	0.0369959	0.0363121	0.0388842	0.0364517	0.000259535	0.0379197	0.000290963	0	0	0.0377741	0.000430229	0.0365587	0.0388766	0.0379673	0.0382442	0	0.0372563	0.000234286	0	0	0	0.0361183	0.0389999	0.0349247	0.0378743	0.0351902	0.000127745	0.036853	0.0378932	0	0.0374248	0.0380441	0.0357453
PeptidergicInhibitoryNeurons	0.0384999	0.0396656	0.035563	1.10732e-05	0.038691	0.00165321	0.00133643	0.0357175	0.0359855	0.0379021	0.0377665	0.0362042	0.0349075	0.0372007	0.0379497	0.00203181	0.000639519	0.0362237	0.0384204	0.00206432	0.00146452	0.00102391	0.00249756	0.0384084	0.037649	0.0370009	0.0371421	0.0015068	0.00242822	0.0373973	0.0380439	0.0391174	0.0360872	0.0365086	0.00172197	0.0347959	0.0365563	0.0347971	0.0387386	0.00212594	0.0366116	0.0351965	0.0377239	0.00248663	0.0381832	0.0347855	0.0370681	0.00124978	0.00117047
PurkinjeNeurons	0.0047836	0.00482187	0.00471919	0.00472227	0.00477438	2.19571e-05	0.00473039	0.00449058	3.36647e-05	0.00470226	0.000108557	9.01438e-05	3.32876e-05	0.00470541	0.00489562	0.00466267	6.69029e-05	0.00460754	0.00492579	0	0.0048239	0.00479964	0.000171585	0.00489482	0.00489612	0.0047297	0.00449824	9.19409e-05	0.00482285	1.05232e-05	0.00476572	0.00485568	0.00468658	4.37925e-05	0.000139349	0.00447059	0.000101633	6.17617e-05	0.00486223	3.6067e-05	0.00489097	5.52222e-05	0.00458337	0.00461869	0.00469786	0.000103097	0.00473863	0.00476661	0.00464835
StriatalInterneurons	0	0.0398542	7.74428e-05	0.0381433	0.0383306	0.037916	0	0.036529	0	6.84277e-05	0	3.19464e-05	3.69598e-05	0	0	0	0.0371745	0.0363424	0.0387767	0	0	0.037785	0.0343496	0.0388591	0.0385957	0.000113016	1.12868e-08	0	0.039161	0.000161391	0	0.0394146	2.76804e-05	0.0363579	0.0351971	0.0358244	0.0369807	0.000227047	0.0386279	0.0347524	0.0383548	0.0356355	0.0375143	0.036537	0.0378696	0	0.0375565	0.0378532	0.0358941
ThalamusExcitatoryNeurons1	0.0384072	0.0397334	0.0374315	0.0379839	0.038375	0.038154	0.0378895	0.0363125	0.000224784	0.000275054	0.0380027	0.000117913	0.0362079	0	0.0385125	0.00022315	0	0.0361375	1.21108e-05	0	2.00511e-05	0.000199325	0	0.0388503	0.0384729	0	0.0369341	0.0364982	0.000425903	0.0375639	0.0381819	0.0393627	0.0369173	0	0.0353626	0.0355522	0.0366669	0	0.000195632	7.16995e-05	0.0379479	0.035254	0	0.000228249	0	0	0	3.91376e-05	0
ThalamusExcitatoryNeurons2	0.0210404	0.0216596	0.000247231	0.0206909	0.0209325	0.0206449	0.0205613	4.20275e-05	0.0198953	0.0207276	0.0208663	0.0200952	0.0198347	0.0203787	0.0212698	0.000158609	0.0199236	0.0196437	0.0212296	7.35658e-05	0.0205939	0.020376	0.0189829	0	0.0212349	0.000266297	0.0203041	0.0199067	0.0212448	8.118e-05	0.0210042	0.0215703	0.000233195	0.0197438	0.0191801	0.000207555	0.0201349	0.0195336	0.000223125	0.0187916	0.0209081	0.0191932	0.0204245	0.0198272	0	0.000303057	0.020476	0.0206627	0.0197101
ThalamusInhibitoryNeurons	0.0392627	0.0397414	0.0376222	0.000580121	0.0388219	0.0378413	0.0384518	0.0365395	0.0359957	0.0381559	0.00161153	0.0368016	0.00134207	0.00102571	0.0396048	0.0369796	0.00134629	0.0371037	0.00109962	0.00141146	0.0385424	0.000646627	0.0352124	0.0394237	0.039513	0.000643345	0.0372657	0.0366444	0.0390566	0.00104114	0.00133865	0.000244561	0.0369323	0.00122069	0.0350967	0.0355362	0.0375505	0.00141523	0.0392895	0.00114775	0.03802	0.00126489	0.000474083	0.00128904	0.000819725	0.000332912	0.0374733	0.000351611	0.0371006
VLMCFibroblastLike	0.0385657	0.0396159	0.000787839	0.0374525	0.00140683	0.00105413	0.0381652	0.000653224	0.0363749	0.0372781	0.038366	0.000933332	0.0362319	0.000991456	0.0383253	0.000807441	0.0371276	0.00125214	0.0381217	0.0366175	0.0377518	0.00122332	0.0346091	0.0388021	0.0388515	0.0375629	0.0371404	0.00087795	0.0383199	0.0373843	0.0384459	0.0392513	0.00134705	0.0359403	0.00106074	0.0357178	0.0368528	0.0350621	0.0380513	0.0349325	0.0384624	0.00108439	0.0369659	0.0362202	0.000967712	0.0364333	0.000714772	0.0380487	0.036024
[truncated: 51 more columns]

## Sheet: Bisque.Estimates
Bisque estimated cell proportions in the simulated bulk samples using 30 randomly selected mouse brain cell types (associated with Fig. 3d, e)
	sim_1	sim_2	sim_3	sim_4	sim_5	sim_6	sim_7	sim_8	sim_9	sim_10	sim_11	sim_12	sim_13	sim_14	sim_15	sim_16	sim_17	sim_18	sim_19	sim_20	sim_21	sim_22	sim_23	sim_24	sim_25	sim_26	sim_27	sim_28	sim_29	sim_30	sim_31	sim_32	sim_33	sim_34	sim_35	sim_36	sim_37	sim_38	sim_39	sim_40	sim_41	sim_42	sim_43	sim_44	sim_45	sim_46	sim_47	sim_48	sim_49
AmygdalaExcitatoryNeurons	0	0	0.00501509	0	0	0	0	0.106802	0.0378753	0	0	0	0.00254858	0	0	0	0.031607	0	0	0	0.0176706	0.0528031	0	0	0	0.0229657	0.031385	0.0237974	0.0308164	0	0	0	0.0604284	0	0	0.163481	0	0.0404488	0	0	0	0	0	0	0.0265949	0.0371246	0.115409	0	0
Astrocytes	0	0	0.0288307	0.0367489	0	0	0	0.0531269	0	0	0	0.0382555	0.0519671	0	0	0	0	0.0289422	0.028704	0.0317587	0	0.0216654	0.0199686	0	0	0	0	0.0408723	0	0.0684857	0	0.0399412	0	0	0	0.0159116	0.0392769	0.0282691	0.0792521	0.0329176	0	0	0.046144	0.0180359	0.0353223	0.0310176	0.0361678	0	0.0334619
BergmannGlia	0	0	0.00799482	0.102519	0	0	0	0.0238172	0	0.00160287	0	0.072393	0.0278677	0	0	0	0	0	0.0344548	0.0439875	0	0.0958165	0	0	0	0.0249064	0.00303296	0.0649044	0	0	0	0.0321826	0.0181613	0	0	0	0	0.0015601	0.0607324	0	0	0.0324287	0.0316818	0	0.0149614	0.0598339	0.0453885	0.113753	0
BrainstemExcitatoryNeurons	0	0.00260979	0	0	0.195181	0	0	0	0	0.177731	0	0	0	0	0.0951132	0	0	0.104328	0	0	0	0	0	0	0	0	0	0	0.0827923	0	0.0591077	0	0	0.15715	0	0	0	0	0	0	0	0	0	0	0	0	0	0	0
BrainstemInhibitoryNeurons	0	0.0644489	0	0	0.320763	0	0	0	0	0	0	0	0	0	0.226532	0	0	0.143022	0	0	0	0	0.0221222	0	0	0	0	0	0	0	0	0	0	0	0	0	0.117268	0	0.118163	0	0	0	0	0.279405	0	0	0	0	0
CajalRetziusCells	0	0	0.0127629	0	0	0.161271	0	0	0	0.0327659	0	0	0	0	0	0.0625229	0.00577997	0	0.0911118	0	0.0203032	0	0.0320464	0	0	0	0	0	0	0.00128288	0.0956163	0	0	0	0	0.0331067	0	0.0495351	0	0	0	0	0	0.0768153	0.0782996	0	0.0515203	0	0
CerebellumGranuleNeurons1	0	0	0.0286405	0.0176499	0.0370923	0	0.00310183	0	0	0.0427274	0	0.0024824	0	0	0	0.0746168	0.0560419	0	0.0385157	0	0.0671809	0	0.0459405	0	0	0.022341	0	0.0163885	0.0396379	0	0.00290255	0.0709203	0	0	0	0	0.0219969	0	0	0	0.0378954	0	0.0284217	0.0140769	0	0.0920704	0.0264236	0.11773	0
CerebellumGranuleNeurons2	0	0	0	0	0	0	0.0177648	0.00449545	0.0340956	0.0333664	0	0.0265004	0.0319181	0.00685406	0	0	0	0.0262501	0	0	0	0.013478	0	0	0.0212269	0.0117429	0	0	0	0.0321392	0	0	0	0	0	0.0270463	0	0	0.00198774	0	0	0	0	0	0	0	0	0	0.0307592
CerebellumInterneurons	0	0	0.059176	0	0	0	0	0	0	0.0607881	0	0	0.0221166	0	0.0217384	0.0250514	0.032765	0.00454686	0.0593538	0	0.0375553	0	0.0392278	0	0	0	0	0	0	0	0	0	0.0520574	0	0	0	0	0	0.104301	0	0.0699924	0	0	0.0437639	0	0	0.0669432	0	0.00526175
CholinergicInhibitoryNeurons	0	0	0.0398875	0	0	0.02075	0	0	0.127757	0.01993	0	0	0	0	0	0	0	0	0	0	0.128616	0	0	0	0	0	0	0	0	0.0198708	0.0495228	0	0	0	0	0	0	0.0423499	0	0	0	0	0	0	0	0	0	0	0
CholinergicNeurons	0.153134	0.121967	0	0	0	0	0.0124509	0.00772027	0	0.0361678	0	0.157328	0.11385	0.0571012	0	0	0	0	0	0	0	0	0	0	0	0.133188	0.0738712	0.00981055	0	0.0515269	0.0126875	0.0205619	0	0	0	0	0	0	0.0150752	0	0	0	0	0	0	0	0	0	0
ChoroidPlexus	0	0.10222	0.0888133	0	0.0925082	0.0894798	0.0917412	0.0834446	0.0821516	0.0900021	0	0.0857259	0.0840067	0.0907622	0.0949708	0.0844698	0.0873725	0.0830146	0	0	0	0.090901	0	0	0.0958179	0.0918741	0.0874609	0	0	0.0903772	0	0.0996648	0.0878821	0	0.0777461	0.0804236	0.0858111	0	0	0.0760467	0.0932455	0.0779068	0.0872426	0.0847215	0.0906564	0.0869268	0	0.0924492	0
ClaustrumExcitatoryNeurons	0	0	0.0574455	0	0.062455	0	0.0962439	0	0	0	0	0	0	0	0	0.0744523	0.101852	0.0320174	0	0	0.0889102	0.0254176	0.00999829	0	0.0530112	0.0923785	0	0	0.211489	0	0.0398714	0.249142	0.0649436	0	0	0.025196	0	0.0487472	0	0	0	0	0	0	0.0284664	0.131221	0	0	0.020253
COP_NFOL	0	0.0385723	0	0.0820737	0	0	0.0483839	0	0	0	0	0.0511375	0	0	0	0.0367928	0	0.0392664	0.061606	0.0615713	0.0172039	0	0.0324524	0	0	0.0547456	0	0.0728199	0	0	0	0.0137078	0.0622758	0	0.0195795	0	0	0.0214326	0.0687916	0	0.046024	0.0524985	0	0.0468175	0	0.0431734	0	0.0609734	0
CortexExcitatoryNeurons1	0	0	0.121203	0	0	0.124521	0.114696	0	0	0	0	0	0	0	0.0317738	0.00253428	0.110013	0	0	0.00803517	0.0314258	0	0.0377352	0	0.0103702	0	0	0.0288627	0.0439058	0	0	0	0	0	0.201148	0.0874876	0	0	0	0.0619607	0.0502586	0.0562006	0	0.0424404	0.0470767	0	0.0316089	0	0.0641274
CortexExcitatoryNeurons2	0	0	0.0793766	0	0	0.106616	0.0358259	0.0337891	0	0	0	0	0	0	0.0443458	0	0.125187	0	0	0	0	0.0765143	0	0	0.103175	0	0	0	0.0673048	0	0	0	0	0	0.0971355	0	0	0	0	0.0278038	0	0.0136823	0	0	0	0	0.0620465	0	0.0984111
CortexExcitatoryNeurons3	0	0	0	0	0	0	0	0.304228	0	0	0	0	0	0	0	0	0	0	0	0	0	0	0	0	0	0	0	0	0	0.0443673	0	0	0	0	0	0.125673	0	0	0	0	0	0	0	0	0	0	0.00487802	0	0
CortexExcitatoryNeurons4	0	0	0.00925898	0	0	0.163752	0	0	0	0	0	0	0	0.0229889	0	0.218573	0	0.0302968	0	0.0651078	0	0	0	0	0.20781	0	0	0	0.261835	0.0362925	0.0166441	0.102543	0	0.226884	0.00883215	0	0	0.149182	0	0.0460576	0.0319082	0.094881	0.0105685	0	0.199568	0	0	0	0.168907
CortexInterneurons	0.142196	0	0	0	0.0467662	0.0626997	0.132081	0	0.159845	0.0658968	0	0	0.116134	0.206145	0.0579071	0.0363263	0.136203	0.183564	0.00204227	0.135295	0.249669	0	0.180247	0	0.0908648	0	0.0711669	0	0.022073	0.0421417	0.238872	0	0.00535535	0.0102968	0	0	0.14106	0.0139481	0.0746502	0.0671415	0	0.141491	0.0609061	0	0	0	0	0	0.169908
DentateGyrusGranuleNeuron1	0.0105599	0	0	0	0	0	0	0	0.0263902	0	0	0	0	0	0	0.0655457	0	0	0.109585	0	0	0.0564901	0	0	0	0.0440803	0	0	0	0	0.0263948	0	0.0696529	0.0663016	0.00236157	0.060224	0	0	0	0	0	0	0	0	0.0449541	0	0	0	0
DentateGyrusGranuleNeuron2	0	0	0	0.16808	0	0	0	0	0	0	0	0	0	0	0	0	0	0	0.0258224	0	0	0.0649833	0.0305505	0	0	0.0467784	0	0.107801	0	0	0	0	0	0	0.041442	0	0	0.0646537	0	0	0.0298458	0	0.189628	0	0	0.137967	0.0530329	0.00574172	0
Endothelial	0	0	0.0787291	0	0.0211656	0	0.087306	0	0.102353	0.0565253	0	0.0783814	0.0926313	0.0433574	0	0	0.0702668	0.0425099	0.0903829	0.0898984	0.0761194	0.102688	0.0658512	0	0.0809225	0	0	0	0	0.0924573	0.0940818	0	0.0900803	0.0328044	0.064746	0.0639817	0	0	0	0.0785426	0.0986201	0.0561966	0	0	0	0	0.0785726	0.0863167	0.0346712
Ependymal	0.044134	0.0848095	0.0100562	0.045212	0	0	0	0.0438059	0.0349357	0.0482314	0	0.051688	0.0647053	0.0489204	0.0110485	0	0.0422799	0.0114483	0.0353447	0.0573344	0	0.0313931	0.0309543	0	0	0.0481109	0.0915511	0.0378484	0	0.0487893	0.0121942	0	0.0266257	0	0.00131246	0.0315681	0.00559343	0	0.0105411	0.0740844	0	0.019304	0	0.0391033	0.0417141	0.0302897	0.0348537	0.0620196	0
HindbrainExcitatory	0.0359705	0	0	0	0	0	0.107919	0.00397594	0	0	0	0.135526	0.00912678	0	0	0	0	0.00943825	0	0	0.0243127	0	0.0422102	0.00293416	0	0.020223	0	0.0800601	0	0	0.00591972	0	0	0	0	0	0.136202	0	0.0257501	0.113455	0.0158676	0	0	0.0280228	0	0	0	0	0
HindbrainSerotonergic	0.127066	0.159891	0	0	0	0	0	0.0372151	0	0	0.0804129	0.0481921	0.0224209	0.143603	0	0	0	0	0	0	0	0	0.0136576	0.166562	0	0.109137	0.0576718	0.0296413	0	0.00081053	0	0.0160251	0	0.0429049	0	0	0	0	0.0855883	0.0363263	0	0	0	0.0187511	0.0110838	0	0	0	0
HippocampusExcitatoryNeurons	0.0686762	0	0	0	0	0.0716645	0	0	0.051605	0	0.47774	0	0	0.200665	0	0	0	0	0	0	0.0301788	0	0	0.586033	0.0616218	0	0	0	0	0.0657125	0	0	0	0.175277	0.0737413	0	0	0	0	0.14681	0	0	0	0	0.0660657	0	0	0	0.119999
HippoDentGyrExcitatoryNeurons1	0	0	0	0	0	0	0	0.0620774	0.128969	0	0	0.0400568	0.0538349	0	0	0	0	0	0	0	0	0.0429791	0	0	0	0	0.174228	0	0	0	0.0378623	0	0	0	0.12288	0.0419959	0	0	0	0	0	0	0	0	0	0.127298	0.054519	0	0
HippoDentGyrExcitatoryNeurons2	0	0	0	0	0	0.0217554	0	0	0	0	0	0.0251334	0	0	0	0.0398461	0	0	0	0.032348	0	0	0.0288856	0	0.0517019	0.0252744	0	0	0	0	0	0	0.0866172	0.0952452	0.0935698	0	0	0.0897842	0	0.00149563	0.13739	0.0332771	0.0730768	0	0	0.00710426	0.0356807	0	0.0787852
InhibitoryNeurons1	0	0	0.038973	0.171963	0.00151667	0.02025	0	0.0058062	0	0	0	0	0	0	0.0307614	0.0179606	0	0	0	0	0	0.0037895	0	0	0	0	0	0.00513071	0	0	0	0	0.0225263	0	0	0.0316618	0.0618865	0.0551394	0	0	0	0.0593638	0	0	0.00241463	0	0	0.105897	0
InhibitoryNeurons2	0	0	0.0525949	0.0243403	0	0	0	0	0	0	0	0	0	0	0	0.026431	0	0	0	0.0377816	0	0	0.0287755	0	0	0	0	0	0	0	0	0	0.07645	0	0	0.0010231	0.00785412	0.0352159	0.0289759	0	0	0.0547327	0.086576	0.0037394	0.00080979	0.0150536	0.0255859	0	0
InhibitoryNeurons3	0	0	0.0793876	0	0.0614758	0	0	0	0	0.0615027	0	0	0	0	0.0232918	0.0779608	0	0	0.107035	0.015699	0.00296961	0	0.0493661	0	0	0.00244323	0	0.0543635	0.0348374	0	0	0.00510797	0.0509273	0	0	0	0.019896	0.0852515	0.131196	0	0	0.0268643	0.0831497	0.0253372	0	0.000548354	0	0	0
Macrophage	0.0710259	0.0526365	0	0.0517506	0.0216004	0.040515	0	0	0.0612359	0	0.0357424	0.0510836	0.0487336	0	0.0204334	0	0	0	0	0.0567328	0	0.0484416	0.053815	0.0474964	0	0.0537088	0.0510144	0.050575	0	0	0.0574557	0	0	0.0488013	0.0416671	0	0.0476817	0.0477069	0	0.0528426	0.0493066	0.0477706	0.0467888	0.042695	0.0493358	0.0440009	0	0.0419734	0.0620505
MFOL_MOL	0.0412426	0.0591654	0	0.0463174	0	0	0.0544571	0	0	0	0	0.0502744	0.0376203	0.062776	0	0.0508464	0.0414075	0.0504002	0.0491229	0.0477333	0.0643527	0	0.052367	0.0345151	0	0.0544521	0	0.0436945	0.0692794	0	0	0.0711355	0.0463624	0.0299281	0.051634	0	0.0399524	0.0535003	0.0513938	0.0321605	0.0531667	0.0475509	0.0401553	0.0470619	0.0363724	0.0537422	0.0401278	0.0529583	0
Microglia	0.0634519	0	0.0432363	0.0547872	0	0.0557297	0.034333	0.0398005	0.0373988	0	0.0387347	0.0486088	0.045047	0.0542365	0	0.0258514	0	0.0395937	0.0482779	0.051194	0.0341335	0.0550939	0.045466	0.0426534	0.0390849	0.0421037	0	0.0482664	0	0.0433761	0.0418136	0.0493282	0.0341247	0.051694	0.0473948	0.0444603	0.0469474	0.0432937	0.0367909	0.0452965	0.0393412	0.0329777	0.0477721	0.0475626	0.0513932	0.0492756	0.0465349	0	0.0472053
MuralPericyte	0	0	0	0	0	0	0.0405331	0	0.0350442	0	0	0	0.0534836	0	0	0	0.0130814	0	0.0536382	0.0722415	0.00796246	0.0315553	0	0	0.0140591	0	0	0.00939534	0	0.0276606	0.042445	0	0.0322431	0	0	0	0	0	0	0	0.0353636	0	0	0	0	0.00883887	0.0295826	0.0466306	0
Neuroblasts	0.0667715	0.0330768	0.0682978	0.00763664	0	0.0392875	0	0	0.0243889	0.029781	0.157816	0	0	0.0484857	0	0	0.00981719	0	0.053654	0.0519143	0.0196755	0	0.0219191	0.0363217	0	0	0.103978	0.0588365	0	0.0942069	0.0037282	0	0.0480284	0.00849384	0	0.0485465	0	0	0	0.0176095	0	0	0	0.0193492	0.0575506	0	0.0306975	0.0496489	0
NigralDopaminergic	0	0	0	0	0	0	0	0	0	0	0	0	0	0	0	0	0	0	0	0	0	0	0	0	0	0	0	0	0	0.0457237	0.00359463	0.0616035	0	0.0267734	0	0	0	0.0957295	0	0	0	0	0	0	0.0554379	0	0	0	0
OlfactoryEnsheating	0.0205083	0.0346309	0	0.0404245	0	0	0.0408516	0.0150367	0.0103054	0	0	0.0372322	0.046556	0.0141042	0	0	0.0220003	0.0290705	0	0.0330072	0.0115594	0.0413018	0.02779	0	0.0135204	0.047449	0.0338809	0.0312213	0	0.00409987	0.0175155	0.0410733	0.029912	0	0	0.016421	0.0423956	0	0.0459909	0.0459191	0	0.0334372	0.0548362	0	0	0	0.0349491	0.0432927	0.0101891
OPC	0	0.0533512	0	0.081184	0	0	0	0.0391999	0	0	0	0	0.0169834	0	0	0	0.00180939	0	0	0.0609062	0	0.0484508	0	0	0	0.0034896	0.00169506	0.0672772	0	0.045728	0.0408149	0	0.032134	0	0	0	0	0	0	0	0	0	0	0.0245183	0	0	0.0277188	0.041219	0
PeptidergicInhibitoryNeurons	0	0	0	0	0	0	0	0	0	0.0336371	0	0	0	0	0	0	0	0	0	0	0	0	0	0	0	0	0	0	0	0.0338952	0.0119073	0	0	0	0	0	0	0	0	0	0	0	0	0	0	0	0.0222276	0	0
PurkinjeNeurons	0	0	0	0.0119821	0	0	0.000784757	0	0	0	0	0	0	0	0	0	0	0.0253358	0	0	0	0.0313523	0	0	0	0	0	0	0	0	0	0.010628	0.00321159	0	0	0	0.00410348	0	0.0153054	0	0.016452	0	0	0	0	0	0.00456137	0.0257283	0.0216547
StriatalInterneurons	0	0	0	0	0.0556627	0	0	0	0	0	0	0	0	0	0	0	0.0657978	0.00918952	0.0386582	0	0	0.0341159	0.0177002	0	0	0	0	0	0.121269	0	0	0.0710379	0	0	0.0260675	0	0.0973543	0	0	0	0.0559838	0.10218	0.0719571	0.0159289	0.0619222	0	0.0356657	0	0
ThalamusExcitatoryNeurons1	0.106161	0.11466	0.0159335	0	0.0559446	0	0.035476	0.135659	0	0	0.209116	0	0.00564264	0	0.108873	0	0	0.107766	0	0	0	0	0	0.0834839	0.112396	0	0.0931683	0.0757685	0	0.0606118	0.0393538	0	0	0	0.0261594	0.0597343	0.0184557	0	0	0	0.0419252	0.0172553	0	0	0	0	0	0	0
ThalamusExcitatoryNeurons2	0	0.0231516	0	0.00906535	0	0.0217082	0	0	0	0.00885869	0	0	0.00368118	0	0.0317041	0	0	0	0.0267754	0	0	0.0307694	0	0	0	0	0.0246854	0.0182259	0	0	0	0	0	0	0.00258246	0	0	0	0	0	0.0355156	0	0	0.0391467	0	0	0.00530364	0	0
ThalamusInhibitoryNeurons	0	0	0.0743871	0	0.0278685	0	0	0	0	0.158766	0	0	0	0	0.164215	0.080218	0	0	0	0	0.0262707	0	0.0282883	0	0	0	0.0520822	0.0244384	0	0	0	0	0	0	0	0	0.0220877	0	0	0	0.0192101	0	0	0	0	0	0	0	0
VLMCFibroblastLike	0.0491023	0.054809	0	0.0482653	0	0	0.0460498	0	0.0456499	0.0417195	0.000438609	0	0.0491243	0	0.0372918	0	0.0467192	0	0.0459157	0.0474539	0.0439306	0	0.0426649	0	0.0444174	0.0486072	0.0491276	0	0.0147602	0.050444	0.0496944	0.0453969	0	0.0274449	0	0.0420575	0.0441765	0.0342522	0.0455142	0.0435307	0.042688	0	0.0410953	0.042707	0	0.044514	0	0.0536679	0.0343545
[truncated: 51 more columns]

## Sheet: MuSiC.Estimates
MuSIC estimated cell proportions in the simulated bulk samples using 30 randomly selected mouse brain cell types (associated with Fig. 3d, e)
	sim_1	sim_2	sim_3	sim_4	sim_5	sim_6	sim_7	sim_8	sim_9	sim_10	sim_11	sim_12	sim_13	sim_14	sim_15	sim_16	sim_17	sim_18	sim_19	sim_20	sim_21	sim_22	sim_23	sim_24	sim_25	sim_26	sim_27	sim_28	sim_29	sim_30	sim_31	sim_32	sim_33	sim_34	sim_35	sim_36	sim_37	sim_38	sim_39	sim_40	sim_41	sim_42	sim_43	sim_44	sim_45	sim_46	sim_47	sim_48	sim_49
AmygdalaExcitatoryNeurons	0.0420572	0.0442851	0.0400054	0.0109467	0.00903337	0.0371905	0.0111799	0.0487808	0.039628	0.0319557	0.0431532	0.0366919	0.0377936	0.0438198	0.0397586	0.0104841	0.0380394	0.0388762	0.00683536	0.0374539	0.0348005	0.042077	0.00581275	0.0138162	0.0196698	0.0414555	0.0424518	0.0338634	0.0453816	0.0235291	0.0108713	0.01958	0.047979	0.0201169	0.0442771	0.0437258	0.010845	0.0459483	0.035501	0.0313247	0.0100343	0.0140821	0.0470256	0.00270528	0.0492536	0.0461684	0.0392021	0.0349383	0.0392284
Astrocytes	0.0336099	0.0353703	0.0366155	0.0372725	0.0344644	0.0346281	0.000444503	0.0349633	0	0.0351397	0	0.0357519	0.0351415	0.0330083	0.000408879	0.000899213	0	0.0329751	0.0378267	0.0347447	0	0.0370579	0.0304195	0	0	0	0.0347932	0.0344534	0	0.0356261	0	0.0371698	0.000747564	0.0318061	0.0324321	0.0314699	0.0331364	0.0347123	0.0372175	0.0331515	0.000701946	0.000914582	0.0360972	0.033416	0.0366647	0.0358419	0.0360365	0.0370108	0.0334152
BergmannGlia	0.00522056	0.0069731	0.0381861	0.0381868	0.00810748	0.00463356	0.0358403	0.0350778	0.0354104	0.0385816	0.00152081	0.0386608	0.0370642	0.00533739	0.037958	0.0354143	0.0354774	0.00747715	0.0357778	0.0358135	0.000717597	0.0372294	0.00629819	0.00182729	0.0353528	0.037591	0.0358048	0.0367706	0.0356969	0.037156	0.00322973	0.0394621	0.0358701	0.00257433	0.00486306	0.00592765	0.00874858	0.0341545	0.0386471	0.0354821	0.03588	0.036287	0.0373269	0.00649732	0.0357543	0.0383359	0.036691	0.0380966	0.0344828
BrainstemExcitatoryNeurons	0.0458628	0.0488114	0.0291482	0.0167187	0.0593654	0.0231246	0.0497337	0.0425232	0.0382032	0.0494231	0.0489678	0.0442481	0.0273155	0.0418348	0.0489804	0.0402904	0.0189933	0.0532522	0.0365641	0.0393705	0.0437206	0.0111727	0.0409429	0.0572054	0.0504398	0.0395238	0.0427416	0.0430885	0.042956	0.0488739	0.0528291	0.0472699	0.0438865	0.045673	0.045116	0.0441515	0.0504568	0.0206014	0.0423292	0.0409574	0.0493494	0.0495083	0.0352603	0.0445556	0.0329829	0.0145332	0.0376531	0.0368054	0.0457862
BrainstemInhibitoryNeurons	0.0509215	0.047072	0.0326414	0	0.0594953	0.0113726	0.0182634	0.0143986	0.0201009	0.0457148	0.0357029	0.0425369	0.0275163	0.0278083	0.0424337	0.0130182	0.0211462	0.0453763	0.0224068	0.0255391	0.037168	0.000382963	0.0369609	0.0584494	0.0438709	0.0248927	0.0208782	0.0356346	0.0123649	0.0315301	0.0317802	0.000736272	0.0104092	0.034442	0.00653657	0.01468	0.049943	0.0160657	0.0440017	0.0293684	0.0172741	0.0247514	0.000226205	0.0295063	0.00094611	0	0.00601671	0	0.0339506
COP_NFOL	0.000188049	0.0406234	0.000630038	0.039724	0.0392428	0.000615122	0.0391552	0.0370329	0.00199802	0.0011861	0.0387619	0.0374299	0.00332986	0.037616	0.0402034	0.0367704	0.00271305	0.0368526	0.0390012	0.0369517	0.0375912	0.0392677	0.0339895	0.0371127	0.0376939	0.038766	0.0372755	0.0383079	0.0372032	0.000559151	0.0401623	0.0395683	0.0376444	0	0.0343729	0.0374387	0.000342974	0.0345446	0.0384552	0.00244572	0.0384	0.0363572	2.85162e-05	0.0383388	0.00145517	0.0369906	0.00166903	0.041815	0.000249144
CajalRetziusCells	0	0	0.000851523	0	0	0.0157752	0	0.00796064	0	0.000534302	0.0153748	0	0	0	0.0137278	0.0142587	0.0130936	0	0.0259515	0.0114721	0.017324	0	0.0120255	0	0.0111937	0.0131249	0.0117007	0	0	0	0.0173702	0.0131089	0	0	0.00910556	0.0104139	0	0.0167723	0.0165847	0	0	0	0.0153781	0.0132509	0.0167354	0.0105421	0.018988	0.0145625	0
CerebellumGranuleNeurons1	0.0103141	0.00805119	0.0302563	0.0285599	0.0217507	0.0244473	0.0258612	0.0113206	0.0299093	0.0290011	0.00773891	0.0265888	0.0234607	0.00778903	0.0120631	0.0312304	0.0264539	0.00384692	0.0313235	0.00545875	0.0267149	0.0319769	0.0247431	0.00338923	0.0107077	0.0293516	0.0124961	0.0276003	0.0293467	0.0120419	0.0270964	0.0258554	0.0177711	0.0109547	0.0278592	0.0284126	0.0233571	0.01501	0.0112314	0.0177262	0.0309624	0.0231982	0.0311847	0.0244632	0.00910387	0.0319745	0.0289048	0.0283981	0.0277461
CerebellumGranuleNeurons2	0	0.000989558	0.000995304	0	0.00115967	0.00133634	0.00136059	0	0.000648651	0.00379192	0.00254267	0.00238929	0.00174749	0.00128977	0.00394617	0.00301136	0.0037604	0.00448516	0.00340706	0.00112842	8.93465e-05	0.00344354	0.00215578	0.00378593	0.00156578	0.00152735	0	0	0.0001654	0.00011537	0.000787098	0.000757702	0.00230587	0	0.00126528	0	0.00356133	0	0.00349401	0.00312497	0.00505479	0.00312214	0.00204176	0.00419935	0.000803939	0.000881871	0.00138356	0.00215011	0.00266236
CerebellumInterneurons	0.0106783	0.00964093	0.0398513	0.00909391	0.0218858	0.0170715	0.0165412	0.00700582	0.0143035	0.0433999	0.0334573	0.016538	0.0412917	0.0344468	0.0392669	0.0416582	0.043034	0.0363887	0.0373141	0.0117602	0.0448111	0.0363569	0.0430814	0.0332684	0.00954567	0.0123997	0.00927865	0.0169585	0.0142213	0.0304276	0.0141419	0.0095977	0.031695	0.0308928	0.0367017	0.0120122	0.0212072	0.031715	0.0360624	0.0176873	0.0366066	0.0177281	0.0104436	0.0450606	0.0310956	0.0363831	0.0379421	0.0407171	0.0395164
CholinergicInhibitoryNeurons	0	0	0.00162315	0	0	0.00116502	0	0	0.00122194	0	0	0	0	0	0	0	0	0	0.00229027	0	0.000768477	0.000699889	0	0	0	0	0	0	0.00298716	0	0	0	0	0	0	0	0	0	0	0	0	0	0	0	0	0	0	0	0
CholinergicNeurons	0.0354478	0.0344224	0.0250122	0.0272284	0.0329228	0.0305676	0.0123187	0.0229266	0.0292525	0.0233054	0.0116384	0.0308522	0.0270578	0.028218	0.02414	0.00918465	0.00702509	0.0234188	0.00771766	0.0231216	0.0299185	0.0258799	0.00328119	0.0326109	0.00581149	0.0297277	0.0254032	0.0135061	0.0272976	0.0286549	0.0241237	0.026281	0.0120167	0.0259126	0.00260592	0.0228171	0.0128167	0.0261864	0.0306328	0.0206155	0.00924639	0.00215053	0.00398165	0.0201416	0.00847741	0.00395548	0.00158153	0.00324741	7.70817e-05
ChoroidPlexus	0	0.0296951	0.0286125	0	0.0287913	0.028819	0.0287226	0.0270514	0.0275517	0.0286245	0	0.0280097	0.0277437	0.028317	0.0291451	0.0279581	0.0284253	0.0274259	0	0	0	0.0289914	0	0	0.0289128	0.0285489	0.0275266	0	0	0.0280296	0	0.0298868	0.0279199	0	0.0269395	0.0268412	0.0277721	0	0	0.0265034	0.0292761	0.0267976	0.0281216	0.0276079	0.0284909	0.0280252	0	0.0287202	0
ClaustrumExcitatoryNeurons	0.0344604	0.0032863	0.0416761	0.0141631	0.0453586	0.0471374	0.046453	0.00493056	0.0356164	0.008581	0.0370184	0.0376718	0.01423	0.0424026	0.00413425	0.0453208	0.0450218	0.0382672	5.59534e-05	0.0171009	0.0453884	0.0370639	0.042426	0.0370145	0.0385801	0.0459145	0.00494233	0.0366074	0.0442049	0.0333449	0.0410511	0.0528285	0.03499	0.0386846	0.0388116	0.0422253	0.00763827	0.0337745	0.0017487	0.0501908	0.0416524	0.0159415	0.0101263	0.0150322	0.0423146	0.0440322	0.00691433	0.00764702	0.0380035
CortexExcitatoryNeurons1	0	0.0026259	0.0208993	0.01352	0.00431852	0.0193352	0.0248337	0.013441	0	0.000776612	0.0162562	0	0.0155998	0.0171077	0.0155471	0.0174051	0.0219751	0	0	0.0130387	0.0153401	0	0.0138126	0.00165369	0.0245586	0.012765	0.0104718	0.0185909	0.0237866	0.00235402	0.00298861	0.0168984	0	0.0189795	0.0199318	0.011044	0	0	0	0.0163455	0.01809	0.0173832	0	0.0224056	0.0183378	0.0115265	0.0175093	0	0.0263064
CortexExcitatoryNeurons2	0.00428629	0.00297479	0.0292697	0.0344504	0.00269381	0.0362802	0.036731	0.0349757	0.0285883	0.0227373	0.0114303	0.0229612	0.00834763	0.00631984	0.0342217	0.0262571	0.0354497	0.00732173	0.0222077	0.00229452	0.0303165	0.0307713	0.0211964	0.0121078	0.0355316	0.00500788	0.00565195	0.027014	0.040191	0.00565555	0.0274701	0.00869791	0.00314121	0.00734455	0.0370248	0.00690696	0.0308599	0.0278785	0.0223878	0.0302199	0.00766906	0.0323259	0.00176789	0.0261018	0.00456166	0.0272525	0.0302735	0.0264539	0.0376166
CortexExcitatoryNeurons3	0.0292825	0.0311414	0.0108836	0.0338646	0.0299929	0.0164336	0.0348797	0.0435682	0.00838575	0.00268994	0.0324563	0.00875915	0.02606	0.029107	0.0156964	0.00947245	0.0284196	0.0276201	0	0.0259471	0.0293477	0.0244186	0.00663396	0.0294042	0.017994	0.030478	0.0182804	0.0130073	0.0351919	0.0292502	0.00485755	0.0354464	0.0261903	0.0299366	0.0351078	0.0394416	0.0260919	0.0234307	0.00406827	0.0097451	0.0104549	0.0283328	0.0220395	0.0240227	0.0284495	0.0354608	0.0318062	0.000209593	0.029786
CortexExcitatoryNeurons4	0.00447552	0.0125965	0.0275307	0.00948688	0.0202315	0.0295868	0.032961	0.0090873	0.00856116	0.025215	0.0182158	0.00547194	0.0250631	0.0324246	0.0121308	0.0372849	0.0351198	0.0174233	0.0136329	0.0340186	0.0187906	0.00662058	0.0174659	0.0199331	0.0340892	0.0141795	0.00911216	0.0114231	0.0435398	0.021597	0.0306234	0.0313136	0.0222389	0.0369459	0.0294878	0.0103515	0.00519718	0.0300389	0.00388981	0.03115	0.0313547	0.0313555	0.0260855	0.03009	0.0349055	0.0147071	0.0170987	0.0203294	0.0415403
CortexInterneurons	0.0332653	0.0049704	0.00160384	0	0.0309588	0.0297244	0.0286691	0	0.0256383	0.0317211	0.0274132	0.00241903	0.027818	0.0302263	0.0320457	0.0280489	0.0257121	0.0316165	0.0331529	0.0201658	0.0352056	0.0188648	0.0262748	0.000635724	0.00443011	0	0.0228375	0.00232798	0.0324877	0.000705344	0.0266449	0	0.00180577	0.0280212	0	1.72272e-05	0.0272684	0.0289236	0.0348327	0.0188862	0.000668372	0.0213346	0.0190292	0.0206617	0.0250812	0	0	0	0.0347051
DentateGyrusGranuleNeuron1	0.02482	0.00699322	0.0330372	0.0134057	0.0056304	0.0264042	0.0269574	0.0245957	0.0299838	0.032388	0.00844765	0.0107749	0.0211048	0.0177627	0.00807142	0.0361874	0.0122504	0	0.0393898	0.000899477	0.0263726	0.0330736	0.0145311	0	0.0288903	0.0309258	0.0269808	0.0306411	0.0346049	0.0282451	0.0341034	0.0218211	0.027457	0.0286581	0.029178	0.0292466	0.00520385	0.0290367	0.00755429	0.00196504	0.029904	0.00582679	0.0299031	0.0106652	0.0213664	0.0322757	0.0176641	0.0211265	0.0325471
DentateGyrusGranuleNeuron2	0.0259965	0.0174908	0.0288896	0.0271596	0.019954	0.0217019	0.0275233	0.0308393	0.0357371	0.0297044	0.0201922	0.0275512	0.0170217	0.0131588	0.0207212	0.035509	0.0255525	0.00300693	0.0354992	0.00904657	0.0172758	0.0392172	0.024093	0.00386486	0.0280088	0.0318549	0.0304597	0.0280278	0.0376803	0.0290142	0.0331992	0.018269	0.0280268	0.028944	0.0358585	0.0332054	0.0221676	0.0334665	0.0191256	0.0118955	0.0310143	0.0222315	0.0381989	0.021369	0.0174237	0.0372377	0.0285364	0.0210002	0.0369655
Endothelial	0.000289688	0.000579797	0.0437088	0	0.0426478	0.00219633	0.042823	0.00185622	0.0414099	0.0422079	0.000908142	0.0405794	0.0411811	0.0416116	0.000576666	0.00167001	0.041408	0.0402447	0.043645	0.0407282	0.0416386	0.044273	0.0370672	0.0430146	0.0436843	0.000515588	0.00106808	0.00105681	0	0.0427383	0.0436739	0.000786816	0.0437112	0.0384691	0.0414451	0.0385941	0.000178433	0	0.000406678	0.0379544	0.0441802	0.0397716	1.72045e-05	0.000271466	0.00197549	0.000856358	0.0420147	0.0437964	0.0387081
Ependymal	0.0342065	0.0373645	0.0350246	0.0343772	0.0339427	0.000306227	0.000425964	0.0347352	0.0328436	0.0342583	0.0333816	0.0345009	0.033079	0.0344677	0.0355022	0.000614093	0.033687	0.0323509	0.0344857	0.031502	0	0.0346312	0.0303281	0.0345619	0.00129927	0.0354598	0.0353114	0.0330002	1.08781e-07	0.0354592	0.0329229	0.000716839	0.0336754	0	0.0320965	0.0338938	0.0321487	0.000343363	0.0339703	0.0319444	0.000996523	0.0312273	0.0334417	0.0330417	0.0351313	0.0343632	0.0336719	0.0349395	0.000176137
HindbrainExcitatory	0.0315261	0.00775427	0.00376508	0.0344428	0.0378475	0.00498864	0.0340186	0.0303749	0.02763	0.0294782	0.0268869	0.0329205	0.00609248	0	0.0319135	0.0286763	0.00213337	0.0067479	0	0.0246207	0.0346708	0.000613169	0.029198	0.0378951	0.0328365	0.0272559	0.0296585	0.0329551	0.00112406	0.000943591	0.0322786	0.00250216	0.00035269	0.023479	0.00646789	0.0327775	0.0363359	0	0.0300599	0.0317275	0.0302735	0.00363223	0	0.0331672	0	0.0254137	0.000977334	0.0311848	0.0273595
HindbrainSerotonergic	0.0402624	0.0374477	0.00516045	0.00132043	0.0295499	0.0387691	0.0328856	0.0422188	0.0360988	0.0324352	0.0359085	0.0360061	0.0323279	0.0340398	0.00533712	0.0332185	0.0293366	0.0281932	0.000711777	0.00486325	0.0044565	0.0365494	0.0277343	0.0356029	0.00518126	0.0386332	0.0417276	0.0347862	0.0378153	0.0379602	0.00392606	0.0356139	0.00392499	0.0351165	0.0324528	0.00699464	0.0277089	0.0374401	0.0373185	0.0299339	0.000207576	0.0268406	0.0306239	0.0285527	0.0382251	0.0360778	0.0344063	0.00337277	0.00163373
HippoDentGyrExcitatoryNeurons1	0.0315331	0.0270214	0.0243453	0.0487378	0.0249921	0.0484412	0.0291738	0.0550015	0.0513896	0.0250705	0.0342589	0.0449183	0.0450991	0.0363266	0.0295212	0.0514326	0.0339425	0.0323587	0.0460749	0.0500493	0.0437961	0.0501477	0.0437347	0.0559705	0.0616531	0.0291641	0.0554444	0.0224372	0.0565851	0.0538497	0.0492792	0.0558362	0.0410319	0.0565906	0.0590007	0.0556476	0.0332215	0.0499749	0.0183767	0.0450259	0.0336012	0.0344309	0.0565464	0.0217411	0.0490427	0.0544494	0.0493844	0.0456342	0.0576472
HippoDentGyrExcitatoryNeurons2	0	0	0	0.021008	0	0.0215397	0	0.0302001	0.0267919	0	0.0286395	0.0224044	0	0.0231204	0.0238667	0.0251182	0.0178827	0.0163027	0.0322721	0.0253785	0	0.0279336	0.0227397	0.0280267	0.0335007	0.0215795	0.0329653	0	0.032015	0.00216286	0.00082099	0.0241101	0.0231644	0.0348811	0.0236121	0.0234279	0.0184287	0.0341898	0	0.0187119	0.021781	0.0180143	0.0314916	0	0.00363424	0.0256112	0.0250504	0	0.0293361
HippocampusExcitatoryNeurons	0.0131552	0.0118823	0.00987293	0.0113301	0.00917463	0.0120379	0.00976139	0.0180727	0.00962254	0.00274417	0.0126688	0.00772534	0.00899917	0.0112832	0.0120168	0.00447989	0.00877697	0.0129512	0	0.0105692	0.0141166	0.00796383	0.00443682	0.0167439	0.0100222	0.00671041	0.014526	0.0118253	0.0147854	0.00884751	0.00404476	0.0132841	0.00848301	0.00941824	0.0146351	0.0157804	0.00845775	0.00696922	0.00760366	0.00949255	0.00277271	0.00850672	0.00724176	0.00367138	0.0108539	0.0141699	0.00992622	0.00814595	0.0101973
InhibitoryNeurons1	0.0391924	0.00238825	0.0432201	0.0385054	0.0380047	0.0375985	0.00481585	0.0358932	0.031996	0.00655061	0.0421284	0.000164637	0.00109544	0.000500613	0.043332	0.0380816	0.0377859	0.0372922	0	0.0350755	0.0037472	0.0336915	0.00252718	0.0309565	0	0.000442674	0.03796	0.0384276	0.0357066	0.0404722	0.00397429	0	0.0412939	0.00424882	0.00434018	0.0345913	0.0378259	0.0395155	0.00596366	0.0278905	0.0333773	0.036977	0.0358405	0.00531247	0.0349136	0.00168467	0.00372218	0.0397425	0
InhibitoryNeurons2	0.00121246	0.00100371	0.0321706	0.0305044	0.036637	0.0285696	0.0287177	0.0258485	0.000907353	0.0369813	0.0279492	0.0314612	0	0	0.031768	0.0300222	1.32812e-05	0.0275373	0.00196749	0.0322936	0.0319695	0	0.0302795	0	0	0.00203246	0.0266773	0	0	0.0279001	0.0333038	0	0.0294513	0.0265358	0.0234279	0.0270265	0.0334471	0.0285841	0.0356011	0	0	0.031433	0.0360996	0.0342338	0.030219	0.0301742	0.0327717	0.0326803	0
InhibitoryNeurons3	0.0338041	0.0343296	0.0419824	0.0378743	0.0375724	0.0379343	0.00367556	0	0.033491	0.0424685	0.000968535	0.00306667	0.0376099	0.0317456	0.0357218	0.0381582	0.00498994	0	0.0425984	0.0305396	0.0421176	0.00141425	0.0390362	0	0.0304384	0.0341633	0.00141017	0.0359933	0.0349891	0	0.0386423	0.0358994	0.0309474	0.0309198	0.00224169	0.00291304	0.0362832	0.0295767	0.0398791	0.00282666	0.00343029	0.0345728	0.0341919	0.0376767	0	0.0340245	0.00340857	0.00281043	0.0024373
MFOL_MOL	0.0426694	0.0444443	0	0.0424217	0.0013036	0	0.0413913	0.00117549	0	0	0.0013071	0.0420048	0.0384593	0.0413678	0.000456113	0.040791	0.0386808	0.038536	0.0419763	0.0398021	0.0405887	0.000623606	0.0399424	0.0420398	0.00162114	0.0435398	0.00152959	0.0408794	0.0423856	0	0.000932856	0.0427941	0.0405967	0.0386817	0.0397252	0.00107659	0.0416808	0.0391493	0.0432249	0.037847	0.0416436	0.0394282	0.040888	0.0406983	0.0393573	0.0421729	0.0393566	0.0406116	0
Macrophage	0.0354924	0.0365697	0	0.0350616	0.0353835	0.0368227	0	0	0.034215	0	0.0361021	0.0338923	0.0332212	0	0.0367321	0	0	0	0	0.0332887	0	0.0358384	0.0310735	0.0363405	0	0.0352999	0.0352288	0.0342174	0	0	0.0353174	0	0	0.0340305	0.0331292	0	0.0333125	0.0340376	0	0.0321831	0.0365887	0.032031	0.0348159	0.0335107	0.0366622	0.034727	0	0.0347195	0.0344559
Microglia	0.0383955	0	0.0356585	0.0367518	0	0.0376782	0.0354395	0.0361214	0.0349624	0	0.0382774	0.0350144	0.0347866	0.0361847	0	0.0352075	0	0.033734	0.0359718	0.0355115	0.035704	0.036431	0.034081	0.0376799	0.0375189	0.0370822	0	0.0351796	0	0.0355647	0.0376208	0.0369945	0.0351469	0.0358335	0.035276	0.0345862	0.0361726	0.0348261	0.0368528	0.033262	0.0367759	0.0340147	0.0361686	0.0364403	0.0370871	0.0362237	0.0352977	0	0.034753
MuralPericyte	0.0208644	0.0214314	0.0198535	4.21822e-05	0.0206093	0.0208779	0.018363	0.0198637	0.0176517	0.0194784	0.0203119	0	0.0185928	0	0	0.020338	0.0186211	0.0184039	0.0190467	0.0171113	0.0181885	0.0190705	0	0.018773	0.0180467	0	0.0193668	0.020832	0	0.0181467	0.0183486	0.0215114	0.0181607	0	0.0173314	0	0.0203739	0	0.0210867	0	0.017991	0	0	0	0.0204919	0.0198446	0.0206118	0.0178868	0
Neuroblasts	0.0392263	0.0342308	0.037639	0.0336732	0	0.0413521	4.1582e-05	0.00310332	0.00153565	0.0347085	0.0382982	0	0.00175071	0.0374226	0.000523398	0.0367946	0.0336711	0	0.0407365	0.0335227	0.0374443	0.00178052	0.0319745	0.0346963	0.00398435	0.00317805	0.0391776	0.0353968	0.000726664	0.0366073	0.00319391	0.00247834	0.0359791	0.0383241	0.0029465	0.0358666	0	0.00516414	0	0.0305106	0.000269359	0	0.0041901	0.0338231	0.0420688	0.00288489	0.0350037	0.0387088	0.00154483
NigralDopaminergic	0.0415411	0.0529719	0.0335816	0.0302371	0.0557509	0.0371589	0.0411596	0.0352157	0.0333659	0.0446959	0.047781	0.0420983	0.0334256	0.0526051	0.041573	0.0402164	0.0381956	0.0421658	0.0314946	0.0421812	0.0250167	0.0240276	0.0399452	0.0451565	0.0406798	0.0491992	0.0374938	0.0363373	0.0327914	0.0453569	0.0443972	0.0472031	0.039724	0.0461842	0.029457	0.0303624	0.0442773	0.0405692	0.0352224	0.0341905	0.0316683	0.0408681	0.0414698	0.04171	0.0456457	0.0374384	0.0297703	0.0239577	0.0253277
OPC	0	0.0394743	0.0389493	0.0363925	2.2483e-05	0.0360196	0.035706	0.0357533	0.0346559	0.0397392	0.0371267	0.0344707	0.0357293	0.0388007	0.0389182	0.0356641	0.0382963	0.0335288	0.0375979	0.0350143	0	0.0377166	0.000911028	0.000208176	0.000785717	0.0373571	0.0020774	0.0352679	0.0361813	0.0398337	0.0341833	0.00176653	0.0367668	0	8.16968e-05	0.000492399	0	0.0344103	0.0373176	0.0351775	0.0363615	0.033716	0.00142813	0.0372001	0.0380859	0.00100679	0.037672	0.0363161	0.0354092
OlfactoryEnsheating	0.0365757	0.0377	0	0.0368756	0	0	0.0368366	0.0370485	0.036475	0.000745502	0	0.0363001	0.0357279	0.0361795	0.000696061	0.00037062	0.0364657	0.0349377	0.000235545	0.0355418	0.0357765	0.0381863	0.0324945	0	0.0372971	0.0377364	0.0359068	0.0358385	0.00163805	0.0370647	0.0362842	0.0384285	0.037581	0	0	0.0338285	0.034574	0.000787181	0.0373558	0.0343188	0.000247226	0.0356521	0.0372869	0	0.000851572	0	0.0375198	0.037363	0.0352935
PeptidergicInhibitoryNeurons	0.0207952	0.0257464	0.022852	0	0.0205098	0.00068822	0	0.0187117	0.0247667	0.026995	0.0234003	0.0267862	0.020703	0.0284618	0.0255923	0.00242478	0.00177253	0.0232245	0.0330369	0	0.0035505	0.000614248	0.000722329	0.0170205	0.0201894	0.0236755	0.0190513	0	0.00451851	0.0202112	0.0219453	0.0252266	0.0259114	0.0223836	0	0.0179688	0.0206229	0.0257794	0.0284759	0	0.0250639	0.021566	0.0294636	0.000919913	0.0280846	0.0163061	0.030621	0	0.00041584
PurkinjeNeurons	0.0063787	0.00650932	0.00999087	0.0077659	0.00741082	0.00231012	0.00769694	0.00756081	0.00186002	0.00819766	0.0042503	0.00271781	0.00494087	0.00740699	0.0102591	0.00863473	0.00392461	0.00888905	0.00838153	0	0.00899128	0.0112016	0.0033822	0.0092531	0.00699251	0.00585974	0.00670842	0.00189549	0.00523039	0.00469175	0.00654389	0.00646122	0.00900499	0.00206972	0.00585859	0.00710852	0.00366118	0.0029677	0.00766065	0.00111097	0.0110299	0.00244625	0.00539844	0.00881009	0.00728345	0.00478358	0.00847836	0.00990578	0.00768841
StriatalInterneurons	0.0191109	0.0641514	0.024964	0.0622751	0.0598862	0.0554067	0.0185749	0.0594033	0.0141402	0.0151178	0.0206747	0.0177577	0.0188943	0.0215098	0.024722	0.0182719	0.0566997	0.0632814	0.0569399	0.0168406	0.0160362	0.0558364	0.0514003	0.0571876	0.0606789	0.0195632	0.0172524	0.0228965	0.0574314	0.0263622	0.0203296	0.0606391	0.0295976	0.0559467	0.0584867	0.0552243	0.0641307	0.0237526	0.0572564	0.0501815	0.0601594	0.06659	0.0595839	0.0562639	0.054955	0.0184922	0.0585719	0.0568045	0.0506182
ThalamusExcitatoryNeurons1	0.0224374	0.0228583	0.0203073	0.0127078	0.014405	0.0167451	0.0172019	0.0167187	0	3.3031e-05	0.0217994	0	0.0151204	0	0.0236058	0	0	0.0159549	0	0	0.00178412	0	0	0.0220515	0.022702	0	0.0198732	0.0208799	0.00103735	0.0162016	0.0173484	0.0153663	0.0138116	0	0.0167045	0.0151874	0.0132093	0	0.000860731	0	0.0201879	0.00867064	0	0	0	0	0.00043681	0	0.00187696
ThalamusExcitatoryNeurons2	0.0129375	0.0135037	8.44438e-06	0.0125221	0.013696	0.015381	0.0153396	0	0.013586	0.0157227	0.0148406	0.0129429	0.0168265	0.00871037	0.0154253	0	0.0139369	0.0091641	0.018723	0	0.0163804	0.0160857	0.0121089	0	0.0124278	0	0.0113272	0.0152589	0.0142077	0	0.0149689	0.0134108	0	0.0100605	0.0145043	0	0.0123864	0.0105832	0	0.00835445	0.0171469	0.00998169	0.00606545	0.0116795	0	0	0.016925	0.013678	0.0159379
ThalamusInhibitoryNeurons	0.00594177	0.00812215	0.018332	0	0.00520507	0.00868231	0.00655741	0.00439208	0.0081893	0.0155092	0	0.00696058	0	0	0.0140078	0.0100479	0	0.00855118	0.000665983	0	0.011408	0	0.0108407	0.0116588	0.00785569	0	0.0066696	0.00679104	0.0106875	0	0	0	0.0093643	0	0.00840484	0.0054618	0.00386767	0	0.0159748	0	0.0177414	0	0	0	0	0	0.0181828	0	0.015303
VLMCFibroblastLike	0.0415652	0.044501	0.000394447	0.0413918	9.10862e-05	0.00114586	0.0409646	0.000251327	0.0416766	0.0423909	0.0418435	0	0.0416298	0.000260294	0.0433318	0.000103051	0.0421168	1.89766e-05	0.0430835	0.0402398	0.0409565	0.000803796	0.0378974	0.0390829	0.0437572	0.0435172	0.0425013	2.47792e-05	0.040836	0.0429154	0.0423885	0.044421	0.000223615	0.0369398	0.00089908	0.0408606	0.0410804	0.0391196	0.0417675	0.0385709	0.0429108	0	0.0434803	0.0411847	0.00122686	0.0431701	0.000347642	0.0445132	0.0392956
[truncated: 51 more columns]

## Sheet: SPOTlight.Estimates
SPOTlight estimated cell proportions in the simulated bulk samples using 30 randomly selected mouse brain cell types (associated with Fig. 3d, e)
	sim_1	sim_2	sim_3	sim_4	sim_5	sim_6	sim_7	sim_8	sim_9	sim_10	sim_11	sim_12	sim_13	sim_14	sim_15	sim_16	sim_17	sim_18	sim_19	sim_20	sim_21	sim_22	sim_23	sim_24	sim_25	sim_26	sim_27	sim_28	sim_29	sim_30	sim_31	sim_32	sim_33	sim_34	sim_35	sim_36	sim_37	sim_38	sim_39	sim_40	sim_41	sim_42	sim_43	sim_44	sim_45	sim_46	sim_47	sim_48	sim_49
AmygdalaExcitatoryNeurons	0.000493217	0.000596793	0.00514713	0	0	0.0100361	0	0.012334	0.00870834	0	0.00319548	0.00422518	0.00365524	0.00505233	0.00548916	0	0.00598846	0.000441209	0	0.000754816	0.00868668	0.0077981	0	0	0.00160813	0.00110915	0.0081298	0.000362609	0.0168614	0	0	0	0.00330628	0	0.0127917	0.00923082	0	0.00890468	0.00150703	0.00286421	0	0	0.00969656	0	0.00885073	0.0139029	0.0117147	0.00491992	0.011269
Astrocytes	0.0158699	0.0168723	0.0165965	0.0177929	0.0147537	0.0162618	0.00552527	0.0159763	0.00585913	0.0164068	0.00455197	0.0160882	0.0169662	0.0158909	0.00541674	0.00540794	0.00610285	0.0153444	0.0167393	0.0164527	0.00443985	0.0178425	0.0146969	0.00489644	0.00503564	0.00569395	0.0164441	0.016375	0.00518884	0.0168548	0.00472157	0.0173972	0.00588508	0.0144095	0.01509	0.0150701	0.0151882	0.0157766	0.0165792	0.0161456	0.00515917	0.00534264	0.0168023	0.0154238	0.0169472	0.0167765	0.01686	0.0177095	0.0153684
BergmannGlia	0.0106374	0.0117584	0.0230446	0.0245562	0.0106912	0.0122555	0.0225093	0.0216935	0.0218448	0.0220985	0.0106664	0.0221465	0.0229476	0.0115602	0.0216411	0.0224907	0.0229829	0.0112676	0.0234906	0.0222168	0.0101473	0.02478	0.0115362	0.0103174	0.0210939	0.0217355	0.0222286	0.0220166	0.0227256	0.0222942	0.0107005	0.0236029	0.0230127	0.0107091	0.0118707	0.0113566	0.0110182	0.022427	0.0219622	0.021986	0.0225907	0.0219054	0.0234076	0.0118982	0.0235469	0.0232969	0.02371	0.0236978	0.0214634
BrainstemExcitatoryNeurons	0	0	0	0	2.81381e-05	0	0	0	0	0.00880685	0	0	0	0	0.0063353	0.00905845	0	0	0	0	0	0	0	0	0	0	0	0	0	0	0	0	0	0.00230617	0	0	0.00425611	0	0.00223771	0.00129584	0	0	0	0.00701461	0	0	0	0.00142911	0.00477169
BrainstemInhibitoryNeurons	0.323628	0.293964	0.296092	0.294811	0.324383	0.261816	0.293537	0.287479	0.290192	0.335967	0.319455	0.327785	0.290637	0.286457	0.332777	0.305989	0.297749	0.289026	0.294396	0.321323	0.326842	0.25591	0.329248	0.324629	0.325232	0.323991	0.286112	0.332591	0.259726	0.286931	0.319014	0.25106	0.254616	0.319179	0.260373	0.283848	0.329817	0.290611	0.331075	0.325728	0.293716	0.290536	0.258467	0.334599	0.255718	0.293645	0.258993	0.300403	0.325156
CajalRetziusCells	0.0205784	0.0203588	0.0227388	0.0215133	0.0206798	0.0318057	0.0206567	0.0289309	0.0209639	0.0212491	0.0274951	0.0197183	0.0208599	0.0210279	0.0281686	0.0304103	0.0297639	0.0199842	0.02888	0.0263553	0.0289641	0.0224687	0.0277454	0.0188692	0.0278618	0.0274315	0.0299417	0.0207884	0.0211278	0.0208775	0.0276388	0.0301155	0.0223894	0.0201897	0.0305025	0.0298984	0.0203293	0.0282164	0.0275279	0.0193676	0.0207045	0.0200742	0.029677	0.028121	0.0303162	0.030046	0.0301335	0.030189	0.0198231
CerebellumGranuleNeurons1	0.0151428	0.0140461	0.0298707	0.0310304	0.0257055	0.0290713	0.0289683	0.0174614	0.0284048	0.0280625	0.0156284	0.0271193	0.0281199	0.0154455	0.0163584	0.0310642	0.0290601	0.0146287	0.029369	0.016213	0.0279379	0.031959	0.0267752	0.0166303	0.0162814	0.0275242	0.0170385	0.0278661	0.0298091	0.0175966	0.0269793	0.0294828	0.0185584	0.0161505	0.0290314	0.0283449	0.0256605	0.0171617	0.0160594	0.0266381	0.0302706	0.0264053	0.0285694	0.0267766	0.017942	0.030943	0.0303176	0.0311451	0.0283587
CerebellumGranuleNeurons2	0.012024	0.00882111	0.0109401	0.0134834	0.0126265	0.0151134	0.0144617	0.0130016	0.0146043	0.011692	0.0151849	0.0141042	0.0111294	0.011662	0.0137876	0.0158087	0.0141692	0.0125983	0.0112967	0.0135952	0.013016	0.0136748	0.0143901	0.0140116	0.014889	0.0124947	0.0113447	0.012508	0.0157108	0.0116376	0.0134918	0.0125848	0.0115267	0.0146618	0.0136406	0.0124203	0.0143606	0.0146116	0.0118934	0.0149111	0.0141219	0.0133593	0.0113739	0.0122661	0.0115289	0.0150865	0.0116059	0.0106345	0.0162215
CerebellumInterneurons	0.00148294	0.00124013	0.0138209	0.00134042	0.001487	0.0012439	0.000492202	0.001416	0.00115051	0.0133	0.0123491	0.00142856	0.0135504	0.0127651	0.0129049	0.0133795	0.0130226	0.0120565	0.0142775	0.00158452	0.0128561	0.0142028	0.0122994	0.012842	0.00114971	0.00151594	0.001451	0.00193976	0.00130466	0.0134402	0.00158477	0.00120412	0.0128435	0.0124594	0.012791	0.00150928	0.00163937	0.0128514	0.0130625	0.00161769	0.0131219	0.00157822	0.00141539	0.01292	0.0133244	0.0135626	0.0132877	0.0136865	0.0126099
CholinergicInhibitoryNeurons	0	0	0	0	0	0	0	0	0	0	0	0	0	0	0	0	0	0	0	0	0	0	0	0	0	0	0	0	0	0	0	0	0	0	0	0	0	0	0	0	0	0	0	0	0	0	0	0	0
CholinergicNeurons	0.0414809	0.0413815	0.0366653	0.0356169	0.0387236	0.0368217	0.0283309	0.0374522	0.0400053	0.0380662	0.0303638	0.0398049	0.0398092	0.039879	0.0370936	0.0274219	0.0264588	0.038259	0.0278403	0.0347816	0.0366269	0.0373544	0.0256981	0.0412152	0.0275412	0.039676	0.0391664	0.0275232	0.0374198	0.0397298	0.0363674	0.0392534	0.0285523	0.0397233	0.0259951	0.0364889	0.0302377	0.0384882	0.040054	0.0358301	0.0277348	0.027449	0.0284368	0.0355589	0.0300461	0.0283136	0.027572	0.0251283	0.0247424
ChoroidPlexus	0.00583712	0.0183743	0.0167459	0.00590499	0.0162006	0.0166886	0.0169205	0.0166477	0.0169782	0.0166368	0.00515847	0.0169966	0.0176373	0.0170175	0.0164449	0.0159616	0.0173376	0.0165793	0.00528065	0.00623624	0.00420788	0.0184504	0.00548354	0.00570668	0.0162213	0.0172617	0.0175817	0.00572188	0.0037731	0.0174838	0.00511168	0.0179324	0.0176822	0.00447197	0.0167276	0.0166784	0.0166065	0.00461029	0.00589723	0.0167144	0.0168976	0.0161778	0.0178206	0.0165202	0.0177197	0.0181634	0.00540555	0.0185214	0.00421613
ClaustrumExcitatoryNeurons	0.0152324	0.00602119	0.018259	0.00882035	0.0145945	0.020449	0.0185885	0.00853549	0.0167973	0.00615444	0.0172685	0.0163038	0.00846218	0.0178083	0.00782428	0.0189171	0.0182552	0.0152333	0.00610253	0.00853676	0.0184777	0.0184987	0.0170108	0.0163095	0.0180138	0.0176258	0.00798833	0.0173623	0.0194729	0.0163413	0.016841	0.0197187	0.0163618	0.0170198	0.0184914	0.0178491	0.00557992	0.0171309	0.0058735	0.0181942	0.0170948	0.00749177	0.0061443	0.00817171	0.0191103	0.0188582	0.00846268	0.00767025	0.0175242
COP_NFOL	0.00718619	0.0182715	0.00803646	0.0192408	0.0170054	0.00823363	0.0187238	0.0177942	0.00798924	0.00771005	0.0171105	0.0175984	0.00793454	0.0178705	0.0173429	0.0185147	0.00794691	0.0172495	0.018495	0.0175029	0.0173723	0.0200214	0.0169577	0.0173389	0.0178744	0.0177085	0.0180955	0.0176833	0.0187332	0.0080509	0.0175097	0.0193508	0.0188226	0.00732673	0.0184143	0.0178449	0.00724157	0.0178477	0.017367	0.0077735	0.0186555	0.0173465	0.0079435	0.0173943	0.00791912	0.018835	0.00794755	0.0191436	0.00767856
CortexExcitatoryNeurons1	0	0	0.00025717	0.000428189	0	0.00186109	0.00356451	0	0	0	0	0	0	0	0	0.00123539	0.0017977	0	0	0	0.00125776	0	0	0	0.00116109	0	0	0	0.0042173	0	0	0.00121543	0	0	0.00291766	0	0	0	0	0	0	0.000626	0	0	0	0.000269764	0.000171313	0	0.00296617
CortexExcitatoryNeurons2	0	0	0	0	0	0	0	0	0	0	0	0	0	0	0	0	0	0	0	0	0	0	0	0	0	0	0	0	0	0	0	0	0	0	0	0	0	0	0	0	0	0	0	0	0	0	0	0	0
CortexExcitatoryNeurons3	0.0843114	0.0846268	0.0841404	0.0946279	0.0812787	0.0918947	0.0898373	0.0957271	0.0804457	0.074536	0.0902483	0.0739902	0.0875885	0.0897808	0.0807669	0.085059	0.0988891	0.0867429	0.0718927	0.0893388	0.0898519	0.0974912	0.0760094	0.0835558	0.0789393	0.0852202	0.0815796	0.0799029	0.10249	0.0862183	0.0714795	0.0941248	0.0918314	0.0888396	0.0974734	0.0940848	0.083169	0.0934181	0.072467	0.0821654	0.0763826	0.0897391	0.0934423	0.0853523	0.0977192	0.0951745	0.096772	0.0811371	0.0928837
CortexExcitatoryNeurons4	0.0138628	0.0228986	0.0293937	0.0200399	0.0229837	0.0318525	0.0290197	0.0208038	0.0170315	0.0238037	0.01826	0.0149471	0.0257516	0.0273144	0.0194337	0.0296717	0.0314794	0.0234674	0.0155601	0.0262344	0.019555	0.0199126	0.0187427	0.0230496	0.0290691	0.0170869	0.0170292	0.0190354	0.0329709	0.0239039	0.0251694	0.0288125	0.0254528	0.0271999	0.0310927	0.0191071	0.0160032	0.0279204	0.0145813	0.0279684	0.0268116	0.0283386	0.0259047	0.0272844	0.0295134	0.0210279	0.0206608	0.0275065	0.0302016
CortexInterneurons	0.0299037	0.0171147	0.018561	0.0192777	0.0283699	0.0340344	0.0292965	0.0179179	0.0303209	0.0285557	0.029216	0.0170881	0.0299612	0.0304584	0.0297266	0.0319511	0.0300113	0.0283192	0.0306632	0.029032	0.0311438	0.0323303	0.0282871	0.0169198	0.0165863	0.017295	0.0298225	0.0176033	0.0336785	0.0171133	0.0281809	0.0177563	0.0174797	0.0304059	0.0168691	0.0169854	0.0294648	0.0318314	0.0303262	0.0281884	0.0159122	0.0284484	0.0297764	0.0283371	0.0311868	0.0173582	0.0180936	0.0150058	0.0289534
DentateGyrusGranuleNeuron1	0	7.37781e-19	4.99952e-18	0	0	1.68006e-18	0	1.1849e-18	0	0	1.31012e-17	0	1.2322e-17	1.47327e-17	0	0	2.51688e-18	0	1.51841e-17	5.61114e-18	4.39422e-18	0	5.64265e-19	0	2.75923e-18	0	0	0	0	2.44163e-18	1.36633e-17	0	0	0	2.44708e-18	0	0	2.6644e-17	9.72692e-18	0	0	4.64006e-18	0	4.66567e-18	1.03347e-17	1.92028e-18	0	2.07265e-17	1.75765e-17
DentateGyrusGranuleNeuron2	0.010025	0.00121693	0.0112094	0.00579289	0.00292725	0.00344506	0.0108956	0.0130505	0.0115299	0.00873851	0.00251203	0.0028617	0.000709318	4.6639e-06	0.00275234	0.0141721	0.00341577	0	0.0117499	0	0.00204802	0.0153809	0.00292142	3.06347e-19	0.0125691	0.00952228	0.0126938	0.0102099	0.0169922	0.0116731	0.0105973	0.00316495	0.0119733	0.0116764	0.0134753	0.0132588	0.00212691	0.0126067	0.000429774	0	0.0124032	0.00295004	0.0139438	0.00111655	0.00255866	0.0130914	0.00469848	0.00225522	0.0128651
Endothelial	0.00311296	0.00304657	0.0135069	0.00278882	0.0129082	0.00186335	0.0145349	0.00204966	0.0140592	0.0135232	0.00238166	0.0124754	0.0146611	0.0125081	0.00192074	0.00177918	0.0143188	0.0128086	0.0142797	0.0138932	0.0135871	0.0150912	0.0125739	0.0142482	0.013776	0.00234054	0.00318447	0.00232129	0.00181794	0.0141822	0.0135753	0.00318511	0.0138219	0.0127055	0.0135759	0.0131164	0.00315529	0.0020389	0.00275264	0.0130527	0.014854	0.012139	0.00263636	0.00216946	0.00219017	0.00346008	0.013576	0.0153267	0.0127199
Ependymal	0.0141304	0.0150189	0.0147541	0.0153929	0.0136763	0.00339549	0.00314126	0.0140631	0.0142996	0.0141846	0.0138059	0.0139295	0.0147927	0.014373	0.0141434	0.00314436	0.0148725	0.0138892	0.0145932	0.0139732	0.00272445	0.0158477	0.0131596	0.0140499	0.00312718	0.0142394	0.0145276	0.013648	0.00296081	0.0146832	0.013738	0.00351487	0.0149662	0.00310107	0.0143088	0.0141109	0.0138815	0.00321303	0.0140019	0.0138562	0.003285	0.0137882	0.0153984	0.0139864	0.0153138	0.0151098	0.0149087	0.0152355	0.00302312
HindbrainExcitatory	0	0	0	0	0	0	0	0	0	0	0	0	0	0	0	0	0	0	0	0	0.000215155	0	0	3.62413e-05	0	0	0	0	0	0	0	0	0	0	0	0	0	0	0	0	0	0	0	0	0	0	0	0	0
HindbrainSerotonergic	0.0135605	0.0138111	0.00110036	0.000439418	0.0132335	0.0129987	0.0130325	0.0128818	0.0131208	0.0125246	0.0124389	0.013001	0.013453	0.0130241	0.00163697	0.0126701	0.0119544	0.0131753	0.00121809	0.000130387	0.00105018	0.0135732	0.0111225	0.0133298	0.0017893	0.0128952	0.0134073	0.0117384	0.0130759	0.0125032	0.00144294	0.0142719	0.00138852	0.0125773	0.0122723	0.00168811	0.0133623	0.0126894	0.0132866	0.0116043	0.00171474	0.0128683	0.0138231	0.0119414	0.013275	0.0130009	0.0124845	0.000533696	0.000501213
HippocampusExcitatoryNeurons	0	0	0	0	0	0	0	0	0	0	0	0	0	0	0	0	0	0	0	0	0	0	0	0	0	0	0	0	0	0	0	0	0	0	0	0	0	0	0	0	0	0	0	0	0	0	0	0	0
HippoDentGyrExcitatoryNeurons1	0	0	0	0	0	0	0	0	0	0	0	0	0	0	0	0	0	0	0	0	0	0	0	0	0	0	0	0	0	0	0	0	0	0	0	0	0	0	0	0	0	0	0	0	0	0	0	0	0
HippoDentGyrExcitatoryNeurons2	0.0087123	0.00961829	0.0114732	0.0247622	0.00807074	0.0260961	0.0118014	0.0233959	0.0239908	0.010624	0.0198315	0.0230164	0.0133812	0.0205815	0.0205516	0.0248528	0.0225931	0.0164607	0.0229359	0.0203621	0.0129409	0.0256284	0.0223126	0.0200183	0.0241315	0.0206929	0.0231963	0.0103557	0.0248842	0.0124806	0.012767	0.0248287	0.0212757	0.022182	0.0246767	0.0226263	0.0196536	0.0236026	0.0097011	0.0210509	0.0203903	0.0206497	0.0231703	0.0103045	0.0131548	0.0254557	0.0253794	0.0133316	0.0234807
InhibitoryNeurons1	0.00252287	0	0.00331234	0.00407715	0.00357087	0.003391	1.71729e-18	0.00231328	0.00159051	2.35263e-18	0.00173557	0	0	9.65305e-18	0.00288516	0.00332797	0.00238563	0.00158792	1.2436e-18	0.00227792	5.95686e-19	0.00228266	1.70162e-18	0.00108283	1.50657e-19	1.04284e-18	0.00168307	0.00217752	0.00328584	0.00222845	0	0	0.00290829	2.57253e-18	4.81007e-18	0.0018972	0.00374882	0.00277795	0	0.000996915	0.0010796	0.00296723	0.00398658	0	0.00277786	0	2.50692e-18	0.0031728	0
InhibitoryNeurons2	0.01653	0.0144206	0.0288526	0.0297376	0.0266885	0.0300989	0.0259118	0.0270057	0.0170654	0.0248346	0.0268089	0.0234129	0.0141458	0.0142826	0.0269753	0.0289011	0.0175994	0.026721	0.0149132	0.0269359	0.0245728	0.0178663	0.0244409	0.0161729	0.0141211	0.013502	0.0274227	0.0172724	0.0175995	0.0272981	0.0245393	0.0146956	0.0297876	0.0243335	0.0258806	0.0276218	0.0269585	0.0272878	0.024441	0.016446	0.018225	0.0279151	0.028938	0.0252973	0.0290504	0.0258933	0.0263565	0.0289473	0.0138629
InhibitoryNeurons3	0.0220567	0.0200563	0.0232778	0.0233294	0.0213708	0.024265	0.00918432	0.0107084	0.0214615	0.0201121	0.0109762	0.00832299	0.0198988	0.0200982	0.0217334	0.0227393	0.0103223	0.0109781	0.0193655	0.0213782	0.0200637	0.0107128	0.0191834	0.0100484	0.0190954	0.018961	0.0114903	0.0215457	0.0219982	0.0111023	0.019458	0.0206278	0.0234324	0.0195366	0.00875318	0.0114551	0.0213939	0.0217283	0.0198901	0.0101484	0.0109796	0.0211419	0.0224568	0.0196381	0.0116826	0.0208322	0.00904217	0.0108372	0.00819533
Macrophage	0.0140586	0.0148952	0.00265672	0.0151263	0.0139849	0.0153077	0.00249689	0.00248633	0.0139766	0.00199515	0.0133894	0.013948	0.0145834	0.00282558	0.0136596	0.00229782	0.00216095	0.00277933	0.00237459	0.0137001	0.00231692	0.0161768	0.0131996	0.0138764	0.0021314	0.0137949	0.0142012	0.0138968	0.00190249	0.00255336	0.0137185	0.00243815	0.00286219	0.013462	0.014676	0.00246032	0.0135042	0.0139662	0.00230352	0.0133705	0.0145647	0.0136564	0.0147867	0.0135565	0.0150163	0.0147996	0.0026473	0.0152364	0.0136081
MFOL_MOL	0.0106855	0.0136238	0.000312427	0.0134728	0.00286574	0.000230508	0.0132451	0.00247696	0.000609527	0.000907705	0.00263996	0.0126679	0.0108266	0.0129469	0.00281804	0.0128836	0.0108858	0.0122769	0.0124652	0.0120045	0.012216	0.00254749	0.0115933	0.0127509	0.00206722	0.0129378	0.00258537	0.0125347	0.0135295	0.000451011	0.00226183	0.013695	0.0126656	0.00999496	0.0123383	0.0021684	0.0102715	0.012261	0.0126859	0.0102803	0.0129966	0.012015	0.0106385	0.012713	0.0109104	0.0130748	0.0106004	0.0131549	4.46639e-05
Microglia	0.0134211	0	0.0130684	0.0149349	6.95842e-05	0.0141544	0.0131959	0.012199	0.0132737	0	0.0125793	0.0132316	0.0137254	0.0127646	0	0.0125749	0	0.0121879	0.0129244	0.0131391	0.0122096	0.0153638	0.0123384	0.0133322	0.0125552	0.0133373	1.05552e-18	0.0133771	0	0.0124792	0.0128781	0.0138866	0.0134194	0.0123943	0.0135444	0.0123474	0.0130503	0.012831	0.0123554	0.012932	0.0143846	0.0130446	0.0142031	0.0129356	0.0139644	0.0142007	0.0128919	0.000535881	0.0128152
MuralPericyte	0.0234678	0.0250329	0.0259017	0.0175435	0.0236676	0.0249894	0.027038	0.0225739	0.0263563	0.0256244	0.0232902	0.0171474	0.0273791	0.0171845	0.0149731	0.0232429	0.027103	0.0246311	0.0268309	0.026653	0.0252577	0.0282158	0.017943	0.0251394	0.0253531	0.0158287	0.0243205	0.0229824	0.0146828	0.0266907	0.02583	0.0255526	0.0265963	0.0169727	0.0257927	0.018017	0.0232367	0.015677	0.0236414	0.0182931	0.0268433	0.017016	0.0165778	0.0161388	0.0244297	0.0252994	0.0266694	0.0281717	0.0174641
Neuroblasts	0.0196192	0.0236339	0.0245819	0.0251305	0.00720474	0.0251544	0.0115223	0.0114948	0.0112965	0.0228657	0.0216645	0.0104831	0.0113406	0.0235299	0.0100824	0.0245503	0.0234415	0.0104794	0.024483	0.0218702	0.0196019	0.013313	0.0183045	0.0187152	0.00742551	0.010732	0.0202172	0.0235644	0.0120888	0.0231933	0.01066	0.00813731	0.0255543	0.018663	0.00889284	0.0199898	0.00703292	0.0110124	0.0102555	0.0212145	0.0120043	0.010914	0.00829087	0.0220156	0.024591	0.00868765	0.0241034	0.0252689	0.0106761
NigralDopaminergic	0.0079338	0.0140074	0.0126959	0.00935027	0.0138594	0.0114266	0.0103638	0.00677956	0.00711573	0.0128871	0.0100198	0.0121522	0.00767731	0.0133588	0.0118225	0.0094118	0.00960174	0.00809887	0.0107647	0.00774704	0.00457259	0.00627306	0.00785829	0.01287	0.0105594	0.0113838	0.00694217	0.0101371	0.0128605	0.0126641	0.0107294	0.0135684	0.0115583	0.0110698	0.00499559	0.00552656	0.00650952	0.0115245	0.00683417	0.00410859	0.0104218	0.00437064	0.00488948	0.00327545	0.0106552	0.0102927	0.00997283	0.00203418	0.00898029
OlfactoryEnsheating	0.0131069	0.0140436	0.00145807	0.0143214	0.00128482	0.00156161	0.0130923	0.0123606	0.0128038	0.00139477	0.00131027	0.0128529	0.0135661	0.0135893	0.0010874	0.00126011	0.013255	0.0126408	0.00174565	0.0132088	0.0128091	0.0143704	0.012483	0.00133521	0.0124887	0.0129718	0.0130189	0.0126737	0.000720293	0.0131666	0.0127273	0.0142112	0.0138418	0.00170667	0.00151239	0.0126683	0.012548	0.00148941	0.0130924	0.0123961	0.00124907	0.0124029	0.014028	0.00173899	0.00193578	0.00157249	0.0139062	0.0141224	0.0122192
OPC	0.0290677	0.0425721	0.0416575	0.0451854	0.0288671	0.0437462	0.0422934	0.0406079	0.0394624	0.0397671	0.0400526	0.0402319	0.0411274	0.042221	0.0398833	0.0432146	0.0412886	0.0402913	0.0434244	0.0413251	0.0304365	0.0452584	0.0310934	0.0290565	0.0293723	0.0406012	0.0312603	0.0419441	0.0426775	0.0401223	0.0402013	0.0322666	0.0441009	0.0290451	0.0321838	0.0309374	0.0283968	0.042178	0.0408625	0.0390625	0.0419182	0.0410049	0.0310075	0.0416277	0.0427102	0.0322858	0.0426119	0.0438238	0.0388814
PeptidergicInhibitoryNeurons	0.0772985	0.0794536	0.0547856	0.0227518	0.0783808	0.0327857	0.0536158	0.0771609	0.0658165	0.0472942	0.0800946	0.0664628	0.0497923	0.0753743	0.0587472	0.026257	0.0318097	0.0776767	0.0794379	0.050853	0.0637031	0.0216958	0.0527096	0.0726273	0.0810917	0.0720196	0.0709328	0.0561125	0.0635612	0.0785156	0.0809053	0.0777172	0.074903	0.0702713	0.0598797	0.075059	0.0634227	0.0497632	0.0715208	0.0463004	0.0706724	0.0792244	0.0768904	0.0362514	0.0769805	0.0374569	0.0760897	0.0472309	0.04867
PurkinjeNeurons	0.0240771	0.0245663	0.0256701	0.0254344	0.0242902	0.0233332	0.0253134	0.0251234	0.0217359	0.0246021	0.0217744	0.0211602	0.0226039	0.0248462	0.0251367	0.0255519	0.022892	0.0253687	0.0243876	0.0208228	0.0242037	0.0269394	0.021298	0.0247639	0.0244214	0.0238899	0.0246953	0.0214023	0.0262319	0.0218454	0.0237227	0.0258268	0.0254484	0.0214982	0.0233154	0.0247913	0.0213148	0.0225177	0.0242684	0.0216129	0.0254481	0.0216068	0.0248103	0.0243514	0.0255933	0.022653	0.0254211	0.02473	0.0251851
StriatalInterneurons	0.00673341	0.0167349	0.00708497	0.0172915	0.0164724	0.0182044	0.00525367	0.016977	0.00649241	0.00598306	0.00719478	0.00522551	0.00558216	0.00620009	0.00694973	0.00662955	0.0176435	0.0159252	0.0163708	0.00580371	0.00525856	0.0177507	0.0146646	0.016754	0.0157267	0.0056489	0.00649501	0.00619024	0.0183149	0.00662842	0.00549861	0.0169347	0.006688	0.0159207	0.0158966	0.0164621	0.0166109	0.00732608	0.0159486	0.0155511	0.0169065	0.0167864	0.0175578	0.0159067	0.0185478	0.00591588	0.0169013	0.01669	0.015044
ThalamusExcitatoryNeurons1	0.0189398	0.0197669	0.0183369	0.0189807	0.0177567	0.0201706	0.0192651	0.0187915	0.00889724	0.00818819	0.0181376	0.0086565	0.0194353	0.00804206	0.0184247	0.00802856	0.00684461	0.0181792	0.00794653	0.0081449	0.00828113	0.00805659	0.00787159	0.0188471	0.0185921	0.00771454	0.0196308	0.0183646	0.00889058	0.0191464	0.0184969	0.0207314	0.0187529	0.00822838	0.0194232	0.0188359	0.0178455	0.00772144	0.00779322	0.00836251	0.0180705	0.0173423	0.00818618	0.00736683	0.00855928	0.00737367	0.00859876	0.00778578	0.00838611
ThalamusExcitatoryNeurons2	0.0207357	0.0214446	0.0123893	0.0219802	0.0202164	0.021895	0.0212603	0.0133075	0.020799	0.0197295	0.0197594	0.0204186	0.0206732	0.020553	0.0198859	0.0124741	0.0196613	0.0202061	0.0196879	0.0120486	0.0199955	0.0216003	0.0190714	0.0127103	0.0202298	0.0123426	0.0212029	0.0204255	0.0213856	0.0130472	0.0199719	0.0223021	0.0129558	0.0198242	0.0207512	0.0131839	0.0199256	0.019759	0.0122734	0.0197698	0.0207634	0.0195578	0.0201697	0.0194072	0.012692	0.0123575	0.0207065	0.0203681	0.019167
ThalamusInhibitoryNeurons	0.0126493	0.015106	0.0136179	0.000786641	0.0121042	0.0152369	0.0118125	0.0112041	0.011813	0.0109671	0.00288569	0.0105735	0.0035528	0.00365121	0.01263	0.0109457	0.0034931	0.0145921	0.00254694	0.00273138	0.0113436	0.00342081	0.00968648	0.0124288	0.0107695	0.000634332	0.0117558	0.010149	0.014854	0.00368323	0.00165961	0.00232902	0.01404	0.00154243	0.0119336	0.0104458	0.0118128	0.00457671	0.012887	0.00159649	0.0103951	0.00378795	0.00252574	0.000866411	0.00419595	0	0.0128346	0	0.0105029
VLMCFibroblastLike	0.0198834	0.0215837	0.00798615	0.0229048	0.00701815	0.0068106	0.0212975	0.00781651	0.0211372	0.0202061	0.018565	0.00842349	0.0220827	0.00805058	0.0197893	0.00674932	0.021442	0.00784844	0.0212697	0.0208391	0.0192092	0.00993903	0.0192904	0.0195144	0.0200486	0.0206397	0.0211826	0.00769732	0.0204759	0.0211886	0.0198303	0.0225025	0.00873867	0.0182413	0.00784918	0.0206149	0.0196653	0.019644	0.0203038	0.0206054	0.0212562	0.00803174	0.0222068	0.019756	0.00782621	0.0219268	0.00789135	0.0232799	0.0194998
[truncated: 51 more columns]

## Sheet: ROC curves
False positive rates and true positive rates for each method (associated with Fig3e)
1-specificity	sensitivity	Method
0	0	AdRoit
0	0	AdRoit
0	0	AdRoit
0	0	AdRoit
0	0	AdRoit
0	0	AdRoit
0	0	AdRoit
0	0	AdRoit
0	0	AdRoit
0	0	AdRoit
0	0	AdRoit
0	0	AdRoit
0	0	AdRoit
0	0	AdRoit
0	0	AdRoit
0	0	AdRoit
0	0	AdRoit
0	0	AdRoit
0	0	AdRoit
0	0	AdRoit
0	0	AdRoit
0	0	AdRoit
0	0	AdRoit
0	0	AdRoit
0	0	AdRoit
0	0	AdRoit
0	0	AdRoit
0	0	AdRoit
0	0	AdRoit
0	0	AdRoit
0	0	AdRoit
0	0	AdRoit
0	0	AdRoit
0	0	AdRoit
0	0	AdRoit
0	0	AdRoit
0	0	AdRoit
0	0	AdRoit
0	0	AdRoit
0	0	AdRoit
0	0	AdRoit
0	0	AdRoit
0	0	AdRoit
0	0	AdRoit
0	0	AdRoit
0	0	AdRoit
0	0	AdRoit
0	0	AdRoit
0	0	AdRoit
0	0	AdRoit
0	0	AdRoit
0	0	AdRoit
0	0	AdRoit
0	0	AdRoit
0	0	AdRoit
0	0	AdRoit
0	0	AdRoit
0	0	AdRoit
0	0	AdRoit
0	0	AdRoit
0	0	AdRoit
0	0	AdRoit
0	0	AdRoit
0	0	AdRoit
0	0	AdRoit
0	0	AdRoit
0	0	AdRoit
0	0	AdRoit
0	0	AdRoit
0	0	AdRoit
0	0	AdRoit
0	0	AdRoit
0	0	AdRoit
0	0	AdRoit
0	0	AdRoit
0	0	AdRoit
0	0	AdRoit
0	0	AdRoit
0	0	AdRoit
0	0	AdRoit
0	0	AdRoit
0	0	AdRoit
0	0	AdRoit
0	0	AdRoit
0	0	AdRoit
0	0	AdRoit
0	0	AdRoit
0	0	AdRoit
0	0	AdRoit
0	0	AdRoit
0	0	AdRoit
0	0	AdRoit
0	0	AdRoit
0	0	AdRoit
0	0	AdRoit
0	0	AdRoit
0	0	AdRoit
0	0	AdRoit
0	0	AdRoit
0	0	AdRoit
0	0	AdRoit
0	0	AdRoit
0	0	AdRoit
0	0	AdRoit
0	0	AdRoit
0	0	AdRoit
0	0	AdRoit
0	0	AdRoit
0	0	AdRoit
0	0	AdRoit
0	0	AdRoit
0	0	AdRoit
0	0	AdRoit
0	0	AdRoit
0	0	AdRoit
0	0	AdRoit
0	0	AdRoit
0	0	AdRoit
0	0	AdRoit
0	0	AdRoit
0	0	AdRoit
0	0	AdRoit
0	0	AdRoit
0	0	AdRoit
0	0	AdRoit
0	0	AdRoit
0	0	AdRoit
0	0	AdRoit
0	0	AdRoit
0	0	AdRoit
0	0	AdRoit
0	0	AdRoit
0	0	AdRoit
0	0	AdRoit
0	0	AdRoit
0	0	AdRoit
0	0	AdRoit
0	0	AdRoit
0	0	AdRoit
0	0	AdRoit
0	0	AdRoit
0	0	AdRoit
0	0	AdRoit
0	0	AdRoit
0	0	AdRoit
0	0	AdRoit
0	0	AdRoit
0	0	AdRoit
0	0	AdRoit
0	0	AdRoit
0	0	AdRoit
0	0	AdRoit
0	0	AdRoit
0	0	AdRoit
0	0	AdRoit
0	0	AdRoit
0	0	AdRoit
0	0	AdRoit
0	0	AdRoit
0	0	AdRoit
0	0	AdRoit
0	0	AdRoit
0	0	AdRoit
0	0	AdRoit
0	0	AdRoit
0	0	AdRoit
0	0	AdRoit
0	0	AdRoit
0	0	AdRoit
0	0	AdRoit
0	0	AdRoit
0	0	AdRoit
0	0	AdRoit
0	0	AdRoit
0	0	AdRoit
0	0	AdRoit
0	0	AdRoit
0	0	AdRoit
0	0	AdRoit
0	0	AdRoit
0	0	AdRoit
0	0	AdRoit
0	0	AdRoit
0	0	AdRoit
0	0	AdRoit
0	0	AdRoit
0	0	AdRoit
0	0	AdRoit
0	0	AdRoit
0	0	AdRoit
0	0	AdRoit
0	0	AdRoit
0	0	AdRoit
0	0	AdRoit
0	0	AdRoit
0	0	AdRoit
0	0	AdRoit
0	0	AdRoit
0	0	AdRoit
0	0	AdRoit
0	0	AdRoit
0	0	AdRoit
0	0	AdRoit
0	0	AdRoit
0	0	AdRoit
0	0	AdRoit
0	0	AdRoit
0	0	AdRoit
0	0	AdRoit
0	0	AdRoit
0	0	AdRoit
0	0	AdRoit
0	0	AdRoit
0	0	AdRoit
0	0	AdRoit
0	0	AdRoit
0	0	AdRoit
0	0	AdRoit
0	0	AdRoit
0	0	AdRoit
0	0	AdRoit
0	0	AdRoit
0	0	AdRoit
0	0	AdRoit
0	0	AdRoit
0	0	AdRoit
0	0	AdRoit
0	0	AdRoit
0	0	AdRoit
0	0	AdRoit
0	0	AdRoit
0	0	AdRoit
0	0	AdRoit
0	0	AdRoit
0	0	AdRoit
0	0	AdRoit
0	0	AdRoit
0	0	AdRoit
0	0	AdRoit
0	0	AdRoit
0	0	AdRoit
0	0	AdRoit
0	0	AdRoit
0	0	AdRoit
0	0	AdRoit
0	0	AdRoit
0	0	AdRoit
0	0	AdRoit
0	0	AdRoit
0	0	AdRoit
0	0	AdRoit
0	0	AdRoit
0	0	AdRoit
0	0	AdRoit
0	0	AdRoit
0	0	AdRoit
0	0	AdRoit
0	0	AdRoit
0	0	AdRoit
0	0	AdRoit
0	0	AdRoit
0	0	AdRoit
0	0	AdRoit
0	0	AdRoit
0	0	AdRoit
0	0	AdRoit
0	0	AdRoit
0	0	AdRoit
0	0	AdRoit
0	0	AdRoit
0	0	AdRoit
0	0	AdRoit
0	0	AdRoit
0	0	AdRoit
0	0	AdRoit
0	0	AdRoit
0	0	AdRoit
0	0	AdRoit
0	0	AdRoit
0	0	AdRoit
0	0	AdRoit
0	0	AdRoit
0	0	AdRoit
0	0	AdRoit
0	0	AdRoit
0	0	AdRoit
0	0	AdRoit
0	0	AdRoit
0	0	AdRoit
0	0	AdRoit
0	0	AdRoit
0	0	AdRoit
0	0	AdRoit
0	0	AdRoit
0	0	AdRoit
0	0	AdRoit
0	0	AdRoit
0	0	AdRoit
0	0	AdRoit
0	0	AdRoit
0	0	AdRoit
0	0	AdRoit
0	0	AdRoit
0	0	AdRoit
0	0	AdRoit
0	0	AdRoit
0	0	AdRoit
0	0	AdRoit
0	0	AdRoit
0	0	AdRoit
0	0	AdRoit
0	0	AdRoit
0	0	AdRoit
0	0	AdRoit
0	0	AdRoit
0	0	AdRoit
0	0	AdRoit
0	0	AdRoit
0	0	AdRoit
0	0	AdRoit
0	0	AdRoit
0	0	AdRoit
0	0	AdRoit
0	0	AdRoit
0	0	AdRoit
0	0	AdRoit
0	0	AdRoit
0	0	AdRoit
0	0	AdRoit
0	0	AdRoit
0	0	AdRoit
0	0	AdRoit
0	0	AdRoit
0	0	AdRoit
0	0	AdRoit
0	0	AdRoit
0	0	AdRoit
0	0	AdRoit
0	0	AdRoit
0	0	AdRoit
0	0	AdRoit
0	0	AdRoit
0	0	AdRoit
0	0	AdRoit
0	0	AdRoit
0	0	AdRoit
0	0	AdRoit
0	0	AdRoit
0	0	AdRoit
0	0	AdRoit
0	0	AdRoit
0	0	AdRoit
0	0	AdRoit
0	0	AdRoit
0	0	AdRoit
0	0	AdRoit
0	0	AdRoit
0	0	AdRoit
0	0	AdRoit
0	0	AdRoit
0	0	AdRoit
0	0	AdRoit
0	0	AdRoit
0	0	AdRoit
0	0	AdRoit
0	0	AdRoit
0	0	AdRoit
0	0	AdRoit
0	0	AdRoit
0	0	AdRoit
0	0	AdRoit
0	0	AdRoit
0	0	AdRoit
0	0	AdRoit
0	0	AdRoit
0	0	AdRoit
0	0	AdRoit
0	0	AdRoit
0	0	AdRoit
0	0	AdRoit
0	0	AdRoit
0	0	AdRoit
0	0	AdRoit
0	0	AdRoit
0	0	AdRoit
0	0	AdRoit
0	0	AdRoit
0	0	AdRoit
0	0	AdRoit
0	0	AdRoit
0	0	AdRoit
0	0	AdRoit
0	0	AdRoit
0	0	AdRoit
0	0	AdRoit
0	0	AdRoit
0	0	AdRoit
0	0	AdRoit
0	0	AdRoit
0	0	AdRoit
0	0	AdRoit
0	0	AdRoit
0	0	AdRoit
0	0	AdRoit
0	0	AdRoit
0	0	AdRoit
0	0	AdRoit
0	0	AdRoit
0	0	AdRoit
0	0	AdRoit
0	0	AdRoit
0	0	AdRoit
0	0	AdRoit
0	0	AdRoit
0	0	AdRoit
0	0	AdRoit
0	0	AdRoit
0	0	AdRoit
0	0	AdRoit
0	0	AdRoit
0	0	AdRoit
0	0	AdRoit
0	0	AdRoit
0	0	AdRoit
0	0	AdRoit
0	0	AdRoit
0	0	AdRoit
0	0	AdRoit
0	0	AdRoit
0	0	AdRoit
0	0	AdRoit
0	0	AdRoit
0	0	AdRoit
0	0	AdRoit
0	0	AdRoit
0	0	AdRoit
0	0	AdRoit
0	0	AdRoit
0	0	AdRoit
0	0	AdRoit
0	0	AdRoit
0	0	AdRoit
0	0	AdRoit
0	0	AdRoit
0	0	AdRoit
0	0	AdRoit
0	0	AdRoit
0	0	AdRoit
0	0	AdRoit
0	0	AdRoit
0	0	AdRoit
0	0	AdRoit
0	0	AdRoit
0	0	AdRoit
0	0	AdRoit
0	0	AdRoit
0	0	AdRoit
0	0	AdRoit
0	0	AdRoit
0	0	AdRoit
0	0	AdRoit
0	0	AdRoit
0	0	AdRoit
0	0	AdRoit
0	0	AdRoit
0	0	AdRoit
0	0	AdRoit
0	0	AdRoit
0	0	AdRoit
0	0	AdRoit
0	0	AdRoit
0	0	AdRoit
0	0	AdRoit
0	0	AdRoit
0	0	AdRoit
0	0	AdRoit
0	0	AdRoit
0	0	AdRoit
0	0	AdRoit
0	0	AdRoit
0	0	AdRoit
0	0	AdRoit
0	0	AdRoit
0	0	AdRoit
0	0	AdRoit
0	0	AdRoit
0	0	AdRoit
0	0	AdRoit
0	0	AdRoit
0	0	AdRoit
0	0	AdRoit
0	0	AdRoit
0	0	AdRoit
0	0	AdRoit
0	0	AdRoit
0	0	AdRoit
0	0	AdRoit
0	0	AdRoit
0	0	AdRoit
0	0	AdRoit
0	0	AdRoit
0	0	AdRoit
0	0	AdRoit
0	0	AdRoit
0	0	AdRoit
0	0	AdRoit
0	0	AdRoit
0	0	AdRoit
0	0	AdRoit
0	0	AdRoit
0	0	AdRoit
0	0	AdRoit
0	0	AdRoit
0	0	AdRoit
0	0	AdRoit
0	0	AdRoit
0	0	AdRoit
0	0	AdRoit
0	0	AdRoit
0	0	AdRoit
0	0	AdRoit
0	0	AdRoit
0	0	AdRoit
0	0	AdRoit
0	0	AdRoit
0	0	AdRoit
0	0	AdRoit
0	0	AdRoit
0	0	AdRoit
0	0	AdRoit
0	0	AdRoit
0	0	AdRoit
0	0	AdRoit
0	0	AdRoit
0	0	AdRoit
0	0	AdRoit
0	0	AdRoit
0	0	AdRoit
0	0	AdRoit
0	0	AdRoit
0	0	AdRoit
0	0	AdRoit
0	0	AdRoit
0	0	AdRoit
0	0	AdRoit
0	0	AdRoit
0	0	AdRoit
0	0	AdRoit
0	0	AdRoit
0	0	AdRoit
0	0	AdRoit
0	0	AdRoit
0	0	AdRoit
0	0	AdRoit
0	0	AdRoit
0	0	AdRoit
0	0	AdRoit
0	0	AdRoit
0	0	AdRoit
0	0	AdRoit
0	0	AdRoit
0	0	AdRoit
0	0	AdRoit
0	0	AdRoit
0	0	AdRoit
0	0	AdRoit
0	0	AdRoit
0	0	AdRoit
0	0	AdRoit
0	0	AdRoit
0	0	AdRoit
0	0	AdRoit
0	0	AdRoit
0	0	AdRoit
0	0	AdRoit
0	0	AdRoit
0	0	AdRoit
0	0	AdRoit
0	0	AdRoit
0	0	AdRoit
0	0	AdRoit
0	0	AdRoit
0	0	AdRoit
0	0	AdRoit
0	0	AdRoit
0	0	AdRoit
0	0	AdRoit
0	0	AdRoit
0	0	AdRoit
0	0	AdRoit
0	0	AdRoit
0	0	AdRoit
0	0	AdRoit
0	0	AdRoit
0	0	AdRoit
0	0	AdRoit
0	0	AdRoit
0	0	AdRoit
0	0	AdRoit
0	0	AdRoit
0	0	AdRoit
0	0	AdRoit
0	0	AdRoit
0	0	AdRoit
0	0	AdRoit
0	0	AdRoit
0	0	AdRoit
0	0	AdRoit
0	0	AdRoit
0	0	AdRoit
0	0	AdRoit
0	0	AdRoit
0	0	AdRoit
0	0	AdRoit
0	0	AdRoit
0	0	AdRoit
0	0	AdRoit
0	0	AdRoit
0	0	AdRoit
0	0	AdRoit
0	0	AdRoit
0	0	AdRoit
0	0	AdRoit
0	0	AdRoit
0	0	AdRoit
0	0	AdRoit
0	0	AdRoit
0	0	AdRoit
0	0	AdRoit
0	0	AdRoit
0	0	AdRoit
0	0	AdRoit
0	0	AdRoit
0	0	AdRoit
0	0	AdRoit
0	0	AdRoit
0	0	AdRoit
0	0	AdRoit
0	0	AdRoit
0	0	AdRoit
0	0	AdRoit
0	0	AdRoit
0	0	AdRoit
0	0	AdRoit
0	0	AdRoit
0	0	AdRoit
0	0	AdRoit
0	0	AdRoit
0	0	AdRoit
0	0	AdRoit
0	0	AdRoit
0	0	AdRoit
0	0	AdRoit
0	0	AdRoit
0	0	AdRoit
0	0	AdRoit
0	0	AdRoit
0	0	AdRoit
0	0	AdRoit
0	0	AdRoit
0	0	AdRoit
0	0	AdRoit
0	0	AdRoit
0	0	AdRoit
0	0	AdRoit
0	0	AdRoit
0	0	AdRoit
0	0	AdRoit
0	0	AdRoit
0	0	AdRoit
0	0	AdRoit
0	0	AdRoit
0	0	AdRoit
0	0	AdRoit
0	0	AdRoit
0	0	AdRoit
0	0	AdRoit
0	0	AdRoit
0	0	AdRoit
0	0	AdRoit
0	0	AdRoit
0	0	AdRoit
0	0	AdRoit
0	0	AdRoit
0	0	AdRoit
0	0	AdRoit
0	0	AdRoit
0	0	AdRoit
0	0	AdRoit
0	0	AdRoit
0	0	AdRoit
0	0	AdRoit
0	0	AdRoit
0	0	AdRoit
0	0	AdRoit
0	0	AdRoit
0	0	AdRoit
0	0	AdRoit
0	0	AdRoit
0	0	AdRoit
0	0	AdRoit
0	0	AdRoit
0	0	AdRoit
0	0	AdRoit
0	0	AdRoit
0	0	AdRoit
0	0	AdRoit
0	0	AdRoit
0	0	AdRoit
0	0	AdRoit
0	0	AdRoit
0	0	AdRoit
0	0	AdRoit
0	0	AdRoit
0	0	AdRoit
0	0	AdRoit
0	0	AdRoit
0	0	AdRoit
0	0	AdRoit
0	0	AdRoit
0	0	AdRoit
0	0	AdRoit
0	0	AdRoit
0	0	AdRoit
0	0	AdRoit
0	0	AdRoit
0	0	AdRoit
0	0	AdRoit
0	0	AdRoit
0	0	AdRoit
0	0	AdRoit
0	0	AdRoit
0	0	AdRoit
0	0	AdRoit
0	0	AdRoit
0	0	AdRoit
0	0	AdRoit
0	0	AdRoit
0	0	AdRoit
0	0	AdRoit
0	0	AdRoit
0	0	AdRoit
0	0	AdRoit
0	0	AdRoit
0	0	AdRoit
0	0	AdRoit
0	0	AdRoit
0	0	AdRoit
0	0	AdRoit
0	0	AdRoit
0	0	AdRoit
0	0	AdRoit
0	0	AdRoit
0	0	AdRoit
0	0	AdRoit
0	0	AdRoit
0	0	AdRoit
0	0	AdRoit
0	0	AdRoit
0	0	AdRoit
0	0	AdRoit
0	0	AdRoit
0	0	AdRoit
0	0	AdRoit
0	0	AdRoit
0	0	AdRoit
0	0	AdRoit
0	0	AdRoit
0	0	AdRoit
0	0	AdRoit
0	0	AdRoit
0	0	AdRoit
0	0	AdRoit
0	0	AdRoit
0	0	AdRoit
0	0	AdRoit
0	0	AdRoit
0	0	AdRoit
0	0	AdRoit
0	0	AdRoit
0	0	AdRoit
0	0	AdRoit
0	0	AdRoit
0	0	AdRoit
0	0	AdRoit
0	0	AdRoit
0	0	AdRoit
0	0	AdRoit
0	0	AdRoit
0	0	AdRoit
0	0	AdRoit
0	0	AdRoit
0	0	AdRoit
0	0	AdRoit
0	0	AdRoit
0	0	AdRoit
0	0	AdRoit
0	0	AdRoit
0	0	AdRoit
0	0	AdRoit
0	0	AdRoit
0	0	AdRoit
0	0	AdRoit
0	0	AdRoit
0	0	AdRoit
0	0	AdRoit
0	0	AdRoit
0	0	AdRoit
0	0	AdRoit
0	0	AdRoit
0	0	AdRoit
0	0	AdRoit
0	0	AdRoit
0	0	AdRoit
0	0	AdRoit
0	0	AdRoit
0	0	AdRoit
0	0	AdRoit
0	0	AdRoit
0	0	AdRoit
0	0	AdRoit
0	0	AdRoit
0	0	AdRoit
0	0	AdRoit
0	0	AdRoit
0	0	AdRoit
0	0	AdRoit
0	0	AdRoit
0	0	AdRoit
0	0	AdRoit
0	0	AdRoit
0	0	AdRoit
0	0	AdRoit
0	0	AdRoit
0	0	AdRoit
0	0	AdRoit
0	0	AdRoit
0	0	AdRoit
0	0	AdRoit
0	0	AdRoit
0	0	AdRoit
0	0	AdRoit
0	0	AdRoit
0	0	AdRoit
0	0	AdRoit
0	0	AdRoit
0	0	AdRoit
0	0	AdRoit
0	0	AdRoit
0	0	AdRoit
0	0	AdRoit
0	0	AdRoit
0	0	AdRoit
0	0	AdRoit
0	0	AdRoit
0	0	AdRoit
0	0	AdRoit
0	0	AdRoit
0	0	AdRoit
0	0	AdRoit
0	0	AdRoit
0	0	AdRoit
0	0	AdRoit
0	0	AdRoit
0	0	AdRoit
0	0	AdRoit
0	0	AdRoit
0	0	AdRoit
0	0	AdRoit
0	0	AdRoit
0	0	AdRoit
0	0	AdRoit
0	0	AdRoit
0	0	AdRoit
0	0	AdRoit
0	0	AdRoit
0	0	AdRoit
0	0	AdRoit
0	0	AdRoit
0	0	AdRoit
0	0	AdRoit
0	0	AdRoit
0	0	AdRoit
0	0	AdRoit
0	0	AdRoit
0	0	AdRoit
0	0	AdRoit
0	0	AdRoit
0	0	AdRoit
0	0	AdRoit
0	0	AdRoit
0	0	AdRoit
0	0	AdRoit
0	0	AdRoit
0	0	AdRoit
0	0	AdRoit
0	0	AdRoit
0	0	AdRoit
0	0	AdRoit
0	0	AdRoit
0	0	AdRoit
0	0	AdRoit
0	0	AdRoit
0	0	AdRoit
0	0	AdRoit
0	0	AdRoit
0	0	AdRoit
0	0	AdRoit
0	0	AdRoit
0	0	AdRoit
0	0	AdRoit
0	0	AdRoit
0	0	AdRoit
0	0	AdRoit
0	0	AdRoit
0	0	AdRoit
0	0	AdRoit
0	0	AdRoit
0	0	AdRoit
0	0	AdRoit
0	0	AdRoit
0	0	AdRoit
0	0	AdRoit
0	0	AdRoit
0	0	AdRoit
0	0	AdRoit
0	0	AdRoit
0	0	AdRoit
0	0	AdRoit
0	0	AdRoit
0	0	AdRoit
0	0	AdRoit
0	0	AdRoit
0	0	AdRoit
0	0	AdRoit
0	0	AdRoit
0	0	AdRoit
0	0	AdRoit
0	0	AdRoit
0	0	AdRoit
0	0	AdRoit
0	0	AdRoit
0	0	AdRoit
0	0	AdRoit
0	0	AdRoit
0	0	AdRoit
0	0	AdRoit
0	0	AdRoit
0	0	AdRoit
0	0	AdRoit
0	0	AdRoit
0	0	AdRoit
0	0	AdRoit
0	0	AdRoit
0	0	AdRoit
0	0	AdRoit
0	0	AdRoit
0	0	AdRoit
0	0	AdRoit
0	0	AdRoit
0	0	AdRoit
0	0	AdRoit
0	0	AdRoit
0	0	AdRoit
0	0	AdRoit
0	0	AdRoit
0	0	AdRoit
0	0	AdRoit
0	0	AdRoit
0	0	AdRoit
0	0	AdRoit
0	0	AdRoit
0	0	AdRoit
0	0	AdRoit
0	0	AdRoit
0	0	AdRoit
0	0	AdRoit
0	0	AdRoit
0	0	AdRoit
0	0	AdRoit
0	0	AdRoit
0	0	AdRoit
0	0	AdRoit
0	0	AdRoit
0	0	AdRoit
0	0	AdRoit
0	0	AdRoit
0	0	AdRoit
0	0	AdRoit
0	0	AdRoit
0	0	AdRoit
0	0	AdRoit
0	0	AdRoit
0	0	AdRoit
0	0	AdRoit
0	0	AdRoit
0	0	AdRoit
0	0	AdRoit
0	0	AdRoit
0	0	AdRoit
0	0	AdRoit
0	0	AdRoit
0	0	AdRoit
0	0	AdRoit
0	0	AdRoit
0	0	AdRoit
0	0	AdRoit
0	0	AdRoit
0	0	AdRoit
0	0	AdRoit
0	0	AdRoit
0	0	AdRoit
0	0	AdRoit
0	0	AdRoit
0	0	AdRoit
0	0	AdRoit
0	0	AdRoit
0	0	AdRoit
0	0	AdRoit
0	0	AdRoit
0	0	AdRoit
0	0	AdRoit
0	0	AdRoit
0	0	AdRoit
0	0	AdRoit
0	0	AdRoit
0	0	AdRoit
0	0	AdRoit
0	0	AdRoit
0	0	AdRoit
0	0	AdRoit
0	0	AdRoit
0	0	AdRoit
0	0	AdRoit
0	0	AdRoit
0	0	AdRoit
0	0	AdRoit
0	0	AdRoit
0	0	AdRoit
0	0	AdRoit
0	0	AdRoit
0	0	AdRoit
0	0	AdRoit
0	0	AdRoit
0	0	AdRoit
0	0	AdRoit
0	0	AdRoit
0	0	AdRoit
0	0	AdRoit
0	0	AdRoit
0	0	AdRoit
0	0	AdRoit
0	0	AdRoit
0	0	AdRoit
0	0	AdRoit
0	0	AdRoit
0	0	AdRoit
0	0	AdRoit
0	0	AdRoit
0	0	AdRoit
0	0	AdRoit
0	0	AdRoit
0	0	AdRoit
0	0	AdRoit
0	0	AdRoit
0	0	AdRoit
0	0	AdRoit
0	0	AdRoit
0	0	AdRoit
0	0	AdRoit
0	0	AdRoit
0	0	AdRoit
0	0	AdRoit
0	0	AdRoit
0	0	AdRoit
0	0	AdRoit
0	0	AdRoit
0	0	AdRoit
0	0	AdRoit
0	0	AdRoit
0	0	AdRoit
0	0	AdRoit
0	0	AdRoit
0	0	AdRoit
0	0	AdRoit
0	0	AdRoit
0	0	AdRoit
0	0	AdRoit
0	0	AdRoit
0	0	AdRoit
0	0	AdRoit
0	0	AdRoit
0	0	AdRoit
0	0	AdRoit
0	0	AdRoit
0	0	AdRoit
0	0	AdRoit
0	0	AdRoit
0	0	AdRoit
0	0	AdRoit
0	0	AdRoit
0	0	AdRoit
0	0	AdRoit
0	0	AdRoit
0	0	AdRoit
0	0	AdRoit
0	0	AdRoit
0	0	AdRoit
0	0	AdRoit
0	0	AdRoit
0	0	AdRoit
0	0	AdRoit
0	0	AdRoit
0	0	AdRoit
0	0	AdRoit
0	0	AdRoit
0	0	AdRoit
0	0	AdRoit
0	0	AdRoit
0	0	AdRoit
0	0	AdRoit
0	0	AdRoit
0	0	AdRoit
0	0	AdRoit
0	0	AdRoit
0	0	AdRoit
0	0	AdRoit
0	0	AdRoit
0	0	AdRoit
0	0	AdRoit
0	0	AdRoit
0	0	AdRoit
0	0	AdRoit
0	0	AdRoit
0	0	AdRoit
0	0	AdRoit
0	0	AdRoit
0	0	AdRoit
0	0	AdRoit
0	0	AdRoit
0	0	AdRoit
0	0	AdRoit
0	0	AdRoit
0	0	AdRoit
0	0	AdRoit
0	0	AdRoit
0	0	AdRoit
0	0	AdRoit
0	0	AdRoit
0	0	AdRoit
0	0	AdRoit
0	0	AdRoit
0	0	AdRoit
0	0	AdRoit
0	0	AdRoit
0	0	AdRoit
0	0	AdRoit
0	0	AdRoit
0	0	AdRoit
0	0	AdRoit
0	0	AdRoit
0	0	AdRoit
0	0	AdRoit
0	0	AdRoit
0	0	AdRoit
0	0	AdRoit
0	0	AdRoit
0	0	AdRoit
0	0	AdRoit
0	0	AdRoit
0	0	AdRoit
0	0	AdRoit
0	0	AdRoit
0	0	AdRoit
0	0	AdRoit
0	0	AdRoit
0	0	AdRoit
0	0	AdRoit
0	0	AdRoit
0	0	AdRoit
0	0	AdRoit
0	0	AdRoit
0	0	AdRoit
0	0	AdRoit
0	0	AdRoit
0	0	AdRoit
0	0	AdRoit
0	0	AdRoit
0	0	AdRoit
0	0	AdRoit
0	0	AdRoit
0	0	AdRoit
0	0	AdRoit
0	0	AdRoit
0	0	AdRoit
0	0	AdRoit
0	0	AdRoit
0	0	AdRoit
0	0	AdRoit
0	0	AdRoit
0	0	AdRoit
0	0	AdRoit
0	0	AdRoit
0	0	AdRoit
0	0	AdRoit
0	0	AdRoit
0	0	AdRoit
0	0	AdRoit
0	0	AdRoit
0	0	AdRoit
0	0	AdRoit
0	0	AdRoit
0	0	AdRoit
0	0	AdRoit
0	0	AdRoit
0	0	AdRoit
0	0	AdRoit
0	0	AdRoit
0	0	AdRoit
0	0	AdRoit
0	0	AdRoit
0	0	AdRoit
0	0	AdRoit
0	0	AdRoit
0	0	AdRoit
0	0	AdRoit
0	0	AdRoit
0	0	AdRoit
0	0	AdRoit
0	0	AdRoit
0	0	AdRoit
0	0	AdRoit
0	0	AdRoit
0	0	AdRoit
0	0	AdRoit
0	0	AdRoit
0	0	AdRoit
0	0	AdRoit
0	0	AdRoit
0	0	AdRoit
0	0	AdRoit
0	0	AdRoit
0	0	AdRoit
0	0	AdRoit
0	0	AdRoit
0	0	AdRoit
0	0	AdRoit
0	0	AdRoit
0	0	AdRoit
0	0	AdRoit
0	0	AdRoit
0	0	AdRoit
0	0	AdRoit
0	0	AdRoit
0	0	AdRoit
0	0	AdRoit
0	0	AdRoit
0	0	AdRoit
0	0	AdRoit
0	0	AdRoit
0	0	AdRoit
0	0	AdRoit
0	0	AdRoit
0	0	AdRoit
0	0	AdRoit
0	0	AdRoit
0	0	AdRoit
0	0	AdRoit
0	0	AdRoit
0	0	AdRoit
0	0	AdRoit
0	0	AdRoit
0	0	AdRoit
0	0	AdRoit
0	0	AdRoit
0	0	AdRoit
0	0	AdRoit
0	0	AdRoit
0	0	AdRoit
0	0	AdRoit
0	0	AdRoit
0	0	AdRoit
0	0	AdRoit
0	0	AdRoit
0	0	AdRoit
0	0	AdRoit
0	0	AdRoit
0	0	AdRoit
0	0	AdRoit
0	0	AdRoit
0	0	AdRoit
0	0	AdRoit
0	0	AdRoit
0	0	AdRoit
0	0	AdRoit
0	0	AdRoit
0	0	AdRoit
0	0	AdRoit
0	0	AdRoit
0	0	AdRoit
0	0	AdRoit
0	0	AdRoit
0	0	AdRoit
0	0	AdRoit
0	0	AdRoit
0	0	AdRoit
0	0	AdRoit
0	0	AdRoit
0	0	AdRoit
0	0	AdRoit
0	0	AdRoit
0	0	AdRoit
0	0	AdRoit
0	0	AdRoit
0	0	AdRoit
0	0	AdRoit
0	0	AdRoit
0	0	AdRoit
0	0	AdRoit
0	0	AdRoit
0	0	AdRoit
0	0	AdRoit
0	0	AdRoit
0	0	AdRoit
0	0	AdRoit
0	0	AdRoit
0	0	AdRoit
0	0	AdRoit
0	0	AdRoit
0	0	AdRoit
0	0	AdRoit
0	0	AdRoit
0	0	AdRoit
0	0	AdRoit
0	0	AdRoit
0	0	AdRoit
0	0	AdRoit
0	0	AdRoit
0	0	AdRoit
0	0	AdRoit
0	0	AdRoit
0	0	AdRoit
0	0	AdRoit
0	0	AdRoit
0	0	AdRoit
0	0	AdRoit
0	0	AdRoit
0	0	AdRoit
0	0	AdRoit
0	0	AdRoit
0	0	AdRoit
0	0	AdRoit
0	0	AdRoit
0	0	AdRoit
0	0	AdRoit
0	0	AdRoit
0	0	AdRoit
0	0	AdRoit
0	0	AdRoit
0	0	AdRoit
0	0	AdRoit
0	0	AdRoit
0	0	AdRoit
0	0	AdRoit
0	0	AdRoit
0	0	AdRoit
0	0	AdRoit
0	0	AdRoit
0	0	AdRoit
0	0	AdRoit
0	0	AdRoit
0	0	AdRoit
0	0	AdRoit
0	0	AdRoit
0	0	AdRoit
0	0	AdRoit
0	0	AdRoit
0	0	AdRoit
0	0	AdRoit
0	0	AdRoit
0	0	AdRoit
0	0	AdRoit
0	0	AdRoit
0	0	AdRoit
0	0	AdRoit
0	0	AdRoit
0	0	AdRoit
0	0	AdRoit
0	0	AdRoit
0	0	AdRoit
0	0	AdRoit
0	0	AdRoit
0	0	AdRoit
0	0	AdRoit
0	0	AdRoit
0	0	AdRoit
0	0	AdRoit
0	0	AdRoit
0	0	AdRoit
0	0	AdRoit
0	0	AdRoit
0	0	AdRoit
0	0	AdRoit
0	0	AdRoit
0	0	AdRoit
0	0	AdRoit
0	0	AdRoit
0	0	AdRoit
0	0	AdRoit
0	0	AdRoit
0	0	AdRoit
0	0	AdRoit
0	0	AdRoit
0	0	AdRoit
0	0	AdRoit
0	0	AdRoit
0	0	AdRoit
0	0	AdRoit
0	0	AdRoit
0	0	AdRoit
0	0	AdRoit
0	0	AdRoit
0	0	AdRoit
0	0	AdRoit
0	0	AdRoit
0	0	AdRoit
0	0	AdRoit
0	0	AdRoit
0	0	AdRoit
0	0	AdRoit
0	0	AdRoit
0	0	AdRoit
0	0	AdRoit
0	0	AdRoit
0	0	AdRoit
0	0	AdRoit
0	0	AdRoit
0	0	AdRoit
0	0	AdRoit
0	0	AdRoit
0	0	AdRoit
0	0	AdRoit
0	0	AdRoit
0	0	AdRoit
0	0	AdRoit
0	0	AdRoit
0	0	AdRoit
0	0	AdRoit
0	0	AdRoit
0	0	AdRoit
0	0	AdRoit
0	0	AdRoit
0	0	AdRoit
0	0	AdRoit
0	0	AdRoit
0	0	AdRoit
0	0	AdRoit
0	0	AdRoit
0	0	AdRoit
0	0	AdRoit
0	0	AdRoit
0	0	AdRoit
0	0	AdRoit
0	0	AdRoit
0	0	AdRoit
0	0	AdRoit
0	0	AdRoit
0	0	AdRoit
0	0	AdRoit
0	0	AdRoit
0	0	AdRoit
0	0	AdRoit
0	0	AdRoit
0	0	AdRoit
0	0	AdRoit
0	0	AdRoit
0	0	AdRoit
0	0	AdRoit
0	0	AdRoit
0	0	AdRoit
0	0	AdRoit
0	0	AdRoit
0	0	AdRoit
0	0	AdRoit
0	0	AdRoit
0	0	AdRoit
0	0	AdRoit
0	0	AdRoit
0	0	AdRoit
0	0	AdRoit
0	0	AdRoit
0	0	AdRoit
0	0	AdRoit
0	0	AdRoit
0	0	AdRoit
0	0	AdRoit
0	0	AdRoit
0	0	AdRoit
0	0	AdRoit
0	0	AdRoit
0	0	AdRoit
0	0	AdRoit
0	0	AdRoit
0	0	AdRoit
0	0	AdRoit
0	0	AdRoit
0	0	AdRoit
0	0	AdRoit
0	0	AdRoit
0	0	AdRoit
0	0	AdRoit
0	0	AdRoit
0	0	AdRoit
0	0	AdRoit
0	0	AdRoit
0	0	AdRoit
0	0	AdRoit
0	0	AdRoit
0	0	AdRoit
0	0	AdRoit
0	0	AdRoit
0	0	AdRoit
0	0	AdRoit
0	0	AdRoit
0	0	AdRoit
0	0	AdRoit
0	0	AdRoit
0	0	AdRoit
0	0	AdRoit
0	0	AdRoit
0	0	AdRoit
0	0	AdRoit
0	0	AdRoit
0	0	AdRoit
0	0	AdRoit
0	0	AdRoit
0	0	AdRoit
0	0	AdRoit
0	0	AdRoit
0	0	AdRoit
0	0	AdRoit
0	0	AdRoit
0	0	AdRoit
0	0	AdRoit
0	0	AdRoit
0	0	AdRoit
0	0	AdRoit
0	0	AdRoit
0	0	AdRoit
0	0	AdRoit
0	0	AdRoit
0	0	AdRoit
0	0	AdRoit
0	0	AdRoit
0	0	AdRoit
0	0	AdRoit
0	0	AdRoit
0	0	AdRoit
0	0	AdRoit
0	0	AdRoit
0	0	AdRoit
0	0	AdRoit
0	0	AdRoit
0	0	AdRoit
0	0	AdRoit
0	0	AdRoit
0	0	AdRoit
0	0	AdRoit
0	0	AdRoit
0	0	AdRoit
0	0	AdRoit
0	0	AdRoit
0	0	AdRoit
0	0	AdRoit
0	0	AdRoit
0	0	AdRoit
0	0	AdRoit
0	0	AdRoit
0	0	AdRoit
0	0	AdRoit
0	0	AdRoit
0	0	AdRoit
0	0	AdRoit
0	0	AdRoit
0	0	AdRoit
0	0	AdRoit
0	0	AdRoit
0	0	AdRoit
0	0	AdRoit
0	0	AdRoit
0	0	AdRoit
0	0	AdRoit
0	0	AdRoit
0	0	AdRoit
0	0	AdRoit
0	0	AdRoit
0	0	AdRoit
0	0	AdRoit
0	0	AdRoit
0	0	AdRoit
0	0	AdRoit
0	0	AdRoit
0	0	AdRoit
0	0	AdRoit
0	0	AdRoit
0	0	AdRoit
0	0	AdRoit
0	0	AdRoit
0	0	AdRoit
0	0	AdRoit
0	0	AdRoit
0	0	AdRoit
0	0	AdRoit
0	0	AdRoit
0	0	AdRoit
0	0	AdRoit
0	0	AdRoit
0	0	AdRoit
0	0	AdRoit
0	0	AdRoit
0	0	AdRoit
0	0	AdRoit
0	0	AdRoit
0	0	AdRoit
0	0	AdRoit
0	0	AdRoit
0	0	AdRoit
0	0	AdRoit
0	0	AdRoit
0	0	AdRoit
0	0	AdRoit
0	0	AdRoit
0	0	AdRoit
0	0	AdRoit
0	0	AdRoit
0	0	AdRoit
0	0	AdRoit
0	0	AdRoit
0	0	AdRoit
0	0	AdRoit
0	0	AdRoit
0	0	AdRoit
0	0	AdRoit
0	0	AdRoit
0	0	AdRoit
0	0	AdRoit
0	0	AdRoit
0	0	AdRoit
0	0	AdRoit
0	0	AdRoit
0	0	AdRoit
0	0	AdRoit
0	0	AdRoit
0	0	AdRoit
0	0	AdRoit
0	0	AdRoit
0	0	AdRoit
0	0	AdRoit
0	0	AdRoit
0	0	AdRoit
0	0	AdRoit
0	0	AdRoit
0	0	AdRoit
0	0	AdRoit
0	0	AdRoit
0	0	AdRoit
0	0	AdRoit
0	0	AdRoit
0	0	AdRoit
0	0	AdRoit
0	0	AdRoit
0	0	AdRoit
0	0	AdRoit
0	0	AdRoit
0	0	AdRoit
0	0	AdRoit
0	0	AdRoit
0	0	AdRoit
0	0	AdRoit
0	0	AdRoit
0	0	AdRoit
0	0	AdRoit
0	0	AdRoit
0	0	AdRoit
0	0	AdRoit
0	0	AdRoit
0	0	AdRoit
0	0	AdRoit
0	0	AdRoit
0	0	AdRoit
0	0	AdRoit
0	0	AdRoit
0	0	AdRoit
0	0	AdRoit
0	0	AdRoit
0	0	AdRoit
0	0	AdRoit
0	0	AdRoit
0	0	AdRoit
0	0	AdRoit
0	0	AdRoit
0	0	AdRoit
0	0	AdRoit
0	0	AdRoit
0	0	AdRoit
0	0	AdRoit
0	0	AdRoit
0	0	AdRoit
0	0	AdRoit
0	0	AdRoit
0	0	AdRoit
0	0	AdRoit
0	0	AdRoit
0	0	AdRoit
0	0	AdRoit
0	0	AdRoit
0	0	AdRoit
0	0	AdRoit
0	0	AdRoit
0	0	AdRoit
0	0	AdRoit
0	0	AdRoit
0	0	AdRoit
0	0	AdRoit
0	0	AdRoit
0	0	AdRoit
0	0	AdRoit
0	0	AdRoit
0	0	AdRoit
0	0	AdRoit
0	0	AdRoit
0	0	AdRoit
0	0	AdRoit
0	0	AdRoit
0	0	AdRoit
0	0	AdRoit
0	0	AdRoit
0	0	AdRoit
0	0	AdRoit
0	0	AdRoit
0	0	AdRoit
0	0	AdRoit
0	0	AdRoit
0	0	AdRoit
0	0	AdRoit
0	0	AdRoit
0	0	AdRoit
0	0	AdRoit
0	0	AdRoit
0	0	AdRoit
0	0	AdRoit
0	0	AdRoit
0	0	AdRoit
0	0	AdRoit
0	0	AdRoit
0	0	AdRoit
0	0	AdRoit
0	0	AdRoit
0	0	AdRoit
0	0	AdRoit
0	0	AdRoit
0	0	AdRoit
0	0	AdRoit
0	0	AdRoit
0	0	AdRoit
0	0	AdRoit
0	0	AdRoit
0	0	AdRoit
0	0	AdRoit
0	0	AdRoit
0	0	AdRoit
0	0	AdRoit
0	0	AdRoit
0	0	AdRoit
0	0	AdRoit
0	0	AdRoit
0	0	AdRoit
0	0	AdRoit
0	0	AdRoit
0	0	AdRoit
0	0	AdRoit
0	0	AdRoit
0	0	AdRoit
0	0	AdRoit
0	0	AdRoit
0	0	AdRoit
0	0	AdRoit
0	0	AdRoit
0	0	AdRoit
0	0	AdRoit
0	0	AdRoit
0	0	AdRoit
0	0	AdRoit
0	0	AdRoit
0	0	AdRoit
0	0	AdRoit
0	0	AdRoit
0	0	AdRoit
0	0	AdRoit
0	0	AdRoit
0	0	AdRoit
0	0	AdRoit
0	0	AdRoit
0	0	AdRoit
0	0	AdRoit
0	0	AdRoit
0	0	AdRoit
0	0	AdRoit
0	0	AdRoit
0	0	AdRoit
0	0	AdRoit
0	0	AdRoit
0	0	AdRoit
0	0	AdRoit
0	0	AdRoit
0	0	AdRoit
0	0	AdRoit
0	0	AdRoit
0	0	AdRoit
0	0	AdRoit
0	0	AdRoit
0	0	AdRoit
0	0	AdRoit
0	0	AdRoit
0	0	AdRoit
0	0	AdRoit
0	0	AdRoit
0	0	AdRoit
0	0	AdRoit
0	0	AdRoit
0	0	AdRoit
0	0	AdRoit
0	0	AdRoit
0	0	AdRoit
0	0	AdRoit
0	0	AdRoit
0	0	AdRoit
0	0	AdRoit
0	0	AdRoit
0	0	AdRoit
0	0	AdRoit
0	0	AdRoit
0	0	AdRoit
0	0	AdRoit
0	0	AdRoit
0	0	AdRoit
0	0	AdRoit
0	0	AdRoit
0	0	AdRoit
0	0	AdRoit
0	0	AdRoit
0	0	AdRoit
0	0	AdRoit
0	0	AdRoit
0	0	AdRoit
0	0	AdRoit
0	0	AdRoit
0	0	AdRoit
0	0	AdRoit
0	0	AdRoit
0	0	AdRoit
0	0	AdRoit
0	0	AdRoit
0	0	AdRoit
0	0	AdRoit
0	0	AdRoit
0	0	AdRoit
0	0	AdRoit
0	0	AdRoit
0	0	AdRoit
0	0	AdRoit
0	0	AdRoit
0	0	AdRoit
0	0	AdRoit
0	0	AdRoit
0	0	AdRoit
0	0	AdRoit
0	0	AdRoit
0	0	AdRoit
0	0	AdRoit
0	0	AdRoit
0	0	AdRoit
0	0	AdRoit
0	0	AdRoit
0	0	AdRoit
0	0	AdRoit
0	0	AdRoit
0	0	AdRoit
0	0	AdRoit
0	0	AdRoit
0	0	AdRoit
0	0	AdRoit
0	0	AdRoit
0	0	AdRoit
0	0	AdRoit
0	0	AdRoit
0	0	AdRoit
0	0	AdRoit
0	0	AdRoit
0	0	AdRoit
0	0	AdRoit
0	0	AdRoit
0	0	AdRoit
0	0	AdRoit
0	0	AdRoit
0	0	AdRoit
0	0	AdRoit
0	0	AdRoit
0	0	AdRoit
0	0	AdRoit
0	0	AdRoit
0	0	AdRoit
0	0	AdRoit
0	0	AdRoit
0	0	AdRoit
0	0	AdRoit
0	0	AdRoit
0	0	AdRoit
0	0	AdRoit
0	0	AdRoit
0	0	AdRoit
0	0	AdRoit
0	0	AdRoit
0	0	AdRoit
0	0	AdRoit
0	0	AdRoit
0	0	AdRoit
0	0	AdRoit
0	0	AdRoit
0	0	AdRoit
0	0	AdRoit
0	0	AdRoit
0	0	AdRoit
0	0	AdRoit
0	0	AdRoit
0	0	AdRoit
0	0	AdRoit
0	0	AdRoit
0	0	AdRoit
0	0	AdRoit
0	0	AdRoit
0	0	AdRoit
0	0	AdRoit
0	0	AdRoit
0	0	AdRoit
0	0	AdRoit
0	0	AdRoit
0	0	AdRoit
0	0	AdRoit
0	0	AdRoit
0	0	AdRoit
0	0	AdRoit
0	0	AdRoit
0	0	AdRoit
0	0	AdRoit
0	0	AdRoit
0	0	AdRoit
0	0	AdRoit
0	0	AdRoit
0	0	AdRoit
0	0	AdRoit
0	0	AdRoit
0	0	AdRoit
0	0	AdRoit
0	0	AdRoit
0	0	AdRoit
0	0	AdRoit
0	0	AdRoit
0	0	AdRoit
0	0	AdRoit
0	0	AdRoit
0	0	AdRoit
0	0	AdRoit
0	0	AdRoit
0	0	AdRoit
0	0	AdRoit
0	0	AdRoit
0	0	AdRoit
0	0	AdRoit
0	0	AdRoit
0	0	AdRoit
0	0	AdRoit
0	0	AdRoit
0	0	AdRoit
0	0	AdRoit
0	0	AdRoit
0	0	AdRoit
0	0	AdRoit
0	0	AdRoit
0	0	AdRoit
0	0	AdRoit
0	0	AdRoit
0	0	AdRoit
0	0	AdRoit
0	0	AdRoit
0	0	AdRoit
0	0	AdRoit
0	0	AdRoit
[truncated: 38,006 more rows]
