# Supplementary material for: AdRoit is an accurate and robust method to infer complex transcriptome composition
Source: Commun Biol. 2021 Oct 22;4:1218. doi: 10.1038/s42003-021-02739-1 (PMC8536787; doi:10.1038/s42003-021-02739-1)
Supplement: Supplementary file 10 — Supplementary Data 7 [file 42003_2021_2739_MOESM10_ESM.xlsx]

## Sheet: true proportions
Mouse Dorsal root ganglion single cell counts and cell proportions per sample (associated with Fig. 4b, c)
	cell counts					cell proportions
Cell type	Sample1	Sample2	Sample3	Sample4	Sample5	Sample1	Sample2	Sample3	Sample4	Sample5
Endothelial	3	16	16	14	7	0.0182927	0.0296846	0.0337553	0.0173913	0.00510949
NF_Calb1	16	29	44	24	67	0.097561	0.0538033	0.092827	0.0298137	0.0489051
NF_Pvalb	6	13	12	24	58	0.0365854	0.0241187	0.0253165	0.0298137	0.0423358
NF2_Ntrk2.Necab2	3	6	5	17	27	0.0182927	0.0111317	0.0105485	0.021118	0.019708
NP_Mrgpra3	4	10	11	28	51	0.0243902	0.0185529	0.0232068	0.0347826	0.0372263
NP_Mrgprd	36	128	83	190	463	0.219512	0.237477	0.175105	0.236025	0.337956
NP_Nts	10	36	41	130	183	0.0609756	0.0667904	0.0864979	0.161491	0.133577
PEP1_Dcn	4	35	29	28	67	0.0243902	0.0649351	0.0611814	0.0347826	0.0489051
PEP1_S100a11.Tagln2	10	31	19	36	85	0.0609756	0.0575139	0.0400844	0.0447205	0.0620438
PEP1_Slc7a3.Sstr2	16	65	33	85	143	0.097561	0.120594	0.0696203	0.10559	0.10438
PEP2_Htr3a.Sema5a	13	41	35	40	77	0.0792683	0.0760668	0.0738397	0.0496894	0.0562044
PEP3_Trpm8	9	18	28	53	60	0.054878	0.0333952	0.0590717	0.0658385	0.0437956
Satellite.glia	19	53	80	75	22	0.115854	0.0983302	0.168776	0.0931677	0.0160584
Th	15	58	38	61	60	0.0914634	0.107607	0.0801688	0.0757764	0.0437956

## Sheet: estimated proportions
Estimates of cell proportions in the synthetic bulk RNA-seq data of mouse dorsal root ganglion (associated with Fig. 4b, c and Supplementary Fig. 5).
	Cell type	Sample1	Sample2	Sample3	Sample4	Sample5
AdRoit	endothelial	0.0206	0.0297	0.0317	0.0155	0.0045
	NF_Ca1b1	0.0936	0.0736	0.1089	0.0149	0.0332
	NF_Pvalb	0.0374	0.0264	0.0236	0.0291	0.0457
	NF2_Ntrk2.Necab2	0.0046	0.0061	0.01	0.0239	0.0309
	NP_Mrgpra3	0.0369	0.0358	0.0237	0.0432	0.0401
	NP_Mrgprd	0.2169	0.2287	0.139	0.2253	0.3646
	NP_Nts	0.062	0.0522	0.0882	0.1641	0.1516
	PEP1_Dcn	0.0108	0.0905	0.0336	0.0385	0.0455
	PEP1_S100a11.Tagln2	0.081	0.0613	0.0428	0.0682	0.0443
	PEP1_Slc7a3.Sstr2	0.1095	0.0773	0.0948	0.1015	0.0976
	PEP2_Htr3a.Sema5a	0.058	0.0738	0.0894	0.0413	0.0589
	PEP3_Trpm8	0.0708	0.023	0.0971	0.0736	0.0313
	Satellite.glia	0.1051	0.0929	0.1468	0.0956	0.0139
	Th	0.0928	0.1286	0.0704	0.0654	0.038
MuSiC	endothelial	0.0115	0.0434	0.024	0.0208	0.003
	NF_Ca1b1	0.1011	0.0903	0.0676	0	0.0129
	NF_Pvalb	0.0365	0.0064	0.0679	0.0211	0.0551
	NF2_Ntrk2.Necab2	0.0101	0	0.0039	0.0403	0.05
	NP_Mrgpra3	0.0425	0.0071	0.0482	0.0366	0.0329
	NP_Mrgprd	0.2431	0.2063	0.1262	0.2701	0.4212
	NP_Nts	0.0433	0.0829	0.0535	0.1852	0.156
	PEP1_Dcn	0	0.145	0	0.0796	0.0949
	PEP1_S100a11.Tagln2	0.1004	0.0576	0	0	0
	PEP1_Slc7a3.Sstr2	0.1318	0.0041	0.1119	0.0888	0.0769
	PEP2_Htr3a.Sema5a	0.0427	0.0787	0.1061	0.0484	0.0693
	PEP3_Trpm8	0.0783	0	0.1854	0.0598	0
	Satellite.glia	0.1204	0.0866	0.1732	0.0973	0.015
	Th	0.0383	0.1915	0.0321	0.0518	0.0128
Bisque	endothelial	0.0131	0.0273	0.0238	0.0067	0.0288
	NF_Ca1b1	0.0874	0.0614	0.0729	0.0636	0.0381
	NF_Pvalb	0.0208	0.0198	0.0446	0.0249	0.0463
	NF2_Ntrk2.Necab2	0.0187	0.0153	0.0108	0.0265	0.0176
	NP_Mrgpra3	0.0567	0	0.0626	0.0365	0.0015
	NP_Mrgprd	0.2392	0.2392	0.1717	0.281	0.2681
	NP_Nts	0.1066	0.0919	0.059	0.1359	0.1072
	PEP1_Dcn	0.0743	0.0637	0	0.0962	0.043
	PEP1_S100a11.Tagln2	0.0674	0.0489	0.0213	0.0346	0.0427
	PEP1_Slc7a3.Sstr2	0.089	0.0779	0.1577	0.0803	0.1109
	PEP2_Htr3a.Sema5a	0.0307	0.0954	0.0794	0.0517	0.0652
	PEP3_Trpm8	0.0526	0.0467	0.0656	0.0201	0.0581
	Satellite.glia	0.1147	0.0881	0.1318	0.0941	0.0776
	Th	0.0289	0.1243	0.099	0.048	0.095
SPOTlight	endothelial	0.0986	0.128	0.1225	0.0958	0.0927
	NF_Ca1b1	0.149	0.1336	0.1451	0.083	0.1237
	NF_Pvalb	0.0806	0.0602	0.0572	0.0636	0.0799
	NF2_Ntrk2.Necab2	0	0	0	0.0055	0.0032
	NP_Mrgpra3	0.0334	0.0216	0.0131	0.041	0.0474
	NP_Mrgprd	0	0	0	0	0.0285
	NP_Nts	0	0	0	0.0482	0.0452
	PEP1_Dcn	0.0475	0.1164	0.043	0.061	0.0744
	PEP1_S100a11.Tagln2	0	0	0	0	0
	PEP1_Slc7a3.Sstr2	0.061	0.0534	0.0355	0.0732	0.0846
	PEP2_Htr3a.Sema5a	0.1002	0.1303	0.1461	0.1141	0.139
	PEP3_Trpm8	0.0739	0.0205	0.0765	0.0807	0.0707
	Satellite.glia	0.2644	0.2284	0.299	0.2479	0.1416
	Th	0.0912	0.1075	0.0621	0.086	0.0693

## Sheet: statisticsl metrics
Statistical metrics for estimated cell proportions in mouse dorsal root ganglion (associated with Fig. 4c)
mAD	AdRoit	Bisque	MuSiC	SPOTlight
Sample1	0.00941607	0.0220336	0.0209864	0.0566421
Sample2	0.0128161	0.0125717	0.033284	0.0647185
Sample3	0.0142664	0.0253982	0.0389844	0.0560961
Sample4	0.00730756	0.0214548	0.0187529	0.0631608
Sample5	0.0092463	0.0243032	0.0296934	0.0708915
RMSD	AdRoit	Bisque	MuSiC	SPOTlight
Sample1	0.0117256	0.0301982	0.0258831	0.0809813
Sample2	0.0171821	0.016711	0.0475076	0.0881618
Sample3	0.0193629	0.0346807	0.0486713	0.0736202
Sample4	0.00946679	0.0284991	0.0238976	0.0890836
Sample5	0.0119509	0.0324	0.037429	0.102643
PearsonCorrelation	AdRoit	Bisque	MuSiC	SPOTlight
Sample1	0.974575	0.847723	0.913825	0.134241
Sample2	0.952428	0.957211	0.716247	0.000748557
Sample3	0.913932	0.755306	0.600989	0.440391
Sample4	0.987405	0.90694	0.950423	-0.112777
Sample5	0.994446	0.927567	0.955641	-0.316789
SpearmanCorrelation	AdRoit	Bisque	MuSiC	SPOTlight
Sample1	0.947029	0.730691	0.858728	0.253354
Sample2	0.885714	0.934066	0.618262	0.115563
Sample3	0.876923	0.701099	0.486249	0.332233
Sample4	0.947139	0.685024	0.819185	-0.044053
Sample5	0.861236	0.625552	0.5215	-0.29956
