# Supplementary material for: AdRoit is an accurate and robust method to infer complex transcriptome composition
Source: Commun Biol. 2021 Oct 22;4:1218. doi: 10.1038/s42003-021-02739-1 (PMC8536787; doi:10.1038/s42003-021-02739-1)
Supplement: Supplementary file 11 — Supplementary Data 8 [file 42003_2021_2739_MOESM11_ESM.xlsx]

## Sheet: AdRoit.Estimates
AdRoit estimated cell proportions of spatial transcriptome spots simulated by sampling and pooling multiple cell types from the mouse dorsal root ganglion single cell data (associated with Fig. 5a, Supplementary Fig. 6 and 7)
sample	endothelial	NF_Ca1b1	NF_Pvalb	NF2_Ntrk2.Necab2	NP_Mrgpra3	NP_Mrgprd	NP_Nts	PEP1_Dcn	PEP1_S100a11.Tagln2	PEP1_Slc7a3.Sstr2	PEP2_Htr3a.Sema5a	PEP3_Trpm8	satellite.glia	Th
endothelial:1	1	0	0	0	0	0	0	0	0	0	0	0	0	0
endothelial:2	1	0	0	0	0	0	0	0	0	0	0	0	0	0
endothelial:3	1	0	0	0	0	0	0	0	0	0	0	0	0	0
endothelial:4	0.9799	0	0	0	0	0	0.0045	0	0	0	0	0.0151	0.0004	0
endothelial:5	1	0	0	0	0	0	0	0	0	0	0	0	0	0
endothelial:6	0.9263	0	0	0	0	0.0008	0.0034	0	0	0.0011	0	0	0.0684	0
endothelial:7	0.982	0	0	0	0	0	0	0	0	0.0157	0	0.0004	0	0.0019
endothelial:8	0.9794	0	0	0	0	0	0	0	0	0.0206	0	0	0	0
endothelial:9	0.9919	0	0	0.0004	0.0043	0	0	0	0	0.0002	0	0	0	0.0032
endothelial:10	1	0	0	0	0	0	0	0	0	0	0	0	0	0
endothelial:11	0.9998	0	0	0	0.0002	0	0	0	0	0	0	0	0	0
endothelial:12	1	0	0	0	0	0	0	0	0	0	0	0	0	0
endothelial:13	0.9495	0	0	0	0	0	0.0051	0	0	0.0149	0	0	0.0305	0
endothelial:14	1	0	0	0	0	0	0	0	0	0	0	0	0	0
endothelial:15	0.9297	0	0	0	0	0	0	0	0	0.0121	0	0	0.0582	0
endothelial:16	0.9952	0	0.0022	0	0	0	0	0	0	0.0025	0	0	0	0
endothelial:17	1	0	0	0	0	0	0	0	0	0	0	0	0	0
endothelial:18	0.9985	0	0	0.0015	0	0	0	0	0	0	0	0	0	0
endothelial:19	0.9911	0	0	0	0	0	0.0045	0	0	0	0	0.0044	0	0
endothelial:20	0.9547	0	0	0	0	0	0	0.0042	0	0	0	0	0.0411	0
endothelial:21	0.9963	0	0	0.0002	0	0	0	0	0	0	0	0	0	0.0035
endothelial:22	0.9959	0.0039	0	0.0002	0	0	0	0	0	0	0	0	0	0
endothelial:23	0.9905	0.0002	0	0.0002	0.0007	0	0	0	0	0	0	0	0.0077	0.0007
endothelial:24	0.9934	0	0	0	0	0	0.0066	0	0	0	0	0	0	0
endothelial:25	0.9602	0	0	0	0	0	0	0	0	0.0315	0	0	0.0083	0
endothelial:26	0.977	0	0.0017	0	0	0	0	0	0	0	0	0.0079	0.0135	0
endothelial:27	1	0	0	0	0	0	0	0	0	0	0	0	0	0
endothelial:28	0.9059	0	0	0	0	0	0	0	0	0	0	0	0.0901	0.004
endothelial:29	0.934	0	0	0	0	0.0002	0	0	0	0	0	0.0019	0.064	0
endothelial:30	0.9911	0	0	0	0	0	0	0	0	0.0089	0	0	0	0
endothelial:31	0.9985	0	0.0015	0	0	0	0	0	0	0	0	0	0	0
endothelial:32	0.9992	0	0	0	0	0	0.0008	0	0	0	0	0	0	0
endothelial:33	0.9007	0	0	0	0	0	0.0044	0	0	0.0054	0	0.0209	0.0685	0
endothelial:34	1	0	0	0	0	0	0	0	0	0	0	0	0	0
endothelial:35	1	0	0	0	0	0	0	0	0	0	0	0	0	0
endothelial:36	1	0	0	0	0	0	0	0	0	0	0	0	0	0
endothelial:37	1	0	0	0	0	0	0	0	0	0	0	0	0	0
endothelial:38	0.9994	0	0	0.0002	0	0	0	0	0	0	0	0	0	0.0004
endothelial:39	0.9994	0	0.0006	0	0	0	0	0	0	0	0	0	0	0
endothelial:40	0.9505	0	0	0	0	0	0.0029	0	0	0.03	0	0	0.0161	0.0004
endothelial:41	0.9351	0	0	0.0035	0	0	0	0	0	0	0	0	0.0613	0.0002
endothelial:42	1	0	0	0	0	0	0	0	0	0	0	0	0	0
endothelial:43	0.9995	0	0	0	0.0005	0	0	0	0	0	0	0	0	0
endothelial:44	1	0	0	0	0	0	0	0	0	0	0	0	0	0
endothelial:45	0.9617	0	0.002	0	0	0	0.0044	0	0	0	0	0	0.0292	0.0027
endothelial:46	0.9726	0	0	0	0	0	0	0	0	0.0274	0	0	0	0
endothelial:47	0.9773	0	0	0	0	0	0	0	0	0.0177	0	0	0.005	0
endothelial:48	0.9419	0.0004	0.0008	0	0	0	0	0	0	0	0	0	0.053	0.0039
endothelial:49	0.9997	0	0	0.0003	0	0	0	0	0	0	0	0	0	0
endothelial:50	1	0	0	0	0	0	0	0	0	0	0	0	0	0
endothelial:51	1	0	0	0	0	0	0	0	0	0	0	0	0	0
endothelial:52	0.9936	0	0	0	0	0	0	0	0	0.0064	0	0	0	0
endothelial:53	0.9113	0	0	0	0	0	0	0	0	0.0261	0	0	0.0626	0
endothelial:54	0.9153	0	0	0	0	0	0.0001	0	0	0	0	0.0136	0.071	0
endothelial:55	0.9854	0	0	0	0	0	0	0	0.0021	0.0075	0.0004	0	0.0046	0
endothelial:56	0.9852	0	0	0	0	0	0	0	0	0.0148	0	0	0	0
endothelial:57	0.8963	0	0.0035	0	0	0	0.007	0	0	0.0023	0	0	0.0909	0
endothelial:58	1	0	0	0	0	0	0	0	0	0	0	0	0	0
endothelial:59	0.9728	0	0	0	0	0	0	0.0017	0	0	0	0	0.0235	0.0021
endothelial:60	1	0	0	0	0	0	0	0	0	0	0	0	0	0
endothelial:61	1	0	0	0	0	0	0	0	0	0	0	0	0	0
endothelial:62	0.9503	0.0022	0	0	0.0005	0	0	0	0	0	0	0.0009	0.0461	0
endothelial:63	0.9959	0	0	0	0	0	0	0	0	0	0	0	0.0041	0
endothelial:64	0.9972	0	0.0016	0	0	0	0.0012	0	0	0	0	0	0	0
endothelial:65	0.9565	0	0	0	0	0	0.0013	0	0	0	0	0.0131	0.0291	0
endothelial:66	0.9668	0	0	0.0004	0	0	0	0	0	0	0	0	0.0328	0
endothelial:67	1	0	0	0	0	0	0	0	0	0	0	0	0	0
endothelial:68	1	0	0	0	0	0	0	0	0	0	0	0	0	0
endothelial:69	1	0	0	0	0	0	0	0	0	0	0	0	0	0
endothelial:70	1	0	0	0	0	0	0	0	0	0	0	0	0	0
endothelial:71	1	0	0	0	0	0	0	0	0	0	0	0	0	0
endothelial:72	0.9862	0	0	0	0	0.0006	0.0003	0	0	0.005	0	0.0078	0	0
endothelial:73	1	0	0	0	0	0	0	0	0	0	0	0	0	0
endothelial:74	1	0	0	0	0	0	0	0	0	0	0	0	0	0
endothelial:75	1	0	0	0	0	0	0	0	0	0	0	0	0	0
endothelial:76	0.9718	0	0	0	0	0	0	0	0	0.0151	0	0	0.0131	0
endothelial:77	0.9304	0.0009	0	0	0	0	0	0	0	0	0	0	0.0687	0
endothelial:78	0.8969	0	0	0	0	0	0.0013	0	0	0.0208	0	0.0014	0.0796	0
endothelial:79	1	0	0	0	0	0	0	0	0	0	0	0	0	0
endothelial:80	1	0	0	0	0	0	0	0	0	0	0	0	0	0
endothelial:81	1	0	0	0	0	0	0	0	0	0	0	0	0	0
endothelial:82	1	0	0	0	0	0	0	0	0	0	0	0	0	0
endothelial:83	0.9766	0	0	0	0	0	0.0048	0	0	0	0	0.0105	0.0081	0
endothelial:84	0.9978	0	0	0	0	0	0.0005	0	0	0	0.0018	0	0	0
endothelial:85	1	0	0	0	0	0	0	0	0	0	0	0	0	0
endothelial:86	0.9971	0	0	0	0	0	0.0029	0	0	0	0	0	0	0
endothelial:87	1	0	0	0	0	0	0	0	0	0	0	0	0	0
endothelial:88	0.9961	0	0	0	0	0	0	0	0	0	0	0	0.0039	0
endothelial:89	0.992	0.0001	0	0	0	0	0.0011	0	0	0.001	0	0.0045	0	0.0012
endothelial:90	1	0	0	0	0	0	0	0	0	0	0	0	0	0
endothelial:91	0.986	0	0.004	0	0	0	0	0	0	0.0065	0	0	0.0035	0
endothelial:92	0.941	0	0	0	0	0	0	0	0	0	0	0	0.059	0
endothelial:93	0.9947	0	0	0	0	0	0	0	0	0.0037	0	0	0	0.0016
endothelial:94	0.9738	0	0	0	0.0026	0	0.0026	0	0	0	0	0	0.0147	0.0063
endothelial:95	0.9128	0	0	0	0	0	0.0078	0	0	0.0105	0	0	0.0688	0
endothelial:96	1	0	0	0	0	0	0	0	0	0	0	0	0	0
endothelial:97	0.9697	0.0039	0	0	0	0	0.0106	0	0	0	0	0.0008	0.0151	0
endothelial:98	0.9764	0	0	0	0	0	0	0	0	0.0236	0	0	0	0
endothelial:99	1	0	0	0	0	0	0	0	0	0	0	0	0	0
endothelial:100	0.8636	0	0.0034	0.0015	0	0	0	0	0	0.0011	0	0	0.1304	0
NF_Ca1b1:1	0.0075	0.9423	0.0399	0	0	0	0.0047	0	0	0.0056	0	0	0	0
NF_Ca1b1:2	0	0.8255	0	0.0489	0	0	0	0	0	0	0.122	0	0.0037	0
NF_Ca1b1:3	0.0044	0.8447	0.0198	0	0.0398	0	0	0	0	0	0	0.0749	0.0164	0
NF_Ca1b1:4	0	0.8978	0	0	0	0.0027	0	0	0	0	0.095	0	0.0045	0
NF_Ca1b1:5	0	0.9074	0.0589	0.0337	0	0	0	0	0	0	0	0	0	0
NF_Ca1b1:6	0.0058	0.8374	0.0888	0.0434	0	0	0	0.0046	0	0	0	0.0188	0	0.0012
NF_Ca1b1:7	0	0.9287	0.071	0.0003	0	0	0	0	0	0	0	0	0	0
NF_Ca1b1:8	0	0.8814	0	0.0738	0.0095	0.0044	0	0	0	0	0.0049	0.0064	0.0107	0.0089
NF_Ca1b1:9	0	0.907	0	0	0	0.0029	0	0	0	0	0.0886	0	0.0015	0
NF_Ca1b1:10	0	0.9353	0.0647	0	0	0	0	0	0	0	0	0	0	0
NF_Ca1b1:11	0	0.9406	0.0085	0	0	0	0	0	0	0	0.0509	0	0	0
NF_Ca1b1:12	0	0.8962	0.1038	0	0	0	0	0	0	0	0	0	0	0
NF_Ca1b1:13	0	0.9466	0.0438	0.0096	0	0	0	0	0	0	0	0	0	0
NF_Ca1b1:14	0	0.9506	0.0494	0	0	0	0	0	0	0	0	0	0	0
NF_Ca1b1:15	0.002	0.8973	0.0446	0.0074	0	0	0.0116	0	0	0	0	0.0126	0.0245	0
NF_Ca1b1:16	0	0.8431	0.1166	0.0403	0	0	0	0	0	0	0	0	0	0
NF_Ca1b1:17	0	0.9158	0	0	0	0	0	0	0	0	0.0666	0	0.0033	0.0143
NF_Ca1b1:18	0	0.9097	0.0903	0	0	0	0	0	0	0	0	0	0	0
NF_Ca1b1:19	0	0.9929	0.0002	0	0	0	0	0	0.0069	0	0	0	0	0
NF_Ca1b1:20	0	0.8864	0.1136	0	0	0	0	0	0	0	0	0	0	0
NF_Ca1b1:21	0.0046	0.8236	0.0771	0.0579	0	0	0	0	0	0	0	0.0228	0.014	0
NF_Ca1b1:22	0	0.7751	0	0	0	0	0	0	0	0	0.2249	0	0	0
NF_Ca1b1:23	0	1	0	0	0	0	0	0	0	0	0	0	0	0
NF_Ca1b1:24	0	0.8015	0	0	0	0	0	0	0	0	0.1985	0	0	0
NF_Ca1b1:25	0	0.983	0	0.017	0	0	0	0	0	0	0	0	0	0
NF_Ca1b1:26	0	0.7672	0.086	0.0829	0	0.0109	0	0	0	0.0205	0.0201	0	0.0124	0
NF_Ca1b1:27	0	0.9253	0	0	0	0	0	0	0	0	0.0747	0	0	0
NF_Ca1b1:28	0	1	0	0	0	0	0	0	0	0	0	0	0	0
NF_Ca1b1:29	0	0.844	0.0859	0.0592	0	0	0	0	0	0	0	0	0.011	0
NF_Ca1b1:30	0	0.7266	0	0	0	0	0	0	0	0	0.2698	0	0.0036	0
NF_Ca1b1:31	0	0.9584	0	0	0	0	0	0	0	0	0.0416	0	0	0
NF_Ca1b1:32	0.0003	0.9691	0.0214	0.0092	0	0	0	0	0	0	0	0	0	0
NF_Ca1b1:33	0	0.8861	0	0.1043	0	0	0	0	0	0	0	0	0.0096	0
NF_Ca1b1:34	0.0032	0.9751	0	0.0217	0	0	0	0	0	0	0	0	0	0
NF_Ca1b1:35	0.0007	0.8274	0.0582	0.0807	0	0	0	0	0	0	0	0.0118	0.0211	0
NF_Ca1b1:36	0	0.9529	0	0.0288	0	0	0	0	0	0	0.0071	0	0.0112	0
NF_Ca1b1:37	0	0.908	0.092	0	0	0	0	0	0	0	0	0	0	0
NF_Ca1b1:38	0	0.8174	0	0.0385	0	0	0	0	0	0	0.1333	0	0.0108	0
NF_Ca1b1:39	0	1	0	0	0	0	0	0	0	0	0	0	0	0
NF_Ca1b1:40	0.0001	0.9352	0.0182	0.0296	0	0	0	0	0	0	0.0168	0	0	0
NF_Ca1b1:41	0	0.8548	0	0	0	0	0	0	0	0	0.1452	0	0	0
NF_Ca1b1:42	0	0.9215	0.0426	0	0	0	0	0	0	0	0.0359	0	0	0
NF_Ca1b1:43	0.0022	0.7645	0.1945	0.0324	0	0	0	0	0	0	0	0.0064	0	0
NF_Ca1b1:44	0	0.8909	0.1091	0	0	0	0	0	0	0	0	0	0	0
NF_Ca1b1:45	0	0.954	0.0139	0	0	0	0	0	0	0	0.0321	0	0	0
NF_Ca1b1:46	0	0.7025	0.2071	0.0904	0	0	0	0	0	0	0	0	0	0
NF_Ca1b1:47	0	0.794	0.1018	0.1042	0	0	0	0	0	0	0	0	0	0
NF_Ca1b1:48	0	0.8784	0	0.0298	0	0	0	0	0	0	0.0918	0	0	0
NF_Ca1b1:49	0	0.988	0	0	0	0	0	0	0	0	0.012	0	0	0
NF_Ca1b1:50	0	0.9042	0	0.0763	0	0.0026	0	0.0013	0	0	0	0.0088	0	0.0068
NF_Ca1b1:51	0	0.9398	0.0386	0.0216	0	0	0	0	0	0	0	0	0	0
NF_Ca1b1:52	0.0023	0.9896	0	0	0	0	0	0	0	0	0	0	0.0081	0
NF_Ca1b1:53	0	0.9775	0.0225	0	0	0	0	0	0	0	0	0	0	0
NF_Ca1b1:54	0	0.8634	0.0808	0.0006	0	0	0	0	0	0	0.0099	0.0213	0.0239	0
NF_Ca1b1:55	0	0.9105	0	0.0409	0	0.0019	0	0	0	0	0.0382	0	0	0.0085
NF_Ca1b1:56	0	0.8405	0.1595	0	0	0	0	0	0	0	0	0	0	0
NF_Ca1b1:57	0	0.99	0	0	0	0	0	0	0	0	0.01	0	0	0
NF_Ca1b1:58	0	0.7607	0.2193	0.02	0	0	0	0	0	0	0	0	0	0
NF_Ca1b1:59	0	0.8817	0	0	0	0	0	0	0	0	0.1183	0	0	0
NF_Ca1b1:60	0	0.8394	0.1155	0.0304	0	0.0014	0	0	0	0	0	0	0.0007	0.0126
NF_Ca1b1:61	0.0003	0.9103	0	0	0.0264	0	0	0	0	0	0.056	0	0	0.0069
NF_Ca1b1:62	0	0.8355	0.0863	0.0782	0	0	0	0	0	0	0	0	0	0
NF_Ca1b1:63	0	0.9709	0	0	0	0	0	0	0	0	0.0291	0	0	0
NF_Ca1b1:64	0	0.8721	0	0.0667	0	0.0034	0	0	0	0	0.0293	0.0243	0.0042	0
NF_Ca1b1:65	0	0.9399	0.0028	0	0.0164	0	0.0051	0.0049	0	0	0	0.0153	0.0027	0.0128
NF_Ca1b1:66	0	0.912	0.0288	0.0385	0	0	0	0	0	0	0.0206	0	0	0
NF_Ca1b1:67	0	0.82	0	0.0414	0	0.0006	0	0	0	0	0.138	0	0	0
NF_Ca1b1:68	0	0.9178	0	0	0	0	0	0	0	0	0.0822	0	0	0
NF_Ca1b1:69	0	0.9605	0	0.0391	0	0	0	0	0	0	0	0	0	0.0005
NF_Ca1b1:70	0	0.858	0	0.0103	0.0027	0.0064	0	0	0	0	0.1225	0	0	0
NF_Ca1b1:71	0.002	0.8035	0.1188	0	0	0	0.0005	0	0	0	0	0.0348	0.0403	0
NF_Ca1b1:72	0	0.8733	0.1062	0.0205	0	0	0	0	0	0	0	0	0	0
NF_Ca1b1:73	0	0.7551	0	0.0948	0	0	0	0	0	0	0.1364	0	0	0.0138
NF_Ca1b1:74	0	0.9021	0	0	0	0	0	0	0	0	0.0979	0	0	0
NF_Ca1b1:75	0.0054	0.9475	0.0247	0	0	0	0	0	0	0	0	0	0.0224	0
NF_Ca1b1:76	0	0.8867	0	0	0.0016	0.012	0	0	0	0	0.0616	0.0381	0	0
NF_Ca1b1:77	0.0006	0.8633	0.1039	0	0	0	0	0	0	0	0.0322	0	0	0
NF_Ca1b1:78	0.0032	0.8705	0.044	0	0.0174	0	0	0.0021	0	0	0.0212	0.0211	0.009	0.0114
NF_Ca1b1:79	0	0.8529	0.1055	0	0	0	0	0	0	0	0	0.026	0.0156	0
NF_Ca1b1:80	0.0001	0.9773	0.0226	0	0	0	0	0	0	0	0	0	0	0
NF_Ca1b1:81	0	0.8733	0.1055	0	0	0	0	0	0	0	0	0.021	0	0.0002
NF_Ca1b1:82	0	0.89	0.0598	0.0503	0	0	0	0	0	0	0	0	0	0
NF_Ca1b1:83	0	0.8661	0	0.0715	0.0158	0.0064	0	0	0	0	0.0123	0	0.0057	0.0221
NF_Ca1b1:84	0.0064	0.946	0.0385	0.009	0	0	0	0	0	0	0	0	0	0
NF_Ca1b1:85	0	0.7604	0.1438	0.0267	0	0	0.0001	0	0	0	0	0.0578	0.0112	0
NF_Ca1b1:86	0	0.8064	0.0686	0.0497	0	0	0	0	0	0.0079	0	0.0062	0.0411	0.0201
NF_Ca1b1:87	0	0.9349	0	0	0	0	0	0	0	0	0.0651	0	0	0
NF_Ca1b1:88	0	0.9615	0	0	0	0	0	0	0	0	0.0385	0	0	0
NF_Ca1b1:89	0	0.8127	0.143	0.0385	0	0	0	0	0	0	0	0	0.0058	0
NF_Ca1b1:90	0	0.8047	0	0	0	0	0	0	0	0	0.1953	0	0	0
NF_Ca1b1:91	0.0029	0.7794	0.2032	0.0145	0	0	0	0	0	0	0	0	0	0
NF_Ca1b1:92	0	0.9165	0.0811	0	0	0	0	0.0024	0	0	0	0	0	0
NF_Ca1b1:93	0.0029	0.9315	0	0.0327	0	0	0	0	0	0	0.0329	0	0	0
NF_Ca1b1:94	0.005	0.7998	0.1599	0.0026	0	0	0	0	0	0	0	0.0251	0.0076	0
NF_Ca1b1:95	0	0.8878	0.1122	0	0	0	0	0	0	0	0	0	0	0
NF_Ca1b1:96	0.0044	0.9577	0.0004	0	0.0024	0	0	0	0	0	0.0108	0.0236	0.0007	0
NF_Ca1b1:97	0.005	0.9814	0.0016	0	0.0002	0	0	0	0	0	0.0068	0	0.005	0
NF_Ca1b1:98	0	0.9284	0	0	0	0	0	0	0	0	0.0654	0	0.0062	0
NF_Ca1b1:99	0	0.9233	0	0.0124	0.0124	0.0075	0	0	0	0.0078	0.0366	0	0	0
NF_Ca1b1:100	0	0.9327	0.0645	0.0028	0	0	0	0	0	0	0	0	0	0
NF_Pvalb:1	0	0	0.9562	0.0158	0	0	0	0.0053	0	0	0	0	0.0124	0.0103
NF_Pvalb:2	0	0	0.9987	0	0	0	0.0013	0	0	0	0	0	0	0
NF_Pvalb:3	0	0.1138	0.8862	0	0	0	0	0	0	0	0	0	0	0
NF_Pvalb:4	0	0	0.9237	0	0	0.0046	0	0	0	0	0	0.0591	0.0126	0
NF_Pvalb:5	0	0	0.9381	0.0021	0	0.0047	0	0	0	0.024	0	0.0101	0.021	0
NF_Pvalb:6	0	0.1228	0.8772	0	0	0	0	0	0	0	0	0	0	0
NF_Pvalb:7	0	0.048	0.952	0	0	0	0	0	0	0	0	0	0	0
NF_Pvalb:8	0.0023	0.0506	0.9203	0	0	0	0	0.0138	0	0	0	0.0108	0.0023	0
NF_Pvalb:9	0	0.0311	0.929	0	0	0	0	0.0096	0	0.0005	0	0	0.0298	0
NF_Pvalb:10	0	0	1	0	0	0	0	0	0	0	0	0	0	0
NF_Pvalb:11	0.0017	0	0.9745	0.005	0	0.0005	0	0	0	0	0	0	0.0182	0.0001
NF_Pvalb:12	0	0	0.9772	0	0	0	0	0.0044	0	0	0	0.0184	0	0
NF_Pvalb:13	0	0.0219	0.9334	0	0	0	0	0.0058	0.006	0.0016	0	0.0313	0	0
NF_Pvalb:14	0	0.0255	0.9745	0	0	0	0	0	0	0	0	0	0	0
NF_Pvalb:15	0	0.015	0.9156	0	0	0.0015	0	0	0.0014	0.0027	0	0.0637	0	0
NF_Pvalb:16	0	0.0704	0.9296	0	0	0	0	0	0	0	0	0	0	0
NF_Pvalb:17	0	0.0001	0.9911	0.0064	0	0	0.0024	0	0	0	0	0	0	0
NF_Pvalb:18	0	0	1	0	0	0	0	0	0	0	0	0	0	0
NF_Pvalb:19	0.0037	0	0.9284	0	0	0	0	0	0.0177	0	0	0.0333	0.017	0
NF_Pvalb:20	0.0015	0	0.9105	0.0006	0	0.0026	0	0.0097	0	0.0348	0	0.0324	0	0.0079
NF_Pvalb:21	0.0006	0	0.9919	0	0	0	0	0	0	0	0	0	0.0075	0
NF_Pvalb:22	0	0.0649	0.9351	0	0	0	0	0	0	0	0	0	0	0
NF_Pvalb:23	0	0	1	0	0	0	0	0	0	0	0	0	0	0
NF_Pvalb:24	0	0.016	0.9833	0	0	0	0	0.0007	0	0	0	0	0	0
NF_Pvalb:25	0.0029	0	0.9926	0	0	0	0.0045	0	0	0	0	0	0	0
NF_Pvalb:26	0	0	1	0	0	0	0	0	0	0	0	0	0	0
NF_Pvalb:27	0	0	0.9087	0	0	0.0059	0	0.0151	0	0.0303	0	0.0319	0.0081	0
NF_Pvalb:28	0.0019	0	0.9673	0	0	0	0.0041	0.0035	0	0	0	0.0067	0.0165	0
NF_Pvalb:29	0	0	1	0	0	0	0	0	0	0	0	0	0	0
NF_Pvalb:30	0	0.0542	0.9458	0	0	0	0	0	0	0	0	0	0	0
NF_Pvalb:31	0.0045	0	0.9895	0	0	0	0.0047	0	0	0	0	0.0013	0	0
NF_Pvalb:32	0	0	0.9855	0.0062	0	0	0	0	0	0	0	0	0.0083	0
NF_Pvalb:33	0	0	1	0	0	0	0	0	0	0	0	0	0	0
NF_Pvalb:34	0	0	0.9545	0	0	0.0058	0	0	0	0.0083	0	0.0271	0.0044	0
NF_Pvalb:35	0	0	1	0	0	0	0	0	0	0	0	0	0	0
NF_Pvalb:36	0	0	0.929	0.0084	0	0.0073	0	0	0	0	0	0.0544	0	0.0009
NF_Pvalb:37	0	0.0429	0.9571	0	0	0	0	0	0	0	0	0	0	0
NF_Pvalb:38	0	0	0.9972	0	0	0	0	0	0	0	0.0028	0	0	0
NF_Pvalb:39	0	0	0.9907	0	0	0	0	0	0	0	0	0.0093	0	0
NF_Pvalb:40	0	0.0611	0.9389	0	0	0	0	0	0	0	0	0	0	0
NF_Pvalb:41	0	0	0.9932	0	0	0	0	0	0	0.0068	0	0	0	0
NF_Pvalb:42	0	0	1	0	0	0	0	0	0	0	0	0	0	0
NF_Pvalb:43	0	0.1031	0.8969	0	0	0	0	0	0	0	0	0	0	0
NF_Pvalb:44	0	0	0.9181	0	0	0	0.0431	0	0	0.0061	0	0.0287	0.0041	0
NF_Pvalb:45	0	0	0.966	0	0	0.0029	0	0	0	0.0008	0	0.0282	0.0022	0
NF_Pvalb:46	0	0	1	0	0	0	0	0	0	0	0	0	0	0
NF_Pvalb:47	0.0036	0.0531	0.9384	0	0	0	0	0	0	0	0	0	0.0049	0
NF_Pvalb:48	0	0	0.9429	0.0111	0.0009	0	0	0	0	0.0422	0	0	0.0029	0
NF_Pvalb:49	0	0	0.9843	0	0	0.0029	0	0	0	0	0	0.0128	0	0
NF_Pvalb:50	0.0005	0.0183	0.9812	0	0	0	0	0	0	0	0	0	0	0
NF_Pvalb:51	0	0.0175	0.9825	0	0	0	0	0	0	0	0	0	0	0
NF_Pvalb:52	0	0	1	0	0	0	0	0	0	0	0	0	0	0
NF_Pvalb:53	0	0.0335	0.9665	0	0	0	0	0	0	0	0	0	0	0
NF_Pvalb:54	0	0.0259	0.951	0	0	0	0	0	0	0	0	0	0.0231	0
NF_Pvalb:55	0.0088	0	0.9825	0	0	0	0	0	0	0	0	0.0087	0	0
NF_Pvalb:56	0	0.0565	0.9062	0	0	0	0.0371	0	0	0	0.0002	0	0	0
NF_Pvalb:57	0.0023	0	0.9928	0	0	0	0	0	0	0	0	0.0049	0	0
NF_Pvalb:58	0	0	1	0	0	0	0	0	0	0	0	0	0	0
NF_Pvalb:59	0.0045	0.037	0.9584	0	0	0	0	0	0	0	0	0	0	0
NF_Pvalb:60	0	0	0.9991	0.0009	0	0	0	0	0	0	0	0	0	0
NF_Pvalb:61	0.0002	0.057	0.9323	0	0	0	0.0022	0.002	0	0	0	0	0	0.0063
NF_Pvalb:62	0	0.0532	0.9213	0	0	0	0	0	0	0	0	0	0.0254	0
NF_Pvalb:63	0.002	0	0.998	0	0	0	0	0	0	0	0	0	0	0
NF_Pvalb:64	0	0.0033	0.9958	0	0	0	0	0	0	0	0	0	0.0008	0
NF_Pvalb:65	0	0	0.9092	0	0	0	0.0066	0	0	0.0162	0	0.0579	0.0065	0.0037
NF_Pvalb:66	0	0	0.9744	0	0	0.0001	0	0.0085	0	0.0124	0	0.0046	0	0
NF_Pvalb:67	0	0	1	0	0	0	0	0	0	0	0	0	0	0
NF_Pvalb:68	0	0.059	0.9222	0	0	0	0	0	0	0	0	0.0188	0	0
NF_Pvalb:69	0	0	0.9876	0	0	0	0	0	0	0	0	0	0.0124	0
NF_Pvalb:70	0.0011	0	0.9863	0.01	0	0.0025	0	0	0	0	0	0	0.0002	0
NF_Pvalb:71	0	0	0.9672	0	0	0	0	0	0	0	0	0.0328	0	0
NF_Pvalb:72	0	0	1	0	0	0	0	0	0	0	0	0	0	0
NF_Pvalb:73	0	0	0.9843	0.0157	0	0	0	0	0	0	0	0	0	0
NF_Pvalb:74	0.0012	0	0.9988	0	0	0	0	0	0	0	0	0	0	0
NF_Pvalb:75	0	0	0.9121	0	0.0028	0.0095	0.0124	0.002	0	0.0134	0	0.0478	0	0
NF_Pvalb:76	0	0.0064	0.9112	0.0027	0	0.0004	0	0	0	0	0	0.0434	0.0199	0.016
NF_Pvalb:77	0.0056	0	0.9718	0	0	0	0	0	0	0	0	0	0.0226	0
NF_Pvalb:78	0	0	0.9621	0.0024	0	0.0063	0.0038	0	0	0	0	0.0224	0	0.003
NF_Pvalb:79	0.0011	0	0.9499	0	0	0	0.0272	0	0	0	0	0	0.0218	0
NF_Pvalb:80	0.0012	0	0.9689	0	0	0	0	0	0	0.0024	0	0.0246	0.0029	0
NF_Pvalb:81	0	0	1	0	0	0	0	0	0	0	0	0	0	0
NF_Pvalb:82	0	0	0.9143	0	0	0.0028	0	0.019	0	0.0184	0.0063	0.0215	0.0176	0
NF_Pvalb:83	0	0	1	0	0	0	0	0	0	0	0	0	0	0
NF_Pvalb:84	0	0.0324	0.925	0	0	0	0	0	0.0022	0.0097	0	0.0297	0.0011	0
NF_Pvalb:85	0.0004	0.0397	0.8796	0	0	0.0016	0	0	0	0.0112	0	0.0644	0.003	0
NF_Pvalb:86	0	0	0.9873	0	0	0	0	0	0	0	0	0	0.0088	0.0039
NF_Pvalb:87	0	0	0.9863	0.0137	0	0	0	0	0	0	0	0	0	0
NF_Pvalb:88	0.0028	0	0.9321	0	0	0	0.0006	0	0	0.0029	0	0.0615	0	0
NF_Pvalb:89	0	0.0074	0.9824	0.0072	0	0	0	0.003	0	0	0	0	0	0
NF_Pvalb:90	0	0	0.9689	0	0	0.0029	0	0	0	0	0	0.0205	0.0077	0
NF_Pvalb:91	0	0.0119	0.9881	0	0	0	0	0	0	0	0	0	0	0
NF_Pvalb:92	0	0.0429	0.9066	0	0	0	0.0031	0	0	0.0034	0	0.0238	0	0.0202
NF_Pvalb:93	0	0	0.9644	0.0019	0	0.0053	0	0	0	0	0	0.0221	0.0063	0
NF_Pvalb:94	0	0	0.9357	0	0	0	0	0	0	0.0206	0	0.0381	0.0057	0
NF_Pvalb:95	0	0.0151	0.9687	0	0	0	0.0162	0	0	0	0	0	0	0
NF_Pvalb:96	0	0	0.9436	0	0	0.0012	0	0	0	0.0104	0	0.0406	0.0041	0
NF_Pvalb:97	0	0	0.9279	0	0	0.0032	0	0	0	0.0134	0	0.0452	0.0103	0
NF_Pvalb:98	0	0	0.964	0.0011	0	0.0039	0	0.0126	0	0	0.0082	0	0.009	0.0013
NF_Pvalb:99	0	0	1	0	0	0	0	0	0	0	0	0	0	0
NF_Pvalb:100	0	0	1	0	0	0	0	0	0	0	0	0	0	0
NF2_Ntrk2.Necab2:1	0	0.0188	0.0265	0.9495	0	0	0	0	0	0	0	0.0052	0	0
NF2_Ntrk2.Necab2:2	0	0.0522	0	0.9036	0	0	0	0.0116	0	0.0079	0.0047	0.0151	0	0.005
NF2_Ntrk2.Necab2:3	0	0	0.0101	0.9808	0	0	0	0	0	0	0.0061	0.0028	0.0002	0
NF2_Ntrk2.Necab2:4	0	0	0	0.9866	0	0	0	0	0	0	0	0.0134	0	0
NF2_Ntrk2.Necab2:5	0	0	0	0.9921	0	0.0045	0.0015	0	0	0	0	0	0.0019	0
NF2_Ntrk2.Necab2:6	0	0	0	0.9856	0	0	0.0056	0	0	0.005	0	0	0.0038	0
NF2_Ntrk2.Necab2:7	0.0004	0.0142	0.0404	0.9114	0	0	0	0	0	0	0	0.0337	0	0
NF2_Ntrk2.Necab2:8	0	0	0	1	0	0	0	0	0	0	0	0	0	0
NF2_Ntrk2.Necab2:9	0	0	0	1	0	0	0	0	0	0	0	0	0	0
NF2_Ntrk2.Necab2:10	0	0	0	1	0	0	0	0	0	0	0	0	0	0
NF2_Ntrk2.Necab2:11	0	0	0.0081	0.9668	0	0	0	0	0	0	0	0.0252	0	0
NF2_Ntrk2.Necab2:12	0	0	0	1	0	0	0	0	0	0	0	0	0	0
NF2_Ntrk2.Necab2:13	0	0.0213	0.0111	0.9211	0	0.0072	0	0	0	0	0	0	0	0.0393
NF2_Ntrk2.Necab2:14	0	0	0	1	0	0	0	0	0	0	0	0	0	0
NF2_Ntrk2.Necab2:15	0	0	0.0298	0.9702	0	0	0	0	0	0	0	0	0	0
NF2_Ntrk2.Necab2:16	0	0	0	1	0	0	0	0	0	0	0	0	0	0
NF2_Ntrk2.Necab2:17	0	0.0013	0.0176	0.9811	0	0	0	0	0	0	0	0	0	0
NF2_Ntrk2.Necab2:18	0.0057	0.0307	0.0134	0.9361	0	0	0	0	0.0065	0	0	0.0076	0.0001	0
NF2_Ntrk2.Necab2:19	0	0.0179	0.0177	0.9353	0	0	0	0	0	0	0	0.0291	0	0
NF2_Ntrk2.Necab2:20	0	0	0	0.9819	0.0015	0.0132	0	0	0	0	0	0	0.0034	0
NF2_Ntrk2.Necab2:21	0	0	0	1	0	0	0	0	0	0	0	0	0	0
NF2_Ntrk2.Necab2:22	0	0.0185	0	0.9809	0	0	0	0	0	0	0	0	0.0006	0
NF2_Ntrk2.Necab2:23	0.0035	0.0386	0.05	0.8428	0	0.0043	0	0	0	0	0	0.0607	0	0
NF2_Ntrk2.Necab2:24	0	0.0476	0	0.9381	0	0	0	0	0	0	0.0143	0	0	0
NF2_Ntrk2.Necab2:25	0	0	0.0145	0.9215	0	0	0	0	0	0	0	0.0626	0.0015	0
NF2_Ntrk2.Necab2:26	0	0	0	0.9928	0	0	0	0	0	0	0	0	0	0.0072
NF2_Ntrk2.Necab2:27	0	0	0	1	0	0	0	0	0	0	0	0	0	0
NF2_Ntrk2.Necab2:28	0	0.0446	0	0.9274	0	0	0	0	0	0	0	0	0	0.028
NF2_Ntrk2.Necab2:29	0	0	0	0.9612	0	0	0	0	0	0	0.0388	0	0	0
NF2_Ntrk2.Necab2:30	0	0	0	1	0	0	0	0	0	0	0	0	0	0
NF2_Ntrk2.Necab2:31	0	0	0	1	0	0	0	0	0	0	0	0	0	0
NF2_Ntrk2.Necab2:32	0	0.0112	0.0272	0.9616	0	0	0	0	0	0	0	0	0	0
NF2_Ntrk2.Necab2:33	0.0002	0	0	0.9927	0.0027	0	0	0	0	0.0008	0.0037	0	0	0
NF2_Ntrk2.Necab2:34	0	0.0266	0.023	0.9439	0	0	0	0.0039	0	0	0	0.0026	0	0
NF2_Ntrk2.Necab2:35	0	0	0	1	0	0	0	0	0	0	0	0	0	0
NF2_Ntrk2.Necab2:36	0	0.0043	0	0.9708	0.0019	0	0	0	0	0	0.021	0	0.0019	0
NF2_Ntrk2.Necab2:37	0	0.0221	0	0.9507	0	0	0	0	0	0	0	0.0272	0	0
NF2_Ntrk2.Necab2:38	0	0	0	0.9885	0	0	0	0.0038	0	0.0016	0.0058	0.0003	0	0
NF2_Ntrk2.Necab2:39	0.0002	0	0	0.9647	0	0	0	0	0	0	0	0.0351	0	0
NF2_Ntrk2.Necab2:40	0	0	0	1	0	0	0	0	0	0	0	0	0	0
NF2_Ntrk2.Necab2:41	0	0	0	0.9664	0	0.0045	0	0	0	0	0	0	0	0.029
NF2_Ntrk2.Necab2:42	0	0	0	0.9988	0	0	0	0	0	0	0	0	0	0.0012
NF2_Ntrk2.Necab2:43	0	0.0636	0.008	0.9234	0	0	0	0	0.0051	0	0	0	0	0
NF2_Ntrk2.Necab2:44	0.0005	0.0382	0	0.9613	0	0	0	0	0	0	0	0	0	0
NF2_Ntrk2.Necab2:45	0.0033	0.0248	0.0387	0.8782	0	0	0	0	0	0	0	0.055	0	0
NF2_Ntrk2.Necab2:46	0	0	0	1	0	0	0	0	0	0	0	0	0	0
NF2_Ntrk2.Necab2:47	0	0.0166	0.039	0.8782	0	0	0	0	0	0	0	0.0661	0	0
NF2_Ntrk2.Necab2:48	0	0	0	0.9667	0	0	0	0	0	0	0	0	0	0.0333
NF2_Ntrk2.Necab2:49	0	0	0	1	0	0	0	0	0	0	0	0	0	0
NF2_Ntrk2.Necab2:50	0	0.0099	0.0255	0.9508	0	0	0	0	0.0116	0	0	0	0.0022	0
NF2_Ntrk2.Necab2:51	0	0	0	1	0	0	0	0	0	0	0	0	0	0
NF2_Ntrk2.Necab2:52	0	0.0202	0.0481	0.9067	0	0	0	0	0	0	0	0.0249	0	0
NF2_Ntrk2.Necab2:53	0	0	0	0.9473	0.0007	0	0	0	0	0.0213	0.0136	0.0169	0	0
NF2_Ntrk2.Necab2:54	0	0	0	1	0	0	0	0	0	0	0	0	0	0
NF2_Ntrk2.Necab2:55	0	0	0	0.9923	0.0025	0.0052	0	0	0	0	0	0	0	0
NF2_Ntrk2.Necab2:56	0.0024	0	0.0394	0.9196	0	0	0	0	0	0.0066	0	0.0314	0.0006	0
NF2_Ntrk2.Necab2:57	0.0004	0	0	0.9996	0	0	0	0	0	0	0	0	0	0
NF2_Ntrk2.Necab2:58	0	0	0	0.984	0	0.0158	0	0	0	0	0	0	0	0.0002
NF2_Ntrk2.Necab2:59	0.0005	0.0196	0.0037	0.9762	0	0	0	0	0	0	0	0	0	0
NF2_Ntrk2.Necab2:60	0	0	0	1	0	0	0	0	0	0	0	0	0	0
NF2_Ntrk2.Necab2:61	0.0044	0	0	0.9322	0.0024	0.0144	0	0	0	0	0	0.0219	0.0033	0.0214
NF2_Ntrk2.Necab2:62	0	0	0	1	0	0	0	0	0	0	0	0	0	0
NF2_Ntrk2.Necab2:63	0.002	0	0	0.9601	0	0.0046	0	0	0	0	0	0	0	0.0333
NF2_Ntrk2.Necab2:64	0.0009	0	0.0201	0.9289	0.0048	0.0207	0	0	0	0	0	0	0.0012	0.0233
NF2_Ntrk2.Necab2:65	0.0034	0.0312	0	0.9465	0	0	0	0	0	0	0.0189	0	0	0
NF2_Ntrk2.Necab2:66	0	0	0	1	0	0	0	0	0	0	0	0	0	0
NF2_Ntrk2.Necab2:67	0	0	0	0.9897	0.0103	0	0	0	0	0	0	0	0	0
NF2_Ntrk2.Necab2:68	0.0018	0	0	0.9681	0	0	0	0	0	0	0	0.0301	0	0
NF2_Ntrk2.Necab2:69	0	0	0.0158	0.9768	0	0.0072	0	0	0.0003	0	0	0	0	0
NF2_Ntrk2.Necab2:70	0	0	0	1	0	0	0	0	0	0	0	0	0	0
NF2_Ntrk2.Necab2:71	0	0	0	1	0	0	0	0	0	0	0	0	0	0
NF2_Ntrk2.Necab2:72	0	0	0	1	0	0	0	0	0	0	0	0	0	0
NF2_Ntrk2.Necab2:73	0	0.0405	0	0.9339	0.004	0.001	0	0	0	0	0.0185	0	0.0021	0
NF2_Ntrk2.Necab2:74	0	0.0031	0.0194	0.9551	0	0	0	0	0	0	0	0.0196	0.0027	0
NF2_Ntrk2.Necab2:75	0	0	0	0.9758	0	0	0	0	0	0	0	0.0221	0.0022	0
NF2_Ntrk2.Necab2:76	0	0	0.0115	0.9735	0	0.0134	0	0	0	0	0	0	0.0016	0
NF2_Ntrk2.Necab2:77	0.0071	0	0.0249	0.9442	0	0	0.0047	0	0.0057	0.0014	0	0.0069	0.005	0
NF2_Ntrk2.Necab2:78	0	0	0	0.9609	0.0007	0	0	0	0	0	0	0	0	0.0384
NF2_Ntrk2.Necab2:79	0	0.0125	0.021	0.9585	0	0.0031	0	0	0.0023	0	0	0	0.0027	0
NF2_Ntrk2.Necab2:80	0.0012	0	0	0.9971	0	0	0	0	0	0	0	0	0.0017	0
NF2_Ntrk2.Necab2:81	0	0.0202	0	0.9798	0	0	0	0	0	0	0	0	0	0
NF2_Ntrk2.Necab2:82	0	0	0	1	0	0	0	0	0	0	0	0	0	0
NF2_Ntrk2.Necab2:83	0.0061	0.1196	0	0.8519	0	0	0	0.0044	0.0143	0	0.0012	0	0	0.0026
NF2_Ntrk2.Necab2:84	0	0	0	0.9771	0	0	0	0	0.0026	0	0.0203	0	0	0
NF2_Ntrk2.Necab2:85	0	0	0	0.988	0	0	0	0	0	0	0	0.0119	0.0002	0
NF2_Ntrk2.Necab2:86	0	0	0	1	0	0	0	0	0	0	0	0	0	0
NF2_Ntrk2.Necab2:87	0	0	0	0.9392	0	0	0	0	0	0	0.0224	0	0	0.0384
NF2_Ntrk2.Necab2:88	0	0	0	0.985	0	0.0103	0	0	0	0	0	0	0	0.0047
NF2_Ntrk2.Necab2:89	0.0005	0	0.0031	0.9856	0	0	0	0	0	0	0	0.0108	0	0
NF2_Ntrk2.Necab2:90	0.0024	0	0.0257	0.9107	0	0	0	0	0	0	0	0.0601	0.0011	0
NF2_Ntrk2.Necab2:91	0.0024	0	0.0075	0.9584	0	0	0	0	0	0	0	0.0317	0	0
NF2_Ntrk2.Necab2:92	0	0.0306	0	0.9176	0.0004	0	0	0.0038	0	0.0214	0.0211	0.0052	0	0
NF2_Ntrk2.Necab2:93	0	0	0.0121	0.9496	0	0	0	0	0	0	0	0.0383	0	0
NF2_Ntrk2.Necab2:94	0	0	0	0.9971	0	0	0	0	0	0	0	0	0	0.0029
NF2_Ntrk2.Necab2:95	0.0025	0.0044	0.0221	0.959	0	0	0.0042	0	0	0	0	0.0078	0	0
NF2_Ntrk2.Necab2:96	0	0.0708	0	0.9157	0	0	0	0	0	0	0.0134	0	0	0
NF2_Ntrk2.Necab2:97	0	0.0162	0.0193	0.9064	0.0053	0.0151	0	0	0	0	0	0	0	0.0377
NF2_Ntrk2.Necab2:98	0	0.007	0.0345	0.9254	0	0	0	0	0	0	0	0.0331	0	0
NF2_Ntrk2.Necab2:99	0	0.0037	0.0034	0.9929	0	0	0	0	0	0	0	0	0	0
NF2_Ntrk2.Necab2:100	0.004	0	0.0062	0.9692	0	0	0	0	0	0	0	0.0206	0	0
NP_Mrgpra3:1	0	0	0	0	0.9722	0.0278	0	0	0	0	0	0	0	0
NP_Mrgpra3:2	0.0088	0	0	0	0.8296	0	0.0398	0	0.0751	0	0	0.0349	0.0118	0
NP_Mrgpra3:3	0.0039	0	0	0	0.9759	0.0059	0.0019	0	0	0	0	0	0.0125	0
NP_Mrgpra3:4	0.0252	0.0033	0	0	0.8852	0	0	0	0.0031	0.0517	0.0003	0.015	0.0105	0.0056
NP_Mrgpra3:5	0	0	0	0	1	0	0	0	0	0	0	0	0	0
NP_Mrgpra3:6	0.0029	0	0	0	0.8409	0.0315	0.0217	0	0.0672	0	0	0	0.0357	0
NP_Mrgpra3:7	0.0054	0	0	0	0.9779	0.0136	0	0	0	0	0	0	0.003	0
NP_Mrgpra3:8	0.0026	0	0	0	0.9832	0.0142	0	0	0	0	0	0	0	0
NP_Mrgpra3:9	0.0113	0	0	0	0.8974	0	0	0	0	0.0543	0	0	0.037	0
NP_Mrgpra3:10	0	0	0	0.0047	0.9862	0.0011	0	0.008	0	0	0	0	0	0
NP_Mrgpra3:11	0	0	0.0011	0	0.9491	0.0211	0	0.0105	0	0	0.0145	0	0	0.0038
NP_Mrgpra3:12	0	0	0	0	0.9674	0.0189	0.0004	0	0	0	0.0096	0	0	0.0038
NP_Mrgpra3:13	0	0.01	0	0	0.961	0.0189	0.0018	0	0	0	0.0083	0	0	0
NP_Mrgpra3:14	0	0	0	0	0.9927	0	0.0073	0	0	0	0	0	0	0
NP_Mrgpra3:15	0	0	0	0	0.9409	0.0591	0	0	0	0	0	0	0	0
NP_Mrgpra3:16	0	0	0	0.0002	0.9921	0.0056	0	0	0	0	0.002	0	0	0
NP_Mrgpra3:17	0	0	0	0	0.9736	0	0.0049	0.0215	0	0	0	0	0	0
NP_Mrgpra3:18	0	0.0046	0	0	0.9883	0	0	0	0	0	0.007	0	0	0
NP_Mrgpra3:19	0.005	0	0	0	0.9948	0	0	0	0	0	0	0	0.0002	0
NP_Mrgpra3:20	0	0	0.0005	0	0.9771	0	0	0.0011	0	0.0185	0	0	0.0028	0
NP_Mrgpra3:21	0.0017	0	0	0	0.7347	0.0565	0.0189	0	0.1258	0.011	0	0.0258	0.0255	0
NP_Mrgpra3:22	0	0	0	0	0.9996	0	0.0004	0	0	0	0	0	0	0
NP_Mrgpra3:23	0.0019	0	0	0.0062	0.8335	0.021	0.0042	0	0.1291	0	0	0	0.0042	0
NP_Mrgpra3:24	0	0.0038	0	0.0003	0.9917	0	0	0	0	0	0.0042	0	0	0
NP_Mrgpra3:25	0	0	0	0.0061	0.9867	0	0	0	0	0	0	0	0	0.0072
NP_Mrgpra3:26	0	0	0	0	0.969	0	0	0	0.0305	0	0.0005	0	0	0
NP_Mrgpra3:27	0	0	0	0.0046	0.9517	0.005	0.0075	0	0.0312	0	0	0	0	0
NP_Mrgpra3:28	0.0064	0	0	0	0.9482	0	0	0	0.0006	0.0449	0	0	0	0
NP_Mrgpra3:29	0	0	0	0	1	0	0	0	0	0	0	0	0	0
NP_Mrgpra3:30	0	0.0004	0	0	0.9602	0	0	0.0079	0.0262	0	0	0	0.0053	0
NP_Mrgpra3:31	0	0	0	0	0.9271	0.0726	0	0	0	0	0	0	0.0003	0
NP_Mrgpra3:32	0.0081	0	0	0	0.9919	0	0	0	0	0	0	0	0	0
NP_Mrgpra3:33	0	0	0	0	0.9633	0	0	0	0.0148	0	0.0219	0	0	0
NP_Mrgpra3:34	0	0	0	0	1	0	0	0	0	0	0	0	0	0
NP_Mrgpra3:35	0	0	0	0	0.8781	0.0156	0.0178	0	0.0839	0	0	0	0.0046	0
NP_Mrgpra3:36	0.0061	0	0	0	0.8809	0.0157	0	0	0.086	0	0	0	0.0113	0
NP_Mrgpra3:37	0	0	0	0	0.9977	0	0	0.0023	0	0	0	0	0	0
NP_Mrgpra3:38	0	0	0	0	1	0	0	0	0	0	0	0	0	0
NP_Mrgpra3:39	0	0	0	0	1	0	0	0	0	0	0	0	0	0
NP_Mrgpra3:40	0	0.0177	0	0	0.9146	0.034	0.029	0	0	0	0.0048	0	0	0
NP_Mrgpra3:41	0	0	0	0.0022	0.9395	0	0.0085	0	0.0498	0	0	0	0	0
NP_Mrgpra3:42	0	0	0	0.0043	0.9772	0	0.0185	0	0	0	0	0	0	0
NP_Mrgpra3:43	0	0	0	0	1	0	0	0	0	0	0	0	0	0
NP_Mrgpra3:44	0.0084	0	0	0	0.7712	0.0154	0.0297	0	0.1653	0	0	0	0.01	0
NP_Mrgpra3:45	0	0	0	0.0017	0.9325	0.0448	0.0075	0	0	0	0	0	0	0.0135
NP_Mrgpra3:46	0	0.0056	0	0	0.9619	0	0	0.0325	0	0	0	0	0	0
NP_Mrgpra3:47	0	0	0	0	0.8494	0.0027	0	0.0255	0.1205	0	0	0	0.0018	0
NP_Mrgpra3:48	0.0172	0	0	0	0.9194	0	0	0	0	0.0272	0	0.0108	0.0253	0
NP_Mrgpra3:49	0.003	0	0	0	0.8443	0	0.0365	0	0.0819	0	0	0	0.0343	0
NP_Mrgpra3:50	0	0	0	0	1	0	0	0	0	0	0	0	0	0
NP_Mrgpra3:51	0	0	0	0	0.9533	0.0222	0.0087	0	0	0	0.0125	0	0.0033	0
NP_Mrgpra3:52	0	0	0	0	1	0	0	0	0	0	0	0	0	0
NP_Mrgpra3:53	0	0	0	0	0.9655	0	0	0	0	0.0088	0	0	0.0257	0
NP_Mrgpra3:54	0	0	0	0	0.9797	0	0	0	0	0.0095	0	0	0.0108	0
NP_Mrgpra3:55	0	0	0	0	0.9619	0	0	0.0329	0	0.0052	0	0	0	0
NP_Mrgpra3:56	0.0137	0.0054	0	0	0.8344	0	0	0	0.0874	0.0091	0.0004	0.0112	0.0378	0.0006
NP_Mrgpra3:57	0.0018	0	0	0	0.9845	0	0	0	0	0.0137	0	0	0	0
NP_Mrgpra3:58	0.0029	0	0	0.0013	0.8679	0.0458	0	0.0393	0	0	0	0.012	0.0307	0.0001
NP_Mrgpra3:59	0	0.0132	0	0	0.9588	0	0	0.0271	0	0	0.001	0	0	0
NP_Mrgpra3:60	0	0	0	0	1	0	0	0	0	0	0	0	0	0
NP_Mrgpra3:61	0.009	0	0	0	0.9453	0	0	0	0	0.0196	0	0	0.026	0
NP_Mrgpra3:62	0	0	0	0	0.9667	0	0	0.029	0	0	0.0043	0	0	0
NP_Mrgpra3:63	0.0238	0	0	0	0.7545	0.052	0.027	0	0.0666	0.0183	0	0.0382	0.0196	0
NP_Mrgpra3:64	0.0069	0	0	0	0.971	0.0032	0	0	0	0	0	0	0.0189	0
NP_Mrgpra3:65	0	0.0006	0	0	0.976	0.0035	0.0155	0	0	0	0	0	0	0.0044
NP_Mrgpra3:66	0	0	0	0	0.8933	0	0.0144	0.027	0.0242	0	0	0	0.0412	0
NP_Mrgpra3:67	0	0	0	0	0.98	0	0.0094	0	0	0	0	0.0097	0.0008	0
NP_Mrgpra3:68	0	0	0	0	0.9658	0.0024	0	0	0	0	0	0.0207	0.0111	0
NP_Mrgpra3:69	0	0	0	0	1	0	0	0	0	0	0	0	0	0
NP_Mrgpra3:70	0	0	0	0	1	0	0	0	0	0	0	0	0	0
NP_Mrgpra3:71	0	0	0	0	1	0	0	0	0	0	0	0	0	0
NP_Mrgpra3:72	0	0.0036	0	0	0.9221	0	0.0509	0	0	0	0.0234	0	0	0
NP_Mrgpra3:73	0.0061	0	0	0	0.9194	0	0	0	0.0624	0.0004	0	0.0117	0	0
NP_Mrgpra3:74	0	0.0006	0	0	0.9255	0	0	0.0286	0	0	0.0453	0	0	0
NP_Mrgpra3:75	0	0.0003	0	0.0025	0.8478	0.0334	0.008	0	0.0957	0	0.0124	0	0	0
NP_Mrgpra3:76	0	0	0	0	0.8529	0	0.0027	0	0.0793	0.0083	0	0	0.0568	0
NP_Mrgpra3:77	0.0022	0	0	0.001	0.9533	0.0216	0.0079	0	0.0096	0	0	0	0	0.0044
NP_Mrgpra3:78	0	0	0	0	1	0	0	0	0	0	0	0	0	0
NP_Mrgpra3:79	0.0098	0	0	0	0.8416	0.0551	0.0021	0	0.0444	0	0	0.0349	0.0121	0
NP_Mrgpra3:80	0	0	0	0	1	0	0	0	0	0	0	0	0	0
NP_Mrgpra3:81	0	0	0	0	0.9726	0	0	0.0204	0	0	0.0037	0	0.0033	0
NP_Mrgpra3:82	0.0111	0	0	0	0.8338	0.1041	0.0123	0	0	0.0068	0.006	0	0.0125	0.0133
NP_Mrgpra3:83	0.0051	0	0	0	0.829	0	0.0432	0	0.0994	0	0	0.0076	0.0156	0
NP_Mrgpra3:84	0.0086	0	0	0	0.9183	0	0.0169	0	0.0378	0.0116	0	0.0068	0	0
NP_Mrgpra3:85	0	0	0	0	1	0	0	0	0	0	0	0	0	0
NP_Mrgpra3:86	0	0	0	0	0.9611	0	0	0	0.0013	0.0091	0	0	0.0285	0
NP_Mrgpra3:87	0.0174	0	0	0	0.9481	0	0	0	0	0	0	0	0.0345	0
NP_Mrgpra3:88	0	0	0	0	0.9987	0	0	0	0	0	0	0	0.0013	0
NP_Mrgpra3:89	0	0	0	0	0.9953	0.0047	0	0	0	0	0	0	0	0
NP_Mrgpra3:90	0	0	0	0	0.941	0	0	0.032	0.027	0	0	0	0	0
NP_Mrgpra3:91	0	0	0	0.0054	0.8707	0	0	0.0446	0.0678	0	0	0	0	0.0115
NP_Mrgpra3:92	0.0041	0	0	0	0.9148	0	0.0182	0	0.0535	0	0	0.0094	0	0
NP_Mrgpra3:93	0	0.0039	0	0	0.949	0.0151	0.0284	0	0	0	0	0	0	0.0037
NP_Mrgpra3:94	0	0	0	0	0.9647	0	0.0112	0.024	0	0	0	0	0	0
NP_Mrgpra3:95	0.0044	0.0034	0	0	0.9488	0	0	0.0197	0	0	0.0093	0	0.0143	0
NP_Mrgpra3:96	0	0	0	0	1	0	0	0	0	0	0	0	0	0
NP_Mrgpra3:97	0	0	0	0	1	0	0	0	0	0	0	0	0	0
NP_Mrgpra3:98	0	0.0008	0	0.0021	0.8394	0.1238	0.0152	0	0	0	0.0187	0	0	0
NP_Mrgpra3:99	0.017	0	0	0	0.896	0	0.0246	0	0.0476	0	0	0	0.0147	0
NP_Mrgpra3:100	0	0.008	0	0	0.9641	0	0.0031	0.0248	0	0	0	0	0	0
NP_Mrgprd:1	0	0	0	0	0	0.9987	0	0	0	0	0	0	0.0013	0
NP_Mrgprd:2	0	0.0015	0	0	0	0.9577	0.0067	0	0	0.0004	0.0005	0.025	0	0.0082
NP_Mrgprd:3	0.0064	0	0	0	0.0136	0.9358	0.0036	0	0	0.0035	0	0.0199	0.0171	0
NP_Mrgprd:4	0.0168	0	0	0	0	0.9725	0	0	0	0	0	0	0.0107	0
NP_Mrgprd:5	0.0014	0	0	0	0	0.9507	0	0	0	0.0133	0	0.0255	0.0091	0
NP_Mrgprd:6	0	0	0	0	0	0.957	0	0	0	0.0144	0	0.0285	0	0
NP_Mrgprd:7	0	0.0037	0.0004	0	0	0.9446	0.0047	0	0.0253	0	0.007	0.0109	0	0.0034
NP_Mrgprd:8	0.0008	0	0	0	0	0.9992	0	0	0	0	0	0	0	0
NP_Mrgprd:9	0	0	0	0	0	0.9853	0.0147	0	0	0	0	0	0	0
NP_Mrgprd:10	0	0	0	0	0.029	0.9619	0	0	0.0091	0	0	0	0	0
NP_Mrgprd:11	0	0	0	0	0	0.9822	0	0	0	0	0	0	0.0178	0
NP_Mrgprd:12	0	0	0	0	0	0.9668	0	0	0	0	0	0	0.0332	0
NP_Mrgprd:13	0	0.0115	0	0	0	0.8338	0.0303	0	0.0694	0	0.0183	0.0108	0	0.0259
NP_Mrgprd:14	0.0054	0	0	0	0	0.9688	0.0059	0	0	0.01	0	0	0.0099	0
NP_Mrgprd:15	0	0	0.0078	0.0031	0.0194	0.8527	0.0333	0.0022	0.0622	0	0	0.013	0	0.0062
NP_Mrgprd:16	0.0017	0	0	0	0.0239	0.9439	0	0	0	0	0	0.0305	0	0
NP_Mrgprd:17	0	0.0085	0	0	0	0.9915	0	0	0	0	0	0	0	0
NP_Mrgprd:18	0	0	0	0	0	1	0	0	0	0	0	0	0	0
NP_Mrgprd:19	0.0017	0	0	0	0.026	0.9414	0	0	0	0	0	0.0245	0.0064	0
NP_Mrgprd:20	0.0139	0	0	0	0	0.976	0	0	0	0	0	0	0.01	0
NP_Mrgprd:21	0	0	0	0	0	0.9844	0	0	0	0	0	0	0.0156	0
NP_Mrgprd:22	0	0.0078	0	0.0009	0	0.946	0	0	0.0156	0	0.0196	0	0.0101	0
NP_Mrgprd:23	0.0064	0	0	0	0	0.9672	0	0	0	0	0	0.0264	0	0
NP_Mrgprd:24	0	0	0	0	0	0.8059	0.0081	0	0.0741	0.0105	0	0.0701	0.0313	0
NP_Mrgprd:25	0	0	0	0	0	1	0	0	0	0	0	0	0	0
NP_Mrgprd:26	0	0	0	0	0	0.9651	0.0056	0	0.0252	0	0	0	0.0041	0
NP_Mrgprd:27	0	0	0	0	0.0023	0.9867	0	0	0	0	0	0	0.011	0
NP_Mrgprd:28	0	0	0.001	0	0.0067	0.9923	0	0	0	0	0	0	0	0
NP_Mrgprd:29	0	0.001	0.0035	0	0	0.9286	0.035	0	0	0	0.0183	0	0.0036	0.0099
NP_Mrgprd:30	0	0	0	0.0005	0	0.9923	0	0	0	0	0	0	0	0.0072
NP_Mrgprd:31	0	0	0	0	0	1	0	0	0	0	0	0	0	0
NP_Mrgprd:32	0.0021	0	0	0.0034	0.0165	0.943	0	0	0.0006	0	0	0	0.0343	0
NP_Mrgprd:33	0	0	0	0.0009	0	0.9991	0	0	0	0	0	0	0	0
NP_Mrgprd:34	0.0127	0.0001	0	0	0	0.9852	0	0	0	0	0	0	0.0003	0.0018
NP_Mrgprd:35	0	0	0	0	0.0003	0.9841	0	0	0	0.0156	0	0	0	0
NP_Mrgprd:36	0	0	0	0	0	1	0	0	0	0	0	0	0	0
NP_Mrgprd:37	0.011	0	0	0	0	0.9696	0	0	0	0	0	0	0.0193	0
NP_Mrgprd:38	0	0.0038	0	0.0001	0.0499	0.9463	0	0	0	0	0	0	0	0
NP_Mrgprd:39	0	0	0	0	0	0.936	0.0097	0	0.0198	0.018	0.0165	0	0	0
NP_Mrgprd:40	0	0	0	0	0	1	0	0	0	0	0	0	0	0
NP_Mrgprd:41	0	0	0.0018	0	0	0.9747	0	0.0052	0	0	0	0.0083	0	0.01
NP_Mrgprd:42	0.0008	0	0	0.0039	0.0093	0.8879	0.0292	0	0.0402	0	0	0.0031	0.0155	0.01
NP_Mrgprd:43	0	0	0	0.0032	0	0.9968	0	0	0	0	0	0	0	0
NP_Mrgprd:44	0.013	0.0065	0	0	0.0018	0.9002	0.0117	0	0.0518	0	0.0149	0	0	0
NP_Mrgprd:45	0	0.0068	0	0	0.0005	0.9587	0.011	0	0	0	0.0183	0	0	0.0047
NP_Mrgprd:46	0	0	0	0	0.0119	0.9251	0.0031	0	0	0	0	0.0548	0	0.005
NP_Mrgprd:47	0	0	0	0.0034	0.0633	0.8417	0	0	0.0303	0	0	0.0607	0	0.0005
NP_Mrgprd:48	0.0007	0	0	0.0053	0.0159	0.9453	0.0084	0	0	0.0244	0	0	0	0
NP_Mrgprd:49	0	0	0	0	0	0.9544	0.0233	0	0	0	0.0177	0	0	0.0046
NP_Mrgprd:50	0	0	0	0	0	1	0	0	0	0	0	0	0	0
NP_Mrgprd:51	0.0082	0	0	0	0	0.986	0	0	0	0	0	0	0.0058	0
NP_Mrgprd:52	0.0075	0	0	0	0	0.9864	0.0061	0	0	0	0	0	0	0
NP_Mrgprd:53	0.0021	0	0	0	0	0.8501	0.0373	0.0203	0.0172	0	0.0342	0.0173	0.0039	0.0177
NP_Mrgprd:54	0	0	0	0	0.0123	0.9877	0	0	0	0	0	0	0	0
NP_Mrgprd:55	0	0	0	0.0006	0	0.9321	0.0122	0	0.0058	0.0396	0.0046	0	0.0049	0
NP_Mrgprd:56	0.0004	0	0	0	0	0.9621	0.0043	0	0.0136	0	0	0	0.0196	0
NP_Mrgprd:57	0.0056	0	0	0.0028	0	0.9757	0	0	0	0	0	0.0016	0.0143	0
NP_Mrgprd:58	0	0	0	0	0	0.9974	0	0	0	0	0	0	0.0026	0
NP_Mrgprd:59	0	0	0	0	0	0.9911	0	0	0	0	0	0	0	0.0089
NP_Mrgprd:60	0	0	0	0.0128	0	0.9813	0	0	0	0	0	0	0	0.0059
NP_Mrgprd:61	0	0	0	0	0.0045	0.9523	0	0	0.0229	0	0	0.0203	0	0
NP_Mrgprd:62	0	0.0198	0	0.0089	0	0.9506	0	0	0	0	0	0	0.0003	0.0204
NP_Mrgprd:63	0	0	0	0	0	1	0	0	0	0	0	0	0	0
NP_Mrgprd:64	0	0.0036	0.0024	0	0	0.9879	0	0	0	0	0	0.0043	0	0.0018
NP_Mrgprd:65	0	0	0	0	0	1	0	0	0	0	0	0	0	0
NP_Mrgprd:66	0.0027	0.0078	0	0	0.0147	0.8797	0.0032	0	0.0213	0	0.0271	0	0.017	0.0264
NP_Mrgprd:67	0	0	0	0	0	0.9975	0.0025	0	0	0	0	0	0	0
NP_Mrgprd:68	0.0044	0	0	0	0	0.9744	0	0	0	0	0	0	0.0212	0
NP_Mrgprd:69	0	0	0.0021	0	0.0043	0.989	0	0	0	0	0	0.0046	0	0
NP_Mrgprd:70	0	0.0047	0	0	0	0.9633	0	0	0	0	0	0	0.0105	0.0216
NP_Mrgprd:71	0	0.0032	0	0	0.0054	0.9914	0	0	0	0	0	0	0	0
NP_Mrgprd:72	0	0.0065	0.0021	0	0.0118	0.9198	0.0127	0	0.0032	0	0	0.0335	0	0.0105
NP_Mrgprd:73	0.0051	0	0	0	0	0.9395	0.0076	0	0	0.0074	0	0.0404	0	0
NP_Mrgprd:74	0.0092	0	0	0	0	0.9763	0	0	0	0	0	0	0.0145	0
NP_Mrgprd:75	0	0	0	0	0	1	0	0	0	0	0	0	0	0
NP_Mrgprd:76	0.0128	0	0	0	0.0305	0.889	0.0677	0	0	0	0	0	0	0
NP_Mrgprd:77	0	0	0	0	0	1	0	0	0	0	0	0	0	0
NP_Mrgprd:78	0	0	0	0.0022	0	0.9591	0.0186	0	0	0	0	0	0	0.0201
NP_Mrgprd:79	0.0234	0	0	0	0	0.8822	0.0215	0	0	0.0235	0	0	0.0494	0
NP_Mrgprd:80	0	0.0048	0	0	0	0.9952	0	0	0	0	0	0	0	0
NP_Mrgprd:81	0	0	0	0	0	0.992	0	0	0	0.008	0	0	0	0
NP_Mrgprd:82	0	0	0	0	0	1	0	0	0	0	0	0	0	0
NP_Mrgprd:83	0.0559	0	0	0.0058	0	0.8136	0.0138	0	0.0371	0.0239	0	0	0.0336	0.0163
NP_Mrgprd:84	0	0	0	0	0.0288	0.903	0.0009	0	0.0186	0	0.03	0	0	0.0188
NP_Mrgprd:85	0	0	0	0	0	1	0	0	0	0	0	0	0	0
NP_Mrgprd:86	0.0126	0	0	0	0	0.9874	0	0	0	0	0	0	0	0
NP_Mrgprd:87	0.0082	0	0	0	0	0.975	0	0	0	0	0	0	0.0167	0
NP_Mrgprd:88	0	0	0	0	0.0066	0.9934	0	0	0	0	0	0	0	0
NP_Mrgprd:89	0	0	0	0	0	1	0	0	0	0	0	0	0	0
NP_Mrgprd:90	0	0.0014	0.0006	0	0.0109	0.9476	0	0	0.0298	0	0	0	0	0.0098
NP_Mrgprd:91	0	0	0	0.0068	0.027	0.9428	0	0	0	0	0	0	0.0029	0.0205
NP_Mrgprd:92	0.0099	0	0	0	0	0.9774	0.0065	0.0009	0	0	0	0.0052	0	0
NP_Mrgprd:93	0	0	0	0.0019	0	0.9981	0	0	0	0	0	0	0	0
NP_Mrgprd:94	0	0	0	0	0.004	0.996	0	0	0	0	0	0	0	0
NP_Mrgprd:95	0	0	0.0069	0.0014	0	0.9889	0	0	0	0	0	0	0	0.0028
NP_Mrgprd:96	0	0	0	0	0.0216	0.946	0	0	0	0	0	0.0087	0	0.0237
NP_Mrgprd:97	0	0.0002	0	0	0	0.9757	0	0	0	0	0	0	0	0.0241
NP_Mrgprd:98	0	0	0	0	0	1	0	0	0	0	0	0	0	0
NP_Mrgprd:99	0.001	0	0	0.0071	0.0247	0.9422	0	0	0	0	0.0024	0.0121	0	0.0104
NP_Mrgprd:100	0.0083	0	0	0	0.0017	0.9621	0	0	0.014	0	0.0003	0	0.0135	0
NP_Nts:1	0.0022	0	0	0	0	0.0007	0.9571	0	0	0	0	0.04	0	0
NP_Nts:2	0	0	0	0	0	0	0.9886	0	0	0.0068	0	0	0.0046	0
NP_Nts:3	0	0	0.0072	0.0031	0.0166	0	0.9657	0	0	0	0	0	0	0.0073
NP_Nts:4	0	0	0	0	0	0	1	0	0	0	0	0	0	0
NP_Nts:5	0.0071	0	0	0	0	0	0.9929	0	0	0	0	0	0	0
NP_Nts:6	0.0031	0.0008	0.0018	0	0.0007	0.0056	0.9811	0	0.0069	0	0	0	0	0
NP_Nts:7	0	0.0003	0.0011	0.0016	0	0.0052	0.9886	0	0	0	0	0.0032	0	0
NP_Nts:8	0.003	0	0	0.0003	0	0	0.9876	0	0	0.0091	0	0	0	0
NP_Nts:9	0	0	0	0	0	0	1	0	0	0	0	0	0	0
NP_Nts:10	0.0133	0.0003	0	0	0.0209	0	0.9653	0	0.0002	0	0	0	0	0
NP_Nts:11	0	0	0	0	0	0	0.9637	0	0	0.0125	0	0.0238	0	0
NP_Nts:12	0	0.0014	0	0	0	0	0.9835	0	0	0.001	0	0	0.012	0.0021
NP_Nts:13	0.0063	0	0	0	0	0	0.9694	0	0	0.0101	0	0.0142	0	0
NP_Nts:14	0	0	0	0	0	0	0.9978	0	0	0	0.0022	0	0	0
NP_Nts:15	0	0	0.0039	0	0.0185	0	0.9415	0	0.0292	0	0	0	0.0069	0
NP_Nts:16	0	0	0	0	0.0136	0	0.9829	0	0.0004	0	0	0	0.0031	0
NP_Nts:17	0	0	0	0.0001	0.0243	0.0086	0.9669	0	0	0	0	0	0	0
NP_Nts:18	0	0	0	0	0	0	0.959	0	0.041	0	0	0	0	0
NP_Nts:19	0.0204	0	0	0	0	0	0.9739	0	0	0	0	0	0.0057	0
NP_Nts:20	0.0191	0	0	0	0	0	0.9517	0	0.0148	0.0144	0	0	0	0
NP_Nts:21	0.0255	0	0.0023	0	0.0003	0	0.9315	0	0	0.0351	0	0	0.0052	0
NP_Nts:22	0	0	0	0	0.003	0	0.997	0	0	0	0	0	0	0
NP_Nts:23	0	0	0	0.0023	0.0272	0.0113	0.9532	0	0	0	0	0	0	0.0059
NP_Nts:24	0.0039	0	0	0	0	0	0.9829	0	0	0	0	0.0132	0	0
NP_Nts:25	0	0	0	0	0.0042	0	0.9781	0.013	0.003	0	0	0	0	0.0017
NP_Nts:26	0.0105	0	0	0	0	0	0.9766	0	0	0.0129	0	0	0	0
NP_Nts:27	0	0	0	0	0	0	1	0	0	0	0	0	0	0
NP_Nts:28	0	0	0	0.0082	0	0.0064	0.9854	0	0	0	0	0	0	0
NP_Nts:29	0.0112	0	0	0	0	0	0.9759	0	0	0	0	0.0023	0.0106	0
NP_Nts:30	0	0	0	0	0	0	0.9993	0	0	0	0	0	0	0.0007
NP_Nts:31	0	0	0	0	0	0	0.9882	0	0	0	0	0.0118	0	0
NP_Nts:32	0	0	0	0	0	0	1	0	0	0	0	0	0	0
NP_Nts:33	0	0	0	0.0009	0	0	0.9991	0	0	0	0	0	0	0
NP_Nts:34	0.0162	0	0	0	0.0056	0	0.9128	0	0.0014	0.0395	0	0	0.0244	0
NP_Nts:35	0	0	0	0	0	0	1	0	0	0	0	0	0	0
NP_Nts:36	0	0	0	0	0.0151	0	0.9788	0	0.0061	0	0	0	0	0
NP_Nts:37	0	0	0	0	0	0	1	0	0	0	0	0	0	0
NP_Nts:38	0	0	0	0	0	0	0.9677	0.0054	0	0.0186	0.0021	0	0	0.0061
NP_Nts:39	0.008	0	0	0	0	0	0.9814	0	0	0	0	0	0.0106	0
NP_Nts:40	0	0	0	0	0	0	1	0	0	0	0	0	0	0
NP_Nts:41	0.0193	0	0	0	0.0373	0	0.8792	0	0.0325	0.0297	0	0	0.002	0
NP_Nts:42	0	0	0	0	0	0.0047	0.9717	0	0	0	0	0.0081	0.0156	0
NP_Nts:43	0	0	0	0	0.0156	0.0052	0.9792	0	0	0	0	0	0	0
NP_Nts:44	0	0	0	0	0.0047	0	0.9938	0	0	0	0	0.0015	0	0
NP_Nts:45	0	0	0	0	0	0.0094	0.9803	0	0	0	0	0	0.0103	0
NP_Nts:46	0	0.0036	0	0	0	0	0.9957	0	0	0	0.0007	0	0	0
NP_Nts:47	0	0	0	0	0	0	1	0	0	0	0	0	0	0
NP_Nts:48	0	0	0	0	0	0	1	0	0	0	0	0	0	0
NP_Nts:49	0.0067	0	0	0	0.0216	0.0045	0.951	0	0	0.0123	0	0	0.0023	0.0016
NP_Nts:50	0	0	0	0	0	0	1	0	0	0	0	0	0	0
NP_Nts:51	0	0	0	0	0	0	1	0	0	0	0	0	0	0
NP_Nts:52	0	0	0	0.0001	0	0	0.9999	0	0	0	0	0	0	0
NP_Nts:53	0	0	0	0	0.0085	0	0.9684	0	0	0	0.0035	0	0	0.0196
NP_Nts:54	0.0058	0	0	0	0	0	0.9942	0	0	0	0	0	0	0
NP_Nts:55	0	0	0	0.0021	0	0.0001	0.9954	0	0	0	0	0	0	0.0023
NP_Nts:56	0.0017	0	0	0	0	0	0.9945	0	0	0	0	0	0.0039	0
NP_Nts:57	0	0	0	0	0.0028	0	0.9953	0	0	0	0	0	0.0019	0
NP_Nts:58	0	0	0.0038	0	0.0088	0	0.9875	0	0	0	0	0	0	0
NP_Nts:59	0	0	0	0	0	0	1	0	0	0	0	0	0	0
NP_Nts:60	0.0009	0	0	0	0.032	0.005	0.8759	0	0.0825	0.0037	0	0	0	0
NP_Nts:61	0	0	0	0.0054	0	0.0051	0.9896	0	0	0	0	0	0	0
NP_Nts:62	0	0	0	0	0	0	0.9688	0	0.0009	0.0298	0	0	0.0005	0
NP_Nts:63	0	0	0	0	0.013	0	0.9597	0	0	0.0259	0	0	0	0.0014
NP_Nts:64	0.0092	0	0.0026	0.0007	0.0111	0	0.9587	0	0	0	0	0.0064	0.0112	0
NP_Nts:65	0.0019	0	0	0	0	0	0.9981	0	0	0	0	0	0	0
NP_Nts:66	0	0	0	0	0	0	0.9918	0	0	0	0.0048	0	0	0.0034
NP_Nts:67	0	0.0142	0	0	0	0	0.9858	0	0	0	0	0	0	0
NP_Nts:68	0	0	0	0	0	0	1	0	0	0	0	0	0	0
NP_Nts:69	0	0	0	0.002	0	0.0065	0.9915	0	0	0	0	0	0	0
NP_Nts:70	0	0	0	0	0.0075	0	0.9348	0	0.0315	0.0139	0	0	0.0124	0
NP_Nts:71	0	0	0	0	0.0133	0.0043	0.9636	0	0.0188	0	0	0	0	0
NP_Nts:72	0.0227	0.0013	0	0	0	0	0.9035	0	0.042	0.0153	0	0.0111	0.0041	0
NP_Nts:73	0.02	0	0	0	0	0	0.9417	0	0.0067	0.0315	0	0	0	0
NP_Nts:74	0	0	0	0.0045	0.0023	0	0.9883	0	0.0049	0	0	0	0	0
NP_Nts:75	0	0	0	0	0	0	0.9882	0.0016	0	0	0	0.0102	0	0
NP_Nts:76	0	0	0	0	0	0	0.9766	0.0027	0	0.0177	0	0	0	0.003
NP_Nts:77	0.0035	0	0.0002	0.0015	0.0207	0.0027	0.9445	0	0.0091	0	0	0.0178	0	0
NP_Nts:78	0.0022	0.0002	0.0031	0	0	0	0.9551	0	0.0394	0	0	0	0	0
NP_Nts:79	0	0	0	0	0	0	0.9841	0	0	0	0	0	0.0159	0
NP_Nts:80	0.0132	0	0	0	0	0	0.9777	0	0	0	0	0	0.0091	0
NP_Nts:81	0.0004	0	0	0	0	0	0.9741	0	0.0056	0.0068	0	0.013	0	0
NP_Nts:82	0	0	0	0	0	0	1	0	0	0	0	0	0	0
NP_Nts:83	0	0	0	0.0039	0	0	0.9961	0	0	0	0	0	0	0
NP_Nts:84	0.0058	0	0	0	0	0	0.9612	0	0	0.0104	0	0	0.0227	0
NP_Nts:85	0.0002	0	0	0	0	0	0.9838	0	0	0.0156	0	0	0.0004	0
NP_Nts:86	0.0059	0	0	0	0	0	0.9893	0	0	0.0048	0	0	0	0
NP_Nts:87	0.0111	0	0	0	0	0	0.9862	0	0	0.0014	0	0	0.0013	0
NP_Nts:88	0.0025	0	0	0	0.0488	0	0.9487	0	0	0	0	0	0	0
NP_Nts:89	0.0009	0	0	0	0	0	0.942	0	0	0.053	0	0	0.0041	0
NP_Nts:90	0	0	0	0	0	0.0017	0.9983	0	0	0	0	0	0	0
NP_Nts:91	0	0	0	0	0	0	1	0	0	0	0	0	0	0
NP_Nts:92	0.0035	0	0	0	0.0332	0	0.9154	0	0	0.0215	0	0.026	0.0005	0
NP_Nts:93	0.0035	0	0	0	0	0	0.9898	0	0	0	0	0.0067	0	0
NP_Nts:94	0	0	0	0	0.0148	0	0.9852	0	0	0	0	0	0	0
NP_Nts:95	0.003	0	0	0	0	0	0.9415	0	0	0.0415	0	0	0.014	0
NP_Nts:96	0	0	0	0.0095	0	0	0.9905	0	0	0	0	0	0	0
NP_Nts:97	0	0	0	0	0	0	1	0	0	0	0	0	0	0
NP_Nts:98	0	0	0	0	0	0.0027	0.9784	0	0	0.0037	0	0	0.0152	0
NP_Nts:99	0	0	0	0	0	0	0.9999	0	0	0	0	0	0.0001	0
NP_Nts:100	0	0	0	0	0.0103	0.0033	0.9743	0	0	0.0121	0	0	0	0
PEP1_Dcn:1	0	0	0	0	0.0039	0	0	0.8667	0.0231	0.0807	0.0257	0	0	0
PEP1_Dcn:2	0	0	0	0.0044	0.029	0.0246	0	0.9289	0	0	0.013	0	0	0
PEP1_Dcn:3	0	0	0	0	0	0	0	0.8048	0.0136	0	0.1765	0.005	0	0
PEP1_Dcn:4	0	0	0	0.0192	0	0	0	0.9808	0	0	0	0	0	0
PEP1_Dcn:5	0	0	0	0.0126	0	0.0474	0	0.7624	0.0429	0	0.1265	0.0083	0	0
PEP1_Dcn:6	0	0.0008	0.0239	0.0134	0.0034	0	0	0.9508	0	0	0	0	0	0.0077
PEP1_Dcn:7	0	0	0	0.0173	0	0	0	0.914	0	0	0.0688	0	0	0
PEP1_Dcn:8	0	0	0	0	0	0	0	0.9129	0	0	0	0.0871	0	0
PEP1_Dcn:9	0.0004	0	0	0	0.0006	0	0.0074	0.862	0.0102	0.1087	0	0	0.0108	0
PEP1_Dcn:10	0.0064	0	0	0	0.0007	0	0	0.9479	0	0.0151	0.0255	0	0.0044	0
PEP1_Dcn:11	0.0135	0	0	0	0	0	0	0.9612	0	0	0	0.0253	0	0
PEP1_Dcn:12	0.0067	0.0241	0.0113	0.0067	0	0	0	0.8714	0	0.0719	0.0019	0	0.0061	0
PEP1_Dcn:13	0	0	0	0	0	0	0	0.8066	0.0343	0.0901	0	0.0691	0	0
PEP1_Dcn:14	0.021	0	0	0	0	0	0	0.7224	0	0.2012	0	0.0409	0.0145	0
PEP1_Dcn:15	0.0027	0.015	0	0	0	0	0	0.9799	0	0	0	0	0.0024	0
PEP1_Dcn:16	0.005	0	0	0	0	0	0	0.8651	0.1096	0	0.0182	0	0.0022	0
PEP1_Dcn:17	0	0	0	0	0	0	0	0.8403	0.1	0.0436	0.0162	0	0	0
PEP1_Dcn:18	0	0	0	0	0.0172	0	0	0.7899	0.1095	0	0.0835	0	0	0
PEP1_Dcn:19	0.008	0	0	0	0	0	0	0.8157	0	0.1676	0	0	0.0087	0
PEP1_Dcn:20	0	0	0	0	0.0119	0	0	0.9767	0.0114	0	0	0	0	0
PEP1_Dcn:21	0	0	0	0	0	0	0	0.9728	0	0	0	0.0272	0	0
PEP1_Dcn:22	0	0	0	0	0	0	0	0.9593	0	0	0	0.0407	0	0
PEP1_Dcn:23	0	0	0	0	0.0026	0	0	0.9874	0	0	0	0	0	0.0099
PEP1_Dcn:24	0	0	0	0	0	0	0.0075	0.8976	0	0.0791	0.0071	0.0087	0	0
PEP1_Dcn:25	0.0017	0	0	0	0	0	0	0.8028	0.0345	0.161	0	0	0	0
PEP1_Dcn:26	0	0	0	0	0	0	0	0.9249	0	0	0.0751	0	0	0
PEP1_Dcn:27	0.0087	0	0	0	0	0	0	0.9533	0	0.0074	0	0.0266	0.0041	0
PEP1_Dcn:28	0	0	0.0044	0.0178	0	0	0	0.9778	0	0	0	0	0	0
PEP1_Dcn:29	0	0	0	0.0113	0	0	0	0.887	0.0692	0	0.0325	0	0	0
PEP1_Dcn:30	0	0	0	0	0	0.0207	0	0.9612	0	0	0	0	0	0.018
PEP1_Dcn:31	0	0	0	0	0	0	0	1	0	0	0	0	0	0
PEP1_Dcn:32	0	0	0	0	0	0	0	0.8696	0.013	0.1174	0	0	0	0
PEP1_Dcn:33	0.0026	0	0	0	0	0	0	0.8842	0	0.1132	0	0	0	0
PEP1_Dcn:34	0.0016	0	0	0	0	0	0	0.936	0	0	0.0385	0.0189	0	0.0049
PEP1_Dcn:35	0	0	0	0	0	0	0	0.8247	0	0	0.1753	0	0	0
PEP1_Dcn:36	0	0	0	0	0	0	0	0.904	0.0034	0.0471	0.0455	0	0	0
PEP1_Dcn:37	0	0	0	0	0	0	0	0.9098	0	0	0.0096	0.0781	0.0025	0
PEP1_Dcn:38	0	0	0	0	0	0	0	0.9132	0	0.0476	0.0391	0	0	0
PEP1_Dcn:39	0	0	0	0	0	0	0	0.8829	0.1068	0	0.0103	0	0	0
PEP1_Dcn:40	0	0	0	0	0	0	0	1	0	0	0	0	0	0
PEP1_Dcn:41	0	0	0	0	0	0	0	0.9443	0.0136	0	0.0421	0	0	0
PEP1_Dcn:42	0.007	0	0	0	0	0	0	0.9475	0	0	0	0.0394	0.0062	0
PEP1_Dcn:43	0	0	0	0.0234	0.0044	0	0	0.9452	0	0	0.027	0	0	0
PEP1_Dcn:44	0.026	0	0	0	0	0	0	0.7222	0	0.2404	0	0	0.0114	0
PEP1_Dcn:45	0	0	0	0	0	0	0	0.9992	0	0	0	0.0008	0	0
PEP1_Dcn:46	0.005	0	0	0	0	0.0217	0	0.9563	0	0.017	0	0	0	0
PEP1_Dcn:47	0.0051	0	0	0	0	0	0	0.8419	0.0144	0.0702	0	0.0666	0.0018	0
PEP1_Dcn:48	0.0074	0.0097	0	0	0	0	0	0.9727	0	0	0.0102	0	0	0
PEP1_Dcn:49	0	0.0103	0	0.0127	0	0.0097	0	0.9387	0	0	0	0.0069	0	0.0217
PEP1_Dcn:50	0	0	0	0	0	0	0	0.8774	0.0555	0.0356	0	0.0315	0	0
PEP1_Dcn:51	0	0.0103	0.0003	0	0	0	0	0.9741	0	0	0	0.0153	0	0
PEP1_Dcn:52	0	0.0217	0.0007	0.0143	0	0	0	0.9345	0	0	0.0287	0	0	0
PEP1_Dcn:53	0.0111	0	0	0	0	0	0	0.8035	0.005	0.1751	0	0	0.0054	0
PEP1_Dcn:54	0	0	0	0	0	0	0	0.8731	0.0238	0	0.0548	0.0431	0.0053	0
PEP1_Dcn:55	0	0	0	0	0	0	0	0.862	0.1208	0	0.0173	0	0	0
PEP1_Dcn:56	0	0	0	0	0.0077	0	0	0.9886	0.0038	0	0	0	0	0
PEP1_Dcn:57	0.0006	0	0	0	0	0.0401	0.0037	0.8196	0.0213	0	0	0.1148	0	0
PEP1_Dcn:58	0.0079	0	0	0	0	0.0161	0.0126	0.8661	0	0	0	0.0972	0	0
PEP1_Dcn:59	0	0	0	0	0.0113	0	0	0.9887	0	0	0	0	0	0
PEP1_Dcn:60	0.0217	0	0	0	0	0	0	0.7265	0	0.2341	0	0.0063	0.0115	0
PEP1_Dcn:61	0.0127	0	0	0	0.0085	0.0259	0	0.8456	0.009	0	0.0847	0.0136	0	0
PEP1_Dcn:62	0	0	0	0	0	0	0	0.8019	0	0.1632	0.0308	0	0.0041	0
PEP1_Dcn:63	0	0	0.0067	0.0163	0	0	0	0.9766	0	0	0.0005	0	0	0
PEP1_Dcn:64	0	0.0115	0	0.0159	0	0	0	0.9476	0	0	0.0222	0	0	0.0028
PEP1_Dcn:65	0	0	0	0	0	0	0	0.9556	0.0256	0.0188	0	0	0	0
PEP1_Dcn:66	0.017	0	0	0	0	0	0	0.6908	0	0.1751	0	0.1041	0.0131	0
PEP1_Dcn:67	0.0051	0	0	0	0	0	0	0.9097	0	0.0415	0	0.0381	0.0057	0
PEP1_Dcn:68	0	0.0226	0	0	0	0	0	0.9774	0	0	0	0	0	0
PEP1_Dcn:69	0.0102	0	0	0	0.0023	0	0	0.9357	0	0	0.0025	0.0456	0.0037	0
PEP1_Dcn:70	0.0258	0.0244	0.0099	0	0	0	0	0.5794	0	0.2154	0	0.1198	0.0253	0
PEP1_Dcn:71	0.0018	0	0	0	0	0.0017	0	0.8938	0.0457	0.057	0	0	0	0
PEP1_Dcn:72	0	0.0046	0	0	0	0	0	0.9558	0	0	0.0396	0	0	0
PEP1_Dcn:73	0	0.0155	0	0.013	0.0271	0.0002	0	0.8728	0	0	0.0715	0	0	0
PEP1_Dcn:74	0.0098	0	0	0	0	0	0	0.9039	0	0.0271	0	0.0592	0	0
PEP1_Dcn:75	0.0214	0	0	0	0	0	0	0.7951	0.0529	0.1269	0	0.0035	0.0002	0
PEP1_Dcn:76	0	0.0036	0.0199	0	0	0	0	0.9743	0	0	0.0023	0	0	0
PEP1_Dcn:77	0	0.0148	0.0083	0	0	0	0	0.9452	0	0	0	0.0316	0	0
PEP1_Dcn:78	0	0.0155	0	0.0007	0	0	0	0.9637	0	0	0.0042	0.0159	0	0
PEP1_Dcn:79	0	0	0	0	0	0	0	0.9825	0	0	0	0.0175	0	0
PEP1_Dcn:80	0.0063	0	0	0	0	0	0	0.7861	0	0.1471	0	0.0382	0.0224	0
PEP1_Dcn:81	0	0	0	0	0	0	0	1	0	0	0	0	0	0
PEP1_Dcn:82	0.0057	0	0	0.0046	0	0	0	0.88	0	0.1069	0	0	0.0012	0.0016
PEP1_Dcn:83	0.0159	0	0	0	0	0	0	0.8914	0	0.0849	0	0.0078	0	0
PEP1_Dcn:84	0.0163	0	0.0067	0	0	0	0	0.7592	0	0.0968	0.1208	0	0.0003	0
PEP1_Dcn:85	0.0034	0	0	0	0	0	0	0.8274	0.0211	0.0932	0.0499	0	0.005	0
PEP1_Dcn:86	0	0	0	0	0	0	0	0.9196	0	0.0778	0	0	0.0026	0
PEP1_Dcn:87	0	0	0	0.0005	0.0259	0	0	0.8856	0.0358	0	0.0522	0	0	0
PEP1_Dcn:88	0.0059	0	0	0	0	0	0	0.9541	0	0.0031	0	0.0333	0.0036	0
PEP1_Dcn:89	0.0188	0	0	0	0	0	0.0051	0.8501	0.0272	0.0724	0.0264	0	0	0
PEP1_Dcn:90	0	0.017	0	0	0	0	0	0.9782	0	0	0.0047	0	0	0
PEP1_Dcn:91	0	0	0	0	0	0	0	1	0	0	0	0	0	0
PEP1_Dcn:92	0.0106	0	0	0	0	0	0	0.73	0	0.099	0	0.1604	0	0
PEP1_Dcn:93	0	0	0	0	0	0	0	0.9205	0	0.0795	0	0	0	0
PEP1_Dcn:94	0	0	0	0	0.0002	0	0.0074	0.9413	0.0412	0	0	0.01	0	0
PEP1_Dcn:95	0	0	0	0	0.0061	0	0	0.9074	0.0153	0.0254	0.018	0.0228	0	0.005
PEP1_Dcn:96	0.0032	0	0	0	0	0	0	0.8255	0	0.098	0	0.0704	0.0029	0
PEP1_Dcn:97	0	0	0.0165	0.0333	0	0	0	0.9501	0	0	0	0	0	0
PEP1_Dcn:98	0	0	0	0	0	0	0	0.906	0	0.0139	0.0801	0	0	0
PEP1_Dcn:99	0	0.0001	0	0.032	0	0	0	0.8727	0	0	0.0952	0	0	0
PEP1_Dcn:100	0.0111	0	0	0	0	0	0	0.9818	0	0	0	0	0.0071	0
PEP1_S100a11.Tagln2:1	0	0	0	0	0.0521	0.045	0	0	0.8326	0.0703	0	0	0	0
PEP1_S100a11.Tagln2:2	0.0028	0	0	0	0	0	0.0002	0	0.9878	0	0	0	0.0092	0
PEP1_S100a11.Tagln2:3	0	0	0	0	0	0.0419	0	0.0116	0.8891	0.0314	0	0	0.026	0
PEP1_S100a11.Tagln2:4	0	0	0	0.0058	0.1183	0.0365	0.0352	0	0.8042	0	0	0	0	0
PEP1_S100a11.Tagln2:5	0	0	0	0	0.0122	0	0	0.0267	0.9611	0	0	0	0	0
PEP1_S100a11.Tagln2:6	0	0	0	0	0	0	0	0	0.9789	0	0	0	0.0211	0
PEP1_S100a11.Tagln2:7	0	0	0	0.0023	0	0	0	0	0.9927	0	0	0	0	0.005
PEP1_S100a11.Tagln2:8	0.007	0	0	0	0	0.0011	0.0217	0	0.9604	0	0	0	0.0098	0
PEP1_S100a11.Tagln2:9	0	0	0	0	0	0	0.0075	0	0.9925	0	0	0	0	0
PEP1_S100a11.Tagln2:10	0	0	0	0	0	0	0	0	0.963	0	0.037	0	0	0
PEP1_S100a11.Tagln2:11	0	0	0	0	0	0	0	0	0.9403	0	0.0597	0	0	0
PEP1_S100a11.Tagln2:12	0.0142	0	0	0	0.0405	0.0014	0	0	0.8724	0.0158	0.0558	0	0	0
PEP1_S100a11.Tagln2:13	0	0	0	0	0.0693	0	0.0583	0.0075	0.8649	0	0	0	0	0
PEP1_S100a11.Tagln2:14	0	0	0	0	0	0	0.0137	0.0233	0.9431	0.02	0	0	0	0
PEP1_S100a11.Tagln2:15	0	0	0	0	0	0	0	0.0253	0.9038	0.0559	0.001	0	0.0139	0
PEP1_S100a11.Tagln2:16	0.0038	0	0	0	0.0052	0	0.0145	0.0082	0.9223	0.0245	0.0215	0	0	0
PEP1_S100a11.Tagln2:17	0	0	0	0	0	0	0	0	0.9874	0	0.0126	0	0	0
PEP1_S100a11.Tagln2:18	0.0012	0	0	0.0016	0	0.039	0	0	0.9287	0	0.0199	0	0	0.0096
PEP1_S100a11.Tagln2:19	0.0119	0	0	0	0	0	0	0	0.984	0.0031	0	0	0.0011	0
PEP1_S100a11.Tagln2:20	0	0	0	0	0.0069	0	0.0337	0	0.8942	0.0653	0	0	0	0
PEP1_S100a11.Tagln2:21	0	0	0	0	0	0	0	0	0.9048	0.0932	0	0.002	0	0
PEP1_S100a11.Tagln2:22	0	0	0	0	0.0079	0	0.0136	0	0.9602	0	0	0.0041	0.0142	0
PEP1_S100a11.Tagln2:23	0	0	0	0	0	0	0.0224	0	0.9361	0.0122	0	0.0292	0	0
PEP1_S100a11.Tagln2:24	0	0	0	0	0	0	0	0	0.9076	0.0666	0	0	0.0258	0
PEP1_S100a11.Tagln2:25	0	0	0	0	0	0.0515	0	0.0697	0.7951	0.0793	0.0011	0	0	0.0033
PEP1_S100a11.Tagln2:26	0	0	0	0	0	0	0	0	0.9172	0.0361	0.0213	0.002	0.0233	0
PEP1_S100a11.Tagln2:27	0	0	0	0	0	0	0	0	0.944	0.0057	0.0119	0.0384	0	0
PEP1_S100a11.Tagln2:28	0	0	0	0	0	0.0369	0	0	0.7984	0.1503	0	0	0.0144	0
PEP1_S100a11.Tagln2:29	0	0	0	0	0.023	0.0386	0	0.0043	0.9221	0	0	0	0.012	0
PEP1_S100a11.Tagln2:30	0	0	0	0	0	0	0	0	0.9719	0.0162	0	0.0059	0.006	0
PEP1_S100a11.Tagln2:31	0.0066	0	0.0062	0	0	0	0	0	0.8746	0.0165	0.054	0.0418	0.0003	0
PEP1_S100a11.Tagln2:32	0	0	0	0	0	0	0	0	0.8905	0.1085	0	0.001	0	0
PEP1_S100a11.Tagln2:33	0	0	0	0	0	0	0	0.017	0.983	0	0	0	0	0
PEP1_S100a11.Tagln2:34	0.0037	0	0	0	0.0245	0	0.0329	0.003	0.8328	0.0829	0	0	0.0201	0
PEP1_S100a11.Tagln2:35	0	0	0	0	0	0	0	0	0.9444	0.0556	0	0	0	0
PEP1_S100a11.Tagln2:36	0	0	0	0	0	0	0.0047	0.071	0.8831	0	0.0373	0	0.0039	0
PEP1_S100a11.Tagln2:37	0	0	0	0	0	0	0	0	0.8937	0.0351	0.0458	0.0254	0	0
PEP1_S100a11.Tagln2:38	0.0074	0	0	0	0	0	0	0	0.8693	0.0605	0.0054	0.032	0.0254	0
PEP1_S100a11.Tagln2:39	0	0	0.0005	0	0.0132	0.0719	0.0225	0.0158	0.863	0	0	0	0	0.0131
PEP1_S100a11.Tagln2:40	0	0.0017	0	0	0.0868	0	0.0549	0.044	0.796	0	0.0166	0	0	0
PEP1_S100a11.Tagln2:41	0	0	0	0	0	0.0502	0	0	0.9385	0	0	0.0113	0	0
PEP1_S100a11.Tagln2:42	0.0025	0	0	0.0005	0	0	0	0	0.9371	0.0334	0	0	0.0265	0
PEP1_S100a11.Tagln2:43	0.0128	0	0	0	0.0183	0.0158	0.0076	0	0.9045	0.0006	0	0.0214	0.0189	0
PEP1_S100a11.Tagln2:44	0	0	0	0	0	0.0279	0	0	0.932	0.0401	0	0	0	0
PEP1_S100a11.Tagln2:45	0	0	0	0	0	0	0.0303	0	0.9307	0.006	0	0.033	0	0
PEP1_S100a11.Tagln2:46	0	0	0	0	0	0	0	0	0.9664	0.0094	0.0242	0	0	0
PEP1_S100a11.Tagln2:47	0	0	0	0.0023	0.0206	0.0045	0.0342	0	0.9261	0	0.0123	0	0	0
PEP1_S100a11.Tagln2:48	0	0	0	0	0	0	0	0	0.9608	0.0392	0	0	0	0
PEP1_S100a11.Tagln2:49	0	0	0	0	0.0273	0	0.0155	0	0.9545	0.0026	0	0	0	0
PEP1_S100a11.Tagln2:50	0	0	0	0	0	0	0	0	1	0	0	0	0	0
PEP1_S100a11.Tagln2:51	0	0	0	0	0	0	0	0.0475	0.9525	0	0	0	0	0
PEP1_S100a11.Tagln2:52	0	0	0	0.0029	0.0892	0	0.0089	0	0.899	0	0	0	0	0
PEP1_S100a11.Tagln2:53	0.0053	0	0	0	0	0	0	0	0.9059	0.0807	0	0	0.0081	0
PEP1_S100a11.Tagln2:54	0.0054	0	0	0	0	0	0	0	0.8838	0.0754	0.0264	0.0018	0.0074	0
PEP1_S100a11.Tagln2:55	0	0.0012	0	0.0009	0	0	0	0	0.9058	0.0437	0.0011	0	0.0373	0.0099
PEP1_S100a11.Tagln2:56	0	0	0	0	0	0	0	0	0.9281	0.0589	0	0	0.0131	0
PEP1_S100a11.Tagln2:57	0	0	0	0	0	0	0	0.0078	0.7897	0.1801	0	0	0.0224	0
PEP1_S100a11.Tagln2:58	0	0	0	0	0.0052	0.0508	0.001	0	0.8822	0	0.0396	0	0	0.0213
PEP1_S100a11.Tagln2:59	0.0051	0	0	0.0033	0.0067	0	0	0.0152	0.9342	0.0112	0	0	0.0149	0.0093
PEP1_S100a11.Tagln2:60	0	0	0	0	0	0	0	0	0.9179	0.0797	0	0	0.0024	0
PEP1_S100a11.Tagln2:61	0	0	0	0.0006	0.0013	0	0.0127	0.0201	0.9653	0	0	0	0	0
PEP1_S100a11.Tagln2:62	0	0	0	0	0	0.0381	0	0	0.9276	0.0343	0	0	0	0
PEP1_S100a11.Tagln2:63	0	0	0	0	0	0	0	0	0.9452	0.026	0.0286	0.0002	0	0
PEP1_S100a11.Tagln2:64	0	0	0	0	0.0709	0	0.0358	0	0.8933	0	0	0	0	0
PEP1_S100a11.Tagln2:65	0	0	0	0	0.0419	0	0.0533	0.073	0.824	0	0.0078	0	0	0
PEP1_S100a11.Tagln2:66	0	0	0	0	0	0	0	0.0281	0.9458	0.0261	0	0	0	0
PEP1_S100a11.Tagln2:67	0.0118	0	0	0	0	0	0	0.0069	0.9416	0.0008	0.0249	0	0.0141	0
PEP1_S100a11.Tagln2:68	0	0	0	0	0	0	0	0	0.9275	0.0627	0	0	0.0098	0
PEP1_S100a11.Tagln2:69	0	0	0	0	0	0	0	0.0205	0.9788	0	0.0007	0	0	0
PEP1_S100a11.Tagln2:70	0	0	0	0	0.0304	0	0.0456	0.0103	0.9137	0	0	0	0	0
PEP1_S100a11.Tagln2:71	0.0014	0	0	0	0.0203	0.0472	0	0	0.8888	0.0154	0.0089	0.0009	0.0171	0
PEP1_S100a11.Tagln2:72	0.0032	0.0076	0	0	0	0	0.0034	0.002	0.9256	0	0.0098	0.0283	0.0095	0.0105
PEP1_S100a11.Tagln2:73	0	0	0	0	0	0	0.0074	0.0396	0.8176	0.1275	0	0.0079	0	0
PEP1_S100a11.Tagln2:74	0	0	0	0	0	0	0	0.0124	0.9313	0.012	0.0041	0.0329	0.0074	0
PEP1_S100a11.Tagln2:75	0	0	0	0	0	0	0	0.0221	0.9481	0.0298	0	0	0	0
PEP1_S100a11.Tagln2:76	0	0	0	0	0	0	0.0072	0.0025	0.9664	0	0.0208	0	0.0031	0
PEP1_S100a11.Tagln2:77	0	0	0	0	0.0147	0	0	0	0.9359	0.0335	0.016	0	0	0
PEP1_S100a11.Tagln2:78	0.0079	0	0	0	0	0.0329	0.0068	0	0.8869	0.052	0	0	0.0136	0
PEP1_S100a11.Tagln2:79	0	0	0	0.0037	0	0	0	0.0554	0.8901	0.0212	0	0.0032	0.0251	0.0014
PEP1_S100a11.Tagln2:80	0.0059	0	0	0	0.023	0	0.0015	0.0048	0.9582	0	0	0	0.0066	0
PEP1_S100a11.Tagln2:81	0	0	0	0	0	0	0	0.0024	0.965	0.0326	0	0	0	0
PEP1_S100a11.Tagln2:82	0.0036	0	0	0	0	0	0.0416	0	0.8517	0.0969	0	0	0.0062	0
PEP1_S100a11.Tagln2:83	0	0	0	0	0.0475	0.0603	0.0322	0.0527	0.7983	0	0	0	0	0.009
PEP1_S100a11.Tagln2:84	0	0	0	0	0	0	0	0.0076	0.7791	0.186	0	0	0.0274	0
PEP1_S100a11.Tagln2:85	0	0	0	0.0031	0.0311	0	0	0	0.9566	0	0.0092	0	0	0
PEP1_S100a11.Tagln2:86	0.0007	0	0	0	0	0	0.0057	0	0.8809	0.0729	0	0.0126	0.0272	0
PEP1_S100a11.Tagln2:87	0.0055	0	0	0	0	0	0	0	0.8953	0.0289	0.0237	0.0077	0.0389	0
PEP1_S100a11.Tagln2:88	0	0	0	0	0	0	0	0	0.944	0.056	0	0	0	0
PEP1_S100a11.Tagln2:89	0	0	0	0	0	0	0	0.0451	0.941	0.0045	0.0095	0	0	0
PEP1_S100a11.Tagln2:90	0.0004	0	0	0	0.0392	0.015	0.0343	0	0.7924	0.0607	0	0.0286	0.0295	0
PEP1_S100a11.Tagln2:91	0	0	0	0	0.0434	0	0.0114	0	0.9452	0	0	0	0	0
PEP1_S100a11.Tagln2:92	0	0	0	0	0.0094	0	0.0057	0	0.9849	0	0	0	0	0
PEP1_S100a11.Tagln2:93	0	0	0	0	0	0	0	0.0102	0.8803	0.1095	0	0	0	0
PEP1_S100a11.Tagln2:94	0.0063	0	0	0	0.0028	0	0	0	0.9475	0	0.0262	0.0126	0.0045	0
PEP1_S100a11.Tagln2:95	0	0	0	0	0	0	0.0146	0	0.9248	0.0515	0	0	0.0092	0
PEP1_S100a11.Tagln2:96	0	0	0	0	0	0.0522	0	0	0.9203	0.022	0.0055	0	0	0
PEP1_S100a11.Tagln2:97	0	0	0	0	0	0.0563	0	0	0.8964	0.0329	0	0.0039	0.0105	0
PEP1_S100a11.Tagln2:98	0.0078	0	0	0	0	0	0	0	0.9483	0.0111	0	0	0.0328	0
PEP1_S100a11.Tagln2:99	0	0	0	0.0024	0.0021	0	0	0	0.9699	0	0.0221	0	0	0.0034
PEP1_S100a11.Tagln2:100	0.005	0	0	0	0	0	0	0	0.8411	0.1286	0	0	0.0253	0
PEP1_Slc7a3.Sstr2:1	0	0	0	0	0	0	0	0.0037	0	0.9926	0	0	0.0036	0
PEP1_Slc7a3.Sstr2:2	0.0083	0	0	0	0	0	0	0	0.0436	0.9479	0	0	0.0001	0
PEP1_Slc7a3.Sstr2:3	0	0	0	0	0	0	0.005	0	0	0.995	0	0	0	0
PEP1_Slc7a3.Sstr2:4	0.0054	0	0	0	0	0	0	0	0	0.9223	0	0.0651	0.0072	0
PEP1_Slc7a3.Sstr2:5	0	0	0	0	0	0	0	0.1503	0	0.8486	0	0	0	0.0012
PEP1_Slc7a3.Sstr2:6	0	0	0	0	0	0	0	0.0615	0.0421	0.8963	0	0	0	0
PEP1_Slc7a3.Sstr2:7	0	0	0	0	0	0	0	0.0345	0.0134	0.897	0.0016	0.0536	0	0
PEP1_Slc7a3.Sstr2:8	0.0042	0	0	0	0	0	0.0035	0	0	0.9922	0	0	0.0001	0
PEP1_Slc7a3.Sstr2:9	0.0021	0	0.0017	0	0.0318	0.0028	0	0.0012	0	0.9336	0	0	0.0135	0.0132
PEP1_Slc7a3.Sstr2:10	0.0026	0	0.0014	0.0004	0	0.0021	0	0	0	0.9848	0	0	0	0.0087
PEP1_Slc7a3.Sstr2:11	0.01	0	0	0	0	0	0	0	0	0.9217	0	0.0573	0.0109	0
PEP1_Slc7a3.Sstr2:12	0	0	0	0.001	0	0	0	0.0459	0.05	0.799	0.0141	0.0899	0	0
PEP1_Slc7a3.Sstr2:13	0.0089	0	0	0	0	0	0	0	0	0.9828	0	0.004	0.0044	0
PEP1_Slc7a3.Sstr2:14	0	0	0.0035	0	0	0	0	0	0.0631	0.8363	0	0.0971	0	0
PEP1_Slc7a3.Sstr2:15	0	0	0	0	0.0003	0	0.0043	0	0.0098	0.9856	0	0	0	0
PEP1_Slc7a3.Sstr2:16	0	0.0033	0	0	0	0	0	0.0356	0.0193	0.9304	0	0.0092	0.0021	0
PEP1_Slc7a3.Sstr2:17	0	0	0	0	0	0	0	0.0254	0	0.9161	0.0136	0.0396	0	0.0052
PEP1_Slc7a3.Sstr2:18	0	0	0	0	0	0	0.0061	0	0	0.9939	0	0	0	0
PEP1_Slc7a3.Sstr2:19	0	0	0	0	0.0024	0	0	0	0	0.9964	0	0	0	0.0012
PEP1_Slc7a3.Sstr2:20	0	0.0019	0	0	0	0	0.0044	0	0	0.9559	0	0.0337	0.0041	0
PEP1_Slc7a3.Sstr2:21	0.0004	0	0	0	0	0	0	0.0233	0	0.9763	0	0	0	0
PEP1_Slc7a3.Sstr2:22	0	0	0	0	0	0	0	0	0.0873	0.9096	0	0.0031	0	0
PEP1_Slc7a3.Sstr2:23	0.0034	0	0	0	0	0	0.0158	0	0	0.9274	0	0.0518	0	0.0016
PEP1_Slc7a3.Sstr2:24	0	0	0.0012	0	0	0	0	0.0114	0.1458	0.8192	0	0.0225	0	0
PEP1_Slc7a3.Sstr2:25	0.0011	0	0	0	0	0	0	0.0868	0.047	0.7969	0	0.0683	0	0
PEP1_Slc7a3.Sstr2:26	0.0171	0	0	0	0	0	0	0	0.0089	0.9712	0	0	0.0028	0
PEP1_Slc7a3.Sstr2:27	0.0007	0	0	0	0	0	0	0.0084	0.0503	0.9388	0	0	0.0019	0
PEP1_Slc7a3.Sstr2:28	0.0027	0	0	0	0	0.0008	0.0568	0.0298	0	0.8967	0	0.0132	0	0
PEP1_Slc7a3.Sstr2:29	0	0	0	0	0	0	0	0	0	1	0	0	0	0
PEP1_Slc7a3.Sstr2:30	0	0	0	0	0	0	0	0	0.0217	0.9528	0	0.0256	0	0
PEP1_Slc7a3.Sstr2:31	0.0097	0	0	0	0	0	0	0.0414	0	0.9489	0	0	0	0
PEP1_Slc7a3.Sstr2:32	0.007	0	0.0154	0	0	0	0.0009	0	0.0399	0.9148	0	0.0207	0.0014	0
PEP1_Slc7a3.Sstr2:33	0.0021	0	0	0	0	0	0.0003	0.0121	0	0.9511	0	0.0113	0.0231	0
PEP1_Slc7a3.Sstr2:34	0	0	0	0	0	0	0	0	0.0355	0.9604	0	0	0	0.0041
PEP1_Slc7a3.Sstr2:35	0.0025	0	0	0	0	0	0	0	0	0.9975	0	0	0	0
PEP1_Slc7a3.Sstr2:36	0	0	0	0	0	0	0	0.0294	0	0.9481	0.0053	0.0172	0	0
PEP1_Slc7a3.Sstr2:37	0.0028	0	0	0	0	0.0031	0	0	0	0.9941	0	0	0	0
PEP1_Slc7a3.Sstr2:38	0.0071	0	0	0	0	0	0	0	0	0.982	0	0	0.0109	0
PEP1_Slc7a3.Sstr2:39	0	0	0	0	0	0	0	0.0154	0.0819	0.8804	0.0223	0	0	0
PEP1_Slc7a3.Sstr2:40	0.0022	0	0.0217	0	0	0	0	0.0175	0	0.9396	0.019	0	0	0
PEP1_Slc7a3.Sstr2:41	0.0037	0	0	0	0	0	0	0	0.0187	0.9741	0	0	0.0035	0
PEP1_Slc7a3.Sstr2:42	0	0	0	0	0.0009	0	0.0019	0.0264	0	0.9708	0	0	0	0
PEP1_Slc7a3.Sstr2:43	0	0	0	0	0	0.0011	0.0355	0	0	0.9587	0	0	0.0048	0
PEP1_Slc7a3.Sstr2:44	0.0046	0	0	0	0	0	0	0	0	0.9862	0	0	0.0093	0
PEP1_Slc7a3.Sstr2:45	0	0	0	0	0	0	0.0259	0.0695	0.0239	0.8806	0	0	0	0
PEP1_Slc7a3.Sstr2:46	0	0.0013	0	0	0	0	0	0	0	0.9914	0.0005	0	0	0.0067
PEP1_Slc7a3.Sstr2:47	0	0	0	0	0	0	0	0	0.0002	0.9851	0	0.0147	0	0
PEP1_Slc7a3.Sstr2:48	0.0105	0	0	0	0	0	0	0.1027	0.0273	0.8436	0	0	0.0159	0
PEP1_Slc7a3.Sstr2:49	0	0	0	0	0.0043	0	0	0	0.0211	0.9638	0.0109	0	0	0
PEP1_Slc7a3.Sstr2:50	0.0065	0	0	0	0	0	0	0.0288	0.1464	0.7953	0	0.0127	0.0102	0
PEP1_Slc7a3.Sstr2:51	0.009	0	0.0192	0	0	0	0.0051	0	0	0.9304	0	0.0363	0	0
PEP1_Slc7a3.Sstr2:52	0.0065	0	0	0	0	0	0.0013	0	0.0767	0.9098	0	0	0.0058	0
PEP1_Slc7a3.Sstr2:53	0.0088	0	0	0	0	0	0	0.0037	0	0.9836	0	0	0.004	0
PEP1_Slc7a3.Sstr2:54	0	0	0	0	0	0	0	0	0.1067	0.8372	0	0.056	0	0
PEP1_Slc7a3.Sstr2:55	0	0	0	0.0068	0.0009	0	0.0009	0.0218	0	0.9413	0.0044	0.0152	0	0.0088
PEP1_Slc7a3.Sstr2:56	0	0	0	0	0	0	0	0.0214	0	0.953	0	0.0256	0	0
PEP1_Slc7a3.Sstr2:57	0	0	0	0	0	0	0.0061	0.0081	0	0.984	0	0	0.0017	0
PEP1_Slc7a3.Sstr2:58	0	0	0	0	0	0	0	0	0	1	0	0	0	0
PEP1_Slc7a3.Sstr2:59	0	0	0	0	0	0	0	0.0592	0.0797	0.7747	0.0067	0.0796	0	0
PEP1_Slc7a3.Sstr2:60	0	0.0091	0	0	0	0	0	0	0.0941	0.8968	0	0	0	0
PEP1_Slc7a3.Sstr2:61	0.0144	0	0	0	0	0	0	0.0077	0	0.978	0	0	0	0
PEP1_Slc7a3.Sstr2:62	0	0	0	0	0	0	0.0022	0.0152	0.0052	0.9646	0.0091	0	0	0.0037
PEP1_Slc7a3.Sstr2:63	0.0171	0	0	0	0	0	0	0.0155	0	0.946	0	0.0147	0.0067	0
PEP1_Slc7a3.Sstr2:64	0.004	0.0078	0	0.0048	0.038	0.0156	0	0.0229	0	0.8853	0.003	0	0.0091	0.0094
PEP1_Slc7a3.Sstr2:65	0.0072	0	0	0	0	0	0	0	0	0.9928	0	0	0	0
PEP1_Slc7a3.Sstr2:66	0	0	0	0	0	0	0.0434	0.0688	0	0.8712	0.0089	0	0	0.0077
PEP1_Slc7a3.Sstr2:67	0.0021	0	0	0	0	0	0	0	0	0.9979	0	0	0	0
PEP1_Slc7a3.Sstr2:68	0	0	0	0	0.0013	0.0059	0	0.0137	0	0.9518	0	0.0273	0	0
PEP1_Slc7a3.Sstr2:69	0	0	0.0004	0	0	0	0	0.0529	0	0.9467	0	0	0	0
PEP1_Slc7a3.Sstr2:70	0.0131	0	0	0	0	0	0	0.075	0	0.829	0	0.0804	0.0024	0
PEP1_Slc7a3.Sstr2:71	0.0031	0	0	0	0	0	0	0	0	0.9967	0	0	0.0003	0
PEP1_Slc7a3.Sstr2:72	0.011	0	0	0	0	0	0	0.0322	0	0.9568	0	0	0	0
PEP1_Slc7a3.Sstr2:73	0	0	0	0	0	0	0.004	0.0296	0	0.8866	0	0.0798	0	0
PEP1_Slc7a3.Sstr2:74	0	0	0	0	0	0.0003	0.0041	0	0.0109	0.9196	0	0.0628	0.0022	0
PEP1_Slc7a3.Sstr2:75	0.0142	0	0	0	0	0	0	0	0	0.9851	0	0.0006	0.0001	0
PEP1_Slc7a3.Sstr2:76	0	0	0	0	0	0.0001	0	0	0	0.9999	0	0	0	0
PEP1_Slc7a3.Sstr2:77	0	0	0	0	0	0	0	0.0128	0	0.9597	0	0.0275	0	0
PEP1_Slc7a3.Sstr2:78	0	0	0	0	0	0	0	0	0.099	0.7571	0	0.1439	0	0
PEP1_Slc7a3.Sstr2:79	0.0074	0	0	0	0	0	0	0	0	0.9871	0	0.0022	0.0034	0
PEP1_Slc7a3.Sstr2:80	0	0.0045	0.0016	0	0	0	0.0014	0	0	0.9534	0.0002	0.0388	0	0
PEP1_Slc7a3.Sstr2:81	0.0052	0	0	0	0	0	0	0.0328	0	0.962	0	0	0	0
PEP1_Slc7a3.Sstr2:82	0	0	0	0	0	0	0	0	0.0662	0.9166	0	0.0173	0	0
PEP1_Slc7a3.Sstr2:83	0	0	0	0	0	0.0056	0	0.0093	0.036	0.9338	0	0.0153	0	0
PEP1_Slc7a3.Sstr2:84	0	0	0	0	0	0	0.0014	0	0.0063	0.9877	0	0	0.0046	0
PEP1_Slc7a3.Sstr2:85	0	0	0	0	0	0	0	0.0366	0	0.8987	0	0.0647	0	0
PEP1_Slc7a3.Sstr2:86	0	0	0	0.0013	0.0025	0.0082	0.0194	0	0	0.9649	0	0	0	0.0037
PEP1_Slc7a3.Sstr2:87	0.007	0	0	0	0	0	0	0	0	0.9881	0	0	0.0049	0
PEP1_Slc7a3.Sstr2:88	0.0075	0	0.0048	0	0	0	0	0	0	0.9819	0	0	0.0058	0
PEP1_Slc7a3.Sstr2:89	0	0	0	0	0	0.0017	0	0.0113	0	0.9871	0	0	0	0
PEP1_Slc7a3.Sstr2:90	0.0004	0	0	0	0	0	0	0	0.0278	0.9661	0	0	0.0056	0
PEP1_Slc7a3.Sstr2:91	0.0063	0	0	0	0	0	0	0.0161	0	0.9776	0	0	0	0
PEP1_Slc7a3.Sstr2:92	0	0	0	0	0	0	0	0	0.0444	0.8895	0	0.066	0	0
PEP1_Slc7a3.Sstr2:93	0	0	0.0013	0.0041	0	0	0	0.0477	0.004	0.9394	0	0	0.0035	0
PEP1_Slc7a3.Sstr2:94	0.0047	0	0	0	0	0	0	0	0	0.9953	0	0	0	0
PEP1_Slc7a3.Sstr2:95	0	0	0	0	0	0	0	0	0.1026	0.8284	0	0.0689	0	0
PEP1_Slc7a3.Sstr2:96	0	0.0003	0	0.003	0	0	0	0	0.0247	0.9493	0	0.0227	0	0
PEP1_Slc7a3.Sstr2:97	0	0	0	0	0	0	0	0	0.0437	0.9394	0	0	0.0169	0
PEP1_Slc7a3.Sstr2:98	0	0	0	0	0	0	0	0.0331	0.0747	0.8888	0.0033	0	0	0
PEP1_Slc7a3.Sstr2:99	0.0047	0.0055	0	0	0.0354	0.0072	0.0007	0	0	0.9358	0	0	0.0075	0.0032
PEP1_Slc7a3.Sstr2:100	0	0	0	0	0	0	0	0	0.1209	0.8279	0	0.0511	0	0
PEP2_Htr3a.Sema5a:1	0	0.0273	0	0	0	0	0	0	0.0419	0	0.9307	0	0	0
PEP2_Htr3a.Sema5a:2	0	0	0.0344	0	0	0	0	0.0461	0	0	0.9195	0	0	0
PEP2_Htr3a.Sema5a:3	0.0077	0.0597	0	0.0272	0	0	0	0	0	0	0.9025	0	0	0.003
PEP2_Htr3a.Sema5a:4	0	0	0	0	0	0	0	0	0.0554	0	0.9446	0	0	0
PEP2_Htr3a.Sema5a:5	0.0103	0	0.0012	0	0.0101	0	0	0	0.1809	0.0548	0.6995	0.0329	0.0103	0
PEP2_Htr3a.Sema5a:6	0	0	0	0	0	0	0	0.0052	0	0	0.9948	0	0	0
PEP2_Htr3a.Sema5a:7	0	0	0	0	0.024	0.0165	0	0	0.1504	0	0.8063	0	0	0.0027
PEP2_Htr3a.Sema5a:8	0	0.0263	0	0	0	0	0	0	0	0	0.9737	0	0	0
PEP2_Htr3a.Sema5a:9	0	0	0.019	0.0216	0	0.0403	0.0127	0.0008	0	0	0.8982	0	0.0073	0
PEP2_Htr3a.Sema5a:10	0.0151	0.0365	0	0.0011	0	0	0	0	0	0	0.9402	0	0.0058	0.0014
PEP2_Htr3a.Sema5a:11	0	0	0	0	0	0	0	0	0	0	1	0	0	0
PEP2_Htr3a.Sema5a:12	0.0156	0	0	0	0	0	0	0	0.0984	0	0.8861	0	0	0
PEP2_Htr3a.Sema5a:13	0.0088	0	0	0	0.0128	0	0	0	0.1446	0	0.817	0	0.0168	0
PEP2_Htr3a.Sema5a:14	0	0.0418	0	0	0	0	0	0	0	0	0.9582	0	0	0
PEP2_Htr3a.Sema5a:15	0	0	0	0	0.0275	0	0	0	0.1809	0	0.7527	0	0.01	0.0289
PEP2_Htr3a.Sema5a:16	0	0.0244	0	0.0041	0	0	0	0	0	0	0.9714	0	0	0
PEP2_Htr3a.Sema5a:17	0	0	0	0	0	0	0	0.0282	0.1552	0	0.8166	0	0	0
PEP2_Htr3a.Sema5a:18	0	0.0318	0	0	0	0	0	0	0	0	0.9682	0	0	0
PEP2_Htr3a.Sema5a:19	0.0012	0	0	0	0	0	0	0.0353	0.0119	0.0098	0.9417	0	0.0001	0
PEP2_Htr3a.Sema5a:20	0	0.0918	0	0	0	0	0	0	0	0	0.9082	0	0	0
PEP2_Htr3a.Sema5a:21	0.0013	0	0	0	0.0007	0	0	0	0.1709	0	0.8272	0	0	0
PEP2_Htr3a.Sema5a:22	0	0.0024	0	0.0135	0	0	0	0.061	0	0	0.9231	0	0	0
PEP2_Htr3a.Sema5a:23	0.0048	0	0.0024	0.0033	0	0	0.0094	0	0.0102	0.0082	0.8925	0.068	0.0011	0
PEP2_Htr3a.Sema5a:24	0	0	0	0	0	0	0	0	0.0517	0	0.9483	0	0	0
PEP2_Htr3a.Sema5a:25	0	0.0262	0	0	0	0	0	0	0	0	0.9738	0	0	0
PEP2_Htr3a.Sema5a:26	0	0.0857	0	0	0	0	0	0	0	0	0.9143	0	0	0
PEP2_Htr3a.Sema5a:27	0	0.0269	0	0	0	0	0	0	0	0	0.9731	0	0	0
PEP2_Htr3a.Sema5a:28	0	0.0811	0	0	0	0	0	0	0	0	0.911	0	0.0079	0
PEP2_Htr3a.Sema5a:29	0	0	0	0.0216	0	0	0	0.0318	0	0	0.9311	0	0	0.0155
PEP2_Htr3a.Sema5a:30	0.0078	0	0	0	0	0	0	0	0	0	0.9327	0.0595	0	0
PEP2_Htr3a.Sema5a:31	0	0.0344	0	0	0	0	0	0.0229	0	0	0.9426	0	0	0
PEP2_Htr3a.Sema5a:32	0	0	0	0	0.0031	0.0018	0	0	0.1112	0	0.8365	0	0.0215	0.0259
PEP2_Htr3a.Sema5a:33	0	0.0119	0	0	0	0	0	0	0	0	0.9849	0	0.0032	0
PEP2_Htr3a.Sema5a:34	0	0	0	0	0	0	0	0	0	0	1	0	0	0
PEP2_Htr3a.Sema5a:35	0.0168	0	0	0	0	0	0	0	0	0	0.9832	0	0	0
PEP2_Htr3a.Sema5a:36	0.0068	0.0308	0	0.0017	0.0256	0.0977	0	0	0.0281	0	0.7404	0	0	0.0689
PEP2_Htr3a.Sema5a:37	0	0.0117	0.0135	0.002	0	0	0	0.1474	0	0	0.8253	0	0	0
PEP2_Htr3a.Sema5a:38	0	0	0	0	0	0	0	0	0.0011	0	0.9989	0	0	0
PEP2_Htr3a.Sema5a:39	0.018	0	0	0	0	0	0	0.0884	0	0.0425	0.7901	0.061	0	0
PEP2_Htr3a.Sema5a:40	0.0034	0	0	0	0	0	0	0.0955	0	0	0.8335	0.0676	0	0
PEP2_Htr3a.Sema5a:41	0	0	0.0007	0	0	0	0	0.0392	0	0	0.9131	0.0469	0	0
PEP2_Htr3a.Sema5a:42	0.0114	0	0	0	0.0022	0	0	0	0.0874	0	0.899	0	0	0
PEP2_Htr3a.Sema5a:43	0	0.0334	0	0	0	0	0	0	0	0	0.9651	0	0.0015	0
PEP2_Htr3a.Sema5a:44	0	0	0.0031	0.0025	0.0102	0.0023	0	0	0.1306	0	0.8513	0	0	0
PEP2_Htr3a.Sema5a:45	0.0046	0	0	0	0	0	0	0	0.1394	0.0096	0.8249	0	0.0216	0
PEP2_Htr3a.Sema5a:46	0	0.0295	0	0.0206	0.0296	0.0073	0	0	0	0	0.9098	0	0	0.0032
PEP2_Htr3a.Sema5a:47	0.0138	0	0	0	0.0176	0	0	0	0.0191	0.0714	0.8708	0.0071	0	0
PEP2_Htr3a.Sema5a:48	0	0.0409	0	0	0.0122	0	0.0012	0	0.0192	0	0.9187	0	0.0078	0
PEP2_Htr3a.Sema5a:49	0.0016	0	0	0	0	0	0	0	0	0	0.9906	0.0064	0	0.0014
PEP2_Htr3a.Sema5a:50	0	0.0498	0.0082	0.0076	0	0	0	0.0336	0	0	0.8972	0	0	0.0035
PEP2_Htr3a.Sema5a:51	0.0032	0	0	0	0.0023	0.0403	0	0	0.1757	0	0.7785	0	0	0
PEP2_Htr3a.Sema5a:52	0	0	0	0	0	0	0	0.0021	0	0	0.9979	0	0	0
PEP2_Htr3a.Sema5a:53	0	0.0371	0	0	0	0	0	0	0	0	0.9629	0	0	0
PEP2_Htr3a.Sema5a:54	0	0.0448	0	0	0	0	0	0	0	0	0.9552	0	0	0
PEP2_Htr3a.Sema5a:55	0.0058	0	0	0	0	0	0	0.0565	0	0	0.9349	0	0.0027	0
PEP2_Htr3a.Sema5a:56	0	0	0	0	0	0	0	0	0	0	1	0	0	0
PEP2_Htr3a.Sema5a:57	0	0.0375	0	0	0	0	0	0	0	0	0.9625	0	0	0
PEP2_Htr3a.Sema5a:58	0	0.0019	0.0151	0.014	0	0	0	0	0	0	0.9616	0.0018	0.0056	0
PEP2_Htr3a.Sema5a:59	0	0.08	0.0007	0.0145	0	0	0	0.0077	0	0	0.8971	0	0	0
PEP2_Htr3a.Sema5a:60	0	0.1567	0	0	0	0	0	0	0	0	0.8433	0	0	0
PEP2_Htr3a.Sema5a:61	0	0.0025	0	0	0.006	0	0	0.0295	0.0091	0.0035	0.9319	0	0.0175	0
PEP2_Htr3a.Sema5a:62	0	0	0	0.0141	0.0073	0	0	0	0.0047	0	0.923	0	0.0236	0.0272
PEP2_Htr3a.Sema5a:63	0	0.0164	0	0	0	0	0	0	0	0	0.9836	0	0	0
PEP2_Htr3a.Sema5a:64	0	0	0	0	0.0084	0	0.0026	0	0.0316	0.0353	0.9083	0.0105	0	0.0032
PEP2_Htr3a.Sema5a:65	0	0	0	0	0	0.014	0	0.0236	0	0	0.9624	0	0	0
PEP2_Htr3a.Sema5a:66	0	0.0913	0	0	0	0	0	0	0	0	0.8998	0	0.0089	0
PEP2_Htr3a.Sema5a:67	0	0	0	0	0.0163	0	0	0	0.1178	0	0.8659	0	0	0
PEP2_Htr3a.Sema5a:68	0	0	0	0	0.015	0	0	0	0.0462	0	0.9388	0	0	0
PEP2_Htr3a.Sema5a:69	0	0.1019	0	0	0	0	0	0	0	0	0.8926	0	0.0055	0
PEP2_Htr3a.Sema5a:70	0	0	0	0	0	0	0	0	0	0	1	0	0	0
PEP2_Htr3a.Sema5a:71	0	0.023	0.0065	0	0	0	0	0	0.0532	0	0.8961	0	0.0174	0.0039
PEP2_Htr3a.Sema5a:72	0.0157	0	0	0	0	0	0	0	0	0.0114	0.9729	0	0	0
PEP2_Htr3a.Sema5a:73	0	0.1518	0	0	0	0	0	0	0	0	0.8482	0	0	0
PEP2_Htr3a.Sema5a:74	0.0037	0.0157	0	0.0158	0	0	0	0	0	0.0524	0.857	0.0268	0.0055	0.0231
PEP2_Htr3a.Sema5a:75	0.0006	0	0	0	0.0335	0.0273	0	0	0.1629	0	0.7581	0	0.0176	0
PEP2_Htr3a.Sema5a:76	0.0073	0	0.0156	0.0099	0	0.0955	0	0	0	0	0.859	0	0.0127	0
PEP2_Htr3a.Sema5a:77	0	0.0713	0	0	0	0	0	0.0907	0	0	0.838	0	0	0
PEP2_Htr3a.Sema5a:78	0.0019	0	0	0	0	0	0	0.0645	0.1052	0	0.8216	0	0.0069	0
PEP2_Htr3a.Sema5a:79	0.0025	0	0	0	0	0	0	0	0.0027	0.0652	0.9296	0	0	0
PEP2_Htr3a.Sema5a:80	0	0	0	0	0	0	0	0	0	0	1	0	0	0
PEP2_Htr3a.Sema5a:81	0	0.1008	0	0	0	0	0	0	0	0	0.8992	0	0	0
PEP2_Htr3a.Sema5a:82	0	0	0	0	0	0	0	0	0	0	1	0	0	0
PEP2_Htr3a.Sema5a:83	0	0	0.0014	0.0095	0	0	0	0	0	0.0062	0.958	0.025	0	0
PEP2_Htr3a.Sema5a:84	0	0	0	0	0	0	0	0	0	0	1	0	0	0
PEP2_Htr3a.Sema5a:85	0	0	0	0	0	0	0	0	0.0373	0	0.9627	0	0	0
PEP2_Htr3a.Sema5a:86	0	0.0529	0	0	0	0	0	0	0	0	0.9471	0	0	0
PEP2_Htr3a.Sema5a:87	0	0.0364	0	0	0	0	0	0	0	0	0.9636	0	0	0
PEP2_Htr3a.Sema5a:88	0	0	0	0	0	0	0	0.0919	0	0	0.9006	0.0075	0	0
PEP2_Htr3a.Sema5a:89	0	0.0283	0	0	0	0	0	0.0621	0	0	0.9096	0	0	0
PEP2_Htr3a.Sema5a:90	0.0004	0.0472	0	0	0	0	0	0	0	0	0.9473	0	0.005	0
PEP2_Htr3a.Sema5a:91	0	0	0	0	0.0331	0.0417	0	0	0.0955	0	0.8155	0.014	0	0.0003
PEP2_Htr3a.Sema5a:92	0	0	0	0	0	0	0	0	0	0	1	0	0	0
PEP2_Htr3a.Sema5a:93	0	0.0597	0	0	0	0	0	0	0	0	0.9403	0	0	0
PEP2_Htr3a.Sema5a:94	0	0.0241	0	0	0	0	0	0.0087	0	0	0.942	0	0.0252	0
PEP2_Htr3a.Sema5a:95	0	0	0	0	0	0	0	0	0	0	0.9984	0	0.0016	0
PEP2_Htr3a.Sema5a:96	0	0	0	0	0.0248	0.0011	0	0	0.0884	0	0.8857	0	0	0
PEP2_Htr3a.Sema5a:97	0	0	0	0	0	0	0	0	0	0	1	0	0	0
PEP2_Htr3a.Sema5a:98	0	0	0	0	0	0	0.0055	0.1302	0.0176	0.022	0.7904	0.0343	0	0
PEP2_Htr3a.Sema5a:99	0.0079	0	0	0	0	0	0	0.0729	0.0256	0.0292	0.8644	0	0	0
PEP2_Htr3a.Sema5a:100	0	0	0	0.0048	0.0051	0	0	0	0.2367	0	0.7535	0	0	0
PEP3_Trpm8:1	0	0	0	0	0	0	0	0	0	0.0418	0	0.9575	0.0007	0
PEP3_Trpm8:2	0	0	0	0	0	0	0	0	0	0	0	0.9956	0	0.0044
PEP3_Trpm8:3	0.0008	0.0054	0.0115	0.0002	0	0	0	0	0	0.0156	0	0.9438	0	0.0227
PEP3_Trpm8:4	0	0	0	0	0	0	0	0	0	0.0358	0	0.9639	0.0004	0
PEP3_Trpm8:5	0	0	0	0.0007	0	0	0	0	0	0	0	0.9892	0	0.0101
PEP3_Trpm8:6	0.011	0.004	0.006	0	0	0	0	0.0219	0	0.0439	0	0.9022	0.0006	0.0104
PEP3_Trpm8:7	0	0.0206	0	0	0	0	0	0	0	0.0264	0.0104	0.9374	0.0053	0
PEP3_Trpm8:8	0.0062	0.0014	0.0013	0	0	0.0003	0.003	0	0.0332	0.0472	0	0.9028	0	0.0045
PEP3_Trpm8:9	0	0	0	0	0	0	0	0	0	0	0	1	0	0
PEP3_Trpm8:10	0	0	0.0015	0	0	0	0	0	0	0	0	0.9985	0	0
PEP3_Trpm8:11	0.0008	0	0.0087	0	0	0	0	0.0083	0	0	0	0.9753	0.007	0
PEP3_Trpm8:12	0	0	0	0	0	0	0	0	0	0	0	1	0	0
PEP3_Trpm8:13	0.001	0	0.0375	0.0197	0	0.0067	0	0	0	0	0.0095	0.9068	0.0048	0.0139
PEP3_Trpm8:14	0	0	0	0	0	0	0	0	0	0	0	0.9958	0.0042	0
PEP3_Trpm8:15	0	0.0018	0.0063	0.0111	0	0	0	0	0	0	0	0.9808	0	0
PEP3_Trpm8:16	0.0015	0.015	0.0159	0	0	0	0	0	0.0139	0.0327	0	0.916	0.0049	0
PEP3_Trpm8:17	0	0	0	0	0	0.0058	0	0.0035	0	0	0	0.9904	0	0.0003
PEP3_Trpm8:18	0	0	0.0078	0.0019	0	0	0	0.0162	0	0.0087	0	0.9654	0	0
PEP3_Trpm8:19	0	0	0	0	0	0	0	0	0	0.0386	0	0.9614	0	0
PEP3_Trpm8:20	0	0	0.0042	0.0132	0	0	0	0	0	0	0	0.962	0	0.0205
PEP3_Trpm8:21	0.0071	0	0	0	0	0	0	0.0243	0	0.0132	0	0.9517	0	0.0036
PEP3_Trpm8:22	0	0	0	0	0	0	0	0.0125	0	0.0001	0	0.9845	0.003	0
PEP3_Trpm8:23	0	0	0	0	0	0	0	0	0	0.0721	0	0.9179	0.01	0
PEP3_Trpm8:24	0	0	0	0	0	0	0	0	0	0	0	1	0	0
PEP3_Trpm8:25	0.0052	0	0	0	0	0.0041	0	0	0	0.0298	0	0.9589	0.0021	0
PEP3_Trpm8:26	0	0	0	0	0	0	0	0	0	0	0	0.9989	0	0.0011
PEP3_Trpm8:27	0	0	0.019	0.005	0	0	0	0	0	0	0	0.9695	0	0.0065
PEP3_Trpm8:28	0	0	0	0	0	0	0.0057	0	0	0.0162	0.0046	0.9735	0	0
PEP3_Trpm8:29	0.0034	0	0	0	0.0006	0	0	0	0	0.0073	0	0.9846	0.0006	0.0035
PEP3_Trpm8:30	0.008	0.0037	0.0064	0	0	0	0	0.0043	0.0029	0	0	0.9711	0.0035	0
PEP3_Trpm8:31	0.0026	0	0	0	0	0	0.0022	0	0	0	0.0006	0.9763	0.0056	0.0127
PEP3_Trpm8:32	0	0.0043	0.0097	0.0061	0	0.0007	0	0	0	0	0	0.979	0	0.0002
PEP3_Trpm8:33	0.0006	0	0	0	0	0.0073	0	0	0	0	0	0.9899	0	0.0022
PEP3_Trpm8:34	0	0	0.0129	0.0022	0	0	0	0	0.0229	0.0584	0	0.895	0	0.0086
PEP3_Trpm8:35	0.0086	0	0	0	0	0	0	0	0	0.0909	0	0.8986	0.0019	0
PEP3_Trpm8:36	0.0098	0.0266	0.0287	0.0041	0	0.0021	0.002	0.0449	0	0.0092	0	0.8529	0.0039	0.0159
PEP3_Trpm8:37	0.0016	0	0.0189	0.0161	0	0	0.0072	0	0.028	0.0009	0	0.9251	0	0.0022
PEP3_Trpm8:38	0	0	0	0	0	0	0	0	0	0.1043	0	0.8957	0	0
PEP3_Trpm8:39	0	0	0	0	0	0	0	0.0192	0	0	0	0.9808	0	0
PEP3_Trpm8:40	0	0	0	0	0	0	0	0	0	0	0	1	0	0
PEP3_Trpm8:41	0	0.0015	0	0	0	0	0	0.011	0	0.02	0	0.9675	0	0
PEP3_Trpm8:42	0	0	0.0174	0	0	0.0067	0.0079	0	0	0	0	0.9513	0	0.0168
PEP3_Trpm8:43	0	0	0	0	0	0	0	0	0	0	0	1	0	0
PEP3_Trpm8:44	0	0.002	0.0168	0.0045	0	0	0.0048	0	0.0151	0.0138	0	0.9388	0.0003	0.0039
PEP3_Trpm8:45	0	0	0.0165	0.013	0	0	0.0072	0	0	0	0	0.939	0	0.0244
PEP3_Trpm8:46	0	0.0034	0	0	0	0	0	0	0	0	0	0.9966	0	0
PEP3_Trpm8:47	0.0032	0	0	0	0	0	0	0	0.0039	0.0406	0	0.935	0.0174	0
PEP3_Trpm8:48	0.0005	0	0	0	0	0	0	0	0.0174	0.0499	0	0.9251	0.0071	0
PEP3_Trpm8:49	0	0.0014	0	0	0	0	0	0.0183	0	0	0	0.9731	0	0.0071
PEP3_Trpm8:50	0.0101	0	0.0038	0	0	0	0	0	0.0228	0.0534	0	0.9024	0.0075	0
PEP3_Trpm8:51	0.0061	0	0	0	0	0	0	0	0.0101	0.0108	0	0.9729	0	0
PEP3_Trpm8:52	0	0	0	0	0	0.0074	0.0142	0	0	0	0	0.9655	0.0045	0.0084
PEP3_Trpm8:53	0	0	0	0	0	0	0	0	0	0	0	1	0	0
PEP3_Trpm8:54	0.0002	0.0093	0	0.0047	0	0	0.0023	0.0065	0.005	0.0243	0	0.9477	0	0
PEP3_Trpm8:55	0	0	0	0	0	0	0.0002	0	0	0	0	0.9998	0	0
PEP3_Trpm8:56	0	0.0232	0.016	0.0018	0	0	0	0.0186	0	0	0.0018	0.9356	0	0.0029
PEP3_Trpm8:57	0	0	0	0	0	0	0	0	0	0	0	0.9947	0.0053	0
PEP3_Trpm8:58	0.0016	0	0	0	0	0	0	0	0	0.077	0	0.9189	0.0025	0
PEP3_Trpm8:59	0	0	0	0	0	0.0039	0.0016	0	0	0	0	0.9886	0.0059	0
PEP3_Trpm8:60	0.0037	0	0.0135	0.0057	0	0	0	0	0	0	0	0.9584	0.0029	0.0159
PEP3_Trpm8:61	0	0	0	0	0	0	0.0056	0	0.0269	0.0352	0	0.9324	0	0
PEP3_Trpm8:62	0.0052	0	0.0177	0.0005	0	0	0	0	0	0.0121	0	0.9612	0.0033	0
PEP3_Trpm8:63	0	0	0	0	0	0	0.0037	0	0.0183	0.033	0	0.9449	0	0
PEP3_Trpm8:64	0.0022	0	0	0	0	0	0	0	0	0	0	0.9927	0.0052	0
PEP3_Trpm8:65	0	0	0	0	0	0	0	0.0308	0.0081	0.0137	0	0.9475	0	0
PEP3_Trpm8:66	0	0	0	0	0	0	0	0	0.0124	0.0553	0	0.9323	0	0
PEP3_Trpm8:67	0	0	0	0.005	0	0	0	0	0	0	0	0.9782	0	0.0168
PEP3_Trpm8:68	0	0	0	0	0	0.0021	0	0	0	0	0	0.9979	0	0
PEP3_Trpm8:69	0	0.0002	0.014	0.0122	0	0	0	0	0	0	0.0049	0.9652	0	0.0035
PEP3_Trpm8:70	0	0.0006	0.0074	0.0066	0	0	0	0	0	0	0	0.9775	0	0.0079
PEP3_Trpm8:71	0.0026	0	0	0	0	0	0	0	0.0123	0	0	0.9799	0.0053	0
PEP3_Trpm8:72	0.0125	0	0	0	0	0	0	0.0127	0	0	0	0.9718	0.0016	0.0014
PEP3_Trpm8:73	0	0.0044	0	0	0	0.0037	0.0112	0	0	0	0.0001	0.9796	0	0.0011
PEP3_Trpm8:74	0	0.0149	0.0128	0	0	0	0	0	0	0.0065	0.0191	0.9467	0	0
PEP3_Trpm8:75	0.0052	0	0	0	0	0	0	0.0402	0	0.0246	0	0.9301	0	0
PEP3_Trpm8:76	0	0	0	0	0.0025	0	0	0.0066	0	0	0	0.9899	0.001	0
PEP3_Trpm8:77	0.0021	0	0	0	0	0	0	0	0.0047	0	0	0.9932	0	0
PEP3_Trpm8:78	0.0015	0	0	0	0	0	0	0	0	0	0	0.9959	0	0.0026
PEP3_Trpm8:79	0.0059	0.0056	0.004	0.0006	0	0	0	0	0	0.0231	0	0.9608	0	0
PEP3_Trpm8:80	0	0	0	0	0	0	0	0.0056	0	0	0	0.9944	0	0
PEP3_Trpm8:81	0	0	0	0	0	0	0	0	0	0.1024	0	0.8976	0	0
PEP3_Trpm8:82	0	0	0	0	0	0	0	0	0	0	0	1	0	0
PEP3_Trpm8:83	0	0.0043	0	0	0.0091	0.0023	0	0.0007	0	0	0	0.9801	0.0034	0
PEP3_Trpm8:84	0	0	0.0189	0.0162	0	0.0011	0	0	0	0	0	0.9638	0	0
PEP3_Trpm8:85	0	0	0.014	0.0118	0	0	0	0	0	0	0.0072	0.967	0	0
PEP3_Trpm8:86	0	0.0078	0.0033	0	0	0	0	0.0224	0	0	0	0.9505	0	0.016
PEP3_Trpm8:87	0	0.0143	0	0	0	0	0	0	0	0.0058	0	0.9799	0	0
PEP3_Trpm8:88	0	0.0001	0.013	0.0184	0	0.0022	0	0	0	0	0	0.9646	0	0.0016
PEP3_Trpm8:89	0	0	0	0	0	0	0	0.0222	0	0.0132	0	0.9593	0	0.0052
PEP3_Trpm8:90	0.0021	0	0	0	0	0	0.0024	0	0	0	0	0.9887	0.0069	0
PEP3_Trpm8:91	0	0	0	0	0	0	0	0.0291	0	0	0	0.9639	0.0069	0
PEP3_Trpm8:92	0	0.0025	0	0.0058	0	0	0	0.0301	0.0007	0.0367	0	0.9208	0	0.0033
PEP3_Trpm8:93	0	0	0	0	0	0	0.0079	0	0	0.0053	0	0.985	0.0018	0
PEP3_Trpm8:94	0.005	0	0	0	0	0	0	0	0	0	0	0.995	0	0
PEP3_Trpm8:95	0.003	0	0	0	0	0	0	0.0116	0.0117	0.04	0	0.9306	0.0031	0
PEP3_Trpm8:96	0	0	0	0	0	0.001	0	0	0	0	0	0.9928	0	0.0063
PEP3_Trpm8:97	0	0	0	0	0	0	0	0	0	0	0	1	0	0
PEP3_Trpm8:98	0.0045	0	0.0033	0	0	0	0.0049	0	0	0	0	0.9873	0	0
PEP3_Trpm8:99	0	0	0	0	0	0	0	0	0	0	0	1	0	0
PEP3_Trpm8:100	0.0051	0	0.01	0.0024	0	0.0066	0	0	0	0	0	0.9678	0.0082	0
satellite.glia:1	0	0.0004	0	0	0	0	0	0	0	0.0422	0	0	0.9575	0
satellite.glia:2	0	0	0	0	0	0	0	0	0	0	0	0.0106	0.9894	0
satellite.glia:3	0.0207	0	0.0026	0	0	0	0	0	0	0	0	0	0.9767	0
satellite.glia:4	0	0	0	0	0	0	0	0	0	0	0	0	1	0
satellite.glia:5	0.0201	0.0004	0	0	0.0072	0	0.0031	0	0	0	0	0.0081	0.9612	0
satellite.glia:6	0	0	0	0	0	0	0	0	0	0	0	0	1	0
satellite.glia:7	0.0238	0	0	0	0	0	0	0	0	0	0	0.0128	0.9634	0
satellite.glia:8	0	0	0	0	0	0	0	0	0	0	0	0	0.9999	0.0001
satellite.glia:9	0	0	0	0	0	0	0	0	0	0	0	0	1	0
satellite.glia:10	0	0	0	0	0	0	0	0	0	0.0256	0	0.0185	0.9519	0.004
satellite.glia:11	0.0009	0	0	0	0	0	0	0	0	0.0294	0	0.0092	0.9605	0
satellite.glia:12	0.0213	0	0	0	0	0	0	0	0	0.0082	0	0	0.9705	0
satellite.glia:13	0	0.0007	0.0059	0.0009	0	0	0.0003	0	0	0	0	0	0.9922	0
satellite.glia:14	0.0243	0	0.0041	0	0	0	0	0	0	0	0	0	0.9636	0.008
satellite.glia:15	0.022	0	0	0	0	0	0	0	0.0045	0	0	0.0001	0.9735	0
satellite.glia:16	0	0	0	0	0	0	0	0	0	0.0032	0	0.009	0.9878	0
satellite.glia:17	0	0	0	0	0	0	0	0	0	0	0	0	1	0
satellite.glia:18	0	0	0	0	0	0	0	0	0	0	0	0	1	0
satellite.glia:19	0	0	0	0.0008	0.0003	0	0	0	0	0	0	0	0.9989	0
satellite.glia:20	0.0089	0	0	0	0	0	0	0	0	0.0156	0	0	0.9756	0
satellite.glia:21	0.0016	0	0	0	0	0	0	0	0	0	0	0	0.9984	0
satellite.glia:22	0.0343	0	0	0	0	0	0.003	0	0	0	0	0.0151	0.9476	0
satellite.glia:23	0	0	0	0	0	0	0	0	0	0	0.0005	0	0.9995	0
satellite.glia:24	0.022	0	0	0	0	0.0018	0	0	0	0.0044	0	0	0.9718	0
satellite.glia:25	0.013	0	0	0	0	0	0	0	0	0.009	0	0	0.978	0
satellite.glia:26	0.0094	0	0	0	0	0.0002	0	0	0	0	0	0	0.9904	0
satellite.glia:27	0	0	0	0	0	0	0	0	0	0	0	0.0029	0.9943	0.0027
satellite.glia:28	0.0189	0	0	0	0	0	0	0	0	0.0173	0	0	0.9638	0
satellite.glia:29	0	0	0	0	0	0	0	0	0	0	0	0	1	0
satellite.glia:30	0.0407	0	0	0	0	0.0033	0	0	0	0	0	0	0.9559	0
satellite.glia:31	0.0716	0	0	0	0.0104	0	0	0	0	0	0	0	0.918	0
satellite.glia:32	0	0	0	0	0	0	0.003	0	0	0	0	0.0124	0.9847	0
satellite.glia:33	0.0293	0	0	0	0	0	0	0	0	0.0128	0	0	0.9579	0
satellite.glia:34	0.0099	0	0	0	0	0	0	0	0	0.0476	0	0	0.9425	0
satellite.glia:35	0	0	0	0	0	0	0	0	0	0	0	0	1	0
satellite.glia:36	0	0	0	0	0	0	0	0	0	0	0	0	1	0
satellite.glia:37	0.0297	0	0	0	0	0	0	0	0	0	0	0.0006	0.9697	0
satellite.glia:38	0	0	0.0025	0	0.0004	0	0	0	0	0	0.0041	0	0.9929	0
satellite.glia:39	0.035	0	0	0	0	0.0002	0.0046	0	0	0.02	0	0	0.9401	0
satellite.glia:40	0	0	0	0	0	0	0	0	0	0.0139	0	0.0103	0.9758	0
satellite.glia:41	0	0	0	0	0	0	0	0	0	0	0	0	1	0
satellite.glia:42	0.0531	0	0	0	0	0	0	0	0	0	0	0	0.9469	0
satellite.glia:43	0.0568	0	0	0	0	0	0	0	0	0	0	0	0.9432	0
satellite.glia:44	0	0	0.0052	0.0006	0	0	0	0	0	0.0091	0	0	0.983	0.0021
satellite.glia:45	0.0205	0	0	0	0	0.0008	0	0	0	0	0	0	0.9787	0
satellite.glia:46	0	0	0	0	0	0	0	0	0	0	0	0	1	0
satellite.glia:47	0.0135	0	0	0	0	0	0	0	0	0	0	0	0.9865	0
satellite.glia:48	0	0	0.0041	0	0	0	0.004	0	0.011	0	0	0.001	0.9799	0
satellite.glia:49	0.0128	0	0	0	0	0	0	0	0	0	0	0	0.9872	0
satellite.glia:50	0	0	0	0	0	0	0	0	0	0	0	0	1	0
satellite.glia:51	0.027	0	0.0038	0	0	0.0015	0	0	0	0	0	0	0.9678	0
satellite.glia:52	0.0032	0	0	0	0	0	0	0	0	0.0088	0	0	0.988	0
satellite.glia:53	0.0082	0	0	0	0	0	0	0	0	0.0006	0	0.0093	0.9819	0
satellite.glia:54	0	0	0.0013	0	0	0.0042	0	0	0.0026	0	0	0.0082	0.9838	0
satellite.glia:55	0	0	0	0	0	0	0	0	0	0	0	0	1	0
satellite.glia:56	0.0699	0	0	0	0.0014	0	0	0	0	0	0	0	0.9288	0
satellite.glia:57	0.0064	0	0	0	0	0	0	0	0	0	0	0	0.9936	0
satellite.glia:58	0	0	0	0	0	0	0	0	0	0.0537	0	0	0.9463	0
satellite.glia:59	0	0	0	0	0	0	0	0	0	0	0	0	1	0
satellite.glia:60	0	0.0035	0.0003	0	0	0	0	0	0	0	0	0.0059	0.9903	0
satellite.glia:61	0	0	0	0.0002	0	0	0	0	0	0	0	0	0.9998	0
satellite.glia:62	0	0.0022	0	0	0	0	0.0052	0.0011	0	0	0	0	0.9915	0
satellite.glia:63	0	0	0	0	0.0028	0.006	0.0003	0	0	0	0	0	0.9908	0
satellite.glia:64	0	0.0036	0.0032	0	0	0	0.0032	0	0	0.0171	0	0.0051	0.9656	0.0022
satellite.glia:65	0	0	0	0.0011	0	0	0	0	0	0	0	0	0.9989	0
satellite.glia:66	0	0	0	0	0	0	0	0.0024	0	0.0003	0	0.0113	0.986	0
satellite.glia:67	0	0	0	0	0	0	0.0045	0	0	0.0018	0	0	0.9937	0
satellite.glia:68	0	0	0	0	0	0	0	0	0	0	0	0	1	0
satellite.glia:69	0.0168	0	0	0	0	0	0.0065	0	0	0.0015	0	0.0028	0.9725	0
satellite.glia:70	0	0	0	0	0.0023	0	0	0	0	0	0	0	0.9977	0
satellite.glia:71	0.023	0	0	0	0	0	0.0029	0.0005	0.0011	0	0	0	0.9725	0
satellite.glia:72	0.0438	0	0	0	0	0.001	0	0	0	0	0	0	0.9552	0
satellite.glia:73	0.0108	0	0	0	0	0	0	0	0	0.0171	0	0	0.972	0
satellite.glia:74	0	0	0	0	0	0	0	0	0	0	0	0	1	0
satellite.glia:75	0	0	0	0	0	0	0	0	0	0	0	0	1	0
satellite.glia:76	0	0	0	0	0	0	0	0	0	0	0	0	1	0
satellite.glia:77	0	0	0	0	0	0	0	0	0	0	0	0	0.9958	0.0042
satellite.glia:78	0.0153	0	0	0	0	0	0	0	0	0.051	0	0	0.9337	0
satellite.glia:79	0	0	0	0	0	0	0	0	0	0	0	0	1	0
satellite.glia:80	0.017	0	0.0012	0	0	0	0	0	0	0.0065	0	0	0.9753	0
satellite.glia:81	0	0	0	0	0	0	0	0	0	0	0	0	1	0
satellite.glia:82	0	0.0003	0	0	0.0054	0	0	0	0	0	0.003	0	0.9913	0
satellite.glia:83	0	0	0	0	0	0	0	0	0	0	0	0	1	0
satellite.glia:84	0	0	0	0	0	0	0	0	0	0	0	0.0115	0.9885	0
satellite.glia:85	0.0179	0	0	0	0.0031	0	0	0	0	0	0	0	0.979	0
satellite.glia:86	0	0	0	0	0	0	0	0	0	0	0	0	1	0
satellite.glia:87	0	0	0	0	0	0	0	0	0	0	0	0	1	0
satellite.glia:88	0.0122	0	0	0	0	0	0	0	0	0	0	0	0.9878	0
satellite.glia:89	0	0	0	0	0	0	0	0	0	0	0	0	1	0
satellite.glia:90	0	0	0	0	0	0.0011	0	0	0	0	0	0	0.9989	0
satellite.glia:91	0.0285	0	0.0069	0	0	0	0.0016	0	0	0	0	0	0.9631	0
satellite.glia:92	0.0324	0	0	0	0.0005	0.0045	0	0	0	0	0	0	0.9626	0
satellite.glia:93	0	0	0	0	0	0	0	0	0.0075	0	0	0.0061	0.9864	0
satellite.glia:94	0.0312	0	0	0	0.0003	0	0	0	0	0.0046	0	0	0.9639	0
satellite.glia:95	0	0	0	0	0	0	0	0	0	0	0	0	1	0
satellite.glia:96	0	0	0	0	0	0	0	0	0	0	0	0	1	0
satellite.glia:97	0	0	0	0	0	0	0	0	0	0.0126	0	0	0.9874	0
satellite.glia:98	0	0	0	0	0	0	0	0	0	0	0	0	1	0
satellite.glia:99	0	0	0	0.0015	0	0	0	0	0	0	0	0	0.9985	0
satellite.glia:100	0	0	0	0	0	0	0	0	0	0	0	0	1	0
Th:1	0	0	0	0	0	0.0041	0.0014	0	0.0364	0	0	0.0302	0	0.9278
Th:2	0.0154	0	0	0.0207	0.0206	0.0551	0	0	0	0	0.0013	0.0493	0.0048	0.8328
Th:3	0.0109	0	0.0034	0	0	0	0	0	0	0.0137	0	0.0036	0.0038	0.9647
Th:4	0.0029	0.0101	0.0022	0.0132	0.0135	0.0436	0.0371	0	0	0	0.0031	0	0.0028	0.8715
Th:5	0	0	0	0	0	0	0	0	0	0	0	0	0	1
Th:6	0.0035	0	0	0.0104	0.0092	0.0131	0	0	0	0	0	0.0672	0	0.8965
Th:7	0	0.002	0	0	0	0	0	0	0	0	0	0	0	0.998
Th:8	0.0035	0	0	0	0	0	0	0	0	0	0	0.0283	0	0.9682
Th:9	0	0	0	0	0.0158	0.0083	0	0	0	0	0	0.0105	0.002	0.9635
Th:10	0	0	0.0013	0	0	0	0	0	0	0	0	0.0488	0	0.9498
Th:11	0	0.0038	0	0.0002	0	0.011	0	0	0	0	0	0	0	0.9851
Th:12	0	0.0101	0	0	0	0	0	0	0	0	0	0	0.0357	0.9542
Th:13	0	0.0035	0	0	0	0	0	0	0	0	0	0	0	0.9965
Th:14	0	0.0134	0	0.0025	0	0.0285	0	0	0	0	0	0	0.0006	0.9551
Th:15	0.0098	0.0001	0	0.0034	0.0003	0.0066	0	0	0	0	0	0.0324	0	0.9474
Th:16	0	0	0	0.0181	0	0	0	0	0	0	0	0	0	0.9819
Th:17	0.0083	0	0	0	0.005	0.0037	0	0	0	0.0059	0	0.0651	0	0.912
Th:18	0.0082	0	0	0	0	0	0	0	0	0.0187	0	0.0459	0	0.9272
Th:19	0.0059	0	0.0013	0	0	0	0	0	0	0	0	0.005	0	0.9878
Th:20	0	0	0	0.0062	0.0043	0.0034	0	0	0	0	0	0	0.0021	0.984
Th:21	0	0.0096	0	0	0	0.0039	0	0	0	0	0	0	0	0.9864
Th:22	0	0.0095	0	0.007	0.0003	0.0299	0	0	0	0	0	0	0.0082	0.945
Th:23	0	0	0	0	0	0	0	0	0	0	0	0	0.0151	0.9849
Th:24	0	0.0063	0	0	0	0	0	0	0	0	0	0	0	0.9937
Th:25	0.0056	0	0	0.0073	0.0006	0.0046	0	0.0057	0.0085	0.0113	0	0.0239	0.0086	0.9239
Th:26	0	0	0	0	0.0042	0	0	0	0	0	0	0.0268	0.0108	0.9582
Th:27	0.001	0.0119	0	0.0104	0	0.0134	0	0	0	0	0	0.0026	0	0.9607
Th:28	0	0	0	0.0067	0	0	0.0286	0	0	0	0	0	0	0.9647
Th:29	0	0.0177	0	0.0177	0	0	0	0	0	0	0	0	0	0.9645
Th:30	0	0.0026	0	0	0	0	0	0	0	0	0	0	0	0.9974
Th:31	0	0	0	0	0	0	0	0	0	0	0	0	0	1
Th:32	0.0022	0.0031	0	0	0	0	0	0	0	0	0	0	0.0095	0.9851
Th:33	0.001	0	0	0	0	0.0029	0	0	0	0	0.0088	0.0003	0	0.9869
Th:34	0.0038	0	0	0.0186	0.0131	0.0081	0	0	0	0	0	0	0	0.9564
Th:35	0	0	0	0	0	0	0	0	0	0	0	0.0511	0	0.9489
Th:36	0.0046	0	0.0001	0.0006	0	0	0	0	0	0	0	0	0.0016	0.993
Th:37	0	0.0048	0	0.0114	0.0189	0.0055	0	0	0	0	0.0087	0	0	0.9506
Th:38	0	0.0014	0	0	0	0	0.0276	0	0	0	0.0049	0	0	0.966
Th:39	0	0	0	0	0	0	0	0	0	0	0	0	0	1
Th:40	0.0106	0	0	0.0085	0	0.0224	0	0	0	0	0.0025	0	0.0016	0.9545
Th:41	0	0	0	0.0164	0	0	0	0	0	0	0	0	0	0.9836
Th:42	0.0112	0	0	0.014	0.012	0.0171	0	0	0	0.0176	0	0.0564	0	0.8717
Th:43	0	0	0	0	0.0067	0	0.0022	0	0.0203	0	0	0.1007	0	0.8701
Th:44	0	0	0	0.0088	0	0	0	0	0	0	0	0	0	0.9912
Th:45	0.0043	0.0055	0.0073	0	0	0	0	0	0	0	0	0.0629	0	0.9199
Th:46	0.0099	0.0026	0	0	0	0	0	0	0	0	0	0	0.0284	0.9591
Th:47	0	0	0	0.0162	0	0	0	0	0	0	0	0	0	0.9838
Th:48	0	0.0016	0	0	0	0	0	0	0	0	0	0	0	0.9984
Th:49	0	0.0094	0.0068	0	0	0	0	0	0	0	0.0166	0	0	0.9672
Th:50	0.0053	0	0	0	0	0.0081	0.0538	0	0	0.0075	0	0.0693	0	0.8561
Th:51	0	0	0	0	0	0	0	0	0	0	0.0072	0	0	0.9928
Th:52	0.0039	0	0	0	0	0	0	0	0	0	0	0.0758	0	0.9203
Th:53	0	0.0103	0	0	0	0	0	0	0	0	0	0.0467	0	0.943
Th:54	0	0	0	0.0011	0	0	0	0	0	0	0	0.0312	0.003	0.9647
Th:55	0.0116	0	0	0.0146	0.0222	0.0207	0	0	0	0.0269	0	0.0062	0.0018	0.896
Th:56	0	0	0.0023	0	0	0	0.0032	0	0	0	0	0	0	0.9945
Th:57	0.0112	0	0	0	0	0	0	0	0	0	0	0.0382	0.0026	0.9479
Th:58	0.0062	0	0	0	0	0	0.0157	0	0.0078	0	0	0.0304	0	0.9399
Th:59	0	0.0052	0	0	0	0	0	0	0	0	0	0	0	0.9948
Th:60	0	0	0	0	0	0	0.0095	0	0	0	0	0.0462	0	0.9443
Th:61	0	0	0	0	0	0	0	0	0	0	0	0	0	1
Th:62	0	0	0	0	0.0039	0	0	0	0	0	0	0	0.0209	0.9752
Th:63	0.0033	0	0	0	0	0	0	0	0	0	0	0.0069	0.0141	0.9757
Th:64	0	0	0	0.0067	0	0	0	0	0	0	0	0.0277	0	0.9657
Th:65	0	0.0048	0	0	0	0	0	0	0	0	0.0056	0	0.0141	0.9755
Th:66	0	0	0.0021	0.006	0.0008	0	0	0	0	0.0099	0	0.0051	0	0.9761
Th:67	0	0	0	0.0094	0	0	0	0	0	0	0	0	0	0.9906
Th:68	0	0	0	0	0.0031	0	0	0	0	0	0	0.001	0	0.9959
Th:69	0.0019	0	0.0026	0.0088	0	0.0086	0	0	0	0	0	0.0536	0	0.9244
Th:70	0	0	0	0.0194	0	0.0059	0	0	0	0	0	0	0	0.9747
Th:71	0.0005	0.009	0	0.0034	0.0021	0.0021	0.0047	0	0.0017	0	0.0026	0.1578	0	0.816
Th:72	0.0013	0	0	0	0	0	0	0	0	0	0	0.0397	0	0.959
Th:73	0.0021	0	0.0034	0	0.0008	0.007	0	0	0	0	0	0.0341	0.0132	0.9394
Th:74	0.0044	0.011	0	0.0032	0.0091	0.016	0	0	0	0	0.0068	0	0	0.9495
Th:75	0	0	0	0	0	0	0	0	0	0	0	0	0	1
Th:76	0	0	0	0	0	0	0	0	0	0	0	0	0	1
Th:77	0	0.0019	0	0	0	0	0	0	0	0	0	0	0	0.9981
Th:78	0.0098	0	0	0	0.0073	0.032	0	0	0	0	0	0.1106	0.0069	0.8334
Th:79	0.0005	0.0195	0	0	0	0.0081	0	0	0	0	0.0054	0	0	0.9665
Th:80	0.0086	0	0	0	0.0017	0	0.0022	0	0	0	0	0.0473	0.0044	0.9358
Th:81	0	0	0	0	0	0	0	0	0	0	0	0	0	1
Th:82	0.006	0.0006	0	0.0121	0	0.0095	0	0	0	0	0	0	0	0.9717
Th:83	0.0065	0	0	0.0012	0.0082	0.0507	0	0	0	0	0	0.0849	0.0129	0.8356
Th:84	0	0	0	0	0	0	0.0018	0	0	0.0009	0	0.0188	0.0038	0.9747
Th:85	0	0	0	0	0	0	0.0234	0	0	0	0	0	0	0.9766
Th:86	0	0.008	0	0.003	0	0.0105	0	0	0	0	0.004	0	0.0115	0.963
Th:87	0	0	0	0	0	0	0	0	0	0	0	0	0	1
Th:88	0.0002	0	0	0.0023	0.0015	0.0023	0	0	0	0	0	0	0.0203	0.9735
Th:89	0.0093	0	0	0.0266	0.0149	0.0242	0	0	0	0.0115	0	0.0137	0.0151	0.8847
Th:90	0.0027	0	0.0046	0.008	0.0129	0.009	0	0	0	0.0205	0	0	0	0.9422
Th:91	0	0.0043	0	0.0008	0	0	0	0	0	0	0	0	0	0.9948
Th:92	0	0	0	0	0	0	0	0	0	0	0	0	0.0097	0.9903
Th:93	0	0	0	0.006	0.0053	0.0133	0.0048	0	0	0	0	0	0.0014	0.9693
Th:94	0.0096	0	0	0	0	0.0002	0	0	0.031	0.0011	0	0.0099	0	0.9482
Th:95	0.0025	0	0	0	0	0.0093	0	0	0	0	0	0	0	0.9882
Th:96	0	0	0	0	0	0	0	0	0	0	0	0	0	1
Th:97	0	0	0	0.0024	0	0	0	0	0	0	0	0	0	0.9976
Th:98	0	0	0	0.0034	0.0063	0	0	0	0.0129	0	0	0.0788	0	0.8985
Th:99	0.002	0	0.0144	0.0014	0.0156	0.0002	0	0	0.0073	0	0	0.0063	0	0.9528
Th:100	0.0039	0	0	0	0	0.0081	0	0	0	0	0	0.0101	0	0.9779
NP_Mrgpra3-NP_Mrgprd-NP_Nts_scheme0:1	0	0	0	0	0.3602	0.267	0.3697	0	0	0	0	0	0	0.0032
NP_Mrgpra3-NP_Mrgprd-NP_Nts_scheme0:2	0.0105	0	0.0009	0	0.3252	0.3376	0.2896	0	0	0.0198	0	0.0134	0.003	0
NP_Mrgpra3-NP_Mrgprd-NP_Nts_scheme0:3	0	0	0	0	0.3344	0.3407	0.3249	0	0	0	0	0	0	0
NP_Mrgpra3-NP_Mrgprd-NP_Nts_scheme0:4	0	0	0	0	0.3126	0.3709	0.2975	0	0	0.0045	0	0	0.0109	0.0035
NP_Mrgpra3-NP_Mrgprd-NP_Nts_scheme0:5	0	0.0009	0	0.0043	0.3216	0.3222	0.337	0	0	0	0.0135	0	0	0.0004
NP_Mrgpra3-NP_Mrgprd-NP_Nts_scheme0:6	0	0	0	0	0.3257	0.3354	0.3388	0	0	0	0	0	0	0
NP_Mrgpra3-NP_Mrgprd-NP_Nts_scheme0:7	0.0013	0.0024	0	0	0.328	0.3138	0.325	0	0.0145	0.0067	0	0	0.0082	0
NP_Mrgpra3-NP_Mrgprd-NP_Nts_scheme0:8	0	0	0	0	0.323	0.3215	0.3367	0	0.0077	0.004	0	0.0071	0	0
NP_Mrgpra3-NP_Mrgprd-NP_Nts_scheme0:9	0	0	0	0	0.354	0.3843	0.2617	0	0	0	0	0	0	0
NP_Mrgpra3-NP_Mrgprd-NP_Nts_scheme0:10	0.0039	0	0	0	0.3326	0.3291	0.3235	0.0003	0	0.0017	0	0.0031	0.0058	0
NP_Mrgpra3-NP_Mrgprd-NP_Nts_scheme0:11	0	0	0	0.0026	0.3468	0.3445	0.3022	0.002	0	0	0	0.0007	0	0.0013
NP_Mrgpra3-NP_Mrgprd-NP_Nts_scheme0:12	0	0	0	0	0.3343	0.329	0.3326	0	0	0	0	0	0.0041	0
NP_Mrgpra3-NP_Mrgprd-NP_Nts_scheme0:13	0	0	0	0.0047	0.32	0.3494	0.2943	0.0062	0.0253	0	0	0	0	0
NP_Mrgpra3-NP_Mrgprd-NP_Nts_scheme0:14	0.0075	0.0062	0	0	0.2718	0.3473	0.3543	0	0	0	0.0112	0	0.0017	0
NP_Mrgpra3-NP_Mrgprd-NP_Nts_scheme0:15	0	0	0	0	0.3694	0.2888	0.3295	0	0	0	0	0.0108	0.0015	0
NP_Mrgpra3-NP_Mrgprd-NP_Nts_scheme0:16	0	0	0	0	0.3403	0.379	0.2741	0.0065	0	0	0	0.0001	0	0
NP_Mrgpra3-NP_Mrgprd-NP_Nts_scheme0:17	0	0	0	0	0.3747	0.2833	0.3368	0	0	0	0	0	0.0052	0
NP_Mrgpra3-NP_Mrgprd-NP_Nts_scheme0:18	0.0021	0	0	0	0.2897	0.3336	0.3568	0	0.0031	0	0.0147	0	0	0
NP_Mrgpra3-NP_Mrgprd-NP_Nts_scheme0:19	0	0	0	0	0.3357	0.2944	0.3498	0	0	0	0	0.016	0.0041	0
NP_Mrgpra3-NP_Mrgprd-NP_Nts_scheme0:20	0	0	0	0	0.3545	0.3137	0.2977	0	0.0041	0.03	0	0	0	0
NP_Mrgpra3-NP_Mrgprd-NP_Nts_scheme0:21	0	0	0	0	0.3547	0.3305	0.3083	0.001	0	0.0039	0	0	0	0.0015
NP_Mrgpra3-NP_Mrgprd-NP_Nts_scheme0:22	0.0018	0	0	0	0.2817	0.3278	0.3729	0	0.0097	0	0	0	0.0061	0
NP_Mrgpra3-NP_Mrgprd-NP_Nts_scheme0:23	0	0	0	0	0.2925	0.3364	0.3606	0	0	0	0	0	0.0105	0
NP_Mrgpra3-NP_Mrgprd-NP_Nts_scheme0:24	0.0004	0	0	0	0.3046	0.3498	0.3266	0	0.017	0	0	0	0.0016	0
NP_Mrgpra3-NP_Mrgprd-NP_Nts_scheme0:25	0.0043	0.0023	0	0	0.341	0.34	0.3094	0	0	0	0	0	0	0.003
NP_Mrgpra3-NP_Mrgprd-NP_Nts_scheme0:26	0	0.0041	0	0.0033	0.2834	0.338	0.3471	0	0.0066	0	0.0065	0	0	0.011
NP_Mrgpra3-NP_Mrgprd-NP_Nts_scheme0:27	0.0045	0	0.001	0.0052	0.2777	0.3745	0.3267	0	0.007	0	0	0	0.0034	0
NP_Mrgpra3-NP_Mrgprd-NP_Nts_scheme0:28	0	0	0	0	0.3682	0.3272	0.3046	0	0	0	0	0	0	0
NP_Mrgpra3-NP_Mrgprd-NP_Nts_scheme0:29	0.0006	0	0	0	0.2959	0.3132	0.3553	0	0.0278	0.0065	0	0	0.0008	0
NP_Mrgpra3-NP_Mrgprd-NP_Nts_scheme0:30	0	0	0	0	0.3695	0.3181	0.3042	0	0	0	0	0	0	0.0082
NP_Mrgpra3-NP_Mrgprd-NP_Nts_scheme0:31	0	0	0	0	0.3406	0.3526	0.3068	0	0	0	0	0	0	0
NP_Mrgpra3-NP_Mrgprd-NP_Nts_scheme0:32	0	0	0	0.0047	0.2735	0.3951	0.3152	0.0028	0	0	0	0	0	0.0086
NP_Mrgpra3-NP_Mrgprd-NP_Nts_scheme0:33	0	0.005	0	0.0049	0.3203	0.3325	0.326	0	0	0	0.0022	0	0	0.0091
NP_Mrgpra3-NP_Mrgprd-NP_Nts_scheme0:34	0	0	0	0	0.3802	0.2845	0.3353	0	0	0	0	0	0	0
NP_Mrgpra3-NP_Mrgprd-NP_Nts_scheme0:35	0	0.0027	0.0006	0.0051	0.3327	0.3672	0.2916	0	0	0	0	0	0	0
NP_Mrgpra3-NP_Mrgprd-NP_Nts_scheme0:36	0	0.0027	0.0002	0	0.3188	0.3323	0.3418	0	0	0	0.0019	0.0022	0	0
NP_Mrgpra3-NP_Mrgprd-NP_Nts_scheme0:37	0	0	0	0	0.2992	0.3299	0.3396	0	0.0219	0	0	0.0094	0	0
NP_Mrgpra3-NP_Mrgprd-NP_Nts_scheme0:38	0.0096	0	0	0	0.2744	0.3433	0.3493	0	0	0.0225	0	0	0.0009	0
NP_Mrgpra3-NP_Mrgprd-NP_Nts_scheme0:39	0.0029	0	0	0	0.3259	0.3476	0.3202	0	0	0	0	0	0.0034	0
NP_Mrgpra3-NP_Mrgprd-NP_Nts_scheme0:40	0	0	0	0	0.2859	0.3447	0.3694	0	0	0	0	0	0	0
NP_Mrgpra3-NP_Mrgprd-NP_Nts_scheme0:41	0	0.0015	0	0.003	0.335	0.269	0.38	0	0	0	0.0094	0	0	0.0022
NP_Mrgpra3-NP_Mrgprd-NP_Nts_scheme0:42	0	0	0	0	0.3884	0.2468	0.3545	0.0073	0	0	0	0	0	0.003
NP_Mrgpra3-NP_Mrgprd-NP_Nts_scheme0:43	0	0.0064	0	0.001	0.3078	0.3374	0.3337	0.0072	0	0	0	0	0	0.0065
NP_Mrgpra3-NP_Mrgprd-NP_Nts_scheme0:44	0	0.0009	0	0.0013	0.2948	0.3371	0.3617	0	0.0024	0	0	0	0.0018	0
NP_Mrgpra3-NP_Mrgprd-NP_Nts_scheme0:45	0	0.0007	0	0	0.3722	0.3149	0.3123	0	0	0	0	0	0	0
NP_Mrgpra3-NP_Mrgprd-NP_Nts_scheme0:46	0.005	0.0026	0	0	0.3428	0.2859	0.3434	0.0073	0	0	0.0055	0	0.0036	0.004
NP_Mrgpra3-NP_Mrgprd-NP_Nts_scheme0:47	0	0	0	0.0024	0.3377	0.3225	0.3355	0	0.0017	0	0	0	0.0002	0
NP_Mrgpra3-NP_Mrgprd-NP_Nts_scheme0:48	0	0	0	0	0.2992	0.3353	0.3655	0	0	0	0	0	0	0
NP_Mrgpra3-NP_Mrgprd-NP_Nts_scheme0:49	0	0	0	0.0009	0.4	0.2665	0.3313	0	0	0	0	0.0007	0.0007	0
NP_Mrgpra3-NP_Mrgprd-NP_Nts_scheme0:50	0.0153	0.0024	0	0	0.3735	0.3049	0.2709	0	0	0.0032	0	0	0.0148	0.015
NP_Mrgpra3-NP_Mrgprd-NP_Nts_scheme0:51	0.006	0	0	0	0.2936	0.3504	0.3176	0	0	0.007	0.0036	0.0038	0.0035	0.0146
NP_Mrgpra3-NP_Mrgprd-NP_Nts_scheme0:52	0	0	0.001	0	0.3393	0.3264	0.307	0	0	0	0	0.0254	0	0.0009
NP_Mrgpra3-NP_Mrgprd-NP_Nts_scheme0:53	0	0	0	0.0069	0.3368	0.3213	0.3236	0	0.0073	0	0	0	0	0.004
NP_Mrgpra3-NP_Mrgprd-NP_Nts_scheme0:54	0	0.0012	0	0	0.3307	0.341	0.3271	0	0	0	0	0	0	0
NP_Mrgpra3-NP_Mrgprd-NP_Nts_scheme0:55	0	0	0	0	0.315	0.3379	0.3461	0	0	0	0.0006	0	0	0.0004
NP_Mrgpra3-NP_Mrgprd-NP_Nts_scheme0:56	0.0071	0	0	0	0.3115	0.281	0.3889	0	0	0	0	0	0	0.0114
NP_Mrgpra3-NP_Mrgprd-NP_Nts_scheme0:57	0.001	0	0	0	0.3312	0.3348	0.3304	0	0	0	0	0	0.0026	0
NP_Mrgpra3-NP_Mrgprd-NP_Nts_scheme0:58	0.0004	0.001	0	0	0.2987	0.303	0.3498	0.0056	0.0001	0.0091	0	0.0172	0.0152	0
NP_Mrgpra3-NP_Mrgprd-NP_Nts_scheme0:59	0.0024	0.0014	0.0024	0.0018	0.2824	0.3635	0.3125	0	0.0268	0	0	0	0.0068	0
NP_Mrgpra3-NP_Mrgprd-NP_Nts_scheme0:60	0	0	0	0	0.3588	0.3137	0.3264	0	0	0	0	0	0.0011	0
NP_Mrgpra3-NP_Mrgprd-NP_Nts_scheme0:61	0.0001	0	0	0	0.3383	0.3622	0.2993	0	0	0	0	0	0	0
NP_Mrgpra3-NP_Mrgprd-NP_Nts_scheme0:62	0	0	0	0	0.3409	0.3335	0.3255	0	0	0	0	0	0	0
NP_Mrgpra3-NP_Mrgprd-NP_Nts_scheme0:63	0	0	0	0	0.3435	0.3388	0.315	0	0.0027	0	0	0	0	0
NP_Mrgpra3-NP_Mrgprd-NP_Nts_scheme0:64	0	0.0069	0	0	0.3302	0.3258	0.3336	0	0	0	0.0036	0	0	0
NP_Mrgpra3-NP_Mrgprd-NP_Nts_scheme0:65	0	0	0	0	0.3243	0.371	0.3047	0	0	0	0	0	0	0
NP_Mrgpra3-NP_Mrgprd-NP_Nts_scheme0:66	0	0.0048	0	0	0.3293	0.303	0.3355	0.0144	0	0	0	0	0	0.013
NP_Mrgpra3-NP_Mrgprd-NP_Nts_scheme0:67	0	0	0	0.003	0.2995	0.354	0.3435	0	0	0	0	0	0	0
NP_Mrgpra3-NP_Mrgprd-NP_Nts_scheme0:68	0	0	0	0	0.3228	0.3415	0.333	0	0	0	0.0027	0	0	0
NP_Mrgpra3-NP_Mrgprd-NP_Nts_scheme0:69	0.0019	0	0	0.0002	0.2609	0.3837	0.3473	0	0.0034	0	0	0	0.0026	0
NP_Mrgpra3-NP_Mrgprd-NP_Nts_scheme0:70	0.0019	0	0	0	0.3712	0.2824	0.3281	0	0	0	0	0.015	0.0014	0
NP_Mrgpra3-NP_Mrgprd-NP_Nts_scheme0:71	0	0	0	0	0.3064	0.4012	0.2923	0	0	0	0	0	0	0
NP_Mrgpra3-NP_Mrgprd-NP_Nts_scheme0:72	0	0	0	0	0.3137	0.3487	0.3171	0	0	0	0.0062	0	0	0.0143
NP_Mrgpra3-NP_Mrgprd-NP_Nts_scheme0:73	0.0093	0	0	0	0.2936	0.3445	0.346	0	0	0	0	0.0066	0	0
NP_Mrgpra3-NP_Mrgprd-NP_Nts_scheme0:74	0	0	0	0	0.3314	0.3433	0.3253	0	0	0	0	0	0	0
NP_Mrgpra3-NP_Mrgprd-NP_Nts_scheme0:75	0.0005	0	0.0006	0	0.285	0.3383	0.3455	0	0	0.0061	0	0.0139	0.0102	0
NP_Mrgpra3-NP_Mrgprd-NP_Nts_scheme0:76	0.0003	0	0	0	0.3045	0.372	0.3232	0	0	0	0	0	0	0
NP_Mrgpra3-NP_Mrgprd-NP_Nts_scheme0:77	0	0	0	0	0.2888	0.3493	0.3612	0	0	0	0	0.0008	0	0
NP_Mrgpra3-NP_Mrgprd-NP_Nts_scheme0:78	0	0	0	0.0001	0.3503	0.3131	0.3366	0	0	0	0	0	0	0
NP_Mrgpra3-NP_Mrgprd-NP_Nts_scheme0:79	0.0004	0	0	0.0023	0.3445	0.3219	0.3309	0	0	0	0	0	0	0
NP_Mrgpra3-NP_Mrgprd-NP_Nts_scheme0:80	0.0068	0	0	0	0.3639	0.3179	0.2972	0	0.003	0.0112	0	0	0	0
NP_Mrgpra3-NP_Mrgprd-NP_Nts_scheme0:81	0.0032	0	0	0	0.3348	0.3248	0.2865	0.0011	0	0.0149	0	0.0183	0.012	0.0044
NP_Mrgpra3-NP_Mrgprd-NP_Nts_scheme0:82	0	0	0	0	0.3205	0.343	0.3281	0	0	0	0	0	0.0079	0.0005
NP_Mrgpra3-NP_Mrgprd-NP_Nts_scheme0:83	0	0.0005	0	0	0.3191	0.2687	0.3466	0.0029	0.0541	0	0.008	0	0	0
NP_Mrgpra3-NP_Mrgprd-NP_Nts_scheme0:84	0.0068	0.002	0	0	0.2759	0.2396	0.3624	0	0.0042	0.0406	0	0.0221	0.0221	0.0241
NP_Mrgpra3-NP_Mrgprd-NP_Nts_scheme0:85	0	0.0039	0	0	0.3038	0.3234	0.3525	0	0	0	0	0	0.0091	0.0074
NP_Mrgpra3-NP_Mrgprd-NP_Nts_scheme0:86	0	0	0.003	0	0.2797	0.4044	0.3129	0	0	0	0	0	0	0
NP_Mrgpra3-NP_Mrgprd-NP_Nts_scheme0:87	0	0	0	0.0059	0.2933	0.3471	0.3117	0	0	0.0196	0	0.0032	0.012	0.0073
NP_Mrgpra3-NP_Mrgprd-NP_Nts_scheme0:88	0	0	0	0	0.3487	0.2869	0.3105	0	0.0376	0.0057	0	0.0039	0.001	0.0057
NP_Mrgpra3-NP_Mrgprd-NP_Nts_scheme0:89	0	0	0	0.0009	0.2972	0.3439	0.3524	0.0004	0	0.0052	0	0	0	0
NP_Mrgpra3-NP_Mrgprd-NP_Nts_scheme0:90	0	0	0	0	0.3724	0.3258	0.2939	0	0	0	0	0	0.0078	0
NP_Mrgpra3-NP_Mrgprd-NP_Nts_scheme0:91	0	0.0014	0	0	0.3362	0.3608	0.3016	0	0	0	0	0	0	0
NP_Mrgpra3-NP_Mrgprd-NP_Nts_scheme0:92	0.006	0	0	0	0.3291	0.3524	0.3017	0	0.0047	0	0	0	0.0061	0
NP_Mrgpra3-NP_Mrgprd-NP_Nts_scheme0:93	0	0.0049	0	0	0.2744	0.3769	0.3259	0	0	0	0.0158	0	0	0.002
NP_Mrgpra3-NP_Mrgprd-NP_Nts_scheme0:94	0.0022	0	0	0	0.2883	0.3623	0.3174	0.005	0.0221	0	0	0.0027	0	0
NP_Mrgpra3-NP_Mrgprd-NP_Nts_scheme0:95	0	0	0.0029	0.0026	0.3161	0.3812	0.2862	0.008	0	0	0	0	0	0.0029
NP_Mrgpra3-NP_Mrgprd-NP_Nts_scheme0:96	0	0	0.0004	0	0.3372	0.3035	0.3481	0	0.0109	0	0	0	0	0
NP_Mrgpra3-NP_Mrgprd-NP_Nts_scheme0:97	0	0	0	0.0015	0.3403	0.3311	0.3271	0	0	0	0	0	0	0
NP_Mrgpra3-NP_Mrgprd-NP_Nts_scheme0:98	0	0	0	0	0.3317	0.311	0.3454	0	0.0118	0	0	0	0	0
NP_Mrgpra3-NP_Mrgprd-NP_Nts_scheme0:99	0.0019	0	0	0	0.3288	0.3856	0.2837	0	0	0	0	0	0	0
NP_Mrgpra3-NP_Mrgprd-NP_Nts_scheme0:100	0	0	0	0	0.36	0.3213	0.3	0.0038	0	0.0098	0.0036	0	0.0015	0
NP_Mrgpra3-NP_Mrgprd-NP_Nts_scheme1:1	0	0	0	0	0.1162	0.3557	0.5176	0	0	0	0	0	0	0.0105
NP_Mrgpra3-NP_Mrgprd-NP_Nts_scheme1:2	0.0044	0	0.0006	0	0.0951	0.473	0.4114	0	0	0.0052	0	0.0102	0.0001	0
NP_Mrgpra3-NP_Mrgprd-NP_Nts_scheme1:3	0	0	0	0	0.0796	0.4584	0.4592	0	0	0	0	0.0028	0	0
NP_Mrgpra3-NP_Mrgprd-NP_Nts_scheme1:4	0	0	0	0	0.0794	0.496	0.4063	0	0	0	0	0	0.0128	0.0055
NP_Mrgpra3-NP_Mrgprd-NP_Nts_scheme1:5	0	0	0.0049	0.0036	0.1012	0.4177	0.4475	0	0.0214	0	0.0038	0	0	0
NP_Mrgpra3-NP_Mrgprd-NP_Nts_scheme1:6	0	0	0	0	0.0967	0.4312	0.4701	0	0	0	0	0	0.002	0
NP_Mrgpra3-NP_Mrgprd-NP_Nts_scheme1:7	0.0045	0.0041	0	0	0.0967	0.4141	0.438	0	0.0216	0.0093	0	0	0.0117	0
NP_Mrgpra3-NP_Mrgprd-NP_Nts_scheme1:8	0	0	0	0	0.0996	0.4259	0.4615	0	0.0049	0	0	0.0082	0	0
NP_Mrgpra3-NP_Mrgprd-NP_Nts_scheme1:9	0	0	0	0	0.1105	0.52	0.3694	0	0	0	0	0	0	0
NP_Mrgpra3-NP_Mrgprd-NP_Nts_scheme1:10	0.0029	0	0	0	0.0876	0.4603	0.4372	0	0	0	0	0	0.0121	0
NP_Mrgpra3-NP_Mrgprd-NP_Nts_scheme1:11	0	0	0	0.0005	0.108	0.459	0.4173	0	0	0	0	0.0127	0	0.0025
NP_Mrgpra3-NP_Mrgprd-NP_Nts_scheme1:12	0	0	0	0	0.0924	0.4504	0.449	0	0	0	0	0	0.0082	0
NP_Mrgpra3-NP_Mrgprd-NP_Nts_scheme1:13	0	0	0	0.0044	0.0874	0.4928	0.4097	0.0022	0	0	0	0	0	0.0034
NP_Mrgpra3-NP_Mrgprd-NP_Nts_scheme1:14	0.0137	0.0038	0	0	0.0757	0.4341	0.4433	0	0.0067	0.0005	0.0095	0	0.0127	0
NP_Mrgpra3-NP_Mrgprd-NP_Nts_scheme1:15	0	0	0	0	0.1318	0.3961	0.4449	0	0	0	0	0.0273	0	0
NP_Mrgpra3-NP_Mrgprd-NP_Nts_scheme1:16	0	0	0	0	0.0999	0.5276	0.3726	0	0	0	0	0	0	0
NP_Mrgpra3-NP_Mrgprd-NP_Nts_scheme1:17	0	0	0	0	0.116	0.4064	0.4775	0	0	0	0	0	0	0
NP_Mrgpra3-NP_Mrgprd-NP_Nts_scheme1:18	0.0037	0	0	0.0003	0.0861	0.4373	0.4586	0	0.0044	0	0.0095	0	0	0
NP_Mrgpra3-NP_Mrgprd-NP_Nts_scheme1:19	0	0	0	0.0002	0.1143	0.4003	0.4702	0	0	0	0	0.0133	0	0.0016
NP_Mrgpra3-NP_Mrgprd-NP_Nts_scheme1:20	0	0	0	0	0.116	0.4293	0.4113	0	0.0227	0.0207	0	0	0	0
NP_Mrgpra3-NP_Mrgprd-NP_Nts_scheme1:21	0.0007	0	0	0	0.092	0.4658	0.4261	0	0	0.0154	0	0	0	0
NP_Mrgpra3-NP_Mrgprd-NP_Nts_scheme1:22	0	0	0	0	0.0773	0.4244	0.4954	0	0	0	0	0	0.0017	0.0012
NP_Mrgpra3-NP_Mrgprd-NP_Nts_scheme1:23	0	0	0	0	0.0701	0.4472	0.4755	0	0	0	0	0.003	0.0042	0
NP_Mrgpra3-NP_Mrgprd-NP_Nts_scheme1:24	0.0015	0	0	0	0.0925	0.4663	0.4244	0	0.0128	0	0	0	0.0024	0
NP_Mrgpra3-NP_Mrgprd-NP_Nts_scheme1:25	0.0006	0.0055	0	0	0.1042	0.4627	0.4236	0	0	0	0	0	0	0.0033
NP_Mrgpra3-NP_Mrgprd-NP_Nts_scheme1:26	0	0.0004	0	0.0077	0.0916	0.4415	0.4447	0	0.0025	0	0	0	0	0.0116
NP_Mrgpra3-NP_Mrgprd-NP_Nts_scheme1:27	0.004	0.0036	0.0011	0.0022	0.088	0.4737	0.4176	0	0	0.0008	0	0	0.009	0
NP_Mrgpra3-NP_Mrgprd-NP_Nts_scheme1:28	0	0.0002	0	0.0017	0.1058	0.4579	0.4329	0	0	0	0	0	0	0.0015
NP_Mrgpra3-NP_Mrgprd-NP_Nts_scheme1:29	0	0	0	0	0.085	0.4405	0.4693	0	0	0.0053	0	0	0	0
NP_Mrgpra3-NP_Mrgprd-NP_Nts_scheme1:30	0	0	0	0	0.1306	0.4469	0.4153	0	0	0	0	0	0	0.0072
NP_Mrgpra3-NP_Mrgprd-NP_Nts_scheme1:31	0	0	0	0.0014	0.1156	0.4667	0.4163	0	0	0	0	0	0	0
NP_Mrgpra3-NP_Mrgprd-NP_Nts_scheme1:32	0	0	0	0.0022	0.0775	0.5159	0.4038	0	0	0	0	0	0	0.0005
NP_Mrgpra3-NP_Mrgprd-NP_Nts_scheme1:33	0	0.007	0	0.0035	0.0992	0.4442	0.429	0	0	0	0.0022	0	0.0003	0.0146
NP_Mrgpra3-NP_Mrgprd-NP_Nts_scheme1:34	0	0	0	0	0.126	0.4024	0.4709	0	0	0	0.0007	0	0	0
NP_Mrgpra3-NP_Mrgprd-NP_Nts_scheme1:35	0	0.0009	0.0009	0.0047	0.089	0.509	0.3956	0	0	0	0	0	0	0
NP_Mrgpra3-NP_Mrgprd-NP_Nts_scheme1:36	0	0.0031	0	0	0.1039	0.4338	0.4411	0	0	0	0.0036	0.0145	0	0
NP_Mrgpra3-NP_Mrgprd-NP_Nts_scheme1:37	0	0	0	0	0.0914	0.4165	0.455	0	0.0201	0	0	0.017	0	0
NP_Mrgpra3-NP_Mrgprd-NP_Nts_scheme1:38	0.0092	0	0	0	0.0932	0.4381	0.4432	0	0	0.0163	0	0	0	0
NP_Mrgpra3-NP_Mrgprd-NP_Nts_scheme1:39	0.0016	0	0	0	0.0795	0.482	0.4368	0	0	0	0	0	0	0
NP_Mrgpra3-NP_Mrgprd-NP_Nts_scheme1:40	0	0	0	0	0.0863	0.4249	0.4889	0	0	0	0	0	0	0
NP_Mrgpra3-NP_Mrgprd-NP_Nts_scheme1:41	0	0	0	0.002	0.1128	0.3663	0.4956	0	0	0	0.0182	0	0	0.0052
NP_Mrgpra3-NP_Mrgprd-NP_Nts_scheme1:42	0	0	0	0	0.1091	0.3623	0.5133	0.0004	0	0.0072	0.0036	0	0	0.0041
NP_Mrgpra3-NP_Mrgprd-NP_Nts_scheme1:43	0	0.0053	0	0.0004	0.0879	0.457	0.4409	0.0022	0	0	0	0	0	0.0063
NP_Mrgpra3-NP_Mrgprd-NP_Nts_scheme1:44	0	0	0	0	0.1002	0.4316	0.461	0	0	0	0	0.0072	0	0
NP_Mrgpra3-NP_Mrgprd-NP_Nts_scheme1:45	0	0	0	0	0.1202	0.45	0.4298	0	0	0	0	0	0	0
NP_Mrgpra3-NP_Mrgprd-NP_Nts_scheme1:46	0.0099	0	0	0	0.1003	0.3888	0.459	0.011	0.0155	0	0.0037	0.0022	0.0016	0.0078
NP_Mrgpra3-NP_Mrgprd-NP_Nts_scheme1:47	0	0	0	0	0.089	0.4317	0.4566	0	0.0006	0.0138	0	0	0.0083	0
NP_Mrgpra3-NP_Mrgprd-NP_Nts_scheme1:48	0	0	0	0	0.0842	0.4366	0.4792	0	0	0	0	0	0	0
NP_Mrgpra3-NP_Mrgprd-NP_Nts_scheme1:49	0	0	0	0.0025	0.1406	0.3706	0.4653	0	0	0	0	0.0174	0	0.0035
NP_Mrgpra3-NP_Mrgprd-NP_Nts_scheme1:50	0.0185	0	0	0.0016	0.1071	0.4229	0.3917	0	0	0.0163	0	0	0.0242	0.0177
NP_Mrgpra3-NP_Mrgprd-NP_Nts_scheme1:51	0	0	0	0	0.0772	0.4822	0.4238	0	0	0	0.0036	0	0	0.0133
NP_Mrgpra3-NP_Mrgprd-NP_Nts_scheme1:52	0	0	0	0	0.1062	0.4043	0.4215	0	0.0207	0	0	0.0473	0	0
NP_Mrgpra3-NP_Mrgprd-NP_Nts_scheme1:53	0	0	0	0.0051	0.1078	0.4404	0.4423	0	0	0	0	0	0	0.0044
NP_Mrgpra3-NP_Mrgprd-NP_Nts_scheme1:54	0.0021	0.0005	0.0012	0	0.0958	0.4471	0.4461	0	0	0.0038	0	0.0015	0.0019	0
NP_Mrgpra3-NP_Mrgprd-NP_Nts_scheme1:55	0	0	0	0	0.0919	0.4424	0.4635	0	0	0	0	0	0	0.0022
NP_Mrgpra3-NP_Mrgprd-NP_Nts_scheme1:56	0.016	0	0	0	0.0883	0.3658	0.5101	0	0	0.0147	0	0	0	0.0051
NP_Mrgpra3-NP_Mrgprd-NP_Nts_scheme1:57	0.0043	0	0	0	0.1026	0.4479	0.4407	0	0	0	0	0	0.0045	0
NP_Mrgpra3-NP_Mrgprd-NP_Nts_scheme1:58	0	0	0	0	0.0808	0.3993	0.4868	0	0	0.0069	0	0.0129	0.0133	0
NP_Mrgpra3-NP_Mrgprd-NP_Nts_scheme1:59	0.0047	0.0034	0.0025	0.0023	0.0949	0.4637	0.4007	0	0.0241	0	0	0	0.0037	0
NP_Mrgpra3-NP_Mrgprd-NP_Nts_scheme1:60	0.004	0	0	0	0.1052	0.4293	0.4555	0.0001	0	0	0	0	0.0058	0
NP_Mrgpra3-NP_Mrgprd-NP_Nts_scheme1:61	0.0037	0	0	0	0.0802	0.4936	0.4171	0	0	0.0054	0	0	0	0
NP_Mrgpra3-NP_Mrgprd-NP_Nts_scheme1:62	0	0	0	0	0.0901	0.4568	0.4472	0	0	0	0.0035	0	0	0.0023
NP_Mrgpra3-NP_Mrgprd-NP_Nts_scheme1:63	0	0	0	0	0.0949	0.4715	0.4336	0	0	0	0	0	0	0
NP_Mrgpra3-NP_Mrgprd-NP_Nts_scheme1:64	0	0.0085	0	0	0.0877	0.4467	0.4571	0	0	0	0	0	0	0
NP_Mrgpra3-NP_Mrgprd-NP_Nts_scheme1:65	0.003	0	0	0	0.0843	0.5025	0.4103	0	0	0	0	0	0	0
NP_Mrgpra3-NP_Mrgprd-NP_Nts_scheme1:66	0	0.0061	0	0	0.1098	0.3982	0.466	0.0059	0	0	0.0005	0	0	0.0134
NP_Mrgpra3-NP_Mrgprd-NP_Nts_scheme1:67	0.0032	0	0	0	0.0694	0.4747	0.4519	0	0	0	0	0	0.0008	0
NP_Mrgpra3-NP_Mrgprd-NP_Nts_scheme1:68	0.0007	0	0	0	0.0879	0.4746	0.4368	0	0	0	0	0	0	0
NP_Mrgpra3-NP_Mrgprd-NP_Nts_scheme1:69	0.0013	0	0	0	0.0661	0.4837	0.4479	0	0	0	0	0	0.001	0
NP_Mrgpra3-NP_Mrgprd-NP_Nts_scheme1:70	0	0	0	0	0.1193	0.3889	0.4484	0	0.0039	0.0054	0	0.0314	0.0028	0
NP_Mrgpra3-NP_Mrgprd-NP_Nts_scheme1:71	0	0	0	0	0.0703	0.5377	0.3914	0	0	0	0	0	0.0005	0
NP_Mrgpra3-NP_Mrgprd-NP_Nts_scheme1:72	0.0026	0	0	0	0.0896	0.4613	0.4263	0	0	0	0.0021	0	0.003	0.0151
NP_Mrgpra3-NP_Mrgprd-NP_Nts_scheme1:73	0.0097	0	0	0	0.0895	0.4434	0.4527	0	0	0	0	0	0.0046	0
NP_Mrgpra3-NP_Mrgprd-NP_Nts_scheme1:74	0	0	0	0	0.1034	0.4499	0.4467	0	0	0	0	0	0	0
NP_Mrgpra3-NP_Mrgprd-NP_Nts_scheme1:75	0.0033	0	0.0008	0	0.0841	0.4267	0.4393	0	0	0.0136	0	0.0244	0.0078	0
NP_Mrgpra3-NP_Mrgprd-NP_Nts_scheme1:76	0.0063	0	0	0	0.0817	0.4897	0.4193	0	0	0	0	0	0.003	0
NP_Mrgpra3-NP_Mrgprd-NP_Nts_scheme1:77	0	0	0	0	0.069	0.4535	0.4737	0	0	0	0	0.0014	0.0024	0
NP_Mrgpra3-NP_Mrgprd-NP_Nts_scheme1:78	0	0	0	0	0.0913	0.4393	0.4694	0	0	0	0	0	0	0
NP_Mrgpra3-NP_Mrgprd-NP_Nts_scheme1:79	0.0015	0	0	0.0019	0.1165	0.4253	0.4548	0	0	0	0	0	0	0
NP_Mrgpra3-NP_Mrgprd-NP_Nts_scheme1:80	0.0079	0	0	0	0.1065	0.4508	0.4086	0	0	0.0214	0	0	0.0048	0
NP_Mrgpra3-NP_Mrgprd-NP_Nts_scheme1:81	0	0	0	0	0.11	0.4411	0.4073	0.0075	0	0	0	0.0228	0.0061	0.0051
NP_Mrgpra3-NP_Mrgprd-NP_Nts_scheme1:82	0	0	0	0	0.1007	0.4625	0.4321	0	0	0	0	0	0.0014	0.0034
NP_Mrgpra3-NP_Mrgprd-NP_Nts_scheme1:83	0	0.0011	0	0	0.1059	0.374	0.4712	0.0009	0.017	0.0204	0.0072	0.0024	0	0
NP_Mrgpra3-NP_Mrgprd-NP_Nts_scheme1:84	0.0046	0.002	0	0.0001	0.0859	0.3219	0.4836	0	0.0128	0.0263	0	0.0248	0.011	0.0267
NP_Mrgpra3-NP_Mrgprd-NP_Nts_scheme1:85	0	0	0	0.0011	0.0942	0.4363	0.4633	0	0	0	0	0	0.0029	0.0021
NP_Mrgpra3-NP_Mrgprd-NP_Nts_scheme1:86	0	0	0	0	0.065	0.5283	0.4017	0	0	0	0	0	0.0051	0
NP_Mrgpra3-NP_Mrgprd-NP_Nts_scheme1:87	0	0	0	0.0072	0.0787	0.466	0.4091	0	0	0.007	0	0.0094	0.0136	0.0091
NP_Mrgpra3-NP_Mrgprd-NP_Nts_scheme1:88	0	0	0	0	0.0997	0.3913	0.4492	0	0.0516	0	0	0	0	0.0082
NP_Mrgpra3-NP_Mrgprd-NP_Nts_scheme1:89	0	0	0	0	0.0781	0.4659	0.456	0	0	0	0	0	0	0
NP_Mrgpra3-NP_Mrgprd-NP_Nts_scheme1:90	0.0009	0	0	0	0.1182	0.4353	0.4364	0	0	0	0	0	0.0092	0
NP_Mrgpra3-NP_Mrgprd-NP_Nts_scheme1:91	0	0.0019	0	0	0.1114	0.4867	0.4	0	0	0	0	0	0	0
NP_Mrgpra3-NP_Mrgprd-NP_Nts_scheme1:92	0.0062	0	0	0	0.0887	0.4731	0.4075	0	0.0194	0	0	0	0.0051	0
NP_Mrgpra3-NP_Mrgprd-NP_Nts_scheme1:93	0	0.002	0	0	0.0517	0.5068	0.4188	0	0	0	0.0206	0	0	0.0002
NP_Mrgpra3-NP_Mrgprd-NP_Nts_scheme1:94	0.0079	0	0	0	0.0807	0.4849	0.4197	0	0	0	0	0.0069	0	0
NP_Mrgpra3-NP_Mrgprd-NP_Nts_scheme1:95	0.0011	0	0.0027	0	0.0941	0.4936	0.3793	0.0201	0	0	0	0.0091	0	0
NP_Mrgpra3-NP_Mrgprd-NP_Nts_scheme1:96	0	0	0	0	0.1124	0.4071	0.4628	0	0.0047	0	0	0.0072	0.0056	0
NP_Mrgpra3-NP_Mrgprd-NP_Nts_scheme1:97	0	0	0	0.0042	0.1061	0.4488	0.4408	0.0001	0	0	0	0	0	0
NP_Mrgpra3-NP_Mrgprd-NP_Nts_scheme1:98	0	0.0004	0	0.0007	0.0944	0.4163	0.479	0	0.0091	0	0	0	0	0
NP_Mrgpra3-NP_Mrgprd-NP_Nts_scheme1:99	0.0037	0	0	0	0.0997	0.516	0.3806	0	0	0	0	0	0	0
NP_Mrgpra3-NP_Mrgprd-NP_Nts_scheme1:100	0	0	0	0	0.108	0.4523	0.4183	0.0099	0	0	0.0115	0	0	0
NP_Mrgpra3-NP_Mrgprd-NP_Nts_scheme2:1	0	0	0.0003	0	0.1126	0.226	0.6508	0	0	0	0	0	0	0.0103
NP_Mrgpra3-NP_Mrgprd-NP_Nts_scheme2:2	0.0044	0	0.0015	0	0.0996	0.325	0.5598	0	0	0.0044	0	0.0052	0	0
NP_Mrgpra3-NP_Mrgprd-NP_Nts_scheme2:3	0	0	0	0	0.079	0.3113	0.6096	0	0	0	0	0.0001	0	0
NP_Mrgpra3-NP_Mrgprd-NP_Nts_scheme2:4	0	0	0	0	0.0823	0.3406	0.5604	0	0	0	0	0	0.0063	0.0105
NP_Mrgpra3-NP_Mrgprd-NP_Nts_scheme2:5	0	0	0.0029	0.0014	0.0984	0.2833	0.5942	0	0.0102	0	0.0084	0	0	0.0012
NP_Mrgpra3-NP_Mrgprd-NP_Nts_scheme2:6	0	0	0	0	0.101	0.2803	0.6144	0	0	0.0044	0	0	0	0
NP_Mrgpra3-NP_Mrgprd-NP_Nts_scheme2:7	0.0087	0.0015	0	0	0.0927	0.2688	0.5766	0	0.0151	0.0259	0	0	0.0108	0
NP_Mrgpra3-NP_Mrgprd-NP_Nts_scheme2:8	0	0	0	0	0.0978	0.2868	0.61	0	0	0	0	0.0053	0	0
NP_Mrgpra3-NP_Mrgprd-NP_Nts_scheme2:9	0	0	0	0	0.1101	0.3603	0.5276	0	0	0.002	0	0	0	0
NP_Mrgpra3-NP_Mrgprd-NP_Nts_scheme2:10	0.0054	0	0	0	0.0964	0.3053	0.5808	0	0	0	0	0	0.0122	0
NP_Mrgpra3-NP_Mrgprd-NP_Nts_scheme2:11	0	0	0	0.0033	0.105	0.316	0.5711	0	0	0	0	0.0035	0	0.0011
NP_Mrgpra3-NP_Mrgprd-NP_Nts_scheme2:12	0	0	0	0	0.0944	0.298	0.6044	0	0	0	0	0	0.0032	0
NP_Mrgpra3-NP_Mrgprd-NP_Nts_scheme2:13	0	0	0	0.005	0.0926	0.3355	0.5635	0.0005	0	0	0.0005	0	0	0.0024
NP_Mrgpra3-NP_Mrgprd-NP_Nts_scheme2:14	0.0151	0.0031	0	0	0.0796	0.2927	0.5845	0	0.0021	0.0068	0.0019	0	0.0142	0
NP_Mrgpra3-NP_Mrgprd-NP_Nts_scheme2:15	0	0	0	0	0.1267	0.2632	0.5986	0	0	0	0	0.0115	0	0
NP_Mrgpra3-NP_Mrgprd-NP_Nts_scheme2:16	0	0	0	0	0.1032	0.3677	0.5291	0	0	0	0	0	0	0
NP_Mrgpra3-NP_Mrgprd-NP_Nts_scheme2:17	0	0	0	0	0.1082	0.2684	0.6235	0	0	0	0	0	0	0
NP_Mrgpra3-NP_Mrgprd-NP_Nts_scheme2:18	0.0061	0	0	0	0.0891	0.2849	0.6052	0	0.0059	0	0.0089	0	0	0
NP_Mrgpra3-NP_Mrgprd-NP_Nts_scheme2:19	0	0	0	0	0.1099	0.2615	0.6231	0	0	0	0	0.0036	0.0019	0
NP_Mrgpra3-NP_Mrgprd-NP_Nts_scheme2:20	0	0	0	0	0.1226	0.2813	0.5428	0	0.0325	0.0208	0	0	0	0
NP_Mrgpra3-NP_Mrgprd-NP_Nts_scheme2:21	0	0	0	0	0.1015	0.3091	0.5704	0	0	0.0191	0	0	0	0
NP_Mrgpra3-NP_Mrgprd-NP_Nts_scheme2:22	0	0	0	0	0.074	0.2793	0.6431	0	0	0	0	0	0.0024	0.0012
NP_Mrgpra3-NP_Mrgprd-NP_Nts_scheme2:23	0	0	0	0	0.0723	0.301	0.6256	0	0	0	0	0	0.0011	0
NP_Mrgpra3-NP_Mrgprd-NP_Nts_scheme2:24	0.0006	0	0	0	0.0936	0.3208	0.5595	0	0.0256	0	0	0	0	0
NP_Mrgpra3-NP_Mrgprd-NP_Nts_scheme2:25	0	0.0034	0	0	0.1078	0.3162	0.5702	0	0	0	0	0	0	0.0024
NP_Mrgpra3-NP_Mrgprd-NP_Nts_scheme2:26	0	0	0.0003	0.0065	0.0906	0.2901	0.5946	0	0.0097	0	0	0	0	0.0082
NP_Mrgpra3-NP_Mrgprd-NP_Nts_scheme2:27	0.0045	0.0039	0	0.0019	0.0842	0.3239	0.5696	0	0	0.0008	0	0	0.0111	0
NP_Mrgpra3-NP_Mrgprd-NP_Nts_scheme2:28	0	0	0	0.0029	0.1038	0.3087	0.5818	0	0	0	0	0	0	0.0028
NP_Mrgpra3-NP_Mrgprd-NP_Nts_scheme2:29	0	0	0	0	0.0794	0.2881	0.6172	0	0.0003	0.015	0	0	0	0
NP_Mrgpra3-NP_Mrgprd-NP_Nts_scheme2:30	0	0	0	0	0.1298	0.3003	0.5687	0	0	0	0	0	0	0.0012
NP_Mrgpra3-NP_Mrgprd-NP_Nts_scheme2:31	0	0	0	0	0.1108	0.3183	0.5709	0	0	0	0	0	0	0
NP_Mrgpra3-NP_Mrgprd-NP_Nts_scheme2:32	0	0	0	0.0019	0.0809	0.3563	0.5609	0	0	0	0	0	0	0
NP_Mrgpra3-NP_Mrgprd-NP_Nts_scheme2:33	0	0.0047	0	0.0055	0.0954	0.3011	0.584	0	0	0	0	0	0	0.0093
NP_Mrgpra3-NP_Mrgprd-NP_Nts_scheme2:34	0.0023	0	0	0	0.1227	0.263	0.612	0	0	0	0	0	0	0
NP_Mrgpra3-NP_Mrgprd-NP_Nts_scheme2:35	0	0	0	0.0047	0.0959	0.3449	0.5528	0	0	0.0018	0	0	0	0
NP_Mrgpra3-NP_Mrgprd-NP_Nts_scheme2:36	0	0.0029	0	0.0006	0.1017	0.2929	0.5995	0	0	0	0	0.0024	0	0
NP_Mrgpra3-NP_Mrgprd-NP_Nts_scheme2:37	0	0	0.0019	0	0.0852	0.2805	0.6005	0	0.0229	0	0	0.009	0	0
NP_Mrgpra3-NP_Mrgprd-NP_Nts_scheme2:38	0.0093	0	0	0	0.0967	0.2852	0.583	0	0	0.0258	0	0	0	0
NP_Mrgpra3-NP_Mrgprd-NP_Nts_scheme2:39	0	0	0	0	0.0823	0.3267	0.591	0	0	0	0	0	0	0
NP_Mrgpra3-NP_Mrgprd-NP_Nts_scheme2:40	0	0	0	0	0.0873	0.2805	0.6323	0	0	0	0	0	0	0
NP_Mrgpra3-NP_Mrgprd-NP_Nts_scheme2:41	0	0	0	0.0044	0.1029	0.2391	0.6456	0	0	0	0.008	0	0	0
NP_Mrgpra3-NP_Mrgprd-NP_Nts_scheme2:42	0	0	0	0	0.103	0.2336	0.6492	0	0	0.0085	0.0015	0	0	0.0042
NP_Mrgpra3-NP_Mrgprd-NP_Nts_scheme2:43	0	0.0014	0	0.0044	0.0846	0.3078	0.5975	0	0	0	0.0008	0	0	0.0035
NP_Mrgpra3-NP_Mrgprd-NP_Nts_scheme2:44	0	0	0	0	0.0947	0.2862	0.6127	0	0	0	0	0.0064	0	0
NP_Mrgpra3-NP_Mrgprd-NP_Nts_scheme2:45	0	0	0	0	0.1171	0.3054	0.5775	0	0	0	0	0	0	0
NP_Mrgpra3-NP_Mrgprd-NP_Nts_scheme2:46	0.0084	0	0	0	0.1029	0.2545	0.5845	0.0085	0.021	0	0.0052	0.0078	0.0026	0.0047
NP_Mrgpra3-NP_Mrgprd-NP_Nts_scheme2:47	0.0025	0	0	0	0.0874	0.2814	0.6004	0	0.0042	0.0203	0	0	0.0038	0
NP_Mrgpra3-NP_Mrgprd-NP_Nts_scheme2:48	0	0	0	0	0.086	0.2869	0.627	0	0	0	0	0	0	0
NP_Mrgpra3-NP_Mrgprd-NP_Nts_scheme2:49	0	0	0	0.0014	0.1401	0.2363	0.5976	0	0	0	0	0.0231	0	0.0015
NP_Mrgpra3-NP_Mrgprd-NP_Nts_scheme2:50	0.0197	0	0	0	0.1049	0.283	0.5382	0	0	0.025	0	0	0.0136	0.0156
NP_Mrgpra3-NP_Mrgprd-NP_Nts_scheme2:51	0	0	0	0	0.0809	0.3258	0.5784	0	0	0	0.0033	0	0	0.0116
NP_Mrgpra3-NP_Mrgprd-NP_Nts_scheme2:52	0	0	0	0	0.108	0.2765	0.5692	0	0.0007	0	0	0.0456	0	0
NP_Mrgpra3-NP_Mrgprd-NP_Nts_scheme2:53	0	0	0	0.0031	0.1134	0.293	0.5862	0	0	0	0	0	0	0.0043
NP_Mrgpra3-NP_Mrgprd-NP_Nts_scheme2:54	0	0	0.0026	0	0.1037	0.2991	0.5933	0	0	0.0007	0	0.0006	0	0
NP_Mrgpra3-NP_Mrgprd-NP_Nts_scheme2:55	0	0	0	0	0.0934	0.2893	0.6139	0	0	0	0	0	0	0.0034
NP_Mrgpra3-NP_Mrgprd-NP_Nts_scheme2:56	0.0198	0	0	0	0.0822	0.2363	0.6524	0	0	0.0079	0	0	0	0.0014
NP_Mrgpra3-NP_Mrgprd-NP_Nts_scheme2:57	0.0014	0	0	0	0.1048	0.3004	0.5917	0	0	0	0	0	0.0018	0
NP_Mrgpra3-NP_Mrgprd-NP_Nts_scheme2:58	0	0	0.0005	0	0.0808	0.261	0.6316	0	0	0.0017	0	0.0128	0.0114	0
NP_Mrgpra3-NP_Mrgprd-NP_Nts_scheme2:59	0.0044	0.0004	0.003	0.0017	0.0991	0.3181	0.5531	0	0.0184	0	0	0	0.0018	0
NP_Mrgpra3-NP_Mrgprd-NP_Nts_scheme2:60	0.0014	0	0	0	0.1008	0.2833	0.6067	0	0	0	0.0035	0	0	0.0043
NP_Mrgpra3-NP_Mrgprd-NP_Nts_scheme2:61	0.0034	0	0	0	0.086	0.3387	0.5644	0	0	0.0075	0	0	0	0
NP_Mrgpra3-NP_Mrgprd-NP_Nts_scheme2:62	0.0026	0	0	0	0.0943	0.2977	0.593	0	0	0.0022	0.0045	0	0	0.0057
NP_Mrgpra3-NP_Mrgprd-NP_Nts_scheme2:63	0	0	0	0	0.0963	0.3187	0.585	0	0	0	0	0	0	0
NP_Mrgpra3-NP_Mrgprd-NP_Nts_scheme2:64	0	0.0059	0	0	0.0874	0.2954	0.6112	0	0	0	0	0	0	0
NP_Mrgpra3-NP_Mrgprd-NP_Nts_scheme2:65	0.0027	0	0	0	0.0943	0.3447	0.5583	0	0	0	0	0	0	0
NP_Mrgpra3-NP_Mrgprd-NP_Nts_scheme2:66	0	0.0041	0	0	0.1049	0.2614	0.6134	0.0026	0	0	0.0022	0	0.0008	0.0105
NP_Mrgpra3-NP_Mrgprd-NP_Nts_scheme2:67	0.0028	0	0	0.0031	0.0693	0.3195	0.6053	0	0	0	0	0	0	0
NP_Mrgpra3-NP_Mrgprd-NP_Nts_scheme2:68	0	0	0	0	0.0899	0.3196	0.5895	0	0	0	0	0	0	0.0011
NP_Mrgpra3-NP_Mrgprd-NP_Nts_scheme2:69	0.0005	0	0	0	0.069	0.3264	0.6019	0	0	0	0	0	0.0021	0
NP_Mrgpra3-NP_Mrgprd-NP_Nts_scheme2:70	0	0	0	0	0.1283	0.2645	0.5951	0	0	0	0	0.0099	0.0022	0
NP_Mrgpra3-NP_Mrgprd-NP_Nts_scheme2:71	0	0	0	0	0.0765	0.3741	0.5494	0	0	0	0	0	0	0
NP_Mrgpra3-NP_Mrgprd-NP_Nts_scheme2:72	0.0006	0	0	0	0.0895	0.311	0.5832	0	0	0	0.0036	0	0.0014	0.0108
NP_Mrgpra3-NP_Mrgprd-NP_Nts_scheme2:73	0.0058	0	0	0	0.1009	0.2974	0.5953	0	0	0	0	0	0.0006	0
NP_Mrgpra3-NP_Mrgprd-NP_Nts_scheme2:74	0	0	0	0	0.1054	0.2968	0.5979	0	0	0	0	0	0	0
NP_Mrgpra3-NP_Mrgprd-NP_Nts_scheme2:75	0.005	0	0	0	0.0774	0.2837	0.5882	0	0	0.0174	0	0.0167	0.0116	0
NP_Mrgpra3-NP_Mrgprd-NP_Nts_scheme2:76	0.0059	0	0	0	0.0835	0.3352	0.5741	0	0	0	0	0	0.0014	0
NP_Mrgpra3-NP_Mrgprd-NP_Nts_scheme2:77	0	0	0	0	0.0718	0.296	0.6261	0	0	0	0	0.0051	0.001	0
NP_Mrgpra3-NP_Mrgprd-NP_Nts_scheme2:78	0	0	0	0	0.0889	0.289	0.6221	0	0	0	0	0	0	0
NP_Mrgpra3-NP_Mrgprd-NP_Nts_scheme2:79	0.0022	0	0	0.0005	0.113	0.2815	0.6028	0	0	0	0	0	0	0
NP_Mrgpra3-NP_Mrgprd-NP_Nts_scheme2:80	0.0054	0	0	0	0.1203	0.3008	0.5349	0	0.0186	0.0152	0	0	0.0048	0
NP_Mrgpra3-NP_Mrgprd-NP_Nts_scheme2:81	0	0	0	0	0.1071	0.3027	0.5561	0.007	0	0	0.0036	0.0125	0.0048	0.0063
NP_Mrgpra3-NP_Mrgprd-NP_Nts_scheme2:82	0	0	0	0	0.0969	0.3107	0.5858	0	0	0	0	0	0	0.0067
NP_Mrgpra3-NP_Mrgprd-NP_Nts_scheme2:83	0	0.0004	0	0	0.0985	0.2498	0.6123	0.0043	0.0137	0.0168	0.0018	0.0019	0	0.0005
NP_Mrgpra3-NP_Mrgprd-NP_Nts_scheme2:84	0.0055	0	0	0.0015	0.0825	0.204	0.6241	0	0.0074	0.0348	0	0.0152	0.0088	0.0163
NP_Mrgpra3-NP_Mrgprd-NP_Nts_scheme2:85	0	0	0	0.0008	0.0992	0.2883	0.606	0	0	0	0	0	0.0049	0.0008
NP_Mrgpra3-NP_Mrgprd-NP_Nts_scheme2:86	0.0007	0	0.0005	0	0.0702	0.3581	0.5605	0	0	0	0	0.0025	0.0075	0
NP_Mrgpra3-NP_Mrgprd-NP_Nts_scheme2:87	0	0	0	0.0047	0.0798	0.3171	0.5611	0	0	0.0078	0	0.0163	0.0092	0.0041
NP_Mrgpra3-NP_Mrgprd-NP_Nts_scheme2:88	0	0	0	0	0.1007	0.258	0.5859	0	0.0405	0	0	0	0.005	0.01
NP_Mrgpra3-NP_Mrgprd-NP_Nts_scheme2:89	0	0	0	0	0.0723	0.3134	0.6143	0	0	0	0	0	0	0
NP_Mrgpra3-NP_Mrgprd-NP_Nts_scheme2:90	0	0	0	0	0.1234	0.2871	0.5773	0	0	0	0	0	0.0121	0
NP_Mrgpra3-NP_Mrgprd-NP_Nts_scheme2:91	0	0.001	0	0	0.1109	0.3353	0.5527	0	0	0	0	0	0	0
NP_Mrgpra3-NP_Mrgprd-NP_Nts_scheme2:92	0.0007	0	0	0.0021	0.0984	0.3275	0.5641	0	0.0054	0	0	0	0.0017	0
NP_Mrgpra3-NP_Mrgprd-NP_Nts_scheme2:93	0	0.0028	0	0	0.0594	0.3485	0.5749	0	0	0	0.0132	0	0	0.0012
NP_Mrgpra3-NP_Mrgprd-NP_Nts_scheme2:94	0.0039	0	0	0	0.077	0.3333	0.5794	0	0	0	0	0.0065	0	0
NP_Mrgpra3-NP_Mrgprd-NP_Nts_scheme2:95	0.0012	0	0.0031	0	0.0948	0.3509	0.5333	0.0136	0	0	0	0	0	0.0031
NP_Mrgpra3-NP_Mrgprd-NP_Nts_scheme2:96	0	0	0	0	0.1147	0.2719	0.6059	0	0	0	0	0.0058	0.0018	0
NP_Mrgpra3-NP_Mrgprd-NP_Nts_scheme2:97	0	0	0	0.0012	0.1049	0.2995	0.5943	0	0	0	0	0	0	0
NP_Mrgpra3-NP_Mrgprd-NP_Nts_scheme2:98	0	0	0	0.002	0.0918	0.2724	0.6233	0	0.0106	0	0	0	0	0
NP_Mrgpra3-NP_Mrgprd-NP_Nts_scheme2:99	0.0065	0	0	0.0003	0.1069	0.3555	0.5309	0	0	0	0	0	0	0
NP_Mrgpra3-NP_Mrgprd-NP_Nts_scheme2:100	0	0	0	0	0.1041	0.3076	0.5707	0.0077	0	0	0.0093	0	0	0.0006
NF_Ca1b1-NF_Pvalb-NF2_Ntrk2.Necab2_scheme0:1	0	0.2904	0.3756	0.327	0	0	0.0071	0	0	0	0	0	0	0
NF_Ca1b1-NF_Pvalb-NF2_Ntrk2.Necab2_scheme0:2	0.0003	0.2976	0.3319	0.3037	0	0.0021	0	0	0	0.0053	0.0289	0.0195	0.0106	0
NF_Ca1b1-NF_Pvalb-NF2_Ntrk2.Necab2_scheme0:3	0	0.2419	0.3816	0.3335	0	0	0	0.0089	0	0	0	0.0303	0.0038	0
NF_Ca1b1-NF_Pvalb-NF2_Ntrk2.Necab2_scheme0:4	0	0.3127	0.3238	0.3534	0	0.0052	0	0	0	0	0.0024	0	0	0.0024
NF_Ca1b1-NF_Pvalb-NF2_Ntrk2.Necab2_scheme0:5	0	0.3097	0.3424	0.3479	0	0	0	0	0	0	0	0	0	0
NF_Ca1b1-NF_Pvalb-NF2_Ntrk2.Necab2_scheme0:6	0	0.3184	0.3875	0.289	0	0.001	0.0041	0	0	0	0	0	0	0
NF_Ca1b1-NF_Pvalb-NF2_Ntrk2.Necab2_scheme0:7	0.0002	0.3552	0.2524	0.3681	0	0	0	0	0	0	0.0204	0	0.0033	0.0005
NF_Ca1b1-NF_Pvalb-NF2_Ntrk2.Necab2_scheme0:8	0	0.2701	0.3692	0.3607	0	0	0	0	0	0	0	0	0	0
NF_Ca1b1-NF_Pvalb-NF2_Ntrk2.Necab2_scheme0:9	0	0.2919	0.2654	0.3365	0	0.0038	0	0	0	0	0.0848	0	0.0003	0.0174
NF_Ca1b1-NF_Pvalb-NF2_Ntrk2.Necab2_scheme0:10	0	0.4599	0.195	0.306	0	0	0	0	0	0	0.0391	0	0	0
NF_Ca1b1-NF_Pvalb-NF2_Ntrk2.Necab2_scheme0:11	0.0004	0.3526	0.3131	0.3246	0	0	0	0	0	0	0.0008	0.0085	0	0
NF_Ca1b1-NF_Pvalb-NF2_Ntrk2.Necab2_scheme0:12	0	0.3492	0.2906	0.2959	0	0	0	0	0	0	0.0627	0	0.0016	0
NF_Ca1b1-NF_Pvalb-NF2_Ntrk2.Necab2_scheme0:13	0	0.3281	0.32	0.34	0	0.0027	0	0	0	0	0	0	0.0008	0.0084
NF_Ca1b1-NF_Pvalb-NF2_Ntrk2.Necab2_scheme0:14	0.0033	0.3245	0.3083	0.3596	0	0	0	0	0	0	0	0	0.0043	0
NF_Ca1b1-NF_Pvalb-NF2_Ntrk2.Necab2_scheme0:15	0	0.2826	0.3864	0.3029	0	0	0	0	0	0	0	0.0251	0.003	0
NF_Ca1b1-NF_Pvalb-NF2_Ntrk2.Necab2_scheme0:16	0	0.3114	0.3168	0.3277	0	0	0	0	0	0	0.0407	0	0	0.0034
NF_Ca1b1-NF_Pvalb-NF2_Ntrk2.Necab2_scheme0:17	0	0.2606	0.3937	0.3456	0	0	0	0	0	0	0	0	0	0
NF_Ca1b1-NF_Pvalb-NF2_Ntrk2.Necab2_scheme0:18	0.003	0.2946	0.3285	0.3735	0	0	0	0	0	0	0	0	0.0004	0
NF_Ca1b1-NF_Pvalb-NF2_Ntrk2.Necab2_scheme0:19	0	0.3668	0.2604	0.3659	0.0009	0	0	0	0	0	0	0	0	0.0061
NF_Ca1b1-NF_Pvalb-NF2_Ntrk2.Necab2_scheme0:20	0	0.2947	0.3594	0.3172	0	0.0062	0	0	0	0	0.0163	0	0.0009	0.0052
NF_Ca1b1-NF_Pvalb-NF2_Ntrk2.Necab2_scheme0:21	0	0.2691	0.3814	0.3423	0	0	0	0	0	0	0.0015	0	0.0058	0
NF_Ca1b1-NF_Pvalb-NF2_Ntrk2.Necab2_scheme0:22	0	0.2938	0.4235	0.2827	0	0	0	0	0	0	0	0	0	0
NF_Ca1b1-NF_Pvalb-NF2_Ntrk2.Necab2_scheme0:23	0	0.3332	0.346	0.3208	0	0	0	0	0	0	0	0	0	0
NF_Ca1b1-NF_Pvalb-NF2_Ntrk2.Necab2_scheme0:24	0	0.4072	0.2407	0.3298	0.0037	0	0	0	0	0	0.0022	0.005	0.0017	0.0098
NF_Ca1b1-NF_Pvalb-NF2_Ntrk2.Necab2_scheme0:25	0	0.2975	0.344	0.3101	0	0	0	0	0	0	0.029	0.0133	0.0061	0
NF_Ca1b1-NF_Pvalb-NF2_Ntrk2.Necab2_scheme0:26	0	0.2602	0.3135	0.3888	0	0.0019	0	0	0	0	0.0196	0.0105	0.0048	0.0007
NF_Ca1b1-NF_Pvalb-NF2_Ntrk2.Necab2_scheme0:27	0	0.3188	0.3566	0.3246	0	0	0	0	0	0	0	0	0	0
NF_Ca1b1-NF_Pvalb-NF2_Ntrk2.Necab2_scheme0:28	0	0.3815	0.3646	0.2501	0	0	0	0.001	0	0	0	0.0028	0	0
NF_Ca1b1-NF_Pvalb-NF2_Ntrk2.Necab2_scheme0:29	0	0.2944	0.3241	0.3318	0	0	0	0	0	0	0.0497	0	0	0
NF_Ca1b1-NF_Pvalb-NF2_Ntrk2.Necab2_scheme0:30	0	0.2926	0.3521	0.3038	0	0.0041	0	0	0	0.0093	0.005	0.0238	0.0039	0.0054
NF_Ca1b1-NF_Pvalb-NF2_Ntrk2.Necab2_scheme0:31	0	0.3237	0.3517	0.3214	0	0	0	0	0	0	0	0.0025	0	0.0007
NF_Ca1b1-NF_Pvalb-NF2_Ntrk2.Necab2_scheme0:32	0	0.276	0.3932	0.3308	0	0	0	0	0	0	0	0	0	0
NF_Ca1b1-NF_Pvalb-NF2_Ntrk2.Necab2_scheme0:33	0.0011	0.2906	0.3859	0.3131	0	0	0	0	0	0	0.007	0	0.0023	0
NF_Ca1b1-NF_Pvalb-NF2_Ntrk2.Necab2_scheme0:34	0	0.3557	0.283	0.3423	0	0.0046	0	0	0	0	0.0142	0.0003	0	0
NF_Ca1b1-NF_Pvalb-NF2_Ntrk2.Necab2_scheme0:35	0	0.2948	0.3293	0.3164	0	0.0037	0	0	0	0.0038	0.0309	0.0175	0.0036	0
NF_Ca1b1-NF_Pvalb-NF2_Ntrk2.Necab2_scheme0:36	0.0037	0.2811	0.3737	0.3411	0	0	0	0	0	0	0	0	0	0.0004
NF_Ca1b1-NF_Pvalb-NF2_Ntrk2.Necab2_scheme0:37	0	0.3889	0.3081	0.303	0	0	0	0	0	0	0	0	0	0
NF_Ca1b1-NF_Pvalb-NF2_Ntrk2.Necab2_scheme0:38	0	0.3378	0.3085	0.3202	0.0049	0	0	0.0184	0	0	0.0073	0	0.0027	0
NF_Ca1b1-NF_Pvalb-NF2_Ntrk2.Necab2_scheme0:39	0.0025	0.2454	0.383	0.3507	0	0	0.0016	0	0	0	0.0057	0.0084	0	0.0027
NF_Ca1b1-NF_Pvalb-NF2_Ntrk2.Necab2_scheme0:40	0	0.3619	0.3565	0.2603	0	0	0.004	0	0	0	0	0	0.004	0.0134
NF_Ca1b1-NF_Pvalb-NF2_Ntrk2.Necab2_scheme0:41	0.0018	0.277	0.3197	0.3611	0	0	0	0	0	0	0	0.0358	0.0046	0
NF_Ca1b1-NF_Pvalb-NF2_Ntrk2.Necab2_scheme0:42	0	0.3216	0.3447	0.3274	0.0004	0	0.003	0	0	0	0	0	0.003	0
NF_Ca1b1-NF_Pvalb-NF2_Ntrk2.Necab2_scheme0:43	0	0.359	0.2395	0.3647	0	0	0	0	0	0	0.0336	0	0	0.0032
NF_Ca1b1-NF_Pvalb-NF2_Ntrk2.Necab2_scheme0:44	0	0.3438	0.3157	0.3404	0	0	0	0	0	0	0	0	0	0
NF_Ca1b1-NF_Pvalb-NF2_Ntrk2.Necab2_scheme0:45	0	0.3577	0.3222	0.3194	0.0001	0.0007	0	0	0	0	0	0	0	0
NF_Ca1b1-NF_Pvalb-NF2_Ntrk2.Necab2_scheme0:46	0.0001	0.3159	0.2823	0.3779	0	0	0.0004	0	0	0	0	0.0185	0	0.0048
NF_Ca1b1-NF_Pvalb-NF2_Ntrk2.Necab2_scheme0:47	0	0.2788	0.3648	0.3564	0	0	0	0	0	0	0	0	0	0
NF_Ca1b1-NF_Pvalb-NF2_Ntrk2.Necab2_scheme0:48	0	0.3754	0.2669	0.3577	0	0	0	0	0	0	0	0	0	0
NF_Ca1b1-NF_Pvalb-NF2_Ntrk2.Necab2_scheme0:49	0	0.2839	0.3246	0.3518	0.0006	0.0063	0	0	0	0.0072	0.013	0.0055	0.0028	0.0043
NF_Ca1b1-NF_Pvalb-NF2_Ntrk2.Necab2_scheme0:50	0.0032	0.373	0.3155	0.2863	0.0002	0	0	0	0	0	0.0152	0.0065	0	0
NF_Ca1b1-NF_Pvalb-NF2_Ntrk2.Necab2_scheme0:51	0.0022	0.2551	0.375	0.2854	0	0.0023	0.0013	0	0	0.0011	0.0422	0.0319	0.0035	0
NF_Ca1b1-NF_Pvalb-NF2_Ntrk2.Necab2_scheme0:52	0	0.3491	0.32	0.2997	0	0	0	0	0	0	0	0.0105	0.0007	0.0199
NF_Ca1b1-NF_Pvalb-NF2_Ntrk2.Necab2_scheme0:53	0.0005	0.205	0.3749	0.4099	0	0	0	0	0	0	0	0.0065	0.0032	0
NF_Ca1b1-NF_Pvalb-NF2_Ntrk2.Necab2_scheme0:54	0	0.2768	0.3565	0.3667	0	0	0	0	0	0	0	0	0	0
NF_Ca1b1-NF_Pvalb-NF2_Ntrk2.Necab2_scheme0:55	0	0.3558	0.2399	0.3875	0	0	0	0.0165	0	0	0	0	0	0.0002
NF_Ca1b1-NF_Pvalb-NF2_Ntrk2.Necab2_scheme0:56	0.0054	0.3087	0.318	0.3197	0	0	0	0	0	0	0	0.0481	0	0
NF_Ca1b1-NF_Pvalb-NF2_Ntrk2.Necab2_scheme0:57	0	0.2966	0.3857	0.3177	0	0	0	0	0	0	0	0	0	0
NF_Ca1b1-NF_Pvalb-NF2_Ntrk2.Necab2_scheme0:58	0.0003	0.3631	0.3295	0.2885	0	0	0	0	0	0	0	0.0128	0	0.0057
NF_Ca1b1-NF_Pvalb-NF2_Ntrk2.Necab2_scheme0:59	0.001	0.3359	0.3356	0.2899	0	0	0.0019	0	0.0028	0	0	0.0296	0	0.0033
NF_Ca1b1-NF_Pvalb-NF2_Ntrk2.Necab2_scheme0:60	0	0.3371	0.2981	0.3481	0	0	0	0	0	0	0.0137	0.003	0	0
NF_Ca1b1-NF_Pvalb-NF2_Ntrk2.Necab2_scheme0:61	0	0.3105	0.3174	0.3721	0	0	0	0	0	0	0	0	0	0
NF_Ca1b1-NF_Pvalb-NF2_Ntrk2.Necab2_scheme0:62	0.0009	0.3423	0.3275	0.2941	0	0.0073	0.0047	0	0	0	0.0206	0.0002	0.0025	0
NF_Ca1b1-NF_Pvalb-NF2_Ntrk2.Necab2_scheme0:63	0	0.3606	0.3257	0.3095	0	0	0	0.0027	0	0	0	0.0015	0	0
NF_Ca1b1-NF_Pvalb-NF2_Ntrk2.Necab2_scheme0:64	0	0.3527	0.3515	0.2958	0	0	0	0	0	0	0	0	0	0
NF_Ca1b1-NF_Pvalb-NF2_Ntrk2.Necab2_scheme0:65	0.0013	0.3296	0.2977	0.3133	0	0	0.0011	0	0	0	0.0389	0.0181	0	0
NF_Ca1b1-NF_Pvalb-NF2_Ntrk2.Necab2_scheme0:66	0	0.2862	0.3923	0.3127	0	0	0	0	0	0	0	0	0	0.0088
NF_Ca1b1-NF_Pvalb-NF2_Ntrk2.Necab2_scheme0:67	0	0.3034	0.3453	0.3432	0	0	0	0	0	0	0	0.0067	0.0014	0
NF_Ca1b1-NF_Pvalb-NF2_Ntrk2.Necab2_scheme0:68	0	0.4067	0.3285	0.2588	0	0	0	0	0	0	0.0041	0	0	0.0019
NF_Ca1b1-NF_Pvalb-NF2_Ntrk2.Necab2_scheme0:69	0.003	0.3695	0.3119	0.2625	0	0.0017	0	0	0	0	0.0513	0	0	0
NF_Ca1b1-NF_Pvalb-NF2_Ntrk2.Necab2_scheme0:70	0	0.2466	0.4493	0.2886	0	0	0.0014	0	0	0	0	0.0013	0.0004	0.0123
NF_Ca1b1-NF_Pvalb-NF2_Ntrk2.Necab2_scheme0:71	0	0.2901	0.3209	0.3852	0.0038	0	0	0	0	0	0	0	0	0
NF_Ca1b1-NF_Pvalb-NF2_Ntrk2.Necab2_scheme0:72	0	0.3588	0.2885	0.3527	0	0	0	0	0	0	0	0	0	0
NF_Ca1b1-NF_Pvalb-NF2_Ntrk2.Necab2_scheme0:73	0.0014	0.3236	0.2753	0.3437	0	0.0112	0	0	0	0	0.03	0	0.0087	0.0062
NF_Ca1b1-NF_Pvalb-NF2_Ntrk2.Necab2_scheme0:74	0	0.3104	0.3721	0.3175	0	0	0	0	0	0	0	0	0	0
NF_Ca1b1-NF_Pvalb-NF2_Ntrk2.Necab2_scheme0:75	0	0.2499	0.2796	0.4706	0	0	0	0	0	0	0	0	0	0
NF_Ca1b1-NF_Pvalb-NF2_Ntrk2.Necab2_scheme0:76	0.0024	0.2521	0.355	0.3271	0.0023	0.0056	0	0	0	0	0.0444	0.0104	0	0.0006
NF_Ca1b1-NF_Pvalb-NF2_Ntrk2.Necab2_scheme0:77	0	0.3643	0.3639	0.2718	0	0	0	0	0	0	0	0	0	0
NF_Ca1b1-NF_Pvalb-NF2_Ntrk2.Necab2_scheme0:78	0	0.274	0.3496	0.3574	0.0032	0.0027	0	0	0	0	0	0.0132	0	0
NF_Ca1b1-NF_Pvalb-NF2_Ntrk2.Necab2_scheme0:79	0.0002	0.2929	0.3878	0.3035	0	0.0028	0	0	0	0	0	0.012	0.0008	0
NF_Ca1b1-NF_Pvalb-NF2_Ntrk2.Necab2_scheme0:80	0.0026	0.2178	0.4296	0.3501	0	0	0	0	0	0	0	0	0	0
NF_Ca1b1-NF_Pvalb-NF2_Ntrk2.Necab2_scheme0:81	0	0.3246	0.3045	0.3709	0	0	0	0	0	0	0	0	0	0
NF_Ca1b1-NF_Pvalb-NF2_Ntrk2.Necab2_scheme0:82	0	0.2827	0.2909	0.3958	0	0.0047	0.0085	0	0	0	0.0175	0	0	0
NF_Ca1b1-NF_Pvalb-NF2_Ntrk2.Necab2_scheme0:83	0.0005	0.2286	0.3824	0.3694	0	0	0	0	0	0	0	0.0141	0.005	0
NF_Ca1b1-NF_Pvalb-NF2_Ntrk2.Necab2_scheme0:84	0	0.3691	0.2904	0.3106	0	0	0	0	0	0	0.0162	0	0	0.0137
NF_Ca1b1-NF_Pvalb-NF2_Ntrk2.Necab2_scheme0:85	0.0048	0.2707	0.3475	0.3208	0	0.0005	0	0	0	0	0	0.0474	0.0083	0
NF_Ca1b1-NF_Pvalb-NF2_Ntrk2.Necab2_scheme0:86	0	0.331	0.3233	0.3457	0	0	0	0	0	0	0	0	0	0
NF_Ca1b1-NF_Pvalb-NF2_Ntrk2.Necab2_scheme0:87	0	0.3228	0.3523	0.3249	0	0	0	0	0	0	0	0	0	0
NF_Ca1b1-NF_Pvalb-NF2_Ntrk2.Necab2_scheme0:88	0	0.409	0.2962	0.289	0	0	0	0	0	0	0	0.003	0.0028	0
NF_Ca1b1-NF_Pvalb-NF2_Ntrk2.Necab2_scheme0:89	0	0.2826	0.3802	0.3245	0	0	0	0	0	0	0	0	0.0042	0.0085
NF_Ca1b1-NF_Pvalb-NF2_Ntrk2.Necab2_scheme0:90	0	0.2064	0.3689	0.3642	0.0048	0.0145	0.0039	0	0	0.0024	0	0.0299	0.0049	0
NF_Ca1b1-NF_Pvalb-NF2_Ntrk2.Necab2_scheme0:91	0	0.3601	0.3286	0.3034	0	0	0	0	0	0	0.0036	0	0	0.0043
NF_Ca1b1-NF_Pvalb-NF2_Ntrk2.Necab2_scheme0:92	0	0.2796	0.3334	0.3871	0	0	0	0	0	0	0	0	0	0
NF_Ca1b1-NF_Pvalb-NF2_Ntrk2.Necab2_scheme0:93	0	0.2788	0.3569	0.3469	0	0	0	0.0039	0	0	0.0136	0	0	0
NF_Ca1b1-NF_Pvalb-NF2_Ntrk2.Necab2_scheme0:94	0.0005	0.3358	0.2972	0.311	0	0.0037	0	0	0	0.0002	0.0387	0	0	0.0129
NF_Ca1b1-NF_Pvalb-NF2_Ntrk2.Necab2_scheme0:95	0.001	0.3352	0.3422	0.3048	0	0	0	0	0	0	0	0.0108	0.006	0
NF_Ca1b1-NF_Pvalb-NF2_Ntrk2.Necab2_scheme0:96	0	0.3309	0.3735	0.2957	0	0	0	0	0	0	0	0	0	0
NF_Ca1b1-NF_Pvalb-NF2_Ntrk2.Necab2_scheme0:97	0	0.3535	0.2947	0.3255	0	0	0	0	0	0	0	0	0.0005	0.0258
NF_Ca1b1-NF_Pvalb-NF2_Ntrk2.Necab2_scheme0:98	0	0.3159	0.3554	0.3031	0.0094	0	0.0029	0	0	0	0	0	0.0028	0.0106
NF_Ca1b1-NF_Pvalb-NF2_Ntrk2.Necab2_scheme0:99	0.003	0.2514	0.3875	0.3578	0	0	0	0	0	0	0	0	0.0002	0
NF_Ca1b1-NF_Pvalb-NF2_Ntrk2.Necab2_scheme0:100	0	0.3703	0.3342	0.2774	0	0	0	0	0	0	0.0182	0	0	0
NF_Ca1b1-NF_Pvalb-NF2_Ntrk2.Necab2_scheme1:1	0	0.0812	0.478	0.4356	0	0	0.0052	0	0	0	0	0	0	0
NF_Ca1b1-NF_Pvalb-NF2_Ntrk2.Necab2_scheme1:2	0	0.0771	0.4473	0.4117	0	0	0	0	0	0.019	0	0.034	0.0109	0
NF_Ca1b1-NF_Pvalb-NF2_Ntrk2.Necab2_scheme1:3	0	0.0805	0.4627	0.4186	0	0	0	0.0089	0	0	0	0.0256	0.0037	0
NF_Ca1b1-NF_Pvalb-NF2_Ntrk2.Necab2_scheme1:4	0	0.095	0.4534	0.4404	0	0	0	0	0	0	0	0	0	0.0112
NF_Ca1b1-NF_Pvalb-NF2_Ntrk2.Necab2_scheme1:5	0	0.0905	0.4462	0.4633	0	0	0	0	0	0	0	0	0	0
NF_Ca1b1-NF_Pvalb-NF2_Ntrk2.Necab2_scheme1:6	0	0.0765	0.5128	0.4017	0	0.0038	0.0053	0	0	0	0	0	0	0
NF_Ca1b1-NF_Pvalb-NF2_Ntrk2.Necab2_scheme1:7	0.0011	0.1133	0.3682	0.5126	0	0	0	0	0	0	0.0031	0	0.0016	0
NF_Ca1b1-NF_Pvalb-NF2_Ntrk2.Necab2_scheme1:8	0	0.0719	0.4196	0.494	0	0	0	0	0	0	0	0.0145	0	0
NF_Ca1b1-NF_Pvalb-NF2_Ntrk2.Necab2_scheme1:9	0.0014	0.0772	0.3965	0.4738	0	0.0058	0	0	0	0.001	0.025	0	0.0007	0.0185
NF_Ca1b1-NF_Pvalb-NF2_Ntrk2.Necab2_scheme1:10	0	0.1606	0.3554	0.484	0	0	0	0	0	0	0	0	0	0
NF_Ca1b1-NF_Pvalb-NF2_Ntrk2.Necab2_scheme1:11	0	0.0864	0.4511	0.4487	0	0	0	0	0	0	0	0.0109	0.0029	0
NF_Ca1b1-NF_Pvalb-NF2_Ntrk2.Necab2_scheme1:12	0	0.1226	0.4358	0.4228	0	0	0	0	0	0	0.0181	0	0.0008	0
NF_Ca1b1-NF_Pvalb-NF2_Ntrk2.Necab2_scheme1:13	0	0.1053	0.4375	0.4386	0	0.0005	0	0	0	0	0	0	0	0.018
NF_Ca1b1-NF_Pvalb-NF2_Ntrk2.Necab2_scheme1:14	0.0032	0.1502	0.3928	0.4539	0	0	0	0	0	0	0	0	0	0
NF_Ca1b1-NF_Pvalb-NF2_Ntrk2.Necab2_scheme1:15	0	0.0771	0.4864	0.4088	0	0	0	0	0	0	0	0.0277	0	0
NF_Ca1b1-NF_Pvalb-NF2_Ntrk2.Necab2_scheme1:16	0.0002	0.1222	0.4417	0.4248	0	0.0005	0	0	0	0	0.002	0.0086	0	0
NF_Ca1b1-NF_Pvalb-NF2_Ntrk2.Necab2_scheme1:17	0	0.0892	0.4671	0.4437	0	0	0	0	0	0	0	0	0	0
NF_Ca1b1-NF_Pvalb-NF2_Ntrk2.Necab2_scheme1:18	0.002	0.109	0.3904	0.4868	0	0	0.0102	0	0	0	0	0	0.0015	0
NF_Ca1b1-NF_Pvalb-NF2_Ntrk2.Necab2_scheme1:19	0	0.1014	0.3909	0.4976	0.0005	0.0037	0	0	0	0	0	0	0	0.0059
NF_Ca1b1-NF_Pvalb-NF2_Ntrk2.Necab2_scheme1:20	0	0.0996	0.4706	0.4142	0.0014	0.0088	0	0	0	0	0	0	0	0.0054
NF_Ca1b1-NF_Pvalb-NF2_Ntrk2.Necab2_scheme1:21	0	0.0664	0.4732	0.4569	0	0	0	0.0008	0	0	0	0	0.0026	0
NF_Ca1b1-NF_Pvalb-NF2_Ntrk2.Necab2_scheme1:22	0	0.0706	0.5297	0.3996	0	0	0	0	0	0	0	0	0	0
NF_Ca1b1-NF_Pvalb-NF2_Ntrk2.Necab2_scheme1:23	0	0.0839	0.4732	0.4428	0	0	0	0	0	0	0	0	0	0
NF_Ca1b1-NF_Pvalb-NF2_Ntrk2.Necab2_scheme1:24	0	0.0962	0.3947	0.4871	0.0007	0	0	0	0	0	0	0	0.0014	0.0198
NF_Ca1b1-NF_Pvalb-NF2_Ntrk2.Necab2_scheme1:25	0	0.0998	0.4751	0.414	0	0	0.0022	0	0	0	0.0037	0.002	0.0032	0
NF_Ca1b1-NF_Pvalb-NF2_Ntrk2.Necab2_scheme1:26	0	0.0392	0.4162	0.5065	0	0	0	0	0	0	0.0111	0.0184	0.0087	0
NF_Ca1b1-NF_Pvalb-NF2_Ntrk2.Necab2_scheme1:27	0	0.0732	0.5023	0.4245	0	0	0	0	0	0	0	0	0	0
NF_Ca1b1-NF_Pvalb-NF2_Ntrk2.Necab2_scheme1:28	0	0.159	0.4706	0.3647	0	0	0.0002	0.0054	0	0	0	0	0	0
NF_Ca1b1-NF_Pvalb-NF2_Ntrk2.Necab2_scheme1:29	0	0.0747	0.4564	0.4351	0	0	0.0033	0	0	0.0019	0.0151	0.0135	0.0001	0
NF_Ca1b1-NF_Pvalb-NF2_Ntrk2.Necab2_scheme1:30	0	0.082	0.4421	0.4153	0	0.0024	0	0.0005	0	0.0091	0	0.0318	0.0079	0.0089
NF_Ca1b1-NF_Pvalb-NF2_Ntrk2.Necab2_scheme1:31	0	0.109	0.4376	0.4534	0	0	0	0	0	0	0	0	0	0
NF_Ca1b1-NF_Pvalb-NF2_Ntrk2.Necab2_scheme1:32	0	0.0472	0.5106	0.4422	0	0	0	0	0	0	0	0	0	0
NF_Ca1b1-NF_Pvalb-NF2_Ntrk2.Necab2_scheme1:33	0.0006	0.128	0.4694	0.402	0	0	0	0	0	0	0	0	0	0
NF_Ca1b1-NF_Pvalb-NF2_Ntrk2.Necab2_scheme1:34	0	0.0696	0.4189	0.4926	0	0.0013	0	0	0	0	0.0072	0.0104	0	0
NF_Ca1b1-NF_Pvalb-NF2_Ntrk2.Necab2_scheme1:35	0	0.0599	0.4648	0.4334	0.0036	0.0021	0	0	0	0	0.0107	0.0202	0.0053	0
NF_Ca1b1-NF_Pvalb-NF2_Ntrk2.Necab2_scheme1:36	0.0042	0.0784	0.458	0.4394	0	0	0	0	0.0024	0	0	0	0	0.0177
NF_Ca1b1-NF_Pvalb-NF2_Ntrk2.Necab2_scheme1:37	0	0.1643	0.3921	0.4436	0	0	0	0	0	0	0	0	0	0
NF_Ca1b1-NF_Pvalb-NF2_Ntrk2.Necab2_scheme1:38	0	0.0772	0.4462	0.4476	0.0021	0	0	0.022	0	0.001	0.002	0	0.0019	0
NF_Ca1b1-NF_Pvalb-NF2_Ntrk2.Necab2_scheme1:39	0.0032	0.0527	0.4821	0.4305	0	0.0024	0.0001	0	0	0.0025	0	0.0226	0	0.0039
NF_Ca1b1-NF_Pvalb-NF2_Ntrk2.Necab2_scheme1:40	0	0.0874	0.479	0.4051	0	0	0.0098	0	0	0	0	0	0.0013	0.0173
NF_Ca1b1-NF_Pvalb-NF2_Ntrk2.Necab2_scheme1:41	0.0016	0.0508	0.4217	0.4844	0.0016	0	0	0	0	0.0005	0.0043	0.0329	0.0022	0
NF_Ca1b1-NF_Pvalb-NF2_Ntrk2.Necab2_scheme1:42	0	0.0959	0.4697	0.431	0	0	0	0	0	0	0	0	0.0034	0
NF_Ca1b1-NF_Pvalb-NF2_Ntrk2.Necab2_scheme1:43	0	0.1157	0.3676	0.5163	0	0	0	0	0	0	0	0	0	0.0003
NF_Ca1b1-NF_Pvalb-NF2_Ntrk2.Necab2_scheme1:44	0	0.1313	0.4217	0.4471	0	0	0	0	0	0	0	0	0	0
NF_Ca1b1-NF_Pvalb-NF2_Ntrk2.Necab2_scheme1:45	0	0.1057	0.4568	0.429	0	0.0015	0	0	0	0	0	0	0	0.0071
NF_Ca1b1-NF_Pvalb-NF2_Ntrk2.Necab2_scheme1:46	0	0.0913	0.368	0.5384	0.0024	0	0	0	0	0	0	0	0	0
NF_Ca1b1-NF_Pvalb-NF2_Ntrk2.Necab2_scheme1:47	0	0.1045	0.4592	0.4363	0	0	0	0	0	0	0	0	0	0
NF_Ca1b1-NF_Pvalb-NF2_Ntrk2.Necab2_scheme1:48	0	0.1521	0.3637	0.4842	0	0	0	0	0	0	0	0	0	0
NF_Ca1b1-NF_Pvalb-NF2_Ntrk2.Necab2_scheme1:49	0	0.0596	0.4447	0.4659	0.003	0.0043	0	0	0	0.0042	0.0017	0.0092	0.0027	0.0047
NF_Ca1b1-NF_Pvalb-NF2_Ntrk2.Necab2_scheme1:50	0.0046	0.1199	0.4315	0.3992	0	0	0	0	0	0.0043	0	0.0402	0.0002	0
NF_Ca1b1-NF_Pvalb-NF2_Ntrk2.Necab2_scheme1:51	0.0008	0.0203	0.4883	0.4071	0	0.0009	0.0035	0	0	0.0143	0.0098	0.0473	0.0075	0
NF_Ca1b1-NF_Pvalb-NF2_Ntrk2.Necab2_scheme1:52	0	0.171	0.3591	0.4294	0	0	0	0	0.0015	0.0002	0	0.0066	0	0.0323
NF_Ca1b1-NF_Pvalb-NF2_Ntrk2.Necab2_scheme1:53	0.0025	0.0091	0.4658	0.5018	0	0.0013	0	0.0017	0	0	0	0.0155	0.0022	0
NF_Ca1b1-NF_Pvalb-NF2_Ntrk2.Necab2_scheme1:54	0	0.0716	0.4378	0.4676	0	0	0	0	0	0	0	0.023	0	0
NF_Ca1b1-NF_Pvalb-NF2_Ntrk2.Necab2_scheme1:55	0	0.1385	0.3394	0.5108	0	0	0	0.0087	0.0026	0	0	0	0	0
NF_Ca1b1-NF_Pvalb-NF2_Ntrk2.Necab2_scheme1:56	0.0036	0.1442	0.4058	0.4017	0	0	0	0	0	0	0	0.0446	0	0
NF_Ca1b1-NF_Pvalb-NF2_Ntrk2.Necab2_scheme1:57	0	0.13	0.4554	0.4146	0	0	0	0	0	0	0	0	0	0
NF_Ca1b1-NF_Pvalb-NF2_Ntrk2.Necab2_scheme1:58	0	0.1554	0.4171	0.4014	0	0	0	0	0	0	0	0.013	0	0.0131
NF_Ca1b1-NF_Pvalb-NF2_Ntrk2.Necab2_scheme1:59	0.0004	0.1499	0.41	0.4043	0	0	0.0039	0	0	0	0	0.0292	0	0.0023
NF_Ca1b1-NF_Pvalb-NF2_Ntrk2.Necab2_scheme1:60	0	0.0941	0.4235	0.4615	0	0	0	0	0	0.0043	0.0002	0.0164	0	0
NF_Ca1b1-NF_Pvalb-NF2_Ntrk2.Necab2_scheme1:61	0.0033	0.0873	0.4599	0.4489	0	0	0	0	0	0	0	0	0.0005	0
NF_Ca1b1-NF_Pvalb-NF2_Ntrk2.Necab2_scheme1:62	0.0011	0.1035	0.4395	0.4214	0	0	0.0155	0	0	0	0.0085	0.0044	0.0059	0
NF_Ca1b1-NF_Pvalb-NF2_Ntrk2.Necab2_scheme1:63	0.0011	0.0899	0.4552	0.4199	0	0	0	0	0	0.0125	0	0.0215	0	0
NF_Ca1b1-NF_Pvalb-NF2_Ntrk2.Necab2_scheme1:64	0	0.1594	0.4526	0.388	0	0	0	0	0	0	0	0	0	0
NF_Ca1b1-NF_Pvalb-NF2_Ntrk2.Necab2_scheme1:65	0.0031	0.0587	0.4381	0.4383	0	0	0.0067	0	0	0	0.0138	0.0414	0	0
NF_Ca1b1-NF_Pvalb-NF2_Ntrk2.Necab2_scheme1:66	0	0.1324	0.4566	0.3971	0	0	0	0	0	0	0	0	0	0.0139
NF_Ca1b1-NF_Pvalb-NF2_Ntrk2.Necab2_scheme1:67	0	0.0661	0.465	0.4437	0	0	0	0	0	0	0	0.0196	0.0056	0
NF_Ca1b1-NF_Pvalb-NF2_Ntrk2.Necab2_scheme1:68	0	0.1523	0.454	0.3832	0	0	0	0	0	0	0	0	0	0.0105
NF_Ca1b1-NF_Pvalb-NF2_Ntrk2.Necab2_scheme1:69	0.0013	0.1414	0.4321	0.4038	0	0	0	0	0	0	0.0213	0	0	0
NF_Ca1b1-NF_Pvalb-NF2_Ntrk2.Necab2_scheme1:70	0.0001	0.0547	0.5293	0.3938	0	0	0.0063	0	0	0	0	0.0049	0.0008	0.01
NF_Ca1b1-NF_Pvalb-NF2_Ntrk2.Necab2_scheme1:71	0	0.1019	0.4158	0.4823	0	0	0	0	0	0	0	0	0	0
NF_Ca1b1-NF_Pvalb-NF2_Ntrk2.Necab2_scheme1:72	0	0.1473	0.3711	0.4816	0	0	0	0	0	0	0	0	0	0
NF_Ca1b1-NF_Pvalb-NF2_Ntrk2.Necab2_scheme1:73	0.0034	0.0589	0.4241	0.4792	0.0012	0.0105	0	0	0	0	0.0142	0	0.0086	0
NF_Ca1b1-NF_Pvalb-NF2_Ntrk2.Necab2_scheme1:74	0	0.1042	0.4603	0.4355	0	0	0	0	0	0	0	0	0	0
NF_Ca1b1-NF_Pvalb-NF2_Ntrk2.Necab2_scheme1:75	0	0.0687	0.3519	0.5794	0	0	0	0	0	0	0	0	0	0
NF_Ca1b1-NF_Pvalb-NF2_Ntrk2.Necab2_scheme1:76	0.0043	0.0526	0.484	0.4307	0.0014	0	0	0	0	0.0028	0.007	0.0171	0	0
NF_Ca1b1-NF_Pvalb-NF2_Ntrk2.Necab2_scheme1:77	0	0.1138	0.4916	0.3917	0	0	0	0	0	0	0	0.0029	0	0
NF_Ca1b1-NF_Pvalb-NF2_Ntrk2.Necab2_scheme1:78	0	0.05	0.4816	0.4685	0	0	0	0	0	0	0	0	0	0
NF_Ca1b1-NF_Pvalb-NF2_Ntrk2.Necab2_scheme1:79	0	0.0582	0.5191	0.4172	0	0.0029	0	0	0	0	0	0	0.0025	0
NF_Ca1b1-NF_Pvalb-NF2_Ntrk2.Necab2_scheme1:80	0.0006	0.0504	0.5051	0.4421	0	0.0018	0	0	0	0	0	0	0	0
NF_Ca1b1-NF_Pvalb-NF2_Ntrk2.Necab2_scheme1:81	0	0.1246	0.3846	0.4908	0	0	0	0	0	0	0	0	0	0
NF_Ca1b1-NF_Pvalb-NF2_Ntrk2.Necab2_scheme1:82	0	0.0915	0.3972	0.5009	0	0	0.0104	0	0	0	0	0	0	0
NF_Ca1b1-NF_Pvalb-NF2_Ntrk2.Necab2_scheme1:83	0.0013	0.0713	0.487	0.4325	0	0	0	0	0	0	0	0.002	0.0059	0
NF_Ca1b1-NF_Pvalb-NF2_Ntrk2.Necab2_scheme1:84	0	0.1556	0.3991	0.4285	0	0	0	0	0	0	0	0	0	0.0168
NF_Ca1b1-NF_Pvalb-NF2_Ntrk2.Necab2_scheme1:85	0.003	0.0926	0.453	0.3914	0	0	0	0	0	0	0	0.0548	0.0052	0
NF_Ca1b1-NF_Pvalb-NF2_Ntrk2.Necab2_scheme1:86	0	0.0736	0.4728	0.4536	0	0	0	0	0	0	0	0	0	0
NF_Ca1b1-NF_Pvalb-NF2_Ntrk2.Necab2_scheme1:87	0	0.0732	0.4803	0.4465	0	0	0	0	0	0	0	0	0	0
NF_Ca1b1-NF_Pvalb-NF2_Ntrk2.Necab2_scheme1:88	0	0.1388	0.4318	0.423	0	0	0	0	0	0	0	0.0064	0	0
NF_Ca1b1-NF_Pvalb-NF2_Ntrk2.Necab2_scheme1:89	0	0.0549	0.498	0.4396	0	0	0	0	0	0	0	0	0.0056	0.0018
NF_Ca1b1-NF_Pvalb-NF2_Ntrk2.Necab2_scheme1:90	0	0.0092	0.4805	0.4611	0.0015	0.0151	0.007	0	0	0.0012	0	0.0206	0.0039	0
NF_Ca1b1-NF_Pvalb-NF2_Ntrk2.Necab2_scheme1:91	0	0.1027	0.4569	0.4404	0	0	0	0	0	0	0	0	0	0
NF_Ca1b1-NF_Pvalb-NF2_Ntrk2.Necab2_scheme1:92	0	0.0632	0.4128	0.524	0	0	0	0	0	0	0	0	0	0
NF_Ca1b1-NF_Pvalb-NF2_Ntrk2.Necab2_scheme1:93	0	0.0513	0.4719	0.4696	0	0	0	0	0	0	0.0071	0	0	0
NF_Ca1b1-NF_Pvalb-NF2_Ntrk2.Necab2_scheme1:94	0.0018	0.1043	0.4269	0.4362	0.0027	0.0032	0	0	0	0.0032	0.0208	0	0	0.001
NF_Ca1b1-NF_Pvalb-NF2_Ntrk2.Necab2_scheme1:95	0	0.1181	0.4558	0.4177	0	0	0	0	0	0	0	0	0.0085	0
NF_Ca1b1-NF_Pvalb-NF2_Ntrk2.Necab2_scheme1:96	0	0.0854	0.5125	0.4021	0	0	0	0	0	0	0	0	0	0
NF_Ca1b1-NF_Pvalb-NF2_Ntrk2.Necab2_scheme1:97	0	0.1258	0.3796	0.4612	0	0	0	0	0	0	0	0	0.0014	0.032
NF_Ca1b1-NF_Pvalb-NF2_Ntrk2.Necab2_scheme1:98	0	0.1208	0.4484	0.4165	0.0007	0	0	0	0	0	0	0	0.0012	0.0124
NF_Ca1b1-NF_Pvalb-NF2_Ntrk2.Necab2_scheme1:99	0	0.0208	0.489	0.4898	0	0	0	0	0	0	0	0.0003	0.0002	0
NF_Ca1b1-NF_Pvalb-NF2_Ntrk2.Necab2_scheme1:100	0	0.1072	0.4565	0.4195	0	0	0	0.0006	0	0.0007	0.0155	0	0	0
NF_Ca1b1-NF_Pvalb-NF2_Ntrk2.Necab2_scheme2:1	0	0.0734	0.3307	0.5913	0	0	0.0046	0	0	0	0	0	0	0
NF_Ca1b1-NF_Pvalb-NF2_Ntrk2.Necab2_scheme2:2	0	0.0911	0.3084	0.543	0	0	0	0	0	0.0143	0	0.0367	0.0065	0
NF_Ca1b1-NF_Pvalb-NF2_Ntrk2.Necab2_scheme2:3	0	0.0736	0.3154	0.5739	0	0	0.0007	0.0052	0	0	0	0.0284	0.0027	0
NF_Ca1b1-NF_Pvalb-NF2_Ntrk2.Necab2_scheme2:4	0	0.1022	0.3023	0.5761	0	0.0008	0	0	0	0	0	0	0	0.0186
NF_Ca1b1-NF_Pvalb-NF2_Ntrk2.Necab2_scheme2:5	0	0.0861	0.3008	0.6132	0	0	0	0	0	0	0	0	0	0
NF_Ca1b1-NF_Pvalb-NF2_Ntrk2.Necab2_scheme2:6	0	0.0858	0.3605	0.5458	0	0.0052	0.0027	0	0	0	0	0	0	0
NF_Ca1b1-NF_Pvalb-NF2_Ntrk2.Necab2_scheme2:7	0	0.1158	0.2288	0.653	0	0	0	0	0	0	0.0012	0	0.0012	0
NF_Ca1b1-NF_Pvalb-NF2_Ntrk2.Necab2_scheme2:8	0.0008	0.0592	0.2848	0.629	0	0	0	0	0	0	0	0.0262	0	0
NF_Ca1b1-NF_Pvalb-NF2_Ntrk2.Necab2_scheme2:9	0.0021	0.0909	0.2475	0.6147	0	0.0053	0	0	0	0	0.0199	0	0.0001	0.0195
NF_Ca1b1-NF_Pvalb-NF2_Ntrk2.Necab2_scheme2:10	0	0.1373	0.2194	0.6414	0	0	0	0	0	0	0.0019	0	0	0
NF_Ca1b1-NF_Pvalb-NF2_Ntrk2.Necab2_scheme2:11	0	0.0979	0.2966	0.6036	0	0	0	0	0	0	0	0	0.0019	0
NF_Ca1b1-NF_Pvalb-NF2_Ntrk2.Necab2_scheme2:12	0	0.1109	0.2836	0.5799	0	0	0	0	0	0	0.0247	0	0.0009	0
NF_Ca1b1-NF_Pvalb-NF2_Ntrk2.Necab2_scheme2:13	0	0.0968	0.2877	0.5902	0	0.0012	0	0	0	0	0	0	0	0.024
NF_Ca1b1-NF_Pvalb-NF2_Ntrk2.Necab2_scheme2:14	0.0043	0.1179	0.2652	0.6125	0	0	0	0	0	0	0	0	0	0
NF_Ca1b1-NF_Pvalb-NF2_Ntrk2.Necab2_scheme2:15	0	0.0718	0.3349	0.5523	0	0	0	0	0	0	0	0.0411	0	0
NF_Ca1b1-NF_Pvalb-NF2_Ntrk2.Necab2_scheme2:16	0.0002	0.1307	0.2921	0.5725	0	0.0007	0	0	0	0	0.0019	0.0007	0	0.0012
NF_Ca1b1-NF_Pvalb-NF2_Ntrk2.Necab2_scheme2:17	0	0.0628	0.3196	0.6176	0	0	0	0	0	0	0	0	0	0
NF_Ca1b1-NF_Pvalb-NF2_Ntrk2.Necab2_scheme2:18	0.0027	0.0959	0.2511	0.6464	0	0	0.0022	0	0	0	0	0	0.0016	0
NF_Ca1b1-NF_Pvalb-NF2_Ntrk2.Necab2_scheme2:19	0	0.0795	0.2459	0.6529	0.0018	0.0074	0	0	0	0	0	0	0	0.0125
NF_Ca1b1-NF_Pvalb-NF2_Ntrk2.Necab2_scheme2:20	0.0009	0.085	0.3233	0.5675	0.0018	0.012	0	0	0	0	0.0002	0	0	0.0093
NF_Ca1b1-NF_Pvalb-NF2_Ntrk2.Necab2_scheme2:21	0	0.0546	0.3194	0.6235	0	0	0	0	0	0	0	0	0.0025	0
NF_Ca1b1-NF_Pvalb-NF2_Ntrk2.Necab2_scheme2:22	0	0.0763	0.373	0.5507	0	0	0	0	0	0	0	0	0	0
NF_Ca1b1-NF_Pvalb-NF2_Ntrk2.Necab2_scheme2:23	0	0.073	0.3217	0.6053	0	0	0	0	0	0	0	0	0	0
NF_Ca1b1-NF_Pvalb-NF2_Ntrk2.Necab2_scheme2:24	0	0.1002	0.2471	0.6255	0.0023	0	0	0	0	0	0	0	0	0.0249
NF_Ca1b1-NF_Pvalb-NF2_Ntrk2.Necab2_scheme2:25	0	0.113	0.3212	0.5647	0	0	0	0	0	0	0	0	0.0011	0
NF_Ca1b1-NF_Pvalb-NF2_Ntrk2.Necab2_scheme2:26	0	0.0403	0.2753	0.6513	0	0	0	0	0	0	0.0086	0.0183	0.0062	0
NF_Ca1b1-NF_Pvalb-NF2_Ntrk2.Necab2_scheme2:27	0	0.0721	0.3526	0.5637	0	0	0	0	0	0	0	0.0115	0	0
NF_Ca1b1-NF_Pvalb-NF2_Ntrk2.Necab2_scheme2:28	0	0.159	0.32	0.5071	0	0	0.0015	0.0124	0	0	0	0	0	0
NF_Ca1b1-NF_Pvalb-NF2_Ntrk2.Necab2_scheme2:29	0	0.0849	0.3093	0.5785	0	0	0.0043	0	0	0.0006	0.0108	0.0116	0	0
NF_Ca1b1-NF_Pvalb-NF2_Ntrk2.Necab2_scheme2:30	0	0.088	0.3055	0.553	0	0	0	0	0	0.0038	0	0.0311	0.0047	0.0141
NF_Ca1b1-NF_Pvalb-NF2_Ntrk2.Necab2_scheme2:31	0	0.0936	0.3012	0.6003	0	0	0	0	0	0	0	0.0017	0	0.0033
NF_Ca1b1-NF_Pvalb-NF2_Ntrk2.Necab2_scheme2:32	0	0.0393	0.3519	0.6088	0	0	0	0	0	0	0	0	0	0
NF_Ca1b1-NF_Pvalb-NF2_Ntrk2.Necab2_scheme2:33	0	0.1279	0.3249	0.5472	0	0	0	0	0	0	0	0	0	0
NF_Ca1b1-NF_Pvalb-NF2_Ntrk2.Necab2_scheme2:34	0	0.0689	0.2699	0.6531	0	0	0	0	0	0	0.0081	0	0	0
NF_Ca1b1-NF_Pvalb-NF2_Ntrk2.Necab2_scheme2:35	0	0.0605	0.3191	0.5871	0.0022	0.0026	0	0	0	0	0.0105	0.0153	0.0027	0
NF_Ca1b1-NF_Pvalb-NF2_Ntrk2.Necab2_scheme2:36	0.003	0.0979	0.2952	0.5709	0	0	0	0	0.0029	0	0	0	0	0.03
NF_Ca1b1-NF_Pvalb-NF2_Ntrk2.Necab2_scheme2:37	0	0.1601	0.2435	0.5964	0	0	0	0	0	0	0	0	0	0
NF_Ca1b1-NF_Pvalb-NF2_Ntrk2.Necab2_scheme2:38	0	0.0785	0.2998	0.5969	0.0022	0.0004	0	0.0201	0	0	0.0015	0	0.0006	0
NF_Ca1b1-NF_Pvalb-NF2_Ntrk2.Necab2_scheme2:39	0.0027	0.0573	0.33	0.5973	0.0004	0.0022	0.0012	0	0	0.0017	0	0	0	0.0073
NF_Ca1b1-NF_Pvalb-NF2_Ntrk2.Necab2_scheme2:40	0	0.096	0.3231	0.5546	0	0	0.0031	0	0	0	0	0	0.0003	0.0228
NF_Ca1b1-NF_Pvalb-NF2_Ntrk2.Necab2_scheme2:41	0.001	0.0406	0.2818	0.6459	0.0016	0	0.0016	0	0	0	0.0039	0.0204	0.0032	0
NF_Ca1b1-NF_Pvalb-NF2_Ntrk2.Necab2_scheme2:42	0	0.0925	0.3186	0.5856	0	0	0	0	0	0	0	0	0.0033	0
NF_Ca1b1-NF_Pvalb-NF2_Ntrk2.Necab2_scheme2:43	0	0.1166	0.2406	0.6394	0	0	0	0	0	0	0	0	0	0.0034
NF_Ca1b1-NF_Pvalb-NF2_Ntrk2.Necab2_scheme2:44	0	0.1126	0.2807	0.6067	0	0	0	0	0	0	0	0	0	0
NF_Ca1b1-NF_Pvalb-NF2_Ntrk2.Necab2_scheme2:45	0	0.0969	0.3036	0.5818	0	0.0066	0	0	0	0	0	0	0	0.0111
NF_Ca1b1-NF_Pvalb-NF2_Ntrk2.Necab2_scheme2:46	0.0006	0.0789	0.2305	0.6842	0.0037	0	0.0021	0	0	0	0	0	0	0
NF_Ca1b1-NF_Pvalb-NF2_Ntrk2.Necab2_scheme2:47	0	0.1009	0.3128	0.5863	0	0	0	0	0	0	0	0	0	0
NF_Ca1b1-NF_Pvalb-NF2_Ntrk2.Necab2_scheme2:48	0.0013	0.1198	0.2342	0.6448	0	0	0	0	0	0	0	0	0	0
NF_Ca1b1-NF_Pvalb-NF2_Ntrk2.Necab2_scheme2:49	0	0.0669	0.2972	0.6066	0.0053	0.003	0.0004	0	0	0	0	0.0127	0.0008	0.0071
NF_Ca1b1-NF_Pvalb-NF2_Ntrk2.Necab2_scheme2:50	0.0043	0.1242	0.2991	0.5293	0	0	0	0	0	0	0	0.0428	0.0002	0
NF_Ca1b1-NF_Pvalb-NF2_Ntrk2.Necab2_scheme2:51	0.0012	0.024	0.3432	0.5636	0	0.0006	0.0027	0	0	0.0049	0.0106	0.0414	0.0078	0
NF_Ca1b1-NF_Pvalb-NF2_Ntrk2.Necab2_scheme2:52	0	0.1679	0.2234	0.5607	0	0	0	0.0019	0.0053	0	0	0	0.0012	0.0395
NF_Ca1b1-NF_Pvalb-NF2_Ntrk2.Necab2_scheme2:53	0.0025	0.0191	0.3097	0.6589	0	0.001	0	0.0023	0	0	0	0.0055	0.001	0
NF_Ca1b1-NF_Pvalb-NF2_Ntrk2.Necab2_scheme2:54	0	0.0612	0.298	0.6231	0	0	0	0	0	0	0	0.0176	0.0002	0
NF_Ca1b1-NF_Pvalb-NF2_Ntrk2.Necab2_scheme2:55	0	0.1299	0.2066	0.6452	0	0	0	0.0134	0.0021	0	0.0003	0	0	0.0024
NF_Ca1b1-NF_Pvalb-NF2_Ntrk2.Necab2_scheme2:56	0.0052	0.1386	0.2802	0.5182	0	0	0	0	0	0	0	0.0578	0	0
NF_Ca1b1-NF_Pvalb-NF2_Ntrk2.Necab2_scheme2:57	0	0.157	0.2953	0.5477	0	0	0	0	0	0	0	0	0	0
NF_Ca1b1-NF_Pvalb-NF2_Ntrk2.Necab2_scheme2:58	0	0.1426	0.2839	0.533	0	0	0	0	0	0	0	0.0214	0	0.0191
NF_Ca1b1-NF_Pvalb-NF2_Ntrk2.Necab2_scheme2:59	0.0007	0.1448	0.2785	0.5445	0	0	0.0013	0	0	0	0	0.0301	0	0.0001
NF_Ca1b1-NF_Pvalb-NF2_Ntrk2.Necab2_scheme2:60	0	0.0868	0.2826	0.5958	0	0	0	0	0	0.0024	0	0.0324	0	0
NF_Ca1b1-NF_Pvalb-NF2_Ntrk2.Necab2_scheme2:61	0.0031	0.0814	0.3034	0.6122	0	0	0	0	0	0	0	0	0	0
NF_Ca1b1-NF_Pvalb-NF2_Ntrk2.Necab2_scheme2:62	0	0.1107	0.2947	0.564	0	0.0002	0.0098	0	0	0	0.007	0.0097	0.0039	0
NF_Ca1b1-NF_Pvalb-NF2_Ntrk2.Necab2_scheme2:63	0.0009	0.0919	0.3112	0.5667	0	0	0	0.0006	0	0.0037	0	0.0249	0	0
NF_Ca1b1-NF_Pvalb-NF2_Ntrk2.Necab2_scheme2:64	0	0.1554	0.3068	0.5377	0	0	0	0	0	0	0	0	0	0
NF_Ca1b1-NF_Pvalb-NF2_Ntrk2.Necab2_scheme2:65	0.0049	0.0756	0.2923	0.5691	0	0	0.0012	0	0	0	0.0095	0.0473	0	0
NF_Ca1b1-NF_Pvalb-NF2_Ntrk2.Necab2_scheme2:66	0	0.1135	0.3151	0.5506	0	0	0	0	0	0	0	0	0	0.0208
NF_Ca1b1-NF_Pvalb-NF2_Ntrk2.Necab2_scheme2:67	0	0.0564	0.3148	0.6001	0	0	0	0	0	0	0	0.0253	0.0034	0
NF_Ca1b1-NF_Pvalb-NF2_Ntrk2.Necab2_scheme2:68	0	0.1569	0.3013	0.5193	0	0	0	0	0	0	0	0	0	0.0224
NF_Ca1b1-NF_Pvalb-NF2_Ntrk2.Necab2_scheme2:69	0.0018	0.1458	0.286	0.5353	0.0014	0	0	0.0031	0	0	0.0264	0	0	0
NF_Ca1b1-NF_Pvalb-NF2_Ntrk2.Necab2_scheme2:70	0	0.0911	0.363	0.5313	0	0	0	0	0	0	0	0	0	0.0146
NF_Ca1b1-NF_Pvalb-NF2_Ntrk2.Necab2_scheme2:71	0.0004	0.0846	0.2806	0.6345	0	0	0	0	0	0	0	0	0	0
NF_Ca1b1-NF_Pvalb-NF2_Ntrk2.Necab2_scheme2:72	0	0.1097	0.2425	0.6478	0	0	0	0	0	0	0	0	0	0
NF_Ca1b1-NF_Pvalb-NF2_Ntrk2.Necab2_scheme2:73	0.0031	0.0588	0.2758	0.6332	0.0043	0.0089	0	0	0	0	0.0099	0	0.0059	0
NF_Ca1b1-NF_Pvalb-NF2_Ntrk2.Necab2_scheme2:74	0	0.1138	0.2962	0.59	0	0	0	0	0	0	0	0	0	0
NF_Ca1b1-NF_Pvalb-NF2_Ntrk2.Necab2_scheme2:75	0	0.0656	0.2117	0.7228	0	0	0	0	0	0	0	0	0	0
NF_Ca1b1-NF_Pvalb-NF2_Ntrk2.Necab2_scheme2:76	0.0042	0.0554	0.3295	0.5739	0.0035	0	0	0	0	0	0.0025	0.0311	0	0
NF_Ca1b1-NF_Pvalb-NF2_Ntrk2.Necab2_scheme2:77	0	0.1093	0.3409	0.5408	0	0	0	0	0	0	0	0.009	0	0
NF_Ca1b1-NF_Pvalb-NF2_Ntrk2.Necab2_scheme2:78	0	0.0502	0.3257	0.6078	0.0013	0	0	0	0	0	0	0.015	0	0
NF_Ca1b1-NF_Pvalb-NF2_Ntrk2.Necab2_scheme2:79	0.001	0.0766	0.36	0.5557	0	0.0033	0	0	0	0	0	0	0.0034	0
NF_Ca1b1-NF_Pvalb-NF2_Ntrk2.Necab2_scheme2:80	0.0024	0.0437	0.3498	0.6011	0	0.003	0	0	0	0	0	0	0	0
NF_Ca1b1-NF_Pvalb-NF2_Ntrk2.Necab2_scheme2:81	0	0.1101	0.2481	0.6418	0	0	0	0	0	0	0	0	0	0
NF_Ca1b1-NF_Pvalb-NF2_Ntrk2.Necab2_scheme2:82	0	0.0807	0.2624	0.6496	0.0007	0	0.0067	0	0	0	0	0	0	0
NF_Ca1b1-NF_Pvalb-NF2_Ntrk2.Necab2_scheme2:83	0	0.0796	0.3317	0.585	0	0	0	0	0	0	0	0	0.0036	0
NF_Ca1b1-NF_Pvalb-NF2_Ntrk2.Necab2_scheme2:84	0	0.1392	0.2549	0.5736	0	0	0	0	0	0	0.0062	0	0	0.0261
NF_Ca1b1-NF_Pvalb-NF2_Ntrk2.Necab2_scheme2:85	0.0043	0.0893	0.3148	0.5288	0	0	0	0	0	0	0	0.0617	0.0012	0
NF_Ca1b1-NF_Pvalb-NF2_Ntrk2.Necab2_scheme2:86	0	0.0807	0.3123	0.6069	0	0	0	0	0	0	0	0	0	0
NF_Ca1b1-NF_Pvalb-NF2_Ntrk2.Necab2_scheme2:87	0	0.0889	0.3241	0.587	0	0	0	0	0	0	0	0	0	0
NF_Ca1b1-NF_Pvalb-NF2_Ntrk2.Necab2_scheme2:88	0	0.1417	0.2887	0.5583	0	0	0	0	0	0	0	0.0109	0.0003	0
NF_Ca1b1-NF_Pvalb-NF2_Ntrk2.Necab2_scheme2:89	0	0.0567	0.3441	0.5928	0	0	0	0	0	0	0	0	0.005	0.0014
NF_Ca1b1-NF_Pvalb-NF2_Ntrk2.Necab2_scheme2:90	0	0.014	0.3261	0.6247	0.0003	0.0154	0.0053	0.0016	0	0	0	0.0068	0.0059	0
NF_Ca1b1-NF_Pvalb-NF2_Ntrk2.Necab2_scheme2:91	0.0004	0.112	0.303	0.5735	0	0	0	0	0.0011	0	0	0.0101	0	0
NF_Ca1b1-NF_Pvalb-NF2_Ntrk2.Necab2_scheme2:92	0	0.063	0.2622	0.6748	0	0	0	0	0	0	0	0	0	0
NF_Ca1b1-NF_Pvalb-NF2_Ntrk2.Necab2_scheme2:93	0	0.0524	0.3173	0.6214	0	0	0	0	0	0	0.009	0	0	0
NF_Ca1b1-NF_Pvalb-NF2_Ntrk2.Necab2_scheme2:94	0.0019	0.0933	0.282	0.5875	0.0038	0.0014	0.0018	0	0	0	0.0277	0	0	0.0006
NF_Ca1b1-NF_Pvalb-NF2_Ntrk2.Necab2_scheme2:95	0	0.1081	0.3113	0.5748	0	0	0	0	0	0	0	0	0.0059	0
NF_Ca1b1-NF_Pvalb-NF2_Ntrk2.Necab2_scheme2:96	0	0.094	0.3549	0.5511	0	0	0	0	0	0	0	0	0	0
NF_Ca1b1-NF_Pvalb-NF2_Ntrk2.Necab2_scheme2:97	0	0.1044	0.2473	0.614	0	0	0	0	0	0	0	0	0	0.0343
NF_Ca1b1-NF_Pvalb-NF2_Ntrk2.Necab2_scheme2:98	0	0.0964	0.3009	0.5776	0.0033	0	0	0	0	0	0	0	0.0014	0.0204
[truncated: 902 more rows]

## Sheet: Stereoscope.Estimates
Stereoscope estimated cell proportions of spatial transcriptome spots simulated by sampling and pooling multiple cell types from the mouse dorsal root ganglion single cell data (associated with Fig. 5a, Supplementary Fig. 6 and 7)
sample	endothelial	NF_Ca1b1	NF_Pvalb	NF2_Ntrk2.Necab2	NP_Mrgpra3	NP_Mrgprd	NP_Nts	PEP1_Dcn	PEP1_S100a11.Tagln2	PEP1_Slc7a3.Sstr2	PEP2_Htr3a.Sema5a	PEP3_Trpm8	satellite.glia	Th
endothelial:1	1	0	0	0	0	0	0	0	0	0	0	0	0	0
endothelial:2	1	0	0	0	0	0	0	0	0	0	0	0	0	0
endothelial:3	1	0	0	0	0	0	0	0	0	0	0	0	0	0
endothelial:4	1	0	0	0	0	0	0	0	0	0	0	0	0	0
endothelial:5	1	0	0	0	0	0	0	0	0	0	0	0	0	0
endothelial:6	0.939	0	0	0	0	0	0	0	0	0	0	0	0.061	0
endothelial:7	1	0	0	0	0	0	0	0	0	0	0	0	0	0
endothelial:8	1	0	0	0	0	0	0	0	0	0	0	0	0	0
endothelial:9	1	0	0	0	0	0	0	0	0	0	0	0	0	0
endothelial:10	1	0	0	0	0	0	0	0	0	0	0	0	0	0
endothelial:11	1	0	0	0	0	0	0	0	0	0	0	0	0	0
endothelial:12	1	0	0	0	0	0	0	0	0	0	0	0	0	0
endothelial:13	0.9559	0	0	0	0	0	0	0	0	0	0	0	0.0441	0
endothelial:14	1	0	0	0	0	0	0	0	0	0	0	0	0	0
endothelial:15	0.9311	0	0	0	0	0	0	0	0	0	0	0	0.0689	0
endothelial:16	1	0	0	0	0	0	0	0	0	0	0	0	0	0
endothelial:17	1	0	0	0	0	0	0	0	0	0	0	0	0	0
endothelial:18	1	0	0	0	0	0	0	0	0	0	0	0	0	0
endothelial:19	1	0	0	0	0	0	0	0	0	0	0	0	0	0
endothelial:20	0.9629	0	0	0	0	0	0	0	0	0	0	0	0.0371	0
endothelial:21	1	0	0	0	0	0	0	0	0	0	0	0	0	0
endothelial:22	1	0	0	0	0	0	0	0	0	0	0	0	0	0
endothelial:23	0.9834	0	0	0	0	0	0	0	0	0	0	0	0.0166	0
endothelial:24	1	0	0	0	0	0	0	0	0	0	0	0	0	0
endothelial:25	1	0	0	0	0	0	0	0	0	0	0	0	0	0
endothelial:26	0.9565	0	0	0	0	0	0	0	0	0	0	0	0.0435	0
endothelial:27	1	0	0	0	0	0	0	0	0	0	0	0	0	0
endothelial:28	0.9024	0	0	0	0	0	0	0	0	0	0	0	0.0976	0
endothelial:29	0.9259	0	0	0	0	0	0	0	0	0	0	0	0.0741	0
endothelial:30	1	0	0	0	0	0	0	0	0	0	0	0	0	0
endothelial:31	0.985	0	0	0	0	0	0	0	0	0	0	0	0.015	0
endothelial:32	1	0	0	0	0	0	0	0	0	0	0	0	0	0
endothelial:33	0.9084	0	0	0	0	0	0	0	0	0	0	0	0.0916	0
endothelial:34	1	0	0	0	0	0	0	0	0	0	0	0	0	0
endothelial:35	1	0	0	0	0	0	0	0	0	0	0	0	0	0
endothelial:36	1	0	0	0	0	0	0	0	0	0	0	0	0	0
endothelial:37	1	0	0	0	0	0	0	0	0	0	0	0	0	0
endothelial:38	1	0	0	0	0	0	0	0	0	0	0	0	0	0
endothelial:39	0.9748	0	0	0	0	0	0	0	0	0	0	0	0.0252	0
endothelial:40	0.9584	0	0	0	0	0	0	0	0	0	0	0	0.0416	0
endothelial:41	0.9212	0	0	0	0	0	0	0	0	0	0	0	0.0788	0
endothelial:42	1	0	0	0	0	0	0	0	0	0	0	0	0	0
endothelial:43	1	0	0	0	0	0	0	0	0	0	0	0	0	0
endothelial:44	1	0	0	0	0	0	0	0	0	0	0	0	0	0
endothelial:45	0.9742	0	0	0	0	0	0	0	0	0	0	0	0.0258	0
endothelial:46	1	0	0	0	0	0	0	0	0	0	0	0	0	0
endothelial:47	0.9805	0	0	0	0	0	0	0	0	0	0	0	0.0195	0
endothelial:48	0.9327	0	0	0	0	0	0	0	0	0	0	0	0.0673	0
endothelial:49	1	0	0	0	0	0	0	0	0	0	0	0	0	0
endothelial:50	1	0	0	0	0	0	0	0	0	0	0	0	0	0
endothelial:51	1	0	0	0	0	0	0	0	0	0	0	0	0	0
endothelial:52	1	0	0	0	0	0	0	0	0	0	0	0	0	0
endothelial:53	0.9569	0	0	0	0	0	0	0	0	0	0	0	0.0431	0
endothelial:54	0.9335	0	0	0	0	0	0	0	0	0	0	0	0.0665	0
endothelial:55	1	0	0	0	0	0	0	0	0	0	0	0	0	0
endothelial:56	1	0	0	0	0	0	0	0	0	0	0	0	0	0
endothelial:57	0.9343	0	0	0	0	0	0	0	0	0	0	0	0.0657	0
endothelial:58	1	0	0	0	0	0	0	0	0	0	0	0	0	0
endothelial:59	0.9636	0	0	0	0	0	0	0	0	0	0	0	0.0364	0
endothelial:60	1	0	0	0	0	0	0	0	0	0	0	0	0	0
endothelial:61	1	0	0	0	0	0	0	0	0	0	0	0	0	0
endothelial:62	0.9404	0	0	0	0	0	0	0	0	0	0	0	0.0596	0
endothelial:63	0.9743	0	0	0	0	0	0	0	0	0	0	0	0.0257	0
endothelial:64	1	0	0	0	0	0	0	0	0	0	0	0	0	0
endothelial:65	0.9554	0	0	0	0	0	0	0	0	0	0	0	0.0446	0
endothelial:66	0.9718	0	0	0	0	0	0	0	0	0	0	0	0.0282	0
endothelial:67	1	0	0	0	0	0	0	0	0	0	0	0	0	0
endothelial:68	1	0	0	0	0	0	0	0	0	0	0	0	0	0
endothelial:69	1	0	0	0	0	0	0	0	0	0	0	0	0	0
endothelial:70	1	0	0	0	0	0	0	0	0	0	0	0	0	0
endothelial:71	1	0	0	0	0	0	0	0	0	0	0	0	0	0
endothelial:72	1	0	0	0	0	0	0	0	0	0	0	0	0	0
endothelial:73	1	0	0	0	0	0	0	0	0	0	0	0	0	0
endothelial:74	1	0	0	0	0	0	0	0	0	0	0	0	0	0
endothelial:75	1	0	0	0	0	0	0	0	0	0	0	0	0	0
endothelial:76	0.984	0	0	0	0	0	0	0	0	0	0	0	0.016	0
endothelial:77	0.9421	0	0	0	0	0	0	0	0	0	0	0	0.0579	0
endothelial:78	0.9069	0	0	0	0	0	0	0	0	0	0	0	0.0931	0
endothelial:79	1	0	0	0	0	0	0	0	0	0	0	0	0	0
endothelial:80	1	0	0	0	0	0	0	0	0	0	0	0	0	0
endothelial:81	1	0	0	0	0	0	0	0	0	0	0	0	0	0
endothelial:82	1	0	0	0	0	0	0	0	0	0	0	0	0	0
endothelial:83	1	0	0	0	0	0	0	0	0	0	0	0	0	0
endothelial:84	1	0	0	0	0	0	0	0	0	0	0	0	0	0
endothelial:85	1	0	0	0	0	0	0	0	0	0	0	0	0	0
endothelial:86	1	0	0	0	0	0	0	0	0	0	0	0	0	0
endothelial:87	1	0	0	0	0	0	0	0	0	0	0	0	0	0
endothelial:88	1	0	0	0	0	0	0	0	0	0	0	0	0	0
endothelial:89	1	0	0	0	0	0	0	0	0	0	0	0	0	0
endothelial:90	1	0	0	0	0	0	0	0	0	0	0	0	0	0
endothelial:91	1	0	0	0	0	0	0	0	0	0	0	0	0	0
endothelial:92	0.9554	0	0	0	0	0	0	0	0	0	0	0	0.0446	0
endothelial:93	1	0	0	0	0	0	0	0	0	0	0	0	0	0
endothelial:94	0.9772	0	0	0	0	0	0	0	0	0	0	0	0.0228	0
endothelial:95	0.9274	0	0	0	0	0	0	0	0	0	0	0	0.0726	0
endothelial:96	1	0	0	0	0	0	0	0	0	0	0	0	0	0
endothelial:97	0.9893	0	0	0	0	0	0	0	0	0	0	0	0.0107	0
endothelial:98	1	0	0	0	0	0	0	0	0	0	0	0	0	0
endothelial:99	1	0	0	0	0	0	0	0	0	0	0	0	0	0
endothelial:100	0.881	0	0	0	0	0	0	0	0	0	0	0	0.119	0
NF_Ca1b1:1	0	0.9828	0.0172	0	0	0	0	0	0	0	0	0	0	0
NF_Ca1b1:2	0	0.8827	0	0.0419	0	0	0	0	0	0	0.0745	0	0.0009	0
NF_Ca1b1:3	0.0035	0.9267	0.0202	0	0	0	0	0.0497	0	0	0	0	0	0
NF_Ca1b1:4	0	0.8601	0.0541	0.0486	0	0	0	0	0	0	0.0372	0	0	0
NF_Ca1b1:5	0	1	0	0	0	0	0	0	0	0	0	0	0	0
NF_Ca1b1:6	0	0.9665	0.0335	0	0	0	0	0	0	0	0	0	0	0
NF_Ca1b1:7	0	1	0	0	0	0	0	0	0	0	0	0	0	0
NF_Ca1b1:8	0	0.7968	0.0314	0.1718	0	0	0	0	0	0	0	0	0	0
NF_Ca1b1:9	0	0.9105	0	0.0239	0	0	0	0	0	0	0.0656	0	0	0
NF_Ca1b1:10	0	1	0	0	0	0	0	0	0	0	0	0	0	0
NF_Ca1b1:11	0	0.9879	0.009	0	0	0	0	0	0	0	0.0031	0	0	0
NF_Ca1b1:12	0	0.9041	0.0959	0	0	0	0	0	0	0	0	0	0	0
NF_Ca1b1:13	0	0.9953	0.0047	0	0	0	0	0	0	0	0	0	0	0
NF_Ca1b1:14	0	0.9495	0.0505	0	0	0	0	0	0	0	0	0	0	0
NF_Ca1b1:15	0.0023	0.9753	0	0	0	0	0	0	0	0	0.0046	0	0.0054	0.0123
NF_Ca1b1:16	0	0.8377	0.13	0.0323	0	0	0	0	0	0	0	0	0	0
NF_Ca1b1:17	0	0.8917	0	0	0	0	0	0	0	0	0.1083	0	0	0
NF_Ca1b1:18	0	0.9537	0.0463	0	0	0	0	0	0	0	0	0	0	0
NF_Ca1b1:19	0	0.9804	0	0.0196	0	0	0	0	0	0	0	0	0	0
NF_Ca1b1:20	0	0.9174	0.0826	0	0	0	0	0	0	0	0	0	0	0
NF_Ca1b1:21	0	0.8249	0.0695	0.1056	0	0	0	0	0	0	0	0	0	0
NF_Ca1b1:22	0	0.8316	0	0	0	0	0	0	0	0	0.1684	0	0	0
NF_Ca1b1:23	0	0.9554	0.0325	0.0122	0	0	0	0	0	0	0	0	0	0
NF_Ca1b1:24	0	0.8577	0	0	0	0	0	0	0	0	0.1423	0	0	0
NF_Ca1b1:25	0	0.9778	0	0.0222	0	0	0	0	0	0	0	0	0	0
NF_Ca1b1:26	0	0.7468	0.0648	0.1287	0	0	0	0	0	0	0.0597	0	0	0
NF_Ca1b1:27	0	0.9539	0	0	0	0	0	0	0	0	0.0461	0	0	0
NF_Ca1b1:28	0	1	0	0	0	0	0	0	0	0	0	0	0	0
NF_Ca1b1:29	0	0.9613	0.0387	0	0	0	0	0	0	0	0	0	0	0
NF_Ca1b1:30	0.0015	0.7734	0	0	0	0	0	0	0	0	0.2251	0	0	0
NF_Ca1b1:31	0	0.9939	0	0	0	0	0	0	0	0	0.0061	0	0	0
NF_Ca1b1:32	0	0.9605	0.0193	0.0202	0	0	0	0	0	0	0	0	0	0
NF_Ca1b1:33	0	0.872	0.0268	0.1013	0	0	0	0	0	0	0	0	0	0
NF_Ca1b1:34	0	1	0	0	0	0	0	0	0	0	0	0	0	0
NF_Ca1b1:35	0	0.8623	0.042	0.0921	0	0	0	0	0	0	0	0	0.0036	0
NF_Ca1b1:36	0	0.9765	0	0.0235	0	0	0	0	0	0	0	0	0	0
NF_Ca1b1:37	0	0.9665	0.0335	0	0	0	0	0	0	0	0	0	0	0
NF_Ca1b1:38	0	0.8307	0	0.0854	0	0	0	0	0	0	0.0839	0	0	0
NF_Ca1b1:39	0	0.9831	0.0169	0	0	0	0	0	0	0	0	0	0	0
NF_Ca1b1:40	0	1	0	0	0	0	0	0	0	0	0	0	0	0
NF_Ca1b1:41	0	0.881	0	0	0	0	0	0	0	0	0.119	0	0	0
NF_Ca1b1:42	0	0.9837	0	0	0	0	0	0	0	0	0.0163	0	0	0
NF_Ca1b1:43	0	0.8908	0.1092	0	0	0	0	0	0	0	0	0	0	0
NF_Ca1b1:44	0	0.9917	0.0083	0	0	0	0	0	0	0	0	0	0	0
NF_Ca1b1:45	0	0.9533	0.0432	0	0	0	0	0	0	0	0.0036	0	0	0
NF_Ca1b1:46	0	0.8413	0.1147	0.0439	0	0	0	0	0	0	0	0	0	0
NF_Ca1b1:47	0	0.6515	0.1674	0.1811	0	0	0	0	0	0	0	0	0	0
NF_Ca1b1:48	0	0.9215	0	0.0218	0	0	0	0	0	0	0.0567	0	0	0
NF_Ca1b1:49	0	0.9984	0	0	0	0	0	0	0	0	0.0016	0	0	0
NF_Ca1b1:50	0	0.8663	0	0.1188	0	0	0	0	0	0	0.0139	0	0.001	0
NF_Ca1b1:51	0	1	0	0	0	0	0	0	0	0	0	0	0	0
NF_Ca1b1:52	0	0.9989	0	0	0	0	0	0	0	0	0	0	0.0011	0
NF_Ca1b1:53	0	1	0	0	0	0	0	0	0	0	0	0	0	0
NF_Ca1b1:54	0	0.9156	0.0639	0	0	0	0	0	0	0	0.0166	0	0.0039	0
NF_Ca1b1:55	0	0.932	0	0.0535	0	0	0	0	0	0	0.0145	0	0	0
NF_Ca1b1:56	0	0.8328	0.1672	0	0	0	0	0	0	0	0	0	0	0
NF_Ca1b1:57	0	1	0	0	0	0	0	0	0	0	0	0	0	0
NF_Ca1b1:58	0	0.8279	0.147	0.0251	0	0	0	0	0	0	0	0	0	0
NF_Ca1b1:59	0	0.9142	0	0	0	0	0	0	0	0	0.0858	0	0	0
NF_Ca1b1:60	0	0.8761	0.0815	0.0424	0	0	0	0	0	0	0	0	0	0
NF_Ca1b1:61	0.0011	0.8884	0	0	0	0	0	0	0	0	0.1014	0	0	0.009
NF_Ca1b1:62	0	0.7432	0.124	0.1327	0	0	0	0	0	0	0	0	0	0
NF_Ca1b1:63	0	0.9969	0	0	0	0	0	0	0	0	0.0031	0	0	0
NF_Ca1b1:64	0	0.8527	0.0516	0.0944	0	0	0	0	0	0	0.0013	0	0	0
NF_Ca1b1:65	0	0.9342	0.005	0	0	0	0	0	0	0	0.0608	0	0	0
NF_Ca1b1:66	0	0.9692	0	0	0	0	0	0	0	0	0.0308	0	0	0
NF_Ca1b1:67	0	0.8035	0	0.0958	0	0	0	0	0	0	0.1007	0	0	0
NF_Ca1b1:68	0	0.929	0	0	0	0	0	0	0	0	0.071	0	0	0
NF_Ca1b1:69	0	0.9859	0	0.0141	0	0	0	0	0	0	0	0	0	0
NF_Ca1b1:70	0	0.8738	0	0.0331	0	0	0	0	0	0	0.0931	0	0	0
NF_Ca1b1:71	0.0019	0.9299	0.0536	0	0	0	0	0	0	0	0.0071	0	0.0075	0
NF_Ca1b1:72	0	0.9404	0.0596	0	0	0	0	0	0	0	0	0	0	0
NF_Ca1b1:73	0	0.7523	0	0.162	0	0	0	0	0	0	0.0857	0	0	0
NF_Ca1b1:74	0	0.9316	0	0	0	0	0	0	0	0	0.0684	0	0	0
NF_Ca1b1:75	0	0.9843	0.0107	0	0	0	0	0	0	0	0	0	0.005	0
NF_Ca1b1:76	0	0.888	0.0021	0.0497	0	0	0	0	0	0	0.0593	0	0.001	0
NF_Ca1b1:77	0	0.9341	0.0392	0	0	0	0	0	0	0	0.0267	0	0	0
NF_Ca1b1:78	0	0.8888	0.041	0.0055	0	0	0	0	0	0	0.0647	0	0	0
NF_Ca1b1:79	0	0.8523	0.1463	0	0	0	0	0	0	0	0	0	0.0014	0
NF_Ca1b1:80	0	1	0	0	0	0	0	0	0	0	0	0	0	0
NF_Ca1b1:81	0	0.9098	0.0902	0	0	0	0	0	0	0	0	0	0	0
NF_Ca1b1:82	0	0.9671	0.0329	0	0	0	0	0	0	0	0	0	0	0
NF_Ca1b1:83	0	0.8426	0	0.1112	0	0	0	0	0	0	0.0462	0	0	0
NF_Ca1b1:84	0	1	0	0	0	0	0	0	0	0	0	0	0	0
NF_Ca1b1:85	0	0.8764	0.1227	0	0	0	0	0	0	0	0	0	0.0009	0
NF_Ca1b1:86	0.0005	0.8817	0.0353	0.079	0	0	0	0	0	0	0	0	0.0035	0
NF_Ca1b1:87	0	0.9299	0	0	0	0	0	0	0	0	0.0701	0	0	0
NF_Ca1b1:88	0	0.9829	0	0	0	0	0	0	0	0	0.0171	0	0	0
NF_Ca1b1:89	0	0.861	0.122	0.017	0	0	0	0	0	0	0	0	0	0
NF_Ca1b1:90	0	0.8647	0	0	0	0	0	0	0	0	0.1353	0	0	0
NF_Ca1b1:91	0	0.8603	0.1397	0	0	0	0	0	0	0	0	0	0	0
NF_Ca1b1:92	0	1	0	0	0	0	0	0	0	0	0	0	0	0
NF_Ca1b1:93	0	0.9701	0	0.0299	0	0	0	0	0	0	0	0	0	0
NF_Ca1b1:94	0	0.911	0.089	0	0	0	0	0	0	0	0	0	0	0
NF_Ca1b1:95	0	0.9428	0.0572	0	0	0	0	0	0	0	0	0	0	0
NF_Ca1b1:96	0	0.9422	0	0	0	0	0	0	0	0	0.0578	0	0	0
NF_Ca1b1:97	0	0.9958	0	0	0	0	0	0	0	0	0.0042	0	0	0
NF_Ca1b1:98	0	0.9694	0	0	0	0	0	0	0	0	0.0306	0	0	0
NF_Ca1b1:99	0	0.8577	0	0.0803	0	0	0	0	0	0	0.062	0	0	0
NF_Ca1b1:100	0	1	0	0	0	0	0	0	0	0	0	0	0	0
NF_Pvalb:1	0	0.0123	0.9877	0	0	0	0	0	0	0	0	0	0	0
NF_Pvalb:2	0	0	0.9899	0	0	0	0.0101	0	0	0	0	0	0	0
NF_Pvalb:3	0	0.0715	0.9285	0	0	0	0	0	0	0	0	0	0	0
NF_Pvalb:4	0	0	0.9736	0	0	0	0	0	0	0	0	0.0264	0	0
NF_Pvalb:5	0	0	0.9987	0	0	0	0	0	0	0	0	0	0.0013	0
NF_Pvalb:6	0	0.1698	0.8302	0	0	0	0	0	0	0	0	0	0	0
NF_Pvalb:7	0	0.0544	0.9456	0	0	0	0	0	0	0	0	0	0	0
NF_Pvalb:8	0	0.0242	0.9758	0	0	0	0	0	0	0	0	0	0	0
NF_Pvalb:9	0	0.0072	0.9867	0	0	0	0	0	0	0	0	0	0.0062	0
NF_Pvalb:10	0	0	1	0	0	0	0	0	0	0	0	0	0	0
NF_Pvalb:11	0	0	1	0	0	0	0	0	0	0	0	0	0	0
NF_Pvalb:12	0	0	1	0	0	0	0	0	0	0	0	0	0	0
NF_Pvalb:13	0	0.031	0.969	0	0	0	0	0	0	0	0	0	0	0
NF_Pvalb:14	0	0	1	0	0	0	0	0	0	0	0	0	0	0
NF_Pvalb:15	0	0	0.9802	0	0	0	0	0	0	0	0	0.0198	0	0
NF_Pvalb:16	0	0.1	0.9	0	0	0	0	0	0	0	0	0	0	0
NF_Pvalb:17	0	0	1	0	0	0	0	0	0	0	0	0	0	0
NF_Pvalb:18	0	0	1	0	0	0	0	0	0	0	0	0	0	0
NF_Pvalb:19	0	0	0.9985	0	0	0	0	0	0	0	0	0	0.0015	0
NF_Pvalb:20	0	0	0.9697	0	0	0	0	0	0	0	0	0.0303	0	0
NF_Pvalb:21	0	0	1	0	0	0	0	0	0	0	0	0	0	0
NF_Pvalb:22	0	0.1139	0.8861	0	0	0	0	0	0	0	0	0	0	0
NF_Pvalb:23	0	0	1	0	0	0	0	0	0	0	0	0	0	0
NF_Pvalb:24	0	0.0101	0.9899	0	0	0	0	0	0	0	0	0	0	0
NF_Pvalb:25	0	0	1	0	0	0	0	0	0	0	0	0	0	0
NF_Pvalb:26	0	0	1	0	0	0	0	0	0	0	0	0	0	0
NF_Pvalb:27	0	0	0.978	0	0	0	0	0	0	0	0	0.0215	0.0006	0
NF_Pvalb:28	0	0	1	0	0	0	0	0	0	0	0	0	0	0
NF_Pvalb:29	0	0	1	0	0	0	0	0	0	0	0	0	0	0
NF_Pvalb:30	0	0.0127	0.9802	0	0	0	0.0071	0	0	0	0	0	0	0
NF_Pvalb:31	0	0	1	0	0	0	0	0	0	0	0	0	0	0
NF_Pvalb:32	0	0	1	0	0	0	0	0	0	0	0	0	0	0
NF_Pvalb:33	0	0	1	0	0	0	0	0	0	0	0	0	0	0
NF_Pvalb:34	0	0	1	0	0	0	0	0	0	0	0	0	0	0
NF_Pvalb:35	0	0	1	0	0	0	0	0	0	0	0	0	0	0
NF_Pvalb:36	0	0	0.9786	0	0	0	0	0	0	0	0	0.0214	0	0
NF_Pvalb:37	0	0.017	0.983	0	0	0	0	0	0	0	0	0	0	0
NF_Pvalb:38	0	0	1	0	0	0	0	0	0	0	0	0	0	0
NF_Pvalb:39	0	0	1	0	0	0	0	0	0	0	0	0	0	0
NF_Pvalb:40	0	0.0347	0.9653	0	0	0	0	0	0	0	0	0	0	0
NF_Pvalb:41	0	0	1	0	0	0	0	0	0	0	0	0	0	0
NF_Pvalb:42	0	0	1	0	0	0	0	0	0	0	0	0	0	0
NF_Pvalb:43	0	0.0763	0.9237	0	0	0	0	0	0	0	0	0	0	0
NF_Pvalb:44	0	0	0.9522	0	0	0	0.0253	0	0	0	0	0.0225	0	0
NF_Pvalb:45	0	0	1	0	0	0	0	0	0	0	0	0	0	0
NF_Pvalb:46	0	0	1	0	0	0	0	0	0	0	0	0	0	0
NF_Pvalb:47	0	0.0931	0.9069	0	0	0	0	0	0	0	0	0	0	0
NF_Pvalb:48	0	0	1	0	0	0	0	0	0	0	0	0	0	0
NF_Pvalb:49	0	0	1	0	0	0	0	0	0	0	0	0	0	0
NF_Pvalb:50	0	0.0006	0.9994	0	0	0	0	0	0	0	0	0	0	0
NF_Pvalb:51	0	0.0324	0.9676	0	0	0	0	0	0	0	0	0	0	0
NF_Pvalb:52	0	0	1	0	0	0	0	0	0	0	0	0	0	0
NF_Pvalb:53	0	0.0046	0.9954	0	0	0	0	0	0	0	0	0	0	0
NF_Pvalb:54	0	0.0382	0.9599	0	0	0	0	0	0	0	0	0	0.0019	0
NF_Pvalb:55	0	0	1	0	0	0	0	0	0	0	0	0	0	0
NF_Pvalb:56	0	0.0295	0.9444	0	0	0	0.0261	0	0	0	0	0	0	0
NF_Pvalb:57	0	0	1	0	0	0	0	0	0	0	0	0	0	0
NF_Pvalb:58	0	0	1	0	0	0	0	0	0	0	0	0	0	0
NF_Pvalb:59	0	0.0099	0.9901	0	0	0	0	0	0	0	0	0	0	0
NF_Pvalb:60	0	0	1	0	0	0	0	0	0	0	0	0	0	0
NF_Pvalb:61	0	0.0928	0.9072	0	0	0	0	0	0	0	0	0	0	0
NF_Pvalb:62	0	0.0312	0.9665	0	0	0	0	0	0	0	0	0	0.0023	0
NF_Pvalb:63	0	0	1	0	0	0	0	0	0	0	0	0	0	0
NF_Pvalb:64	0	0	1	0	0	0	0	0	0	0	0	0	0	0
NF_Pvalb:65	0	0	0.9705	0	0	0	0	0	0	0	0	0.0287	0.0008	0
NF_Pvalb:66	0	0	1	0	0	0	0	0	0	0	0	0	0	0
NF_Pvalb:67	0	0	1	0	0	0	0	0	0	0	0	0	0	0
NF_Pvalb:68	0	0.0196	0.9804	0	0	0	0	0	0	0	0	0	0	0
NF_Pvalb:69	0	0	1	0	0	0	0	0	0	0	0	0	0	0
NF_Pvalb:70	0	0	1	0	0	0	0	0	0	0	0	0	0	0
NF_Pvalb:71	0	0	1	0	0	0	0	0	0	0	0	0	0	0
NF_Pvalb:72	0	0	1	0	0	0	0	0	0	0	0	0	0	0
NF_Pvalb:73	0	0	1	0	0	0	0	0	0	0	0	0	0	0
NF_Pvalb:74	0	0	1	0	0	0	0	0	0	0	0	0	0	0
NF_Pvalb:75	0	0	0.9539	0	0	0	0.0213	0	0	0	0	0.0249	0	0
NF_Pvalb:76	0	0	0.9987	0	0	0	0	0	0	0	0	0	0.0013	0
NF_Pvalb:77	0	0	0.9974	0	0	0	0	0	0	0	0	0	0.0026	0
NF_Pvalb:78	0	0	0.9879	0	0	0	0	0	0	0	0	0.0118	0.0003	0
NF_Pvalb:79	0	0	0.9801	0	0	0	0.0192	0	0	0	0	0	0.0006	0
NF_Pvalb:80	0	0	1	0	0	0	0	0	0	0	0	0	0	0
NF_Pvalb:81	0	0	1	0	0	0	0	0	0	0	0	0	0	0
NF_Pvalb:82	0	0.018	0.9539	0	0	0	0	0	0	0	0	0.0247	0.0033	0
NF_Pvalb:83	0	0	1	0	0	0	0	0	0	0	0	0	0	0
NF_Pvalb:84	0	0	1	0	0	0	0	0	0	0	0	0	0	0
NF_Pvalb:85	0	0.0204	0.9547	0	0	0	0	0	0	0	0	0.0249	0	0
NF_Pvalb:86	0	0	0.9985	0	0	0	0	0	0	0	0	0	0.0015	0
NF_Pvalb:87	0	0	1	0	0	0	0	0	0	0	0	0	0	0
NF_Pvalb:88	0	0	1	0	0	0	0	0	0	0	0	0	0	0
NF_Pvalb:89	0	0	1	0	0	0	0	0	0	0	0	0	0	0
NF_Pvalb:90	0	0	1	0	0	0	0	0	0	0	0	0	0	0
NF_Pvalb:91	0	0.0042	0.9958	0	0	0	0	0	0	0	0	0	0	0
NF_Pvalb:92	0	0.0947	0.9053	0	0	0	0	0	0	0	0	0	0	0
NF_Pvalb:93	0	0	1	0	0	0	0	0	0	0	0	0	0	0
NF_Pvalb:94	0	0	1	0	0	0	0	0	0	0	0	0	0	0
NF_Pvalb:95	0	0	0.9867	0	0	0	0.0133	0	0	0	0	0	0	0
NF_Pvalb:96	0	0	1	0	0	0	0	0	0	0	0	0	0	0
NF_Pvalb:97	0	0	1	0	0	0	0	0	0	0	0	0	0	0
NF_Pvalb:98	0	0	1	0	0	0	0	0	0	0	0	0	0	0
NF_Pvalb:99	0	0	1	0	0	0	0	0	0	0	0	0	0	0
NF_Pvalb:100	0	0	1	0	0	0	0	0	0	0	0	0	0	0
NF2_Ntrk2.Necab2:1	0	0	0	1	0	0	0	0	0	0	0	0	0	0
NF2_Ntrk2.Necab2:2	0	0.0407	0	0.9593	0	0	0	0	0	0	0	0	0	0
NF2_Ntrk2.Necab2:3	0	0	0	1	0	0	0	0	0	0	0	0	0	0
NF2_Ntrk2.Necab2:4	0	0	0	1	0	0	0	0	0	0	0	0	0	0
NF2_Ntrk2.Necab2:5	0	0	0	1	0	0	0	0	0	0	0	0	0	0
NF2_Ntrk2.Necab2:6	0	0	0	1	0	0	0	0	0	0	0	0	0	0
NF2_Ntrk2.Necab2:7	0	0	0.0128	0.9872	0	0	0	0	0	0	0	0	0	0
NF2_Ntrk2.Necab2:8	0	0	0	1	0	0	0	0	0	0	0	0	0	0
NF2_Ntrk2.Necab2:9	0	0	0	1	0	0	0	0	0	0	0	0	0	0
NF2_Ntrk2.Necab2:10	0	0	0	1	0	0	0	0	0	0	0	0	0	0
NF2_Ntrk2.Necab2:11	0	0	0	1	0	0	0	0	0	0	0	0	0	0
NF2_Ntrk2.Necab2:12	0	0	0	1	0	0	0	0	0	0	0	0	0	0
NF2_Ntrk2.Necab2:13	0	0	0	0.9689	0	0	0	0	0	0	0	0	0	0.0311
NF2_Ntrk2.Necab2:14	0	0	0	1	0	0	0	0	0	0	0	0	0	0
NF2_Ntrk2.Necab2:15	0	0	0	1	0	0	0	0	0	0	0	0	0	0
NF2_Ntrk2.Necab2:16	0	0	0	1	0	0	0	0	0	0	0	0	0	0
NF2_Ntrk2.Necab2:17	0	0	0	1	0	0	0	0	0	0	0	0	0	0
NF2_Ntrk2.Necab2:18	0	0.0138	0	0.9862	0	0	0	0	0	0	0	0	0	0
NF2_Ntrk2.Necab2:19	0	0	0	1	0	0	0	0	0	0	0	0	0	0
NF2_Ntrk2.Necab2:20	0	0	0	1	0	0	0	0	0	0	0	0	0	0
NF2_Ntrk2.Necab2:21	0	0	0	1	0	0	0	0	0	0	0	0	0	0
NF2_Ntrk2.Necab2:22	0	0.0157	0	0.9843	0	0	0	0	0	0	0	0	0	0
NF2_Ntrk2.Necab2:23	0	0	0.0118	0.9825	0	0	0	0	0	0	0	0.0058	0	0
NF2_Ntrk2.Necab2:24	0	0.0545	0	0.9455	0	0	0	0	0	0	0	0	0	0
NF2_Ntrk2.Necab2:25	0	0	0	1	0	0	0	0	0	0	0	0	0	0
NF2_Ntrk2.Necab2:26	0	0	0	1	0	0	0	0	0	0	0	0	0	0
NF2_Ntrk2.Necab2:27	0	0	0	1	0	0	0	0	0	0	0	0	0	0
NF2_Ntrk2.Necab2:28	0	0.0355	0	0.9386	0	0	0	0	0	0	0	0	0	0.0259
NF2_Ntrk2.Necab2:29	0	0.0394	0	0.9606	0	0	0	0	0	0	0	0	0	0
NF2_Ntrk2.Necab2:30	0	0	0	1	0	0	0	0	0	0	0	0	0	0
NF2_Ntrk2.Necab2:31	0	0	0	1	0	0	0	0	0	0	0	0	0	0
NF2_Ntrk2.Necab2:32	0	0.0019	0	0.9981	0	0	0	0	0	0	0	0	0	0
NF2_Ntrk2.Necab2:33	0	0	0	0.9963	0	0	0	0	0	0	0	0	0	0.0037
NF2_Ntrk2.Necab2:34	0	0	0	1	0	0	0	0	0	0	0	0	0	0
NF2_Ntrk2.Necab2:35	0	0.0007	0	0.9993	0	0	0	0	0	0	0	0	0	0
NF2_Ntrk2.Necab2:36	0	0.0279	0	0.9721	0	0	0	0	0	0	0	0	0	0
NF2_Ntrk2.Necab2:37	0	0.0015	0	0.9985	0	0	0	0	0	0	0	0	0	0
NF2_Ntrk2.Necab2:38	0	0.0031	0	0.9969	0	0	0	0	0	0	0	0	0	0
NF2_Ntrk2.Necab2:39	0	0	0	1	0	0	0	0	0	0	0	0	0	0
NF2_Ntrk2.Necab2:40	0	0	0	1	0	0	0	0	0	0	0	0	0	0
NF2_Ntrk2.Necab2:41	0	0	0	0.9858	0	0	0	0	0	0	0	0	0	0.0142
NF2_Ntrk2.Necab2:42	0	0	0	1	0	0	0	0	0	0	0	0	0	0
NF2_Ntrk2.Necab2:43	0	0.0235	0	0.9765	0	0	0	0	0	0	0	0	0	0
NF2_Ntrk2.Necab2:44	0	0	0	1	0	0	0	0	0	0	0	0	0	0
NF2_Ntrk2.Necab2:45	0	0	0.0146	0.9854	0	0	0	0	0	0	0	0	0	0
NF2_Ntrk2.Necab2:46	0	0	0	1	0	0	0	0	0	0	0	0	0	0
NF2_Ntrk2.Necab2:47	0	0	0.0176	0.9824	0	0	0	0	0	0	0	0	0	0
NF2_Ntrk2.Necab2:48	0	0	0	0.9792	0	0	0	0	0	0	0	0	0	0.0208
NF2_Ntrk2.Necab2:49	0	0	0	1	0	0	0	0	0	0	0	0	0	0
NF2_Ntrk2.Necab2:50	0	0	0	1	0	0	0	0	0	0	0	0	0	0
NF2_Ntrk2.Necab2:51	0	0	0	1	0	0	0	0	0	0	0	0	0	0
NF2_Ntrk2.Necab2:52	0	0	0.0139	0.9861	0	0	0	0	0	0	0	0	0	0
NF2_Ntrk2.Necab2:53	0	0	0	0.9974	0	0	0	0	0	0	0	0.0026	0	0
NF2_Ntrk2.Necab2:54	0	0	0	1	0	0	0	0	0	0	0	0	0	0
NF2_Ntrk2.Necab2:55	0	0	0	1	0	0	0	0	0	0	0	0	0	0
NF2_Ntrk2.Necab2:56	0	0	0.0027	0.9973	0	0	0	0	0	0	0	0	0	0
NF2_Ntrk2.Necab2:57	0	0	0	1	0	0	0	0	0	0	0	0	0	0
NF2_Ntrk2.Necab2:58	0	0	0	1	0	0	0	0	0	0	0	0	0	0
NF2_Ntrk2.Necab2:59	0	0	0	1	0	0	0	0	0	0	0	0	0	0
NF2_Ntrk2.Necab2:60	0	0	0	1	0	0	0	0	0	0	0	0	0	0
NF2_Ntrk2.Necab2:61	0	0	0	0.9891	0	0	0	0	0	0	0	0.0097	0	0.0012
NF2_Ntrk2.Necab2:62	0	0	0	1	0	0	0	0	0	0	0	0	0	0
NF2_Ntrk2.Necab2:63	0	0	0	0.9802	0	0	0	0	0	0	0	0	0	0.0198
NF2_Ntrk2.Necab2:64	0	0	0	0.9863	0	0	0	0	0	0	0	0	0	0.0137
NF2_Ntrk2.Necab2:65	0	0.0797	0	0.9162	0	0	0	0	0	0	0	0	0	0.0041
NF2_Ntrk2.Necab2:66	0	0	0	1	0	0	0	0	0	0	0	0	0	0
NF2_Ntrk2.Necab2:67	0	0	0	1	0	0	0	0	0	0	0	0	0	0
NF2_Ntrk2.Necab2:68	0	0	0	1	0	0	0	0	0	0	0	0	0	0
NF2_Ntrk2.Necab2:69	0	0	0	1	0	0	0	0	0	0	0	0	0	0
NF2_Ntrk2.Necab2:70	0	0	0	1	0	0	0	0	0	0	0	0	0	0
NF2_Ntrk2.Necab2:71	0	0	0	1	0	0	0	0	0	0	0	0	0	0
NF2_Ntrk2.Necab2:72	0	0.0403	0	0.9597	0	0	0	0	0	0	0	0	0	0
NF2_Ntrk2.Necab2:73	0	0.0514	0	0.9486	0	0	0	0	0	0	0	0	0	0
NF2_Ntrk2.Necab2:74	0	0	0	1	0	0	0	0	0	0	0	0	0	0
NF2_Ntrk2.Necab2:75	0	0	0	1	0	0	0	0	0	0	0	0	0	0
NF2_Ntrk2.Necab2:76	0	0	0	1	0	0	0	0	0	0	0	0	0	0
NF2_Ntrk2.Necab2:77	0	0	0	1	0	0	0	0	0	0	0	0	0	0
NF2_Ntrk2.Necab2:78	0	0	0	0.9728	0	0	0	0	0	0	0	0	0	0.0272
NF2_Ntrk2.Necab2:79	0	0	0	1	0	0	0	0	0	0	0	0	0	0
NF2_Ntrk2.Necab2:80	0	0	0	1	0	0	0	0	0	0	0	0	0	0
NF2_Ntrk2.Necab2:81	0	0.0428	0	0.9572	0	0	0	0	0	0	0	0	0	0
NF2_Ntrk2.Necab2:82	0	0.0055	0	0.9945	0	0	0	0	0	0	0	0	0	0
NF2_Ntrk2.Necab2:83	0	0.1288	0	0.8648	0	0	0	0	0	0	0	0	0	0.0065
NF2_Ntrk2.Necab2:84	0	0.0017	0	0.9983	0	0	0	0	0	0	0	0	0	0
NF2_Ntrk2.Necab2:85	0	0	0	1	0	0	0	0	0	0	0	0	0	0
NF2_Ntrk2.Necab2:86	0	0.0079	0	0.9921	0	0	0	0	0	0	0	0	0	0
NF2_Ntrk2.Necab2:87	0	0.0324	0	0.9358	0	0	0	0	0	0	0	0	0	0.0318
NF2_Ntrk2.Necab2:88	0	0	0	0.9966	0	0	0	0	0	0	0	0	0	0.0034
NF2_Ntrk2.Necab2:89	0	0	0	1	0	0	0	0	0	0	0	0	0	0
NF2_Ntrk2.Necab2:90	0	0	0	1	0	0	0	0	0	0	0	0	0	0
NF2_Ntrk2.Necab2:91	0	0	0	1	0	0	0	0	0	0	0	0	0	0
NF2_Ntrk2.Necab2:92	0	0.0274	0	0.9726	0	0	0	0	0	0	0	0	0	0
NF2_Ntrk2.Necab2:93	0	0	0	1	0	0	0	0	0	0	0	0	0	0
NF2_Ntrk2.Necab2:94	0	0	0	1	0	0	0	0	0	0	0	0	0	0
NF2_Ntrk2.Necab2:95	0	0	0	1	0	0	0	0	0	0	0	0	0	0
NF2_Ntrk2.Necab2:96	0	0.1301	0	0.8699	0	0	0	0	0	0	0	0	0	0
NF2_Ntrk2.Necab2:97	0	0	0.0007	0.9836	0	0	0	0	0	0	0	0	0	0.0157
NF2_Ntrk2.Necab2:98	0	0	0.0085	0.9915	0	0	0	0	0	0	0	0	0	0
NF2_Ntrk2.Necab2:99	0	0	0	1	0	0	0	0	0	0	0	0	0	0
NF2_Ntrk2.Necab2:100	0	0	0	1	0	0	0	0	0	0	0	0	0	0
NP_Mrgpra3:1	0	0	0	0	1	0	0	0	0	0	0	0	0	0
NP_Mrgpra3:2	0	0	0	0	0.9882	0	0	0	0.0077	0	0	0	0.0042	0
NP_Mrgpra3:3	0	0	0	0	1	0	0	0	0	0	0	0	0	0
NP_Mrgpra3:4	0	0	0	0	0.9757	0	0	0	0.0243	0	0	0	0	0
NP_Mrgpra3:5	0	0	0	0	1	0	0	0	0	0	0	0	0	0
NP_Mrgpra3:6	0	0	0	0	0.9127	0.0466	0.0002	0	0.0314	0	0	0	0.0091	0
NP_Mrgpra3:7	0	0	0	0	0.957	0.043	0	0	0	0	0	0	0	0
NP_Mrgpra3:8	0	0	0	0	1	0	0	0	0	0	0	0	0	0
NP_Mrgpra3:9	0.0012	0	0	0	0.9794	0	0	0	0.0108	0	0	0	0.0087	0
NP_Mrgpra3:10	0	0	0	0	1	0	0	0	0	0	0	0	0	0
NP_Mrgpra3:11	0	0	0	0	0.9763	0	0	0	0.0237	0	0	0	0	0
NP_Mrgpra3:12	0	0	0	0	0.9883	0	0	0.0117	0	0	0	0	0	0
NP_Mrgpra3:13	0	0	0	0	0.9682	0.0067	0.0006	0	0.0148	0	0	0	0	0.0097
NP_Mrgpra3:14	0	0	0	0	0.985	0.015	0	0	0	0	0	0	0	0
NP_Mrgpra3:15	0	0	0	0	0.9247	0.0753	0	0	0	0	0	0	0	0
NP_Mrgpra3:16	0	0	0	0	0.9978	0	0.0003	0	0.0019	0	0	0	0	0
NP_Mrgpra3:17	0	0	0	0	1	0	0	0	0	0	0	0	0	0
NP_Mrgpra3:18	0	0	0	0	0.9831	0	0	0.0169	0	0	0	0	0	0
NP_Mrgpra3:19	0	0	0	0	1	0	0	0	0	0	0	0	0	0
NP_Mrgpra3:20	0	0	0	0	1	0	0	0	0	0	0	0	0	0
NP_Mrgpra3:21	0	0	0	0	0.8449	0.082	0	0	0.0683	0	0	0	0.0049	0
NP_Mrgpra3:22	0	0	0	0	1	0	0	0	0	0	0	0	0	0
NP_Mrgpra3:23	0	0	0	0	0.9438	0	0	0	0.0539	0	0	0	0.0023	0
NP_Mrgpra3:24	0	0	0	0	0.993	0	0	0	0.007	0	0	0	0	0
NP_Mrgpra3:25	0	0	0	0	0.9989	0	0	0.0011	0	0	0	0	0	0
NP_Mrgpra3:26	0	0	0	0	0.9997	0	0.0003	0	0	0	0	0	0	0
NP_Mrgpra3:27	0	0	0	0	0.9545	0	0.0002	0	0.0453	0	0	0	0	0
NP_Mrgpra3:28	0	0	0	0	0.9994	0	0.0006	0	0	0	0	0	0	0
NP_Mrgpra3:29	0	0	0	0	1	0	0	0	0	0	0	0	0	0
NP_Mrgpra3:30	0	0	0	0	0.9545	0	0	0.0235	0.022	0	0	0	0	0
NP_Mrgpra3:31	0	0	0	0	0.9253	0.0747	0	0	0	0	0	0	0	0
NP_Mrgpra3:32	0	0	0	0	1	0	0	0	0	0	0	0	0	0
NP_Mrgpra3:33	0	0	0	0	0.9943	0	0	0	0.0057	0	0	0	0	0
NP_Mrgpra3:34	0	0	0	0	1	0	0	0	0	0	0	0	0	0
NP_Mrgpra3:35	0	0	0	0	0.9682	0.0245	0.0011	0	0.0062	0	0	0	0	0
NP_Mrgpra3:36	0	0	0	0	0.9796	0.007	0	0	0.0133	0	0	0	0	0
NP_Mrgpra3:37	0	0	0	0	0.9999	0	0.0001	0	0	0	0	0	0	0
NP_Mrgpra3:38	0	0	0	0	1	0	0	0	0	0	0	0	0	0
NP_Mrgpra3:39	0	0	0	0	1	0	0	0	0	0	0	0	0	0
NP_Mrgpra3:40	0	0	0	0	0.9583	0.0306	0.0021	0	0	0	0	0	0	0.009
NP_Mrgpra3:41	0	0	0	0	0.9709	0	0	0	0.0291	0	0	0	0	0
NP_Mrgpra3:42	0	0	0	0	0.9865	0	0	0	0.0135	0	0	0	0	0
NP_Mrgpra3:43	0	0	0	0	1	0	0	0	0	0	0	0	0	0
NP_Mrgpra3:44	0	0	0	0	0.9283	0	0.0007	0	0.0684	0	0	0	0.0027	0
NP_Mrgpra3:45	0	0	0	0	0.9815	0.0179	0.0006	0	0	0	0	0	0	0
NP_Mrgpra3:46	0	0	0	0	0.9723	0	0.0006	0.0271	0	0	0	0	0	0
NP_Mrgpra3:47	0	0	0	0	0.9365	0	0	0	0.0635	0	0	0	0	0
NP_Mrgpra3:48	0	0	0	0	0.9949	0	0	0	0	0	0	0	0.0051	0
NP_Mrgpra3:49	0	0	0	0	0.9778	0	0	0	0.0149	0	0	0	0.0073	0
NP_Mrgpra3:50	0	0	0	0	1	0	0	0	0	0	0	0	0	0
NP_Mrgpra3:51	0	0	0	0	0.9745	0.0207	0.0008	0	0.0015	0	0	0	0.0025	0
NP_Mrgpra3:52	0	0	0	0	0.9991	0	0.0009	0	0	0	0	0	0	0
NP_Mrgpra3:53	0	0	0	0	0.9958	0	0	0	0	0	0	0	0.0042	0
NP_Mrgpra3:54	0	0	0	0	1	0	0	0	0	0	0	0	0	0
NP_Mrgpra3:55	0	0	0	0	1	0	0	0	0	0	0	0	0	0
NP_Mrgpra3:56	0.0007	0	0	0	0.9157	0	0.0003	0	0.0755	0	0	0	0.0078	0
NP_Mrgpra3:57	0	0	0	0	1	0	0	0	0	0	0	0	0	0
NP_Mrgpra3:58	0.0006	0	0	0	0.9043	0.0749	0	0	0.0148	0	0	0	0.0053	0
NP_Mrgpra3:59	0	0	0	0	0.9623	0	0.0012	0.0181	0.0184	0	0	0	0	0
NP_Mrgpra3:60	0	0	0	0	1	0	0	0	0	0	0	0	0	0
NP_Mrgpra3:61	0.0007	0	0	0	0.981	0	0	0	0.0093	0	0	0	0.0034	0.0056
NP_Mrgpra3:62	0	0	0	0	0.9506	0	0	0.0342	0.0152	0	0	0	0	0
NP_Mrgpra3:63	0.001	0	0	0	0.8805	0.0671	0.0058	0	0.0411	0	0	0	0.0045	0
NP_Mrgpra3:64	0.0004	0	0	0	0.9937	0	0	0	0	0	0	0	0.0059	0
NP_Mrgpra3:65	0	0	0	0	0.9942	0.0055	0.0003	0	0	0	0	0	0	0
NP_Mrgpra3:66	0	0	0	0	0.9721	0	0	0	0.0205	0	0	0	0.0074	0
NP_Mrgpra3:67	0	0	0	0	1	0	0	0	0	0	0	0	0	0
NP_Mrgpra3:68	0	0	0	0	1	0	0	0	0	0	0	0	0	0
NP_Mrgpra3:69	0	0	0	0	1	0	0	0	0	0	0	0	0	0
NP_Mrgpra3:70	0	0	0	0	1	0	0	0	0	0	0	0	0	0
NP_Mrgpra3:71	0	0	0	0	1	0	0	0	0	0	0	0	0	0
NP_Mrgpra3:72	0	0	0	0	0.9492	0	0.009	0.0267	0.0152	0	0	0	0	0
NP_Mrgpra3:73	0	0	0	0	1	0	0	0	0	0	0	0	0	0
NP_Mrgpra3:74	0	0	0	0	0.9099	0	0	0.0413	0.0387	0	0	0	0	0.0101
NP_Mrgpra3:75	0	0	0	0	0.9185	0	0	0	0.0815	0	0	0	0	0
NP_Mrgpra3:76	0	0	0	0	0.9421	0	0	0	0.0459	0	0	0	0.012	0
NP_Mrgpra3:77	0	0	0	0	0.9968	0	0.0009	0	0.0024	0	0	0	0	0
NP_Mrgpra3:78	0	0	0	0	1	0	0	0	0	0	0	0	0	0
NP_Mrgpra3:79	0	0	0	0	0.961	0.0368	0.0008	0	0.0014	0	0	0	0	0
NP_Mrgpra3:80	0	0	0	0	0.9962	0.0038	0	0	0	0	0	0	0	0
NP_Mrgpra3:81	0	0	0	0	0.9798	0	0	0	0.0202	0	0	0	0	0
NP_Mrgpra3:82	0.0021	0	0	0	0.8812	0.113	0.0037	0	0	0	0	0	0	0
NP_Mrgpra3:83	0	0	0	0	0.9679	0	0	0	0.0288	0	0	0	0.0033	0
NP_Mrgpra3:84	0	0	0	0	0.9812	0	0.0008	0	0.0181	0	0	0	0	0
NP_Mrgpra3:85	0	0	0	0	1	0	0	0	0	0	0	0	0	0
NP_Mrgpra3:86	0	0	0	0	0.9937	0	0.0001	0	0	0	0	0	0.0062	0
NP_Mrgpra3:87	0	0	0	0	0.9931	0	0	0	0	0	0	0	0.0069	0
NP_Mrgpra3:88	0	0	0	0	1	0	0	0	0	0	0	0	0	0
NP_Mrgpra3:89	0	0	0	0	1	0	0	0	0	0	0	0	0	0
NP_Mrgpra3:90	0	0	0	0	0.9919	0	0	0	0.0081	0	0	0	0	0
NP_Mrgpra3:91	0	0	0	0	0.9151	0	0	0	0.0849	0	0	0	0	0
NP_Mrgpra3:92	0	0	0	0	0.9875	0	0.0001	0	0.0124	0	0	0	0	0
NP_Mrgpra3:93	0	0	0	0	0.9819	0	0.0081	0	0	0	0	0	0	0.0101
NP_Mrgpra3:94	0	0	0	0	0.983	0	0	0	0.017	0	0	0	0	0
NP_Mrgpra3:95	0	0	0	0	0.9677	0	0.0023	0.0241	0.006	0	0	0	0	0
NP_Mrgpra3:96	0	0	0	0	1	0	0	0	0	0	0	0	0	0
NP_Mrgpra3:97	0	0	0	0	1	0	0	0	0	0	0	0	0	0
NP_Mrgpra3:98	0	0	0	0	0.8498	0.1452	0.0019	0	0.0031	0	0	0	0	0
NP_Mrgpra3:99	0	0	0	0	0.9883	0	0.0005	0	0.0076	0	0	0	0.0036	0
NP_Mrgpra3:100	0	0	0	0	0.9696	0	0	0.0304	0	0	0	0	0	0
NP_Mrgprd:1	0	0	0	0	0	1	0	0	0	0	0	0	0	0
NP_Mrgprd:2	0	0	0	0	0	0.9918	0	0	0	0	0	0	0	0.0082
NP_Mrgprd:3	0	0	0	0	0	1	0	0	0	0	0	0	0	0
NP_Mrgprd:4	0	0	0	0	0	1	0	0	0	0	0	0	0	0
NP_Mrgprd:5	0	0	0	0	0	0.9993	0	0	0	0	0	0	0.0007	0
NP_Mrgprd:6	0	0	0	0	0	1	0	0	0	0	0	0	0	0
NP_Mrgprd:7	0	0	0	0	0.0007	0.9905	0	0	0	0	0	0.0088	0	0
NP_Mrgprd:8	0	0	0	0	0	1	0	0	0	0	0	0	0	0
NP_Mrgprd:9	0	0	0	0	0	0.9945	0.0055	0	0	0	0	0	0	0
NP_Mrgprd:10	0	0	0	0	0.0036	0.9964	0	0	0	0	0	0	0	0
NP_Mrgprd:11	0	0	0	0	0	0.9975	0	0	0	0	0	0	0.0025	0
NP_Mrgprd:12	0	0	0	0	0	0.9974	0	0	0	0	0	0	0.0026	0
NP_Mrgprd:13	0	0	0	0	0	0.9135	0	0	0.0585	0	0	0.0001	0	0.0279
NP_Mrgprd:14	0	0	0	0	0	1	0	0	0	0	0	0	0	0
NP_Mrgprd:15	0	0	0	0	0.0263	0.9575	0.0162	0	0	0	0	0	0	0
NP_Mrgprd:16	0	0	0	0	0	1	0	0	0	0	0	0	0	0
NP_Mrgprd:17	0	0	0	0	0	1	0	0	0	0	0	0	0	0
NP_Mrgprd:18	0	0	0	0	0	1	0	0	0	0	0	0	0	0
NP_Mrgprd:19	0	0	0	0	0	1	0	0	0	0	0	0	0	0
NP_Mrgprd:20	0	0	0	0	0	1	0	0	0	0	0	0	0	0
NP_Mrgprd:21	0	0	0	0	0	1	0	0	0	0	0	0	0	0
NP_Mrgprd:22	0	0	0	0	0.0065	0.9776	0	0	0	0	0	0	0.0016	0.0144
NP_Mrgprd:23	0	0	0	0	0	1	0	0	0	0	0	0	0	0
NP_Mrgprd:24	0	0	0	0	0.009	0.9584	0	0	0	0	0	0.0269	0.0057	0
NP_Mrgprd:25	0	0	0	0	0	1	0	0	0	0	0	0	0	0
NP_Mrgprd:26	0	0	0	0	0	1	0	0	0	0	0	0	0	0
NP_Mrgprd:27	0	0	0	0	0	1	0	0	0	0	0	0	0	0
NP_Mrgprd:28	0	0	0	0	0	1	0	0	0	0	0	0	0	0
NP_Mrgprd:29	0	0	0	0	0.0013	0.9452	0.0171	0	0	0	0	0.0026	0.0008	0.0331
NP_Mrgprd:30	0	0	0	0	0	1	0	0	0	0	0	0	0	0
NP_Mrgprd:31	0	0	0	0	0	1	0	0	0	0	0	0	0	0
NP_Mrgprd:32	0	0	0	0	0	0.9953	0	0	0	0	0	0	0.0047	0
NP_Mrgprd:33	0	0	0	0	0	1	0	0	0	0	0	0	0	0
NP_Mrgprd:34	0	0	0	0	0	1	0	0	0	0	0	0	0	0
NP_Mrgprd:35	0	0	0	0	0	1	0	0	0	0	0	0	0	0
NP_Mrgprd:36	0	0	0	0	0	1	0	0	0	0	0	0	0	0
NP_Mrgprd:37	0	0	0	0	0	0.9978	0	0	0	0	0	0	0.0022	0
NP_Mrgprd:38	0	0	0	0	0.0087	0.9913	0	0	0	0	0	0	0	0
NP_Mrgprd:39	0	0	0	0	0.0174	0.9826	0	0	0	0	0	0	0	0
NP_Mrgprd:40	0	0	0	0	0	1	0	0	0	0	0	0	0	0
NP_Mrgprd:41	0	0	0	0	0	1	0	0	0	0	0	0	0	0
NP_Mrgprd:42	0	0	0	0	0.0191	0.9767	0	0	0	0	0	0	0.0042	0
NP_Mrgprd:43	0	0	0	0	0	1	0	0	0	0	0	0	0	0
NP_Mrgprd:44	0	0	0	0	0.0077	0.9377	0	0	0.0352	0	0	0	0	0.0193
NP_Mrgprd:45	0	0	0	0	0	0.93	0	0	0.029	0	0	0	0	0.041
NP_Mrgprd:46	0	0	0	0	0	1	0	0	0	0	0	0	0	0
NP_Mrgprd:47	0	0	0	0	0.0386	0.9562	0	0	0	0	0	0.0052	0	0
NP_Mrgprd:48	0	0	0	0	0.0097	0.9903	0	0	0	0	0	0	0	0
NP_Mrgprd:49	0	0	0	0	0.0051	0.9806	0	0	0	0	0	0	0	0.0143
NP_Mrgprd:50	0	0	0	0	0	1	0	0	0	0	0	0	0	0
NP_Mrgprd:51	0	0	0	0	0	0.9991	0	0	0	0	0	0	0.0009	0
NP_Mrgprd:52	0	0	0	0	0	1	0	0	0	0	0	0	0	0
NP_Mrgprd:53	0	0	0	0	0	0.8981	0.0211	0	0.0453	0	0	0	0.0004	0.0351
NP_Mrgprd:54	0	0	0	0	0.0016	0.9984	0	0	0	0	0	0	0	0
NP_Mrgprd:55	0	0	0	0	0.001	0.999	0	0	0	0	0	0	0	0
NP_Mrgprd:56	0	0	0	0	0	0.9978	0	0	0	0	0	0	0.0022	0
NP_Mrgprd:57	0	0	0	0	0	0.9993	0	0	0	0	0	0	0.0007	0
NP_Mrgprd:58	0	0	0	0	0	1	0	0	0	0	0	0	0	0
NP_Mrgprd:59	0	0	0	0	0	1	0	0	0	0	0	0	0	0
NP_Mrgprd:60	0	0	0	0	0	1	0	0	0	0	0	0	0	0
NP_Mrgprd:61	0	0	0	0	0	1	0	0	0	0	0	0	0	0
NP_Mrgprd:62	0	0	0	0	0	0.9733	0	0	0	0	0	0	0.0002	0.0265
NP_Mrgprd:63	0	0	0	0	0	1	0	0	0	0	0	0	0	0
NP_Mrgprd:64	0	0	0	0	0	0.9997	0	0	0	0	0	0	0	0.0003
NP_Mrgprd:65	0	0	0	0	0	0.9877	0	0	0	0	0	0	0	0.0123
NP_Mrgprd:66	0	0	0	0	0.0315	0.9371	0	0	0	0	0	0.0149	0.0048	0.0117
NP_Mrgprd:67	0	0	0	0	0	1	0	0	0	0	0	0	0	0
NP_Mrgprd:68	0	0	0	0	0	0.9983	0	0	0	0	0	0	0.0017	0
NP_Mrgprd:69	0	0	0	0	0	1	0	0	0	0	0	0	0	0
NP_Mrgprd:70	0	0	0	0	0	0.9783	0	0	0	0	0	0	0.0042	0.0176
NP_Mrgprd:71	0	0	0	0	0	1	0	0	0	0	0	0	0	0
NP_Mrgprd:72	0	0	0	0	0.0076	0.9707	0	0	0	0	0	0	0	0.0217
NP_Mrgprd:73	0	0	0	0	0	1	0	0	0	0	0	0	0	0
NP_Mrgprd:74	0	0	0	0	0	1	0	0	0	0	0	0	0	0
NP_Mrgprd:75	0	0	0	0	0	1	0	0	0	0	0	0	0	0
NP_Mrgprd:76	0	0	0	0	0.0046	0.9619	0.0335	0	0	0	0	0	0	0
NP_Mrgprd:77	0	0	0	0	0	1	0	0	0	0	0	0	0	0
NP_Mrgprd:78	0	0	0	0	0	0.9826	0.0135	0	0	0	0	0	0	0.004
NP_Mrgprd:79	0	0	0	0	0	0.9854	0.0078	0	0	0	0	0	0.0068	0
NP_Mrgprd:80	0	0	0	0	0	1	0	0	0	0	0	0	0	0
NP_Mrgprd:81	0	0	0	0	0	0.9997	0	0	0	0	0	0	0.0003	0
NP_Mrgprd:82	0	0	0	0	0	1	0	0	0	0	0	0	0	0
NP_Mrgprd:83	0.0057	0	0	0	0.0347	0.9518	0	0	0	0	0	0	0.0027	0.0052
NP_Mrgprd:84	0	0	0	0	0.0111	0.9167	0	0	0.0489	0	0	0	0.0001	0.0232
NP_Mrgprd:85	0	0	0	0	0	1	0	0	0	0	0	0	0	0
NP_Mrgprd:86	0	0	0	0	0	1	0	0	0	0	0	0	0	0
NP_Mrgprd:87	0	0	0	0	0	0.9994	0	0	0	0	0	0	0.0006	0
NP_Mrgprd:88	0	0	0	0	0	1	0	0	0	0	0	0	0	0
NP_Mrgprd:89	0	0	0	0	0	1	0	0	0	0	0	0	0	0
NP_Mrgprd:90	0	0	0	0	0.0186	0.9814	0	0	0	0	0	0	0	0
NP_Mrgprd:91	0	0	0	0	0.0043	0.9938	0	0	0	0	0	0	0.002	0
NP_Mrgprd:92	0	0	0	0	0	1	0	0	0	0	0	0	0	0
NP_Mrgprd:93	0	0	0	0	0	1	0	0	0	0	0	0	0	0
NP_Mrgprd:94	0	0	0	0	0	1	0	0	0	0	0	0	0	0
NP_Mrgprd:95	0	0	0	0	0	1	0	0	0	0	0	0	0	0
NP_Mrgprd:96	0	0	0	0	0.0006	0.9994	0	0	0	0	0	0	0	0
NP_Mrgprd:97	0	0	0	0	0	1	0	0	0	0	0	0	0	0
NP_Mrgprd:98	0	0	0	0	0	1	0	0	0	0	0	0	0	0
NP_Mrgprd:99	0	0	0	0	0	1	0	0	0	0	0	0	0	0
NP_Mrgprd:100	0	0	0	0	0	1	0	0	0	0	0	0	0	0
NP_Nts:1	0	0	0	0	0	0	0.9992	0	0	0	0	0.0008	0	0
NP_Nts:2	0	0	0	0	0	0	0.9915	0	0	0	0	0.0085	0	0
NP_Nts:3	0	0	0	0	0	0	1	0	0	0	0	0	0	0
NP_Nts:4	0	0	0	0	0	0	1	0	0	0	0	0	0	0
NP_Nts:5	0	0	0	0	0	0	1	0	0	0	0	0	0	0
NP_Nts:6	0	0	0	0	0	0	1	0	0	0	0	0	0	0
NP_Nts:7	0	0	0	0	0.0138	0	0.9862	0	0	0	0	0	0	0
NP_Nts:8	0	0	0	0	0	0	1	0	0	0	0	0	0	0
NP_Nts:9	0	0	0	0	0	0	1	0	0	0	0	0	0	0
NP_Nts:10	0	0	0	0	0	0	1	0	0	0	0	0	0	0
NP_Nts:11	0	0	0	0	0	0	1	0	0	0	0	0	0	0
NP_Nts:12	0.0016	0	0	0	0	0	0.9984	0	0	0	0	0	0	0
NP_Nts:13	0	0	0	0	0.0143	0	0.9765	0	0	0	0	0.0092	0	0
NP_Nts:14	0	0	0	0	0	0	1	0	0	0	0	0	0	0
NP_Nts:15	0.0003	0	0	0	0	0	0.9798	0	0.02	0	0	0	0	0
NP_Nts:16	0	0	0	0	0	0	1	0	0	0	0	0	0	0
NP_Nts:17	0	0	0	0	0	0	1	0	0	0	0	0	0	0
NP_Nts:18	0	0	0	0	0	0	1	0	0	0	0	0	0	0
NP_Nts:19	0	0	0	0	0	0	0.9957	0	0	0	0	0	0.0043	0
NP_Nts:20	0	0	0	0	0	0	1	0	0	0	0	0	0	0
NP_Nts:21	0	0	0	0	0	0	0.9948	0	0	0	0	0.0052	0	0
NP_Nts:22	0	0	0	0	0	0	1	0	0	0	0	0	0	0
NP_Nts:23	0	0	0	0	0	0	1	0	0	0	0	0	0	0
NP_Nts:24	0	0	0	0	0	0	1	0	0	0	0	0	0	0
NP_Nts:25	0	0	0	0	0	0	1	0	0	0	0	0	0	0
NP_Nts:26	0.0014	0	0	0	0	0	0.9986	0	0	0	0	0	0	0
NP_Nts:27	0	0	0	0	0	0	1	0	0	0	0	0	0	0
NP_Nts:28	0	0	0	0	0	0	1	0	0	0	0	0	0	0
NP_Nts:29	0	0	0	0	0	0	0.9968	0	0	0	0	0	0.0032	0
NP_Nts:30	0	0	0	0	0	0	1	0	0	0	0	0	0	0
NP_Nts:31	0	0	0	0	0	0	1	0	0	0	0	0	0	0
NP_Nts:32	0	0	0	0	0	0	1	0	0	0	0	0	0	0
NP_Nts:33	0	0	0	0	0	0	1	0	0	0	0	0	0	0
NP_Nts:34	0.0001	0	0	0	0	0	0.9923	0	0	0	0	0	0.0075	0
NP_Nts:35	0	0	0	0	0	0	1	0	0	0	0	0	0	0
NP_Nts:36	0	0	0	0	0	0	1	0	0	0	0	0	0	0
NP_Nts:37	0	0	0	0	0	0	1	0	0	0	0	0	0	0
NP_Nts:38	0	0	0	0	0	0	0.9885	0	0.0115	0	0	0	0	0
NP_Nts:39	0	0	0	0	0	0	0.9961	0	0	0	0	0	0.0039	0
NP_Nts:40	0	0	0	0	0	0	1	0	0	0	0	0	0	0
NP_Nts:41	0.0002	0	0	0	0	0	0.9492	0	0.0506	0	0	0	0	0
NP_Nts:42	0	0	0	0	0	0	0.9973	0	0	0	0	0	0.0027	0
NP_Nts:43	0	0	0	0	0	0	1	0	0	0	0	0	0	0
NP_Nts:44	0	0	0	0	0	0	1	0	0	0	0	0	0	0
NP_Nts:45	0	0	0	0	0	0	0.9985	0	0	0	0	0	0.0015	0
NP_Nts:46	0	0	0	0	0	0	1	0	0	0	0	0	0	0
NP_Nts:47	0	0	0	0	0	0	1	0	0	0	0	0	0	0
NP_Nts:48	0	0	0	0	0	0	1	0	0	0	0	0	0	0
NP_Nts:49	0.0001	0	0	0	0.0115	0	0.9846	0	0.0038	0	0	0	0	0
NP_Nts:50	0	0	0	0	0	0	1	0	0	0	0	0	0	0
NP_Nts:51	0	0	0	0	0	0	1	0	0	0	0	0	0	0
NP_Nts:52	0	0	0	0	0	0	1	0	0	0	0	0	0	0
NP_Nts:53	0	0	0	0	0	0	1	0	0	0	0	0	0	0
NP_Nts:54	0	0	0	0	0	0	1	0	0	0	0	0	0	0
NP_Nts:55	0	0	0	0	0	0	1	0	0	0	0	0	0	0
NP_Nts:56	0	0	0	0	0	0	1	0	0	0	0	0	0	0
NP_Nts:57	0	0	0	0	0	0	1	0	0	0	0	0	0	0
NP_Nts:58	0	0	0	0	0	0	1	0	0	0	0	0	0	0
NP_Nts:59	0	0	0	0	0	0	1	0	0	0	0	0	0	0
NP_Nts:60	0	0	0	0	0.0307	0	0.9287	0	0.0406	0	0	0	0	0
NP_Nts:61	0	0	0	0	0	0	1	0	0	0	0	0	0	0
NP_Nts:62	0	0	0	0	0	0	1	0	0	0	0	0	0	0
NP_Nts:63	0	0	0	0	0	0	1	0	0	0	0	0	0	0
NP_Nts:64	0	0	0	0	0	0	0.995	0	0	0	0	0	0.005	0
NP_Nts:65	0	0	0	0	0	0	1	0	0	0	0	0	0	0
NP_Nts:66	0	0	0	0	0	0	1	0	0	0	0	0	0	0
NP_Nts:67	0	0	0	0	0	0	1	0	0	0	0	0	0	0
NP_Nts:68	0	0	0	0	0	0	1	0	0	0	0	0	0	0
NP_Nts:69	0	0	0	0	0	0	1	0	0	0	0	0	0	0
NP_Nts:70	0.0007	0	0	0	0	0	0.9976	0	0.0017	0	0	0	0	0
NP_Nts:71	0	0	0	0	0	0	1	0	0	0	0	0	0	0
NP_Nts:72	0.005	0	0	0	0	0	0.9413	0	0.0537	0	0	0	0	0
NP_Nts:73	0	0	0	0	0.0159	0	0.9763	0	0	0	0	0.0078	0	0
NP_Nts:74	0.0012	0	0	0	0	0	0.9988	0	0	0	0	0	0	0
NP_Nts:75	0	0	0	0	0	0	1	0	0	0	0	0	0	0
NP_Nts:76	0	0	0	0	0	0	1	0	0	0	0	0	0	0
NP_Nts:77	0	0	0	0	0.0159	0	0.9799	0	0	0	0	0.0041	0	0
NP_Nts:78	0	0	0	0	0	0	1	0	0	0	0	0	0	0
NP_Nts:79	0	0	0	0	0	0	0.9974	0	0	0	0	0	0.0026	0
NP_Nts:80	0.0016	0	0	0	0	0	0.9984	0	0	0	0	0	0	0
NP_Nts:81	0	0	0	0	0	0	1	0	0	0	0	0	0	0
NP_Nts:82	0	0	0	0	0	0	1	0	0	0	0	0	0	0
NP_Nts:83	0	0	0	0	0	0	1	0	0	0	0	0	0	0
NP_Nts:84	0.0013	0	0	0	0	0	0.995	0	0	0	0	0	0.0037	0
NP_Nts:85	0	0	0	0	0	0	1	0	0	0	0	0	0	0
NP_Nts:86	0	0	0	0	0	0	1	0	0	0	0	0	0	0
NP_Nts:87	0	0	0	0	0	0	1	0	0	0	0	0	0	0
NP_Nts:88	0	0	0	0	0.0209	0	0.9791	0	0	0	0	0	0	0
NP_Nts:89	0	0	0	0	0	0	1	0	0	0	0	0	0	0
NP_Nts:90	0	0	0	0	0	0	1	0	0	0	0	0	0	0
NP_Nts:91	0	0	0	0	0	0	1	0	0	0	0	0	0	0
NP_Nts:92	0	0	0	0	0.0451	0	0.9386	0	0	0	0	0.0163	0	0
NP_Nts:93	0	0	0	0	0	0	1	0	0	0	0	0	0	0
NP_Nts:94	0	0	0	0	0	0	1	0	0	0	0	0	0	0
NP_Nts:95	0	0	0	0	0	0	0.9976	0	0	0	0	0	0.0024	0
NP_Nts:96	0	0	0	0	0	0	1	0	0	0	0	0	0	0
NP_Nts:97	0	0	0	0	0	0	1	0	0	0	0	0	0	0
NP_Nts:98	0	0	0	0	0	0	0.9987	0	0	0	0	0	0.0013	0
NP_Nts:99	0	0	0	0	0	0	1	0	0	0	0	0	0	0
NP_Nts:100	0	0	0	0	0	0	1	0	0	0	0	0	0	0
PEP1_Dcn:1	0	0	0	0	0	0	0	0.9682	0.0074	0.0244	0	0	0	0
PEP1_Dcn:2	0	0	0	0	0	0	0	0.9425	0.0274	0	0	0	0	0.0301
PEP1_Dcn:3	0	0	0	0	0	0	0	0.7592	0	0	0.2408	0	0	0
PEP1_Dcn:4	0	0	0	0	0	0	0	1	0	0	0	0	0	0
PEP1_Dcn:5	0	0	0	0	0	0.0701	0	0.7793	0	0	0.1468	0	0	0.0038
PEP1_Dcn:6	0	0	0	0	0	0	0	1	0	0	0	0	0	0
PEP1_Dcn:7	0	0	0	0	0	0	0	0.9282	0	0	0.0718	0	0	0
PEP1_Dcn:8	0.0016	0	0	0	0	0	0	0.9984	0	0	0	0	0	0
PEP1_Dcn:9	0	0	0	0	0	0	0	0.9059	0	0.0941	0	0	0	0
PEP1_Dcn:10	0	0	0	0	0	0	0	0.951	0	0.041	0.008	0	0	0
PEP1_Dcn:11	0.0026	0	0	0	0	0	0	0.9923	0	0.0051	0	0	0	0
PEP1_Dcn:12	0.0025	0	0	0	0	0	0	0.9353	0	0	0.0622	0	0	0
PEP1_Dcn:13	0	0	0	0	0	0	0	0.8284	0	0.1139	0	0.0578	0	0
PEP1_Dcn:14	0.0085	0	0	0	0	0	0	0.8346	0	0.1569	0	0	0	0
PEP1_Dcn:15	0	0	0	0	0	0	0	0.9771	0	0	0.0206	0	0.0023	0
PEP1_Dcn:16	0	0	0	0	0	0	0	0.9315	0.0685	0	0	0	0	0
PEP1_Dcn:17	0	0	0	0	0	0	0	0.9095	0.0765	0	0.0139	0	0	0
PEP1_Dcn:18	0	0	0	0	0	0	0	0.8533	0.1007	0.0048	0.0411	0	0	0
PEP1_Dcn:19	0	0	0	0	0	0	0	0.7808	0	0.2192	0	0	0	0
PEP1_Dcn:20	0	0	0	0	0	0	0	1	0	0	0	0	0	0
PEP1_Dcn:21	0	0	0	0	0	0	0	1	0	0	0	0	0	0
PEP1_Dcn:22	0	0	0	0	0	0	0	0.9919	0	0	0	0.0081	0	0
PEP1_Dcn:23	0	0	0	0	0	0	0	1	0	0	0	0	0	0
PEP1_Dcn:24	0.0004	0	0	0	0	0	0	0.965	0	0.0346	0	0	0	0
PEP1_Dcn:25	0	0	0	0	0	0	0	0.7928	0	0.2072	0	0	0	0
PEP1_Dcn:26	0	0	0	0	0	0	0	0.8738	0	0	0.1262	0	0	0
PEP1_Dcn:27	0.0037	0	0	0	0	0	0	0.9963	0	0	0	0	0	0
PEP1_Dcn:28	0	0	0	0	0	0	0	1	0	0	0	0	0	0
PEP1_Dcn:29	0	0	0	0	0	0	0	0.9488	0.0205	0	0.0307	0	0	0
PEP1_Dcn:30	0	0	0	0	0	0.0284	0	0.9635	0	0	0	0	0	0.0081
PEP1_Dcn:31	0	0	0	0	0	0	0	1	0	0	0	0	0	0
PEP1_Dcn:32	0	0	0	0	0	0	0	0.9368	0	0.0632	0	0	0	0
PEP1_Dcn:33	0	0	0	0	0	0	0	0.9013	0	0.0987	0	0	0	0
PEP1_Dcn:34	0	0	0	0	0	0	0	0.8899	0	0.0416	0.0353	0.0333	0	0
PEP1_Dcn:35	0	0	0	0	0	0	0	0.7957	0	0	0.2043	0	0	0
PEP1_Dcn:36	0	0	0	0	0	0	0	0.9207	0.0153	0.0467	0.0174	0	0	0
PEP1_Dcn:37	0	0	0	0	0	0	0	0.9738	0	0.0017	0.0125	0.012	0	0
PEP1_Dcn:38	0	0	0	0	0	0	0	0.8214	0	0.0938	0.0608	0.0241	0	0
PEP1_Dcn:39	0	0	0	0	0	0	0	0.9044	0.0956	0	0	0	0	0
PEP1_Dcn:40	0	0	0	0	0	0	0	1	0	0	0	0	0	0
PEP1_Dcn:41	0	0	0	0	0	0	0	0.9595	0	0	0.0405	0	0	0
PEP1_Dcn:42	0.0039	0	0	0	0	0	0	0.9961	0	0	0	0	0	0
PEP1_Dcn:43	0	0	0	0	0	0	0	0.9964	0	0	0.0036	0	0	0
PEP1_Dcn:44	0.0025	0	0	0	0	0	0	0.7599	0	0.2376	0	0	0	0
PEP1_Dcn:45	0	0	0	0	0	0	0	1	0	0	0	0	0	0
PEP1_Dcn:46	0	0	0	0	0	0	0	0.9734	0.0266	0	0	0	0	0
PEP1_Dcn:47	0	0	0	0	0	0	0	0.8957	0	0.1043	0	0	0	0
PEP1_Dcn:48	0	0	0	0	0	0	0	0.9161	0	0.0086	0.0753	0	0	0
PEP1_Dcn:49	0.0007	0	0	0.0073	0	0	0	0.9655	0	0	0	0	0	0.0266
PEP1_Dcn:50	0	0	0	0	0	0	0	0.8875	0	0.1125	0	0	0	0
PEP1_Dcn:51	0	0	0	0	0	0	0	1	0	0	0	0	0	0
PEP1_Dcn:52	0	0	0	0	0	0	0	0.9595	0	0	0.0405	0	0	0
PEP1_Dcn:53	0	0	0	0	0	0	0	0.8593	0	0.1407	0	0	0	0
PEP1_Dcn:54	0	0	0	0	0	0	0	0.8471	0	0.0216	0.0859	0.0455	0	0
PEP1_Dcn:55	0	0	0	0	0	0	0	0.8995	0.0784	0	0.022	0	0	0
PEP1_Dcn:56	0	0	0	0	0	0	0	1	0	0	0	0	0	0
PEP1_Dcn:57	0	0	0	0	0	0.0862	0	0.8612	0	0.0172	0	0.0355	0	0
PEP1_Dcn:58	0.0006	0	0	0	0	0.0531	0	0.9153	0	0	0	0.0309	0	0
PEP1_Dcn:59	0	0	0	0	0	0	0	0.9144	0	0.042	0	0.0435	0	0
PEP1_Dcn:60	0.0028	0	0	0	0	0	0	0.8747	0	0.1226	0	0	0	0
PEP1_Dcn:61	0.0008	0	0	0	0	0	0	0.8946	0.0116	0	0.0931	0	0	0
PEP1_Dcn:62	0.0004	0	0	0	0	0	0	0.942	0	0.0437	0.0138	0	0	0
PEP1_Dcn:63	0	0	0	0	0	0	0	1	0	0	0	0	0	0
PEP1_Dcn:64	0	0	0	0	0	0	0	0.9275	0	0	0.0725	0	0	0
PEP1_Dcn:65	0	0	0	0	0	0	0	1	0	0	0	0	0	0
PEP1_Dcn:66	0.0026	0	0	0	0	0	0	0.7047	0	0.2161	0	0.0707	0.0059	0
PEP1_Dcn:67	0.003	0	0	0	0	0	0	0.9707	0	0.0263	0	0	0	0
PEP1_Dcn:68	0	0	0	0	0	0	0	0.9385	0	0	0.0615	0	0	0
PEP1_Dcn:69	0	0	0	0	0	0	0	0.9461	0	0.036	0	0.018	0	0
PEP1_Dcn:70	0.0089	0.0222	0.0224	0	0	0	0	0.723	0	0.12	0	0.0975	0.006	0
PEP1_Dcn:71	0	0	0	0	0	0	0	0.8975	0.0141	0.0883	0	0	0	0
PEP1_Dcn:72	0	0	0	0	0	0	0	0.8997	0	0	0.1003	0	0	0
PEP1_Dcn:73	0	0	0	0	0	0	0	0.8626	0	0	0.1374	0	0	0
PEP1_Dcn:74	0.0016	0	0	0	0	0	0	0.973	0	0.0253	0	0	0	0
PEP1_Dcn:75	0	0	0	0	0	0	0	0.816	0	0.184	0	0	0	0
PEP1_Dcn:76	0	0	0	0	0	0	0	1	0	0	0	0	0	0
PEP1_Dcn:77	0	0	0	0	0	0	0	0.9659	0	0	0.0152	0.0189	0	0
PEP1_Dcn:78	0	0	0	0	0	0	0	1	0	0	0	0	0	0
PEP1_Dcn:79	0.0012	0	0	0	0	0	0	0.9988	0	0	0	0	0	0
PEP1_Dcn:80	0	0	0	0	0	0	0	0.7712	0	0.1261	0	0.1027	0	0
PEP1_Dcn:81	0	0	0	0	0	0	0	1	0	0	0	0	0	0
PEP1_Dcn:82	0	0	0	0	0	0	0	0.9583	0	0.0417	0	0	0	0
PEP1_Dcn:83	0	0	0	0	0	0	0	0.8143	0	0.1592	0	0.0265	0	0
PEP1_Dcn:84	0.0021	0	0	0	0	0	0	0.8234	0	0.0181	0.1544	0	0.002	0
PEP1_Dcn:85	0	0	0	0	0	0	0	0.8617	0	0.0638	0.0745	0	0	0
PEP1_Dcn:86	0	0	0	0	0	0	0	1	0	0	0	0	0	0
PEP1_Dcn:87	0	0	0	0	0	0	0	0.9519	0.0308	0	0.0173	0	0	0
PEP1_Dcn:88	0	0	0	0	0	0	0	1	0	0	0	0	0	0
PEP1_Dcn:89	0	0	0	0	0	0	0	0.8974	0	0.0978	0.0048	0	0	0
PEP1_Dcn:90	0	0	0	0	0	0	0	0.9167	0	0	0.0833	0	0	0
PEP1_Dcn:91	0	0	0	0	0	0	0	1	0	0	0	0	0	0
PEP1_Dcn:92	0	0	0	0	0	0	0	0.7818	0	0.1321	0	0.0861	0	0
PEP1_Dcn:93	0	0	0	0	0	0	0	0.9729	0	0.0271	0	0	0	0
PEP1_Dcn:94	0	0	0	0	0	0	0	0.9893	0.0107	0	0	0	0	0
PEP1_Dcn:95	0	0	0	0	0	0	0	1	0	0	0	0	0	0
PEP1_Dcn:96	0	0	0	0	0	0	0	0.8466	0	0.0881	0	0.0653	0	0
PEP1_Dcn:97	0	0	0.0114	0.0161	0	0	0	0.9725	0	0	0	0	0	0
PEP1_Dcn:98	0	0	0	0	0	0	0	0.9286	0	0	0.0714	0	0	0
PEP1_Dcn:99	0	0	0	0	0	0	0	0.8679	0	0	0.1321	0	0	0
PEP1_Dcn:100	0.0028	0	0	0	0	0	0	0.9972	0	0	0	0	0	0
PEP1_S100a11.Tagln2:1	0	0	0	0	0.0904	0.1008	0	0	0.7538	0.0551	0	0	0	0
PEP1_S100a11.Tagln2:2	0.0002	0	0	0	0	0	0	0	0.9777	0.0182	0	0	0.0038	0
PEP1_S100a11.Tagln2:3	0	0	0	0	0	0.0878	0.0005	0	0.9032	0.0034	0	0	0.0051	0
PEP1_S100a11.Tagln2:4	0	0	0	0	0.1393	0.075	0.0244	0	0.761	0	0	0	0.0003	0
PEP1_S100a11.Tagln2:5	0	0	0	0	0.0391	0	0.0069	0	0.954	0	0	0	0	0
PEP1_S100a11.Tagln2:6	0.0007	0	0	0	0	0	0	0	0.9918	0	0	0	0.0075	0
PEP1_S100a11.Tagln2:7	0	0	0	0	0	0	0	0	1	0	0	0	0	0
PEP1_S100a11.Tagln2:8	0	0	0	0	0	0	0.0084	0	0.9916	0	0	0	0	0
PEP1_S100a11.Tagln2:9	0	0	0	0	0	0	0	0	1	0	0	0	0	0
PEP1_S100a11.Tagln2:10	0	0	0	0	0	0	0	0	0.9559	0.0319	0.0122	0	0	0
PEP1_S100a11.Tagln2:11	0	0	0	0	0	0	0	0	0.9601	0	0.0399	0	0	0
PEP1_S100a11.Tagln2:12	0	0	0	0	0.0603	0	0	0	0.8375	0.0569	0.0454	0	0	0
PEP1_S100a11.Tagln2:13	0	0	0	0	0.0831	0	0.0289	0	0.888	0	0	0	0	0
PEP1_S100a11.Tagln2:14	0	0	0	0	0	0	0	0.0375	0.9625	0	0	0	0	0
PEP1_S100a11.Tagln2:15	0.0006	0	0	0	0	0	0	0	0.8868	0.1105	0	0	0.0021	0
PEP1_S100a11.Tagln2:16	0	0	0	0	0	0	0	0	0.9413	0.0587	0	0	0	0
PEP1_S100a11.Tagln2:17	0	0	0	0	0	0	0	0	1	0	0	0	0	0
PEP1_S100a11.Tagln2:18	0	0	0	0	0	0.0816	0	0	0.9097	0.0074	0.0014	0	0	0
PEP1_S100a11.Tagln2:19	0	0	0	0	0	0	0	0	0.9151	0.0705	0.0115	0	0.0029	0
PEP1_S100a11.Tagln2:20	0	0	0	0	0	0	0.036	0	0.9415	0.0225	0	0	0	0
PEP1_S100a11.Tagln2:21	0	0	0	0	0	0	0	0	0.8441	0.1559	0	0	0	0
PEP1_S100a11.Tagln2:22	0	0	0	0	0.0434	0	0	0	0.919	0.0347	0	0	0.0029	0
PEP1_S100a11.Tagln2:23	0	0	0	0	0	0	0.0136	0	0.9455	0.0409	0	0	0	0
PEP1_S100a11.Tagln2:24	0	0	0	0	0	0	0	0	0.9324	0.0578	0	0	0.0098	0
PEP1_S100a11.Tagln2:25	0	0	0	0	0	0.067	0	0.0877	0.8447	0	0	0	0.0007	0
PEP1_S100a11.Tagln2:26	0	0	0	0	0	0	0	0	0.9293	0.0387	0.024	0	0.008	0
PEP1_S100a11.Tagln2:27	0	0	0	0	0	0	0	0	0.941	0.0333	0.0256	0	0	0
PEP1_S100a11.Tagln2:28	0.0001	0	0	0	0	0.089	0	0	0.8246	0.0843	0	0	0.002	0
PEP1_S100a11.Tagln2:29	0	0	0	0	0.0164	0.0808	0	0.0129	0.8878	0	0	0	0.0022	0
PEP1_S100a11.Tagln2:30	0	0	0	0	0	0	0	0	0.9975	0	0	0	0.0025	0
PEP1_S100a11.Tagln2:31	0	0	0	0	0	0	0	0	0.7885	0.0777	0.1294	0	0.0044	0
PEP1_S100a11.Tagln2:32	0	0	0	0	0	0	0	0	0.9112	0.0888	0	0	0	0
PEP1_S100a11.Tagln2:33	0	0	0	0	0	0	0	0	0.97	0.03	0	0	0	0
PEP1_S100a11.Tagln2:34	0	0	0	0	0	0	0.0045	0.016	0.9704	0.0031	0	0	0.006	0
PEP1_S100a11.Tagln2:35	0	0	0	0	0	0	0	0	0.9156	0.0844	0	0	0	0
PEP1_S100a11.Tagln2:36	0.0015	0	0	0	0	0	0	0.0658	0.8623	0	0.0704	0	0	0
PEP1_S100a11.Tagln2:37	0	0	0	0	0	0	0	0	0.9157	0.0182	0.0661	0	0	0
PEP1_S100a11.Tagln2:38	0	0	0	0	0	0	0	0	0.8866	0.0675	0.042	0	0.0039	0
PEP1_S100a11.Tagln2:39	0	0	0	0	0	0.0824	0.014	0.0102	0.8752	0	0	0	0	0.0181
PEP1_S100a11.Tagln2:40	0	0	0	0	0.0796	0	0.0124	0.0585	0.8494	0	0	0	0	0
PEP1_S100a11.Tagln2:41	0	0	0	0	0	0.0624	0	0	0.9336	0	0	0	0	0.004
PEP1_S100a11.Tagln2:42	0	0	0	0	0.0482	0	0	0	0.8747	0.0692	0	0	0.0078	0
PEP1_S100a11.Tagln2:43	0	0	0	0	0.0563	0	0.0032	0	0.8389	0.0448	0	0.0546	0.0021	0
PEP1_S100a11.Tagln2:44	0	0	0	0	0.0145	0.0986	0	0	0.8229	0.064	0	0	0	0
PEP1_S100a11.Tagln2:45	0	0	0	0	0	0	0	0	0.9971	0.0029	0	0	0	0
PEP1_S100a11.Tagln2:46	0.0006	0	0	0	0	0	0	0	0.9753	0	0.0241	0	0	0
PEP1_S100a11.Tagln2:47	0	0	0	0	0	0	0.0195	0	0.9626	0	0.018	0	0	0
PEP1_S100a11.Tagln2:48	0	0	0	0	0	0	0	0	1	0	0	0	0	0
PEP1_S100a11.Tagln2:49	0	0	0	0	0.0453	0	0.005	0	0.9497	0	0	0	0	0
PEP1_S100a11.Tagln2:50	0	0	0	0	0	0	0	0	0.9788	0.0212	0	0	0	0
PEP1_S100a11.Tagln2:51	0	0	0	0	0	0	0	0.0734	0.9266	0	0	0	0	0
PEP1_S100a11.Tagln2:52	0	0	0	0	0.0906	0	0.0025	0	0.907	0	0	0	0	0
PEP1_S100a11.Tagln2:53	0	0	0	0	0	0	0	0	0.8664	0.1319	0	0	0.0017	0
PEP1_S100a11.Tagln2:54	0	0	0	0	0	0	0	0	0.8599	0.071	0.0644	0	0.0048	0
PEP1_S100a11.Tagln2:55	0.0021	0	0	0	0	0	0	0.0207	0.967	0	0	0	0.0103	0
PEP1_S100a11.Tagln2:56	0	0	0	0	0	0	0	0	0.9647	0.0353	0	0	0	0
PEP1_S100a11.Tagln2:57	0.0013	0	0	0	0	0	0	0.0427	0.8527	0.1003	0	0	0.003	0
PEP1_S100a11.Tagln2:58	0	0	0	0	0	0.0691	0	0.0301	0.8837	0	0	0	0	0.0171
PEP1_S100a11.Tagln2:59	0.0009	0	0	0	0	0	0	0.0293	0.9655	0	0	0	0.0043	0
PEP1_S100a11.Tagln2:60	0	0	0	0	0	0	0	0	0.9206	0.0794	0	0	0	0
PEP1_S100a11.Tagln2:61	0	0	0	0	0	0	0.0012	0.0057	0.9931	0	0	0	0	0
PEP1_S100a11.Tagln2:62	0	0	0	0	0	0.0709	0.0023	0	0.9268	0	0	0	0	0
PEP1_S100a11.Tagln2:63	0	0	0	0	0	0	0	0	0.8986	0.0893	0.012	0	0	0
PEP1_S100a11.Tagln2:64	0	0	0	0	0.0945	0	0.0173	0	0.8882	0	0	0	0	0
PEP1_S100a11.Tagln2:65	0	0	0	0	0.0608	0	0.0357	0.0627	0.8408	0	0	0	0	0
PEP1_S100a11.Tagln2:66	0	0	0	0	0	0	0	0.0318	0.9682	0	0	0	0	0
PEP1_S100a11.Tagln2:67	0.0004	0	0	0	0	0	0	0.0232	0.9436	0	0.0281	0	0.0047	0
PEP1_S100a11.Tagln2:68	0	0	0	0	0.0414	0	0	0	0.8505	0.108	0	0	0	0
PEP1_S100a11.Tagln2:69	0	0	0	0	0	0	0	0.0246	0.9754	0	0	0	0	0
PEP1_S100a11.Tagln2:70	0.0014	0	0	0	0	0	0.0247	0.0271	0.9452	0	0	0	0.0017	0
PEP1_S100a11.Tagln2:71	0	0	0	0	0.014	0.0962	0	0	0.8423	0.0419	0.001	0	0.0047	0
PEP1_S100a11.Tagln2:72	0.0034	0	0	0	0	0	0.0016	0.0318	0.9096	0	0.048	0	0.0014	0.0043
PEP1_S100a11.Tagln2:73	0.0003	0	0	0	0	0	0	0.0492	0.8777	0.0727	0	0	0	0
PEP1_S100a11.Tagln2:74	0	0	0	0	0	0	0	0	0.9359	0.0595	0	0	0.0046	0
PEP1_S100a11.Tagln2:75	0	0	0	0	0	0	0	0.0174	0.9666	0.0161	0	0	0	0
PEP1_S100a11.Tagln2:76	0.0004	0	0	0	0	0	0.0158	0.0467	0.905	0	0.0285	0	0.0036	0
PEP1_S100a11.Tagln2:77	0	0	0	0	0	0	0	0	0.9908	0.0092	0	0	0	0
PEP1_S100a11.Tagln2:78	0.0002	0	0	0	0	0.0962	0.0026	0	0.8236	0.0675	0	0	0.0098	0
PEP1_S100a11.Tagln2:79	0	0	0	0	0	0	0	0.0373	0.9576	0	0	0	0.0051	0
PEP1_S100a11.Tagln2:80	0.0007	0	0	0	0	0	0	0	0.9993	0	0	0	0	0
PEP1_S100a11.Tagln2:81	0	0	0	0	0	0	0	0	0.9016	0.0984	0	0	0	0
PEP1_S100a11.Tagln2:82	0	0	0	0	0	0	0.0133	0	0.9293	0.0574	0	0	0	0
PEP1_S100a11.Tagln2:83	0	0	0	0	0.0263	0.0966	0.0327	0.0605	0.784	0	0	0	0	0
PEP1_S100a11.Tagln2:84	0	0	0	0	0	0	0	0	0.8319	0.1586	0	0	0.0095	0
PEP1_S100a11.Tagln2:85	0	0	0	0	0.0971	0	0	0	0.8433	0.047	0.0126	0	0	0
PEP1_S100a11.Tagln2:86	0.0048	0	0	0	0	0	0	0.0307	0.919	0.0374	0	0	0.0081	0
PEP1_S100a11.Tagln2:87	0	0	0	0	0	0	0	0	0.8633	0.0271	0.0966	0	0.013	0
PEP1_S100a11.Tagln2:88	0	0	0	0	0	0	0	0	0.897	0.103	0	0	0	0
PEP1_S100a11.Tagln2:89	0	0	0	0	0	0	0	0.0481	0.9519	0	0	0	0	0
PEP1_S100a11.Tagln2:90	0	0	0	0	0.0939	0	0.0107	0	0.7683	0.0774	0	0.0441	0.0056	0
PEP1_S100a11.Tagln2:91	0	0	0	0	0	0	0.0139	0	0.9861	0	0	0	0	0
PEP1_S100a11.Tagln2:92	0	0	0	0	0	0	0	0	1	0	0	0	0	0
PEP1_S100a11.Tagln2:93	0	0	0	0	0	0	0	0.0283	0.8973	0.0745	0	0	0	0
PEP1_S100a11.Tagln2:94	0.0005	0	0	0	0	0	0	0	0.9861	0	0.0133	0	0	0
PEP1_S100a11.Tagln2:95	0.0001	0	0	0	0	0	0	0	0.9728	0.0121	0.0131	0	0.002	0
PEP1_S100a11.Tagln2:96	0	0	0	0	0	0.0839	0	0	0.9161	0	0	0	0	0
PEP1_S100a11.Tagln2:97	0	0	0	0	0.012	0.128	0	0	0.8171	0.0428	0	0	0	0
PEP1_S100a11.Tagln2:98	0	0	0	0	0	0	0	0	0.9246	0.0626	0	0	0.0129	0
PEP1_S100a11.Tagln2:99	0	0	0	0	0	0	0	0	0.9991	0	0.0009	0	0	0
PEP1_S100a11.Tagln2:100	0	0	0	0	0	0	0	0	0.7924	0.1636	0.0353	0	0.0087	0
PEP1_Slc7a3.Sstr2:1	0	0	0	0	0	0	0	0	0	1	0	0	0	0
PEP1_Slc7a3.Sstr2:2	0	0	0	0	0	0	0	0	0	1	0	0	0	0
PEP1_Slc7a3.Sstr2:3	0	0	0	0	0	0	0	0	0	1	0	0	0	0
PEP1_Slc7a3.Sstr2:4	0.0001	0	0	0	0	0	0	0	0	0.9554	0	0.0446	0	0
PEP1_Slc7a3.Sstr2:5	0	0	0	0	0	0	0	0.1654	0	0.8341	0	0	0.0005	0
PEP1_Slc7a3.Sstr2:6	0	0	0	0	0	0	0	0.0511	0	0.9489	0	0	0	0
PEP1_Slc7a3.Sstr2:7	0	0	0	0	0	0	0	0.0268	0	0.9732	0	0	0	0
PEP1_Slc7a3.Sstr2:8	0	0	0	0	0	0	0	0	0	1	0	0	0	0
PEP1_Slc7a3.Sstr2:9	0.0015	0	0	0	0	0	0	0.0138	0.0501	0.9128	0	0	0	0.0217
PEP1_Slc7a3.Sstr2:10	0	0	0	0	0	0	0	0	0	1	0	0	0	0
PEP1_Slc7a3.Sstr2:11	0	0	0	0	0	0	0	0	0	0.9369	0	0.0631	0	0
PEP1_Slc7a3.Sstr2:12	0	0	0	0	0	0	0	0	0	0.962	0	0.038	0	0
PEP1_Slc7a3.Sstr2:13	0	0	0	0	0	0	0	0	0	1	0	0	0	0
PEP1_Slc7a3.Sstr2:14	0.0014	0	0	0	0	0	0	0	0	0.9326	0	0.066	0	0
PEP1_Slc7a3.Sstr2:15	0	0	0	0	0	0	0	0	0	1	0	0	0	0
PEP1_Slc7a3.Sstr2:16	0	0	0	0	0	0	0	0.073	0	0.927	0	0	0	0
PEP1_Slc7a3.Sstr2:17	0	0	0	0	0	0	0	0.0639	0	0.9361	0	0	0	0
PEP1_Slc7a3.Sstr2:18	0	0	0	0	0	0	0	0	0	1	0	0	0	0
PEP1_Slc7a3.Sstr2:19	0	0	0	0	0	0	0	0	0	1	0	0	0	0
PEP1_Slc7a3.Sstr2:20	0	0	0	0	0	0	0	0	0	0.9997	0	0	0.0003	0
PEP1_Slc7a3.Sstr2:21	0	0	0	0	0	0	0	0	0	1	0	0	0	0
PEP1_Slc7a3.Sstr2:22	0	0	0	0	0	0	0	0	0	1	0	0	0	0
PEP1_Slc7a3.Sstr2:23	0	0	0	0	0	0	0	0	0	0.9571	0	0.0429	0	0
PEP1_Slc7a3.Sstr2:24	0	0	0	0	0	0	0	0.0293	0.0747	0.896	0	0	0	0
PEP1_Slc7a3.Sstr2:25	0	0	0	0	0	0	0	0.1069	0	0.8931	0	0	0	0
PEP1_Slc7a3.Sstr2:26	0	0	0	0	0	0	0	0	0	1	0	0	0	0
PEP1_Slc7a3.Sstr2:27	0	0	0	0	0	0	0	0	0	1	0	0	0	0
PEP1_Slc7a3.Sstr2:28	0	0	0	0	0	0	0.0504	0.0159	0.0404	0.8933	0	0	0	0
PEP1_Slc7a3.Sstr2:29	0	0	0	0	0	0	0	0	0	1	0	0	0	0
PEP1_Slc7a3.Sstr2:30	0	0	0	0	0	0	0	0	0	1	0	0	0	0
PEP1_Slc7a3.Sstr2:31	0	0	0	0	0	0	0	0	0	1	0	0	0	0
PEP1_Slc7a3.Sstr2:32	0.0042	0	0	0	0	0	0	0	0	0.9414	0	0.0544	0	0
PEP1_Slc7a3.Sstr2:33	0	0	0	0	0	0	0	0	0	0.9956	0	0	0.0044	0
PEP1_Slc7a3.Sstr2:34	0	0	0	0	0	0	0	0	0	1	0	0	0	0
PEP1_Slc7a3.Sstr2:35	0	0	0	0	0	0	0	0	0	1	0	0	0	0
PEP1_Slc7a3.Sstr2:36	0	0	0	0	0	0	0	0.0219	0	0.9781	0	0	0	0
PEP1_Slc7a3.Sstr2:37	0	0	0	0	0	0	0	0	0	1	0	0	0	0
PEP1_Slc7a3.Sstr2:38	0.0007	0	0	0	0	0	0	0	0	0.9993	0	0	0	0
PEP1_Slc7a3.Sstr2:39	0	0	0	0	0	0	0	0.0683	0.0697	0.862	0	0	0	0
PEP1_Slc7a3.Sstr2:40	0.0007	0	0.0462	0	0	0	0	0	0	0.9532	0	0	0	0
PEP1_Slc7a3.Sstr2:41	0	0	0	0	0	0	0	0	0	1	0	0	0	0
PEP1_Slc7a3.Sstr2:42	0	0	0	0	0	0	0	0	0	1	0	0	0	0
PEP1_Slc7a3.Sstr2:43	0	0	0	0	0	0	0.0551	0	0	0.9449	0	0	0	0
PEP1_Slc7a3.Sstr2:44	0	0	0	0	0	0	0	0	0	1	0	0	0	0
PEP1_Slc7a3.Sstr2:45	0	0	0	0	0	0	0.0364	0.0491	0	0.9146	0	0	0	0
PEP1_Slc7a3.Sstr2:46	0	0	0	0	0	0	0	0	0	1	0	0	0	0
PEP1_Slc7a3.Sstr2:47	0	0	0	0	0	0	0	0	0	0.986	0	0.014	0	0
PEP1_Slc7a3.Sstr2:48	0	0	0	0	0	0	0	0.0505	0	0.9454	0	0	0.0041	0
PEP1_Slc7a3.Sstr2:49	0	0	0	0	0	0	0	0	0	0.9993	0	0	0.0007	0
PEP1_Slc7a3.Sstr2:50	0	0	0	0	0	0	0	0.021	0.0884	0.8859	0	0	0.0047	0
PEP1_Slc7a3.Sstr2:51	0.0021	0	0	0	0	0	0	0	0	0.9553	0	0.0426	0	0
PEP1_Slc7a3.Sstr2:52	0.0006	0	0	0	0	0	0	0	0.0633	0.9361	0	0	0	0
PEP1_Slc7a3.Sstr2:53	0	0	0	0	0	0	0	0	0	0.9994	0	0	0.0006	0
PEP1_Slc7a3.Sstr2:54	0	0	0	0	0	0	0	0	0.0331	0.9669	0	0	0	0
PEP1_Slc7a3.Sstr2:55	0	0	0	0	0	0	0	0	0	1	0	0	0	0
PEP1_Slc7a3.Sstr2:56	0	0	0	0	0	0	0	0	0	0.9863	0	0.0137	0	0
PEP1_Slc7a3.Sstr2:57	0	0	0	0	0	0	0	0	0	1	0	0	0	0
PEP1_Slc7a3.Sstr2:58	0	0	0	0	0	0	0	0	0	1	0	0	0	0
PEP1_Slc7a3.Sstr2:59	0	0	0	0	0	0	0	0.0694	0.0432	0.8874	0	0	0	0
PEP1_Slc7a3.Sstr2:60	0	0	0	0	0	0	0	0.0799	0.0721	0.848	0	0	0	0
PEP1_Slc7a3.Sstr2:61	0.0042	0	0	0	0	0	0	0.0287	0	0.9671	0	0	0	0
PEP1_Slc7a3.Sstr2:62	0	0	0	0	0	0	0	0.048	0	0.952	0	0	0	0
PEP1_Slc7a3.Sstr2:63	0.0007	0	0	0	0	0	0	0.0052	0	0.9941	0	0	0	0
PEP1_Slc7a3.Sstr2:64	0.0005	0	0	0	0	0	0	0.0024	0.0931	0.8702	0	0	0	0.0339
PEP1_Slc7a3.Sstr2:65	0	0	0	0	0	0	0	0	0	1	0	0	0	0
PEP1_Slc7a3.Sstr2:66	0	0	0	0	0	0	0.0429	0.1154	0	0.8418	0	0	0	0
PEP1_Slc7a3.Sstr2:67	0	0	0	0	0	0	0	0	0	1	0	0	0	0
PEP1_Slc7a3.Sstr2:68	0	0	0	0	0	0	0	0	0	0.9874	0	0.0126	0	0
PEP1_Slc7a3.Sstr2:69	0	0	0	0	0	0	0	0.0422	0	0.9578	0	0	0	0
PEP1_Slc7a3.Sstr2:70	0	0	0	0	0	0	0	0	0	0.9311	0	0.0689	0	0
PEP1_Slc7a3.Sstr2:71	0	0	0	0	0	0	0	0	0	1	0	0	0	0
PEP1_Slc7a3.Sstr2:72	0	0	0	0	0	0	0	0	0	1	0	0	0	0
PEP1_Slc7a3.Sstr2:73	0	0	0	0	0	0	0	0.0268	0	0.9632	0	0.01	0	0
PEP1_Slc7a3.Sstr2:74	0	0	0	0	0	0	0	0	0	0.9657	0	0.0343	0	0
PEP1_Slc7a3.Sstr2:75	0	0	0	0	0	0	0	0	0	0.9604	0	0.0396	0	0
PEP1_Slc7a3.Sstr2:76	0	0	0	0	0	0	0	0.0347	0	0.9653	0	0	0	0
PEP1_Slc7a3.Sstr2:77	0	0	0	0	0	0	0	0	0	1	0	0	0	0
PEP1_Slc7a3.Sstr2:78	0	0	0	0	0	0	0	0	0	0.9343	0	0.0657	0	0
PEP1_Slc7a3.Sstr2:79	0	0	0	0	0	0	0	0	0	1	0	0	0	0
PEP1_Slc7a3.Sstr2:80	0	0	0	0	0	0	0	0.02	0	0.98	0	0	0	0
PEP1_Slc7a3.Sstr2:81	0	0	0	0	0	0	0	0	0	1	0	0	0	0
PEP1_Slc7a3.Sstr2:82	0	0	0	0	0	0	0	0	0	1	0	0	0	0
PEP1_Slc7a3.Sstr2:83	0	0	0	0	0	0	0	0	0.0432	0.9568	0	0	0	0
PEP1_Slc7a3.Sstr2:84	0	0	0	0	0	0	0	0	0	0.9661	0	0.0339	0	0
PEP1_Slc7a3.Sstr2:85	0	0	0	0	0	0	0	0	0	0.9691	0	0.0309	0	0
PEP1_Slc7a3.Sstr2:86	0	0	0	0	0	0	0.0451	0.0126	0	0.9423	0	0	0	0
PEP1_Slc7a3.Sstr2:87	0	0	0	0	0	0	0	0	0	0.9738	0	0.0262	0	0
PEP1_Slc7a3.Sstr2:88	0.0019	0	0	0	0	0	0	0	0	0.987	0	0.0111	0	0
PEP1_Slc7a3.Sstr2:89	0	0	0	0	0	0	0	0	0	1	0	0	0	0
PEP1_Slc7a3.Sstr2:90	0	0	0	0	0	0	0	0	0	1	0	0	0	0
PEP1_Slc7a3.Sstr2:91	0	0	0	0	0	0	0	0	0	1	0	0	0	0
PEP1_Slc7a3.Sstr2:92	0	0	0	0	0	0	0	0	0	0.9842	0	0.0158	0	0
PEP1_Slc7a3.Sstr2:93	0.0001	0	0	0	0	0	0	0.0661	0	0.9338	0	0	0	0
PEP1_Slc7a3.Sstr2:94	0	0	0	0	0	0	0	0	0	1	0	0	0	0
PEP1_Slc7a3.Sstr2:95	0.0013	0	0	0	0	0	0	0	0.0452	0.9534	0	0	0	0
PEP1_Slc7a3.Sstr2:96	0	0	0	0	0	0	0	0	0	1	0	0	0	0
PEP1_Slc7a3.Sstr2:97	0	0	0	0	0	0	0	0	0	0.9965	0	0	0.0035	0
PEP1_Slc7a3.Sstr2:98	0	0	0	0	0	0	0	0.0403	0.0371	0.9226	0	0	0	0
PEP1_Slc7a3.Sstr2:99	0.0021	0	0	0	0	0	0	0.0295	0.0876	0.8606	0	0	0	0.0202
PEP1_Slc7a3.Sstr2:100	0	0	0	0	0	0	0	0	0.0647	0.9353	0	0	0	0
PEP2_Htr3a.Sema5a:1	0	0.0375	0	0	0	0	0	0	0	0.0027	0.9599	0	0	0
PEP2_Htr3a.Sema5a:2	0	0.0489	0	0	0	0	0	0.03	0	0	0.9211	0	0	0
PEP2_Htr3a.Sema5a:3	0	0.0156	0	0	0	0	0	0	0	0	0.9595	0	0	0.0249
PEP2_Htr3a.Sema5a:4	0	0	0	0	0	0	0	0	0	0	1	0	0	0
PEP2_Htr3a.Sema5a:5	0	0.0087	0	0	0	0	0	0	0.1481	0.0599	0.779	0	0.0043	0
PEP2_Htr3a.Sema5a:6	0	0	0	0	0	0	0	0	0	0	1	0	0	0
PEP2_Htr3a.Sema5a:7	0	0	0	0	0.0234	0.0605	0	0	0.0986	0	0.8175	0	0	0
PEP2_Htr3a.Sema5a:8	0	0.0216	0	0	0	0	0	0	0	0	0.9784	0	0	0
PEP2_Htr3a.Sema5a:9	0	0.0367	0	0	0	0.0517	0	0.0502	0	0	0.8614	0	0	0
PEP2_Htr3a.Sema5a:10	0	0.0757	0	0	0	0	0	0.021	0	0	0.9033	0	0	0
PEP2_Htr3a.Sema5a:11	0	0	0	0	0	0	0	0	0	0	1	0	0	0
PEP2_Htr3a.Sema5a:12	0	0	0	0	0	0	0	0	0.0112	0.0477	0.9388	0	0.0023	0
PEP2_Htr3a.Sema5a:13	0.0037	0	0	0	0	0	0	0.0481	0.0854	0	0.8627	0	0	0
PEP2_Htr3a.Sema5a:14	0	0.0354	0	0	0	0	0	0	0	0	0.9646	0	0	0
PEP2_Htr3a.Sema5a:15	0	0	0	0	0	0	0	0	0.1705	0	0.8055	0	0	0.0241
PEP2_Htr3a.Sema5a:16	0	0	0	0	0	0	0	0	0	0	1	0	0	0
PEP2_Htr3a.Sema5a:17	0	0	0	0	0	0	0	0.1021	0.093	0	0.8049	0	0	0
PEP2_Htr3a.Sema5a:18	0	0.0145	0	0	0	0	0	0	0	0	0.9855	0	0	0
PEP2_Htr3a.Sema5a:19	0.0021	0	0	0	0	0	0	0.0257	0	0	0.9722	0	0	0
PEP2_Htr3a.Sema5a:20	0	0.0517	0	0	0	0	0	0	0	0	0.9483	0	0	0
PEP2_Htr3a.Sema5a:21	0	0	0	0	0	0	0	0	0.1174	0	0.8826	0	0	0
PEP2_Htr3a.Sema5a:22	0	0	0	0	0	0	0	0.0615	0	0	0.9385	0	0	0
PEP2_Htr3a.Sema5a:23	0.0014	0	0	0	0	0	0	0.0315	0.01	0	0.9571	0	0	0
PEP2_Htr3a.Sema5a:24	0	0	0	0	0	0	0	0	0	0	1	0	0	0
PEP2_Htr3a.Sema5a:25	0	0.0263	0	0	0	0	0	0	0	0	0.9737	0	0	0
PEP2_Htr3a.Sema5a:26	0	0.0576	0	0	0	0	0	0	0	0	0.9424	0	0	0
PEP2_Htr3a.Sema5a:27	0	0	0	0	0	0	0	0	0	0	1	0	0	0
PEP2_Htr3a.Sema5a:28	0	0.0875	0	0	0	0	0	0	0	0	0.9119	0	0.0006	0
PEP2_Htr3a.Sema5a:29	0	0	0	0	0	0	0	0.0762	0	0	0.9238	0	0	0
PEP2_Htr3a.Sema5a:30	0.001	0.0085	0	0	0	0	0	0.0086	0	0	0.9819	0	0	0
PEP2_Htr3a.Sema5a:31	0	0	0	0	0	0	0	0.0027	0	0	0.9973	0	0	0
PEP2_Htr3a.Sema5a:32	0	0	0	0	0	0	0	0	0.0569	0	0.9146	0	0.0047	0.0239
PEP2_Htr3a.Sema5a:33	0	0	0	0	0	0	0	0	0	0	1	0	0	0
PEP2_Htr3a.Sema5a:34	0	0	0	0	0	0	0	0	0.0107	0	0.9893	0	0	0
PEP2_Htr3a.Sema5a:35	0.0003	0	0	0	0	0	0	0	0	0	0.9997	0	0	0
PEP2_Htr3a.Sema5a:36	0.0009	0	0	0	0	0.1529	0	0	0.0021	0	0.7961	0	0.0027	0.0452
PEP2_Htr3a.Sema5a:37	0	0.0287	0	0	0	0	0	0.0961	0	0	0.8752	0	0	0
PEP2_Htr3a.Sema5a:38	0	0	0	0	0	0	0	0	0	0	1	0	0	0
PEP2_Htr3a.Sema5a:39	0.0047	0	0	0	0	0	0	0.1536	0	0	0.8418	0	0	0
PEP2_Htr3a.Sema5a:40	0	0	0	0	0	0	0	0.0062	0	0.091	0.9028	0	0	0
PEP2_Htr3a.Sema5a:41	0	0	0	0	0	0	0	0.0618	0	0	0.9382	0	0	0
PEP2_Htr3a.Sema5a:42	0	0	0	0	0.0656	0	0	0	0	0.0103	0.9193	0	0.0048	0
PEP2_Htr3a.Sema5a:43	0	0	0	0	0	0	0	0	0	0	1	0	0	0
PEP2_Htr3a.Sema5a:44	0	0	0	0	0	0	0	0	0.0873	0	0.9127	0	0	0
PEP2_Htr3a.Sema5a:45	0	0	0	0	0	0	0	0	0.1259	0	0.8693	0	0.0048	0
PEP2_Htr3a.Sema5a:46	0	0.0326	0	0	0	0	0	0	0.0406	0	0.9268	0	0	0
PEP2_Htr3a.Sema5a:47	0	0	0	0	0.0566	0	0	0	0	0.0213	0.8613	0.0608	0	0
PEP2_Htr3a.Sema5a:48	0.0008	0.0088	0	0	0	0	0	0	0	0	0.9904	0	0	0
PEP2_Htr3a.Sema5a:49	0	0	0	0	0	0	0	0	0	0	1	0	0	0
PEP2_Htr3a.Sema5a:50	0	0.0876	0	0	0	0	0	0.0661	0	0	0.8463	0	0	0
PEP2_Htr3a.Sema5a:51	0	0	0	0	0	0.0579	0	0	0.131	0	0.8112	0	0	0
PEP2_Htr3a.Sema5a:52	0	0	0	0	0	0	0	0.0095	0	0	0.9905	0	0	0
PEP2_Htr3a.Sema5a:53	0	0.0504	0	0	0	0	0	0	0	0	0.9496	0	0	0
PEP2_Htr3a.Sema5a:54	0	0.0267	0	0	0	0	0	0	0	0	0.9733	0	0	0
PEP2_Htr3a.Sema5a:55	0	0	0	0	0	0	0	0	0	0	0.9956	0	0.0044	0
PEP2_Htr3a.Sema5a:56	0	0	0	0	0	0	0	0	0	0	1	0	0	0
PEP2_Htr3a.Sema5a:57	0	0.0324	0	0	0	0	0	0	0	0	0.9676	0	0	0
PEP2_Htr3a.Sema5a:58	0	0.0369	0	0	0	0	0	0	0	0	0.9631	0	0	0
PEP2_Htr3a.Sema5a:59	0	0.1166	0	0	0	0	0	0.0159	0	0	0.8675	0	0	0
PEP2_Htr3a.Sema5a:60	0	0.0969	0	0	0	0	0	0	0	0	0.9031	0	0	0
PEP2_Htr3a.Sema5a:61	0	0	0	0	0	0	0	0	0.0089	0	0.9864	0	0.0048	0
PEP2_Htr3a.Sema5a:62	0	0	0	0	0	0	0	0	0.0217	0	0.9506	0	0.0071	0.0206
PEP2_Htr3a.Sema5a:63	0	0	0	0	0	0	0	0	0	0	1	0	0	0
PEP2_Htr3a.Sema5a:64	0	0	0	0	0	0	0	0.0912	0.0139	0	0.8949	0	0	0
PEP2_Htr3a.Sema5a:65	0	0	0	0	0	0.0265	0	0.0094	0	0	0.9641	0	0	0
PEP2_Htr3a.Sema5a:66	0	0.069	0	0	0	0	0	0	0	0	0.931	0	0	0
PEP2_Htr3a.Sema5a:67	0	0	0	0	0	0	0	0	0.1274	0	0.8726	0	0	0
PEP2_Htr3a.Sema5a:68	0	0	0	0	0	0	0	0	0	0	1	0	0	0
PEP2_Htr3a.Sema5a:69	0.0001	0.0268	0	0	0	0	0	0	0	0	0.973	0	0	0
PEP2_Htr3a.Sema5a:70	0	0	0	0	0	0	0	0	0	0	1	0	0	0
PEP2_Htr3a.Sema5a:71	0.0016	0	0	0	0	0	0	0	0	0	0.9984	0	0	0
PEP2_Htr3a.Sema5a:72	0	0	0	0	0	0	0	0	0	0.0013	0.9987	0	0	0
PEP2_Htr3a.Sema5a:73	0	0.1306	0	0	0	0	0	0	0	0	0.8694	0	0	0
PEP2_Htr3a.Sema5a:74	0.0006	0.0327	0	0	0	0	0	0.0225	0.044	0.0352	0.8651	0	0	0
PEP2_Htr3a.Sema5a:75	0	0	0	0	0.0367	0.0938	0	0	0.058	0.0362	0.7693	0	0.006	0
PEP2_Htr3a.Sema5a:76	0	0.011	0	0	0	0.1268	0	0	0	0	0.8578	0	0.0044	0
PEP2_Htr3a.Sema5a:77	0	0.0115	0	0	0	0	0	0.0185	0	0	0.97	0	0	0
PEP2_Htr3a.Sema5a:78	0	0	0	0	0	0	0	0	0.0367	0.0511	0.9103	0	0.0019	0
PEP2_Htr3a.Sema5a:79	0.0002	0	0	0	0	0	0	0	0	0.0471	0.9526	0	0	0
PEP2_Htr3a.Sema5a:80	0	0	0	0	0	0	0	0	0	0	1	0	0	0
PEP2_Htr3a.Sema5a:81	0	0.0659	0	0	0	0	0	0	0	0	0.9341	0	0	0
PEP2_Htr3a.Sema5a:82	0	0	0	0	0	0	0	0	0	0	1	0	0	0
PEP2_Htr3a.Sema5a:83	0	0.0198	0	0	0	0	0	0	0	0.021	0.9591	0	0	0
PEP2_Htr3a.Sema5a:84	0	0	0	0	0	0	0	0	0	0	1	0	0	0
PEP2_Htr3a.Sema5a:85	0	0	0	0	0	0	0	0	0	0	1	0	0	0
PEP2_Htr3a.Sema5a:86	0	0.0511	0	0	0	0	0	0	0	0	0.9489	0	0	0
PEP2_Htr3a.Sema5a:87	0	0.0103	0	0	0	0	0	0	0	0	0.9897	0	0	0
PEP2_Htr3a.Sema5a:88	0	0	0	0	0	0	0	0.0544	0	0	0.9456	0	0	0
PEP2_Htr3a.Sema5a:89	0	0	0	0	0	0	0	0	0	0	1	0	0	0
PEP2_Htr3a.Sema5a:90	0.0011	0	0	0	0	0	0	0	0	0	0.9989	0	0	0
PEP2_Htr3a.Sema5a:91	0	0	0	0	0	0.0688	0	0.036	0.0906	0	0.7994	0	0	0.0052
PEP2_Htr3a.Sema5a:92	0	0	0	0	0	0	0	0	0	0	0.9994	0	0.0006	0
PEP2_Htr3a.Sema5a:93	0	0.0614	0	0	0	0	0	0	0	0	0.9386	0	0	0
PEP2_Htr3a.Sema5a:94	0	0.0124	0	0	0	0	0	0	0	0	0.9817	0	0.0059	0
PEP2_Htr3a.Sema5a:95	0	0	0	0	0	0	0	0	0.0115	0	0.9863	0	0.0022	0
PEP2_Htr3a.Sema5a:96	0	0	0	0	0	0	0	0	0.1033	0	0.8967	0	0	0
PEP2_Htr3a.Sema5a:97	0	0	0	0	0	0	0	0	0	0	1	0	0	0
PEP2_Htr3a.Sema5a:98	0	0	0	0	0	0	0	0.0963	0.026	0.0592	0.8185	0	0	0
PEP2_Htr3a.Sema5a:99	0	0	0	0	0	0	0	0.0158	0.0062	0.0812	0.8969	0	0	0
PEP2_Htr3a.Sema5a:100	0	0	0	0	0	0	0	0.0392	0.1262	0	0.8346	0	0	0
PEP3_Trpm8:1	0	0	0	0	0	0	0	0	0	0.0121	0	0.9879	0	0
PEP3_Trpm8:2	0	0	0	0	0	0	0	0	0	0	0	1	0	0
PEP3_Trpm8:3	0	0	0.0219	0	0	0	0	0	0	0.0162	0	0.9619	0	0
PEP3_Trpm8:4	0	0	0	0	0	0	0	0	0	0.0226	0	0.9774	0	0
PEP3_Trpm8:5	0	0	0	0	0	0	0.0008	0	0	0	0	0.9992	0	0
PEP3_Trpm8:6	0.0005	0	0.01	0	0	0	0	0.0427	0	0.0169	0	0.9272	0.0027	0
PEP3_Trpm8:7	0.0012	0	0.0277	0	0	0	0	0	0	0.0206	0	0.9498	0.0008	0
PEP3_Trpm8:8	0.0011	0	0	0	0	0	0.0063	0	0	0.0747	0	0.9174	0.0005	0
PEP3_Trpm8:9	0	0	0	0	0	0	0.0002	0	0	0	0	0.9998	0	0
PEP3_Trpm8:10	0	0	0	0	0	0	0	0	0	0	0	1	0	0
PEP3_Trpm8:11	0	0	0.0073	0	0	0	0	0	0	0	0	0.9927	0	0
PEP3_Trpm8:12	0	0	0	0	0	0	0	0	0	0	0	1	0	0
PEP3_Trpm8:13	0	0	0.0942	0	0	0	0	0	0	0.0204	0	0.8854	0	0
PEP3_Trpm8:14	0	0	0	0	0	0	0	0	0	0	0	1	0	0
PEP3_Trpm8:15	0	0	0.0214	0	0	0	0	0	0	0	0	0.9786	0	0
PEP3_Trpm8:16	0	0	0.0432	0	0	0	0	0	0	0.0127	0	0.9361	0.008	0
PEP3_Trpm8:17	0	0	0	0	0	0	0	0	0	0	0	1	0	0
PEP3_Trpm8:18	0	0	0	0	0	0	0	0	0	0	0	1	0	0
PEP3_Trpm8:19	0	0	0	0	0	0	0	0	0	0.0041	0	0.9959	0	0
PEP3_Trpm8:20	0	0	0.0262	0	0	0	0	0	0	0	0	0.9738	0	0
PEP3_Trpm8:21	0	0	0	0	0	0	0	0	0	0.0035	0	0.9965	0	0
PEP3_Trpm8:22	0	0	0	0	0	0	0	0	0	0	0	1	0	0
PEP3_Trpm8:23	0.0023	0	0	0	0	0	0	0	0	0.0438	0	0.9496	0.0043	0
PEP3_Trpm8:24	0	0	0	0	0	0	0	0	0	0	0	1	0	0
PEP3_Trpm8:25	0	0	0	0	0	0	0	0	0	0	0	1	0	0
PEP3_Trpm8:26	0	0	0	0	0	0	0	0	0	0	0	1	0	0
PEP3_Trpm8:27	0	0	0.0466	0	0	0	0	0	0	0.0088	0	0.9447	0	0
PEP3_Trpm8:28	0.0001	0	0	0	0	0	0	0	0	0	0	0.9999	0	0
PEP3_Trpm8:29	0.0003	0	0	0	0	0	0	0	0	0.0122	0	0.9874	0	0
PEP3_Trpm8:30	0	0	0.0158	0	0	0	0	0	0	0	0	0.9825	0.0017	0
PEP3_Trpm8:31	0	0	0	0	0	0	0	0	0	0	0	1	0	0
PEP3_Trpm8:32	0	0	0	0	0	0	0	0	0	0	0	1	0	0
PEP3_Trpm8:33	0	0	0	0	0	0	0	0	0	0	0	1	0	0
PEP3_Trpm8:34	0	0	0.0331	0	0	0	0	0	0	0.0866	0	0.8803	0	0
PEP3_Trpm8:35	0.0039	0	0	0	0	0	0	0	0	0.0357	0	0.9604	0	0
PEP3_Trpm8:36	0.0003	0	0.076	0	0	0	0	0.0552	0	0	0	0.8685	0	0
PEP3_Trpm8:37	0	0	0.0708	0	0	0	0	0	0	0.0295	0	0.8996	0	0
PEP3_Trpm8:38	0	0	0	0	0	0	0	0	0	0.0607	0	0.9393	0	0
PEP3_Trpm8:39	0	0	0	0	0	0	0	0	0	0	0	1	0	0
PEP3_Trpm8:40	0	0	0	0	0	0	0	0	0	0	0	1	0	0
PEP3_Trpm8:41	0	0	0	0	0	0	0	0	0	0.0183	0	0.9817	0	0
PEP3_Trpm8:42	0	0	0.0256	0	0	0	0	0	0	0	0	0.9744	0	0
PEP3_Trpm8:43	0.0005	0	0	0	0	0	0	0	0	0	0	0.9995	0	0
PEP3_Trpm8:44	0	0	0.0264	0	0	0	0	0	0	0.0283	0	0.9452	0	0
PEP3_Trpm8:45	0	0	0.0596	0	0	0	0	0	0	0	0	0.9189	0	0.0215
PEP3_Trpm8:46	0	0	0	0	0	0	0	0	0	0.0007	0	0.9993	0	0
PEP3_Trpm8:47	0.0005	0	0	0	0	0	0	0	0	0.0257	0	0.9652	0.0086	0
PEP3_Trpm8:48	0	0	0	0	0	0	0	0	0	0.0391	0	0.9609	0	0
PEP3_Trpm8:49	0	0	0	0	0	0	0	0.0149	0	0	0	0.9851	0	0
PEP3_Trpm8:50	0.0026	0	0	0	0	0	0	0	0	0.0357	0	0.9581	0.0037	0
PEP3_Trpm8:51	0.0002	0	0	0	0	0	0	0	0	0	0	0.9998	0	0
PEP3_Trpm8:52	0.0006	0	0	0	0	0	0	0.0045	0	0	0	0.9793	0.0023	0.0132
PEP3_Trpm8:53	0	0	0	0	0	0	0	0	0	0	0	1	0	0
PEP3_Trpm8:54	0.0006	0	0.0271	0	0	0	0	0	0	0.0177	0	0.9546	0	0
PEP3_Trpm8:55	0	0	0	0	0	0	0	0	0	0	0	1	0	0
PEP3_Trpm8:56	0	0	0.0351	0	0	0	0	0.04	0	0	0	0.9249	0	0
PEP3_Trpm8:57	0	0	0	0	0	0	0	0	0	0	0	1	0	0
PEP3_Trpm8:58	0.0067	0	0	0	0	0	0	0	0	0.0495	0	0.9438	0	0
PEP3_Trpm8:59	0	0	0	0	0	0	0	0	0	0	0	0.9981	0.0019	0
PEP3_Trpm8:60	0	0	0.016	0	0	0	0	0	0	0	0	0.984	0	0
PEP3_Trpm8:61	0	0	0	0	0	0	0	0	0	0.0641	0	0.9359	0	0
PEP3_Trpm8:62	0	0	0.0158	0	0	0	0	0	0	0	0	0.9842	0	0
PEP3_Trpm8:63	0	0	0	0	0	0	0	0	0	0.0554	0	0.9446	0	0
PEP3_Trpm8:64	0	0	0	0	0	0	0	0	0	0	0	1	0	0
PEP3_Trpm8:65	0	0	0	0	0	0	0	0	0	0.0146	0	0.9854	0	0
PEP3_Trpm8:66	0	0	0	0	0	0	0	0	0	0.0559	0	0.9441	0	0
PEP3_Trpm8:67	0	0	0.03	0	0	0	0	0	0	0	0	0.97	0	0
PEP3_Trpm8:68	0	0	0	0	0	0	0	0	0	0	0	1	0	0
PEP3_Trpm8:69	0	0	0.0267	0	0	0	0	0	0	0	0	0.9733	0	0
PEP3_Trpm8:70	0	0	0.0076	0	0	0	0	0.0139	0	0	0	0.9785	0	0
PEP3_Trpm8:71	0	0	0	0	0	0	0	0	0	0	0	1	0	0
PEP3_Trpm8:72	0.0014	0	0	0	0	0	0	0	0	0	0	0.9965	0.0021	0
PEP3_Trpm8:73	0	0	0	0	0	0	0	0	0	0	0	1	0	0
PEP3_Trpm8:74	0.001	0	0.0512	0	0	0	0	0	0	0.0201	0	0.9255	0.0021	0
PEP3_Trpm8:75	0	0	0	0	0	0	0	0	0	0.0197	0	0.9803	0	0
PEP3_Trpm8:76	0	0	0	0	0	0	0	0	0	0	0	1	0	0
PEP3_Trpm8:77	0.0009	0	0	0	0	0	0	0	0	0	0	0.9991	0	0
PEP3_Trpm8:78	0	0	0	0	0	0	0	0	0	0	0	1	0	0
PEP3_Trpm8:79	0	0	0.0279	0	0	0	0	0	0	0	0	0.9721	0	0
PEP3_Trpm8:80	0	0	0	0	0	0	0	0	0	0	0	1	0	0
PEP3_Trpm8:81	0	0	0	0	0	0	0	0	0	0.063	0	0.937	0	0
PEP3_Trpm8:82	0	0	0	0	0	0	0	0	0	0	0	1	0	0
PEP3_Trpm8:83	0	0	0	0	0	0	0	0	0	0	0	1	0	0
PEP3_Trpm8:84	0	0	0.0344	0	0	0	0	0	0	0	0	0.9656	0	0
PEP3_Trpm8:85	0.002	0	0.0334	0	0	0	0	0	0	0	0	0.9645	0	0
PEP3_Trpm8:86	0	0	0	0	0	0	0	0.0891	0	0	0	0.9109	0	0
PEP3_Trpm8:87	0	0	0.0238	0	0	0	0	0	0	0	0	0.9762	0	0
PEP3_Trpm8:88	0	0	0.02	0	0	0	0	0	0	0	0	0.98	0	0
PEP3_Trpm8:89	0	0	0	0	0	0	0	0	0	0.0059	0	0.9941	0	0
PEP3_Trpm8:90	0	0	0	0	0	0	0	0	0	0	0	1	0	0
PEP3_Trpm8:91	0	0	0	0	0	0	0	0	0	0.0128	0	0.9857	0.0014	0
PEP3_Trpm8:92	0	0	0	0	0	0	0	0.084	0	0.0175	0	0.8985	0	0
PEP3_Trpm8:93	0	0	0	0	0	0	0	0	0	0	0	1	0	0
PEP3_Trpm8:94	0	0	0	0	0	0	0	0	0	0	0	1	0	0
PEP3_Trpm8:95	0.0016	0	0	0	0	0	0	0	0	0.0522	0	0.9462	0	0
PEP3_Trpm8:96	0	0	0	0	0	0	0	0	0	0	0	0.9996	0.0004	0
PEP3_Trpm8:97	0.0003	0	0	0	0	0	0	0	0	0	0	0.9997	0	0
PEP3_Trpm8:98	0	0	0	0	0	0	0	0	0	0	0	1	0	0
PEP3_Trpm8:99	0	0	0	0	0	0	0	0	0	0	0	1	0	0
PEP3_Trpm8:100	0	0	0.0043	0	0	0	0	0	0	0	0	0.9957	0	0
satellite.glia:1	0	0.0237	0.0063	0	0	0	0	0	0	0.0066	0	0	0.9635	0
satellite.glia:2	0	0	0	0	0	0	0	0	0	0	0	0	1	0
satellite.glia:3	0.0241	0	0	0	0	0	0	0	0	0	0	0	0.9759	0
satellite.glia:4	0	0	0	0	0	0	0	0	0	0	0	0	1	0
satellite.glia:5	0.0575	0	0	0	0	0	0	0	0	0	0	0	0.9425	0
satellite.glia:6	0	0	0	0	0	0	0	0	0	0	0	0	1	0
satellite.glia:7	0	0	0	0	0	0	0	0	0	0	0	0	1	0
satellite.glia:8	0	0	0	0	0	0	0	0	0	0	0	0	1	0
satellite.glia:9	0	0	0	0	0	0	0	0	0	0	0	0	1	0
satellite.glia:10	0	0	0.0173	0	0	0.0168	0	0	0	0.0089	0	0	0.957	0
satellite.glia:11	0.0148	0	0	0	0	0	0	0	0	0	0	0	0.9852	0
satellite.glia:12	0.0216	0	0	0	0	0	0	0	0	0	0	0	0.9784	0
satellite.glia:13	0	0	0	0	0	0	0	0	0	0	0	0	1	0
satellite.glia:14	0	0	0.0157	0	0	0	0	0	0	0.0087	0	0	0.9756	0
satellite.glia:15	0.025	0	0	0	0	0	0	0	0	0	0	0	0.975	0
satellite.glia:16	0	0	0	0	0	0	0	0	0	0	0	0	1	0
satellite.glia:17	0	0	0	0	0	0	0	0	0	0	0	0	1	0
satellite.glia:18	0	0	0	0	0	0	0	0	0	0	0	0	1	0
satellite.glia:19	0	0	0	0	0	0	0	0	0	0	0	0	1	0
satellite.glia:20	0.0012	0	0	0	0	0	0	0	0	0	0	0	0.9988	0
satellite.glia:21	0	0	0	0	0	0	0	0	0	0	0	0	1	0
satellite.glia:22	0.0314	0	0	0	0	0	0.0064	0	0	0	0	0	0.9623	0
satellite.glia:23	0.0008	0	0	0	0	0	0	0	0	0	0	0	0.9992	0
satellite.glia:24	0.0338	0	0	0	0	0	0	0	0	0	0	0	0.9662	0
satellite.glia:25	0	0	0	0	0	0	0	0	0	0	0	0	1	0
satellite.glia:26	0	0	0	0	0	0	0	0	0	0	0	0	1	0
satellite.glia:27	0	0	0	0	0	0	0	0	0	0	0	0	1	0
satellite.glia:28	0	0	0	0	0	0	0	0	0	0	0	0	1	0
satellite.glia:29	0	0	0	0	0	0	0	0	0	0	0	0	1	0
satellite.glia:30	0.0162	0	0	0	0	0	0	0	0	0	0	0	0.9838	0
satellite.glia:31	0.0593	0	0	0	0	0	0	0	0	0	0	0	0.9407	0
satellite.glia:32	0	0	0	0	0	0	0	0	0	0	0	0	1	0
satellite.glia:33	0.0083	0	0	0	0	0	0	0	0	0	0	0	0.9917	0
satellite.glia:34	0.0104	0	0	0	0	0	0	0	0	0	0	0	0.9896	0
satellite.glia:35	0	0	0	0	0	0	0	0	0	0	0	0	1	0
satellite.glia:36	0	0	0	0	0	0	0	0	0	0	0	0	1	0
satellite.glia:37	0.0088	0	0	0	0	0	0	0	0	0	0	0	0.9912	0
satellite.glia:38	0	0	0	0	0	0	0	0	0	0	0	0	1	0
satellite.glia:39	0.0566	0	0	0	0	0	0	0	0	0	0	0	0.9434	0
satellite.glia:40	0	0	0	0	0	0	0	0	0	0	0	0	1	0
satellite.glia:41	0	0	0	0	0	0	0	0	0	0	0	0	1	0
satellite.glia:42	0.0337	0	0	0	0	0	0	0	0	0	0	0	0.9663	0
satellite.glia:43	0.0237	0	0	0	0	0	0	0	0	0	0	0	0.9763	0
satellite.glia:44	0	0	0	0	0	0	0	0	0	0.0135	0	0	0.9865	0
satellite.glia:45	0	0	0	0	0	0	0	0	0	0	0	0	1	0
satellite.glia:46	0	0	0	0	0	0	0	0	0	0	0	0	1	0
satellite.glia:47	0.0005	0	0	0	0	0	0	0	0	0	0	0	0.9995	0
satellite.glia:48	0.0034	0	0	0	0	0	0	0	0	0	0	0	0.9966	0
satellite.glia:49	0	0	0	0	0	0	0	0	0	0	0	0	1	0
satellite.glia:50	0	0	0	0	0	0	0	0	0	0	0	0	1	0
satellite.glia:51	0.0124	0	0	0	0	0	0	0	0	0	0	0	0.9876	0
satellite.glia:52	0.0141	0	0	0	0	0	0	0	0	0	0	0	0.9859	0
satellite.glia:53	0.0092	0	0	0	0	0	0	0	0	0	0	0	0.9908	0
satellite.glia:54	0.0008	0	0.0136	0	0	0	0	0	0	0	0	0	0.9856	0
satellite.glia:55	0	0	0	0	0	0	0	0	0	0	0	0	1	0
satellite.glia:56	0.0453	0	0	0	0	0	0	0	0	0	0	0	0.9547	0
satellite.glia:57	0	0	0	0	0	0	0	0	0	0	0	0	1	0
satellite.glia:58	0	0	0	0	0	0	0	0	0	0.0284	0	0	0.9716	0
satellite.glia:59	0	0	0	0	0	0	0	0	0	0	0	0	1	0
satellite.glia:60	0	0	0	0	0	0	0	0	0	0	0	0	1	0
satellite.glia:61	0	0	0	0	0	0	0	0	0	0	0	0	1	0
satellite.glia:62	0.0024	0	0	0	0	0	0	0	0	0	0	0	0.9976	0
satellite.glia:63	0.0154	0	0	0	0	0	0	0	0	0	0	0	0.9846	0
satellite.glia:64	0	0	0.0231	0	0	0.0125	0	0	0	0.0076	0	0	0.9568	0
satellite.glia:65	0	0	0	0	0	0	0	0	0	0	0	0	1	0
satellite.glia:66	0	0	0	0	0	0	0	0	0	0	0	0	1	0
satellite.glia:67	0.0004	0	0	0	0	0	0	0	0	0	0	0	0.9996	0
satellite.glia:68	0	0	0	0	0	0	0	0	0	0	0	0	1	0
satellite.glia:69	0.0049	0	0	0	0	0	0	0	0	0	0	0	0.9951	0
satellite.glia:70	0.0051	0	0	0	0	0	0	0	0	0	0	0	0.9949	0
satellite.glia:71	0.0023	0	0	0	0	0	0	0	0	0	0	0	0.9977	0
satellite.glia:72	0.0166	0	0	0	0	0	0	0	0	0	0	0	0.9834	0
satellite.glia:73	0	0	0	0	0	0	0	0	0	0	0	0	1	0
satellite.glia:74	0	0	0	0	0	0	0	0	0	0	0	0	1	0
satellite.glia:75	0	0	0	0	0	0	0	0	0	0	0	0	1	0
satellite.glia:76	0	0	0	0	0	0	0	0	0	0	0	0	1	0
satellite.glia:77	0.0011	0	0	0	0	0	0	0	0	0	0	0	0.9989	0
satellite.glia:78	0.0014	0	0	0	0	0	0	0	0	0	0	0	0.9986	0
satellite.glia:79	0	0	0	0	0	0	0	0	0	0	0	0	1	0
satellite.glia:80	0.009	0	0	0	0	0	0	0	0	0	0	0	0.991	0
satellite.glia:81	0	0	0	0	0	0	0	0	0	0	0	0	1	0
satellite.glia:82	0	0	0	0	0	0	0	0	0	0	0	0	1	0
satellite.glia:83	0	0	0	0	0	0	0	0	0	0	0	0	1	0
satellite.glia:84	0	0	0	0	0	0	0	0	0	0	0	0	1	0
satellite.glia:85	0.0273	0	0	0	0	0	0	0	0	0	0	0	0.9727	0
satellite.glia:86	0	0	0	0	0	0	0	0	0	0	0	0	1	0
satellite.glia:87	0	0	0	0	0	0	0	0	0	0	0	0	1	0
satellite.glia:88	0	0	0	0	0	0	0	0	0	0	0	0	1	0
satellite.glia:89	0	0	0	0	0	0	0	0	0	0	0	0	1	0
satellite.glia:90	0	0	0	0	0	0	0	0	0	0	0	0	1	0
satellite.glia:91	0.0078	0	0.016	0	0	0	0	0	0	0	0	0	0.9761	0
satellite.glia:92	0.0073	0	0	0	0	0	0	0	0	0	0	0	0.9927	0
satellite.glia:93	0	0	0.0147	0	0	0	0	0	0	0.0024	0	0	0.9829	0
satellite.glia:94	0.0443	0	0	0	0	0	0	0	0	0	0	0	0.9557	0
satellite.glia:95	0	0	0	0	0	0	0	0	0	0	0	0	1	0
satellite.glia:96	0	0	0	0	0	0	0	0	0	0	0	0	1	0
satellite.glia:97	0	0	0	0	0	0	0	0	0	0	0	0	1	0
satellite.glia:98	0	0	0	0	0	0	0	0	0	0	0	0	1	0
satellite.glia:99	0	0	0	0	0	0	0	0	0	0	0	0	1	0
satellite.glia:100	0	0	0	0	0	0	0	0	0	0	0	0	1	0
Th:1	0	0	0	0	0.0028	0.0122	0	0	0	0	0	0.0196	0	0.9654
Th:2	0	0	0	0.0106	0.0102	0.0985	0	0	0	0	0	0.0686	0	0.8121
Th:3	0	0	0	0	0	0	0	0	0	0	0	0.0109	0	0.9891
Th:4	0	0	0	0.0108	0.0432	0	0.0287	0	0	0	0.0001	0	0	0.9171
Th:5	0	0	0	0	0	0	0	0	0	0	0	0	0	1
Th:6	0	0	0	0.0101	0	0.0372	0	0	0	0	0	0.0383	0	0.9144
Th:7	0	0	0	0	0	0	0	0	0	0	0	0	0	1
Th:8	0	0	0	0	0	0	0	0	0	0	0	0	0	1
Th:9	0	0	0	0	0.0076	0	0	0	0	0	0	0.0068	0	0.9855
Th:10	0	0	0	0	0	0	0	0	0	0	0	0	0	1
Th:11	0	0	0	0	0	0	0	0	0	0	0	0.0211	0	0.9789
Th:12	0	0	0	0	0	0	0	0	0	0	0	0	0.009	0.991
Th:13	0	0	0	0	0	0	0	0	0	0	0	0	0	1
Th:14	0	0	0	0	0	0	0	0	0	0	0.0005	0	0	0.9995
Th:15	0.0007	0	0	0	0	0	0	0	0	0	0	0	0	0.9993
Th:16	0	0	0	0	0	0	0	0	0	0	0	0	0	1
Th:17	0	0	0	0	0	0.0219	0	0	0	0	0	0.0441	0	0.934
Th:18	0	0	0	0	0	0	0	0	0	0	0	0.0233	0	0.9767
Th:19	0	0	0	0	0	0	0	0	0	0	0	0	0	1
Th:20	0	0	0	0	0	0.0044	0	0	0	0	0	0	0	0.9956
Th:21	0	0	0	0	0	0	0	0	0	0	0	0	0	1
Th:22	0.0013	0	0	0	0	0.0086	0	0	0	0	0	0.0105	0	0.9796
Th:23	0.0002	0	0	0	0	0	0	0	0	0	0	0	0	0.9998
Th:24	0	0	0	0	0	0	0	0	0	0	0	0	0	1
Th:25	0	0	0	0.0219	0	0.0153	0	0	0	0	0	0.0286	0	0.9343
Th:26	0	0	0	0	0	0.0163	0	0	0	0	0	0.0077	0	0.976
Th:27	0	0	0	0	0	0	0	0	0	0	0.0162	0.0359	0	0.9479
Th:28	0	0	0	0	0	0	0.0198	0	0	0	0	0	0	0.9802
Th:29	0	0	0	0	0	0	0	0	0	0	0	0	0	1
Th:30	0	0	0	0	0	0	0	0	0	0	0	0	0	1
Th:31	0	0	0	0	0	0	0	0	0	0	0	0	0	1
Th:32	0	0	0	0	0	0	0	0	0	0	0	0	0	1
Th:33	0	0	0	0	0	0	0	0	0	0	0	0	0	1
Th:34	0.0002	0	0	0.0216	0	0	0	0	0	0	0	0.0008	0	0.9774
Th:35	0	0	0	0	0	0.0066	0	0	0	0	0	0.0307	0	0.9627
Th:36	0	0	0	0	0	0	0	0	0	0	0	0	0	1
Th:37	0	0	0	0.0034	0.0039	0	0	0	0	0	0	0	0	0.9927
Th:38	0	0	0	0	0	0	0.019	0	0	0	0.0057	0	0	0.9753
Th:39	0	0	0	0	0	0	0	0	0	0	0	0	0	1
Th:40	0.0003	0	0	0	0	0	0	0	0	0	0	0	0	0.9997
Th:41	0	0	0	0	0	0	0	0	0	0	0	0	0	1
Th:42	0	0	0	0	0	0.0363	0	0	0	0	0	0.0517	0	0.9121
Th:43	0	0	0	0	0.0172	0	0	0	0	0	0	0.0523	0	0.9306
Th:44	0	0	0	0.0067	0	0	0	0	0	0	0	0	0	0.9933
Th:45	0	0	0	0	0	0	0	0	0	0	0.002	0	0	0.998
Th:46	0.0002	0	0	0	0	0	0	0	0	0	0	0.012	0.0101	0.9778
Th:47	0	0	0	0	0	0	0	0	0	0	0	0	0	1
Th:48	0	0	0	0	0	0	0	0	0	0	0	0	0	1
Th:49	0	0	0	0	0	0	0	0	0	0	0.0192	0.0006	0	0.9802
Th:50	0	0	0	0	0.0059	0.0248	0.0417	0	0	0	0	0.0339	0	0.8937
Th:51	0	0	0	0	0	0	0	0	0	0	0	0	0	1
Th:52	0	0	0	0	0	0	0	0	0	0	0	0.0607	0	0.9393
Th:53	0	0	0	0	0	0	0	0	0	0	0.0184	0.033	0	0.9486
Th:54	0	0	0	0.0062	0	0	0	0	0	0	0	0.0258	0	0.9681
Th:55	0	0	0	0.0145	0.0225	0.0193	0	0	0	0	0	0.0128	0	0.9309
Th:56	0	0	0	0	0	0	0	0	0	0	0	0	0	1
Th:57	0	0	0	0	0	0	0	0	0	0	0	0.0109	0	0.9891
Th:58	0	0	0	0	0	0	0	0	0	0	0	0	0	1
Th:59	0	0	0	0	0	0	0	0	0	0	0	0	0	1
Th:60	0	0	0	0	0	0	0	0	0	0	0	0	0	1
Th:61	0.0002	0	0	0	0	0	0	0	0	0	0	0	0	0.9998
Th:62	0	0	0	0.0123	0	0	0	0	0	0	0	0	0.0041	0.9836
Th:63	0.0029	0	0	0	0	0	0	0	0	0	0	0	0	0.9971
Th:64	0	0	0	0	0	0	0	0	0	0	0	0.003	0	0.997
Th:65	0.0017	0	0	0	0	0	0	0	0	0	0.0001	0	0	0.9983
Th:66	0	0	0	0	0.0017	0	0	0	0	0	0	0.0165	0	0.9818
Th:67	0	0	0	0	0	0	0	0	0	0	0	0	0	1
Th:68	0	0	0	0	0	0.0041	0	0	0	0	0	0	0	0.9959
Th:69	0	0	0	0.0436	0	0.0349	0	0	0	0	0	0.0516	0	0.8698
Th:70	0	0	0	0.0059	0.002	0	0	0	0	0	0	0	0	0.9921
Th:71	0	0	0	0	0	0.0059	0	0	0	0	0.0027	0.0879	0	0.9035
Th:72	0	0	0	0	0	0	0	0	0	0	0	0.0151	0	0.9849
Th:73	0.0007	0	0	0.0034	0	0.009	0	0	0	0	0	0.028	0	0.959
Th:74	0	0	0	0	0.008	0	0	0	0	0	0.0025	0	0	0.9895
Th:75	0	0	0	0.0113	0	0.0009	0	0	0	0	0	0	0	0.9878
Th:76	0	0	0	0	0	0	0	0	0	0	0	0	0	1
Th:77	0	0	0	0	0	0	0	0	0	0	0	0	0	1
Th:78	0	0	0	0	0	0.0607	0	0	0	0	0	0.0819	0	0.8574
Th:79	0	0	0	0	0	0	0	0	0	0	0.0037	0	0	0.9963
Th:80	0.0007	0	0	0	0	0	0	0	0	0	0	0	0	0.9993
Th:81	0	0	0	0	0	0	0	0	0	0	0	0	0	1
Th:82	0	0	0	0.0195	0	0.0129	0	0	0	0	0	0.0237	0	0.9439
Th:83	0	0	0	0	0.0129	0.0434	0	0	0	0	0	0.0564	0.0027	0.8844
Th:84	0	0	0	0	0.0029	0	0	0	0	0	0	0.0004	0	0.9967
Th:85	0	0	0	0	0	0	0.0218	0	0	0	0	0	0	0.9782
Th:86	0	0	0	0.0142	0	0	0	0	0	0	0.0008	0.0259	0.0043	0.9547
Th:87	0	0	0	0	0	0	0	0	0	0	0	0	0	1
Th:88	0	0	0	0.013	0	0.0056	0	0	0	0	0	0	0.0035	0.978
Th:89	0	0	0	0.0325	0.0064	0.045	0	0	0	0	0	0.0162	0.0022	0.8978
Th:90	0	0	0	0	0.0127	0	0	0	0	0	0	0	0	0.9873
Th:91	0	0	0	0	0	0	0	0	0	0	0	0	0	1
Th:92	0	0	0	0	0	0	0	0	0	0	0	0	0	1
Th:93	0	0	0	0.0156	0.0079	0.0141	0.0177	0	0	0	0	0	0	0.9447
Th:94	0	0	0	0.0107	0	0.0117	0	0	0	0	0	0.0195	0	0.9582
Th:95	0	0	0	0	0	0.0097	0	0	0	0	0	0.0103	0	0.9801
Th:96	0	0	0	0	0	0	0	0	0	0	0	0	0	1
Th:97	0	0	0	0.0055	0	0	0	0	0	0	0	0	0	0.9945
Th:98	0	0	0	0	0	0	0	0	0	0	0	0.0141	0	0.9859
Th:99	0	0	0	0	0.0113	0	0	0	0	0	0	0.0011	0	0.9876
Th:100	0	0	0	0	0	0.0087	0	0	0	0	0	0.0224	0	0.9689
NP_Mrgpra3-NP_Mrgprd-NP_Nts_scheme0:1	0	0	0	0	0.4135	0.3363	0.2502	0	0	0	0	0	0	0
NP_Mrgpra3-NP_Mrgprd-NP_Nts_scheme0:2	0	0	0	0	0.3813	0.4392	0.1782	0	0	0	0	0	0.0013	0
NP_Mrgpra3-NP_Mrgprd-NP_Nts_scheme0:3	0	0	0	0	0.3587	0.4465	0.1948	0	0	0	0	0	0	0
NP_Mrgpra3-NP_Mrgprd-NP_Nts_scheme0:4	0	0	0	0	0.355	0.4626	0.1805	0	0	0	0	0	0.002	0
NP_Mrgpra3-NP_Mrgprd-NP_Nts_scheme0:5	0	0	0	0	0.357	0.413	0.2227	0	0.0072	0	0	0	0	0
NP_Mrgpra3-NP_Mrgprd-NP_Nts_scheme0:6	0	0	0	0	0.362	0.4368	0.2012	0	0	0	0	0	0	0
NP_Mrgpra3-NP_Mrgprd-NP_Nts_scheme0:7	0	0	0	0	0.3843	0.3994	0.215	0	0.0004	0	0	0	0.0008	0
NP_Mrgpra3-NP_Mrgprd-NP_Nts_scheme0:8	0	0	0	0	0.3622	0.4197	0.2181	0	0	0	0	0	0	0
NP_Mrgpra3-NP_Mrgprd-NP_Nts_scheme0:9	0	0	0	0	0.3742	0.4763	0.1496	0	0	0	0	0	0	0
NP_Mrgpra3-NP_Mrgprd-NP_Nts_scheme0:10	0	0	0	0	0.3492	0.4367	0.212	0	0	0	0	0	0.0021	0
NP_Mrgpra3-NP_Mrgprd-NP_Nts_scheme0:11	0	0	0	0	0.3853	0.4221	0.1926	0	0	0	0	0	0	0
NP_Mrgpra3-NP_Mrgprd-NP_Nts_scheme0:12	0	0	0	0	0.3488	0.4386	0.2126	0	0	0	0	0	0	0
NP_Mrgpra3-NP_Mrgprd-NP_Nts_scheme0:13	0	0	0	0	0.3624	0.4462	0.1907	0	0.0007	0	0	0	0	0
NP_Mrgpra3-NP_Mrgprd-NP_Nts_scheme0:14	0	0	0	0	0.3278	0.3906	0.2575	0	0.0017	0	0	0	0.0007	0.0218
NP_Mrgpra3-NP_Mrgprd-NP_Nts_scheme0:15	0	0	0	0	0.4142	0.3794	0.2062	0	0	0	0	0	0.0002	0
NP_Mrgpra3-NP_Mrgprd-NP_Nts_scheme0:16	0	0	0	0	0.3578	0.4886	0.1536	0	0	0	0	0	0	0
NP_Mrgpra3-NP_Mrgprd-NP_Nts_scheme0:17	0	0	0	0	0.416	0.3652	0.2172	0	0	0	0	0	0.0017	0
NP_Mrgpra3-NP_Mrgprd-NP_Nts_scheme0:18	0	0	0	0	0.3232	0.4313	0.2335	0	0.0116	0	0	0	0.0003	0
NP_Mrgpra3-NP_Mrgprd-NP_Nts_scheme0:19	0	0	0	0	0.3754	0.3919	0.2327	0	0	0	0	0	0	0
NP_Mrgpra3-NP_Mrgprd-NP_Nts_scheme0:20	0	0	0	0	0.3927	0.3949	0.2041	0	0.0082	0	0	0	0	0
NP_Mrgpra3-NP_Mrgprd-NP_Nts_scheme0:21	0	0	0	0	0.3781	0.3983	0.2236	0	0	0	0	0	0	0
NP_Mrgpra3-NP_Mrgprd-NP_Nts_scheme0:22	0	0	0	0	0.3242	0.4199	0.2515	0	0.0022	0	0	0	0.0022	0
NP_Mrgpra3-NP_Mrgprd-NP_Nts_scheme0:23	0	0	0	0	0.3358	0.4408	0.2216	0	0	0	0	0	0.0018	0
NP_Mrgpra3-NP_Mrgprd-NP_Nts_scheme0:24	0	0	0	0	0.3381	0.4521	0.2034	0	0	0.0064	0	0	0	0
NP_Mrgpra3-NP_Mrgprd-NP_Nts_scheme0:25	0	0	0	0	0.3845	0.4177	0.1978	0	0	0	0	0	0	0
NP_Mrgpra3-NP_Mrgprd-NP_Nts_scheme0:26	0	0	0	0	0.3208	0.4231	0.2383	0	0.0178	0	0	0	0	0
NP_Mrgpra3-NP_Mrgprd-NP_Nts_scheme0:27	0	0	0	0	0.3133	0.4693	0.2165	0	0	0	0	0	0.0009	0
NP_Mrgpra3-NP_Mrgprd-NP_Nts_scheme0:28	0	0	0	0	0.4084	0.4026	0.1889	0	0	0	0	0	0	0
NP_Mrgpra3-NP_Mrgprd-NP_Nts_scheme0:29	0	0	0	0	0.334	0.4303	0.2357	0	0	0	0	0	0	0
NP_Mrgpra3-NP_Mrgprd-NP_Nts_scheme0:30	0	0	0	0	0.4011	0.3943	0.2037	0	0	0	0	0	0.0009	0
NP_Mrgpra3-NP_Mrgprd-NP_Nts_scheme0:31	0	0	0	0	0.3584	0.4411	0.2005	0	0	0	0	0	0	0
NP_Mrgpra3-NP_Mrgprd-NP_Nts_scheme0:32	0	0	0	0	0.2843	0.5013	0.2084	0	0.0061	0	0	0	0	0
NP_Mrgpra3-NP_Mrgprd-NP_Nts_scheme0:33	0	0	0	0	0.3502	0.4332	0.1995	0	0.0049	0.0025	0	0	0	0.0096
NP_Mrgpra3-NP_Mrgprd-NP_Nts_scheme0:34	0	0	0	0	0.434	0.3397	0.2263	0	0	0	0	0	0	0
NP_Mrgpra3-NP_Mrgprd-NP_Nts_scheme0:35	0	0	0	0	0.365	0.4637	0.1713	0	0	0	0	0	0	0
NP_Mrgpra3-NP_Mrgprd-NP_Nts_scheme0:36	0	0	0	0	0.3532	0.4207	0.226	0	0	0	0	0	0	0
NP_Mrgpra3-NP_Mrgprd-NP_Nts_scheme0:37	0	0	0	0	0.3518	0.4002	0.2443	0	0.0037	0	0	0	0	0
NP_Mrgpra3-NP_Mrgprd-NP_Nts_scheme0:38	0.0006	0	0	0	0.3096	0.4576	0.2307	0	0	0.0011	0	0	0.0004	0
NP_Mrgpra3-NP_Mrgprd-NP_Nts_scheme0:39	0.0003	0	0	0	0.3648	0.4431	0.1907	0	0	0	0	0	0.0011	0
NP_Mrgpra3-NP_Mrgprd-NP_Nts_scheme0:40	0	0	0	0	0.3343	0.418	0.2478	0	0	0	0	0	0	0
NP_Mrgpra3-NP_Mrgprd-NP_Nts_scheme0:41	0	0	0	0	0.3939	0.3088	0.2751	0	0.0223	0	0	0	0	0
NP_Mrgpra3-NP_Mrgprd-NP_Nts_scheme0:42	0	0	0	0	0.4521	0.3066	0.2407	0	0.0006	0	0	0	0	0
NP_Mrgpra3-NP_Mrgprd-NP_Nts_scheme0:43	0	0	0	0	0.3424	0.4202	0.2231	0	0.0144	0	0	0	0	0
NP_Mrgpra3-NP_Mrgprd-NP_Nts_scheme0:44	0	0	0	0	0.3129	0.4518	0.234	0	0	0	0	0	0.0013	0
NP_Mrgpra3-NP_Mrgprd-NP_Nts_scheme0:45	0	0	0	0	0.4043	0.4042	0.1915	0	0	0	0	0	0	0
NP_Mrgpra3-NP_Mrgprd-NP_Nts_scheme0:46	0.0011	0	0	0	0.3947	0.369	0.2234	0	0.0108	0	0	0	0.0009	0
NP_Mrgpra3-NP_Mrgprd-NP_Nts_scheme0:47	0	0	0	0	0.3773	0.4151	0.2073	0	0	0	0	0	0.0003	0
NP_Mrgpra3-NP_Mrgprd-NP_Nts_scheme0:48	0	0	0	0	0.3323	0.4383	0.2294	0	0	0	0	0	0	0
NP_Mrgpra3-NP_Mrgprd-NP_Nts_scheme0:49	0	0	0	0	0.4475	0.3503	0.2017	0	0	0	0	0	0.0005	0
NP_Mrgpra3-NP_Mrgprd-NP_Nts_scheme0:50	0	0	0	0	0.3954	0.4252	0.1701	0	0	0	0	0	0.0038	0.0054
NP_Mrgpra3-NP_Mrgprd-NP_Nts_scheme0:51	0.0004	0	0	0	0.3252	0.4195	0.2215	0	0.0187	0	0	0	0	0.0147
NP_Mrgpra3-NP_Mrgprd-NP_Nts_scheme0:52	0	0	0	0	0.3822	0.406	0.2118	0	0	0	0	0	0	0
NP_Mrgpra3-NP_Mrgprd-NP_Nts_scheme0:53	0	0	0	0	0.3683	0.4173	0.2145	0	0	0	0	0	0	0
NP_Mrgpra3-NP_Mrgprd-NP_Nts_scheme0:54	0	0	0	0	0.3685	0.4252	0.2063	0	0	0	0	0	0	0
NP_Mrgpra3-NP_Mrgprd-NP_Nts_scheme0:55	0	0	0	0	0.3539	0.4146	0.2315	0	0	0	0	0	0	0
NP_Mrgpra3-NP_Mrgprd-NP_Nts_scheme0:56	0	0	0	0	0.3497	0.3825	0.2678	0	0	0	0	0	0	0
NP_Mrgpra3-NP_Mrgprd-NP_Nts_scheme0:57	0	0	0	0	0.3467	0.4636	0.1897	0	0	0	0	0	0	0
NP_Mrgpra3-NP_Mrgprd-NP_Nts_scheme0:58	0	0	0	0	0.3434	0.4091	0.2435	0	0.002	0	0	0	0.0021	0
NP_Mrgpra3-NP_Mrgprd-NP_Nts_scheme0:59	0	0	0	0	0.3204	0.467	0.2067	0	0.0046	0	0	0	0.0014	0
NP_Mrgpra3-NP_Mrgprd-NP_Nts_scheme0:60	0	0	0	0	0.3978	0.3901	0.2119	0	0	0	0	0	0.0001	0
NP_Mrgpra3-NP_Mrgprd-NP_Nts_scheme0:61	0	0	0	0	0.3609	0.4552	0.1839	0	0	0	0	0	0	0
NP_Mrgpra3-NP_Mrgprd-NP_Nts_scheme0:62	0	0	0	0	0.3759	0.4054	0.2187	0	0	0	0	0	0	0
NP_Mrgpra3-NP_Mrgprd-NP_Nts_scheme0:63	0	0	0	0	0.3662	0.4489	0.1849	0	0	0	0	0	0	0
NP_Mrgpra3-NP_Mrgprd-NP_Nts_scheme0:64	0	0	0	0	0.3793	0.4074	0.2133	0	0	0	0	0	0	0
NP_Mrgpra3-NP_Mrgprd-NP_Nts_scheme0:65	0	0	0	0	0.3524	0.4581	0.1895	0	0	0	0	0	0	0
NP_Mrgpra3-NP_Mrgprd-NP_Nts_scheme0:66	0.0003	0	0	0	0.3585	0.3843	0.2298	0	0.0162	0	0	0	0	0.0109
NP_Mrgpra3-NP_Mrgprd-NP_Nts_scheme0:67	0	0	0	0	0.3452	0.4314	0.2234	0	0	0	0	0	0	0
NP_Mrgpra3-NP_Mrgprd-NP_Nts_scheme0:68	0	0	0	0	0.3449	0.4402	0.2149	0	0	0	0	0	0	0
NP_Mrgpra3-NP_Mrgprd-NP_Nts_scheme0:69	0	0	0	0	0.281	0.494	0.2247	0	0	0	0	0	0.0003	0
NP_Mrgpra3-NP_Mrgprd-NP_Nts_scheme0:70	0	0	0	0	0.4019	0.3802	0.2178	0	0	0	0	0	0	0
NP_Mrgpra3-NP_Mrgprd-NP_Nts_scheme0:71	0	0	0	0	0.3265	0.5109	0.1626	0	0	0	0	0	0	0
NP_Mrgpra3-NP_Mrgprd-NP_Nts_scheme0:72	0.0002	0	0	0	0.3552	0.4361	0.2085	0	0	0	0	0	0	0
NP_Mrgpra3-NP_Mrgprd-NP_Nts_scheme0:73	0	0	0	0	0.3339	0.4501	0.216	0	0	0	0	0	0	0
NP_Mrgpra3-NP_Mrgprd-NP_Nts_scheme0:74	0	0	0	0	0.322	0.476	0.202	0	0	0	0	0	0	0
NP_Mrgpra3-NP_Mrgprd-NP_Nts_scheme0:75	0	0	0	0	0.3226	0.4581	0.2184	0	0	0	0	0	0.0008	0
NP_Mrgpra3-NP_Mrgprd-NP_Nts_scheme0:76	0	0	0	0	0.3404	0.4618	0.1978	0	0	0	0	0	0	0
NP_Mrgpra3-NP_Mrgprd-NP_Nts_scheme0:77	0	0	0	0	0.3051	0.4789	0.2161	0	0	0	0	0	0	0
NP_Mrgpra3-NP_Mrgprd-NP_Nts_scheme0:78	0	0	0	0	0.3956	0.3915	0.213	0	0	0	0	0	0	0
NP_Mrgpra3-NP_Mrgprd-NP_Nts_scheme0:79	0	0	0	0	0.3719	0.4189	0.2093	0	0	0	0	0	0	0
NP_Mrgpra3-NP_Mrgprd-NP_Nts_scheme0:80	0	0	0	0	0.3999	0.4007	0.1993	0	0	0	0	0	0	0
NP_Mrgpra3-NP_Mrgprd-NP_Nts_scheme0:81	0.0005	0	0	0	0.3799	0.4137	0.1999	0	0	0.0041	0	0	0.002	0
NP_Mrgpra3-NP_Mrgprd-NP_Nts_scheme0:82	0	0	0	0	0.3604	0.4422	0.1962	0	0	0	0	0	0.0011	0
NP_Mrgpra3-NP_Mrgprd-NP_Nts_scheme0:83	0	0	0	0	0.3879	0.3391	0.2453	0	0.0277	0	0	0	0	0
NP_Mrgpra3-NP_Mrgprd-NP_Nts_scheme0:84	0.0001	0	0	0	0.3421	0.3345	0.2696	0	0.0104	0.0196	0	0	0.0058	0.0179
NP_Mrgpra3-NP_Mrgprd-NP_Nts_scheme0:85	0.0001	0	0	0	0.3507	0.4005	0.2401	0	0	0	0	0	0.0006	0.0081
NP_Mrgpra3-NP_Mrgprd-NP_Nts_scheme0:86	0	0	0	0	0.3025	0.5253	0.1722	0	0	0	0	0	0	0
NP_Mrgpra3-NP_Mrgprd-NP_Nts_scheme0:87	0	0	0	0	0.3358	0.4571	0.1983	0	0	0	0	0	0.0017	0.007
NP_Mrgpra3-NP_Mrgprd-NP_Nts_scheme0:88	0.0002	0	0	0	0.4184	0.3745	0.205	0	0.001	0	0	0	0.0008	0
NP_Mrgpra3-NP_Mrgprd-NP_Nts_scheme0:89	0	0	0	0	0.3485	0.4318	0.2198	0	0	0	0	0	0	0
NP_Mrgpra3-NP_Mrgprd-NP_Nts_scheme0:90	0	0	0	0	0.4026	0.4106	0.1853	0	0	0	0	0	0.0016	0
NP_Mrgpra3-NP_Mrgprd-NP_Nts_scheme0:91	0	0	0	0	0.3658	0.4403	0.1939	0	0	0	0	0	0	0
NP_Mrgpra3-NP_Mrgprd-NP_Nts_scheme0:92	0	0	0	0	0.3438	0.4779	0.1783	0	0	0	0	0	0	0
NP_Mrgpra3-NP_Mrgprd-NP_Nts_scheme0:93	0	0	0	0	0.3058	0.4498	0.2054	0.0203	0	0	0	0	0	0.0187
NP_Mrgpra3-NP_Mrgprd-NP_Nts_scheme0:94	0	0	0	0	0.3271	0.468	0.2026	0	0.0023	0	0	0	0	0
NP_Mrgpra3-NP_Mrgprd-NP_Nts_scheme0:95	0	0	0	0	0.3431	0.4756	0.1808	0	0	0	0	0	0	0.0005
NP_Mrgpra3-NP_Mrgprd-NP_Nts_scheme0:96	0	0	0	0	0.3946	0.3782	0.2273	0	0	0	0	0	0	0
NP_Mrgpra3-NP_Mrgprd-NP_Nts_scheme0:97	0	0	0	0	0.3749	0.3966	0.2285	0	0	0	0	0	0	0
NP_Mrgpra3-NP_Mrgprd-NP_Nts_scheme0:98	0	0	0	0	0.377	0.382	0.2395	0	0.0015	0	0	0	0	0
NP_Mrgpra3-NP_Mrgprd-NP_Nts_scheme0:99	0	0	0	0	0.3561	0.4765	0.1674	0	0	0	0	0	0	0
NP_Mrgpra3-NP_Mrgprd-NP_Nts_scheme0:100	0	0	0	0	0.406	0.4087	0.1842	0	0	0	0	0	0.001	0
NP_Mrgpra3-NP_Mrgprd-NP_Nts_scheme1:1	0	0	0	0	0.1268	0.4879	0.3808	0	0	0	0	0	0	0.0045
NP_Mrgpra3-NP_Mrgprd-NP_Nts_scheme1:2	0	0	0	0	0.1105	0.6381	0.2508	0	0	0	0	0	0.0006	0
NP_Mrgpra3-NP_Mrgprd-NP_Nts_scheme1:3	0	0	0	0	0.0894	0.623	0.2876	0	0	0	0	0	0	0
NP_Mrgpra3-NP_Mrgprd-NP_Nts_scheme1:4	0	0	0	0	0.0913	0.6491	0.2569	0	0	0	0	0	0.0027	0
NP_Mrgpra3-NP_Mrgprd-NP_Nts_scheme1:5	0	0	0	0	0.1182	0.5752	0.3042	0	0.0024	0	0	0	0	0
NP_Mrgpra3-NP_Mrgprd-NP_Nts_scheme1:6	0	0	0	0	0.0991	0.6021	0.2988	0	0	0	0	0	0	0
NP_Mrgpra3-NP_Mrgprd-NP_Nts_scheme1:7	0	0	0	0	0.1199	0.5495	0.3162	0	0.0108	0	0	0	0.0015	0.002
NP_Mrgpra3-NP_Mrgprd-NP_Nts_scheme1:8	0	0	0	0	0.1004	0.581	0.3172	0	0	0.0014	0	0	0	0
NP_Mrgpra3-NP_Mrgprd-NP_Nts_scheme1:9	0	0	0	0	0.1182	0.662	0.2198	0	0	0	0	0	0	0
NP_Mrgpra3-NP_Mrgprd-NP_Nts_scheme1:10	0	0	0	0	0.0715	0.6281	0.2969	0	0	0	0	0	0.0035	0
NP_Mrgpra3-NP_Mrgprd-NP_Nts_scheme1:11	0	0	0	0	0.1213	0.6003	0.2784	0	0	0	0	0	0	0
NP_Mrgpra3-NP_Mrgprd-NP_Nts_scheme1:12	0	0	0	0	0.0873	0.6191	0.2928	0	0	0	0	0	0.0009	0
NP_Mrgpra3-NP_Mrgprd-NP_Nts_scheme1:13	0	0	0	0	0.0875	0.6454	0.267	0	0	0	0	0	0	0
NP_Mrgpra3-NP_Mrgprd-NP_Nts_scheme1:14	0	0	0	0	0.1005	0.5345	0.3375	0	0.0087	0	0	0	0.0018	0.017
NP_Mrgpra3-NP_Mrgprd-NP_Nts_scheme1:15	0	0	0	0	0.1486	0.5518	0.2973	0	0	0	0	0.0023	0	0
NP_Mrgpra3-NP_Mrgprd-NP_Nts_scheme1:16	0	0	0	0	0.1014	0.6906	0.208	0	0	0	0	0	0	0
NP_Mrgpra3-NP_Mrgprd-NP_Nts_scheme1:17	0	0	0	0	0.1301	0.5369	0.3331	0	0	0	0	0	0	0
NP_Mrgpra3-NP_Mrgprd-NP_Nts_scheme1:18	0	0	0	0	0.0965	0.5891	0.3138	0	0	0	0	0	0	0.0007
NP_Mrgpra3-NP_Mrgprd-NP_Nts_scheme1:19	0	0	0	0	0.1152	0.5526	0.3285	0	0	0	0	0.0037	0	0
NP_Mrgpra3-NP_Mrgprd-NP_Nts_scheme1:20	0	0	0	0	0.1247	0.5641	0.2944	0	0.0167	0	0	0	0	0
NP_Mrgpra3-NP_Mrgprd-NP_Nts_scheme1:21	0.0004	0	0	0	0.0926	0.5901	0.3155	0	0	0	0	0	0	0.0015
NP_Mrgpra3-NP_Mrgprd-NP_Nts_scheme1:22	0	0	0	0	0.082	0.568	0.3489	0	0	0	0	0	0.0011	0
NP_Mrgpra3-NP_Mrgprd-NP_Nts_scheme1:23	0	0	0	0	0.091	0.6056	0.3034	0	0	0	0	0	0	0
NP_Mrgpra3-NP_Mrgprd-NP_Nts_scheme1:24	0	0	0	0	0.0981	0.6192	0.2769	0	0	0.0057	0	0	0	0
NP_Mrgpra3-NP_Mrgprd-NP_Nts_scheme1:25	0.0004	0	0	0	0.1162	0.589	0.2906	0	0	0	0	0	0	0.0038
NP_Mrgpra3-NP_Mrgprd-NP_Nts_scheme1:26	0	0	0	0	0.1075	0.5777	0.3129	0	0	0	0	0	0	0.0018
NP_Mrgpra3-NP_Mrgprd-NP_Nts_scheme1:27	0	0	0	0	0.095	0.6253	0.2782	0	0	0	0	0	0.0014	0
NP_Mrgpra3-NP_Mrgprd-NP_Nts_scheme1:28	0	0	0	0	0.1339	0.5815	0.2847	0	0	0	0	0	0	0
NP_Mrgpra3-NP_Mrgprd-NP_Nts_scheme1:29	0	0	0	0	0.0834	0.5953	0.3214	0	0	0	0	0	0	0
NP_Mrgpra3-NP_Mrgprd-NP_Nts_scheme1:30	0	0	0	0	0.1476	0.5709	0.2815	0	0	0	0	0	0	0
NP_Mrgpra3-NP_Mrgprd-NP_Nts_scheme1:31	0	0	0	0	0.1034	0.6163	0.2803	0	0	0	0	0	0	0
NP_Mrgpra3-NP_Mrgprd-NP_Nts_scheme1:32	0	0	0	0	0.0684	0.6645	0.267	0	0	0	0	0	0	0
NP_Mrgpra3-NP_Mrgprd-NP_Nts_scheme1:33	0	0	0	0	0.11	0.5942	0.2768	0	0.0032	0	0	0	0	0.0157
NP_Mrgpra3-NP_Mrgprd-NP_Nts_scheme1:34	0	0	0	0	0.1467	0.5007	0.3475	0	0.0023	0	0	0	0	0.0028
NP_Mrgpra3-NP_Mrgprd-NP_Nts_scheme1:35	0	0	0	0	0.1005	0.6627	0.2367	0	0	0	0	0	0	0
NP_Mrgpra3-NP_Mrgprd-NP_Nts_scheme1:36	0	0	0	0	0.1071	0.5811	0.3055	0	0	0	0	0.0062	0	0
NP_Mrgpra3-NP_Mrgprd-NP_Nts_scheme1:37	0	0	0	0	0.1247	0.5315	0.3379	0	0	0	0	0.0058	0	0
NP_Mrgpra3-NP_Mrgprd-NP_Nts_scheme1:38	0.0005	0	0	0	0.1002	0.5952	0.3041	0	0	0	0	0	0	0
NP_Mrgpra3-NP_Mrgprd-NP_Nts_scheme1:39	0.0006	0	0	0	0.0992	0.6229	0.277	0	0	0	0	0	0.0004	0
NP_Mrgpra3-NP_Mrgprd-NP_Nts_scheme1:40	0	0	0	0	0.0988	0.5565	0.3447	0	0	0	0	0	0	0
NP_Mrgpra3-NP_Mrgprd-NP_Nts_scheme1:41	0	0	0	0	0.1325	0.4533	0.3799	0	0.0262	0	0	0	0	0.0081
NP_Mrgpra3-NP_Mrgprd-NP_Nts_scheme1:42	0	0	0	0	0.1379	0.4849	0.3675	0	0.0022	0	0	0	0	0.0075
NP_Mrgpra3-NP_Mrgprd-NP_Nts_scheme1:43	0	0	0	0	0.0914	0.5961	0.3031	0	0.0031	0	0	0	0	0.0063
NP_Mrgpra3-NP_Mrgprd-NP_Nts_scheme1:44	0	0	0	0	0.0943	0.6066	0.2991	0	0	0	0	0	0	0
NP_Mrgpra3-NP_Mrgprd-NP_Nts_scheme1:45	0	0	0	0	0.1232	0.5995	0.2773	0	0	0	0	0	0	0
NP_Mrgpra3-NP_Mrgprd-NP_Nts_scheme1:46	0.0015	0	0	0	0.1196	0.5351	0.3209	0	0.0148	0	0	0	0	0.0081
NP_Mrgpra3-NP_Mrgprd-NP_Nts_scheme1:47	0	0	0	0	0.1048	0.5897	0.3038	0	0	0	0	0	0.0017	0
NP_Mrgpra3-NP_Mrgprd-NP_Nts_scheme1:48	0	0	0	0	0.091	0.6039	0.305	0	0	0	0	0	0	0
NP_Mrgpra3-NP_Mrgprd-NP_Nts_scheme1:49	0	0	0	0	0.1568	0.5276	0.3125	0	0	0	0	0.003	0	0
NP_Mrgpra3-NP_Mrgprd-NP_Nts_scheme1:50	0.0002	0	0	0	0.1129	0.6097	0.2615	0	0	0	0	0	0.0062	0.0095
NP_Mrgpra3-NP_Mrgprd-NP_Nts_scheme1:51	0	0	0	0	0.0809	0.5958	0.3012	0	0.0075	0	0	0	0	0.0146
NP_Mrgpra3-NP_Mrgprd-NP_Nts_scheme1:52	0	0	0	0	0.124	0.5461	0.3118	0	0	0.0031	0	0.015	0	0
NP_Mrgpra3-NP_Mrgprd-NP_Nts_scheme1:53	0	0	0	0	0.1031	0.5999	0.297	0	0	0	0	0	0	0
NP_Mrgpra3-NP_Mrgprd-NP_Nts_scheme1:54	0	0	0	0	0.1025	0.593	0.3032	0	0	0	0	0.001	0.0003	0
NP_Mrgpra3-NP_Mrgprd-NP_Nts_scheme1:55	0	0	0	0	0.0892	0.583	0.3254	0	0	0	0	0	0	0.0025
NP_Mrgpra3-NP_Mrgprd-NP_Nts_scheme1:56	0	0	0	0	0.0873	0.5362	0.3653	0	0	0	0	0.0112	0	0
NP_Mrgpra3-NP_Mrgprd-NP_Nts_scheme1:57	0	0	0	0	0.0872	0.6401	0.2727	0	0	0	0	0	0	0
NP_Mrgpra3-NP_Mrgprd-NP_Nts_scheme1:58	0	0	0	0	0.091	0.5715	0.3357	0	0	0	0	0	0.0017	0
NP_Mrgpra3-NP_Mrgprd-NP_Nts_scheme1:59	0	0	0	0	0.1164	0.6099	0.2727	0	0	0	0	0	0.0001	0.0008
NP_Mrgpra3-NP_Mrgprd-NP_Nts_scheme1:60	0	0	0	0	0.1059	0.567	0.318	0	0.0057	0	0	0	0.0013	0.002
NP_Mrgpra3-NP_Mrgprd-NP_Nts_scheme1:61	0.0006	0	0	0	0.0828	0.6485	0.2681	0	0	0	0	0	0	0
NP_Mrgpra3-NP_Mrgprd-NP_Nts_scheme1:62	0	0	0	0	0.096	0.5873	0.315	0	0	0	0	0	0	0.0017
NP_Mrgpra3-NP_Mrgprd-NP_Nts_scheme1:63	0	0	0	0	0.0911	0.6487	0.2602	0	0	0	0	0	0	0
NP_Mrgpra3-NP_Mrgprd-NP_Nts_scheme1:64	0	0	0	0	0.1133	0.5815	0.3052	0	0	0	0	0	0	0
NP_Mrgpra3-NP_Mrgprd-NP_Nts_scheme1:65	0	0	0	0	0.0872	0.6424	0.2704	0	0	0	0	0	0	0
NP_Mrgpra3-NP_Mrgprd-NP_Nts_scheme1:66	0.0001	0	0	0	0.1132	0.5295	0.3358	0	0.0073	0	0	0	0	0.014
NP_Mrgpra3-NP_Mrgprd-NP_Nts_scheme1:67	0	0	0	0	0.0854	0.614	0.3004	0	0	0	0	0	0	0.0002
NP_Mrgpra3-NP_Mrgprd-NP_Nts_scheme1:68	0	0	0	0	0.0785	0.6301	0.2914	0	0	0	0	0	0	0
NP_Mrgpra3-NP_Mrgprd-NP_Nts_scheme1:69	0	0	0	0	0.0597	0.6462	0.294	0	0	0	0	0	0	0
NP_Mrgpra3-NP_Mrgprd-NP_Nts_scheme1:70	0	0	0	0	0.1316	0.5409	0.3185	0	0	0	0	0.009	0	0
NP_Mrgpra3-NP_Mrgprd-NP_Nts_scheme1:71	0	0	0	0	0.0678	0.7051	0.2271	0	0	0	0	0	0	0
NP_Mrgpra3-NP_Mrgprd-NP_Nts_scheme1:72	0.0007	0	0	0	0.0999	0.6109	0.2884	0	0	0	0	0	0	0
NP_Mrgpra3-NP_Mrgprd-NP_Nts_scheme1:73	0	0	0	0	0.1022	0.6039	0.294	0	0	0	0	0	0	0
NP_Mrgpra3-NP_Mrgprd-NP_Nts_scheme1:74	0	0	0	0	0.0786	0.6413	0.2802	0	0	0	0	0	0	0
NP_Mrgpra3-NP_Mrgprd-NP_Nts_scheme1:75	0	0	0	0	0.0968	0.6023	0.2986	0	0	0	0	0.0019	0.0004	0
NP_Mrgpra3-NP_Mrgprd-NP_Nts_scheme1:76	0	0	0	0	0.0917	0.6316	0.2767	0	0	0	0	0	0	0
NP_Mrgpra3-NP_Mrgprd-NP_Nts_scheme1:77	0	0	0	0	0.059	0.65	0.291	0	0	0	0	0	0	0
NP_Mrgpra3-NP_Mrgprd-NP_Nts_scheme1:78	0	0	0	0	0.1104	0.5788	0.3108	0	0	0	0	0	0	0
NP_Mrgpra3-NP_Mrgprd-NP_Nts_scheme1:79	0	0	0	0	0.113	0.5878	0.2992	0	0	0	0	0	0	0
NP_Mrgpra3-NP_Mrgprd-NP_Nts_scheme1:80	0.0002	0	0	0	0.1238	0.5947	0.2781	0	0	0	0	0.0024	0.0007	0
NP_Mrgpra3-NP_Mrgprd-NP_Nts_scheme1:81	0.0006	0	0	0	0.1321	0.5724	0.2868	0	0.0026	0	0	0	0.0004	0.0051
NP_Mrgpra3-NP_Mrgprd-NP_Nts_scheme1:82	0	0	0	0	0.1047	0.6125	0.2828	0	0	0	0	0	0	0
NP_Mrgpra3-NP_Mrgprd-NP_Nts_scheme1:83	0	0	0	0	0.1311	0.503	0.352	0	0.0138	0	0	0	0	0
NP_Mrgpra3-NP_Mrgprd-NP_Nts_scheme1:84	0	0	0	0	0.1135	0.4708	0.3682	0	0	0.0175	0	0.0066	0.0029	0.0204
NP_Mrgpra3-NP_Mrgprd-NP_Nts_scheme1:85	0	0	0	0	0.1091	0.5773	0.3136	0	0	0	0	0	0	0
NP_Mrgpra3-NP_Mrgprd-NP_Nts_scheme1:86	0	0	0	0	0.0671	0.7007	0.2319	0	0	0	0	0	0.0003	0
NP_Mrgpra3-NP_Mrgprd-NP_Nts_scheme1:87	0	0	0	0	0.0896	0.6393	0.2618	0	0	0	0	0.0006	0.0017	0.007
NP_Mrgpra3-NP_Mrgprd-NP_Nts_scheme1:88	0.0004	0	0	0	0.1286	0.5276	0.3237	0	0.0195	0	0	0	0.0002	0
NP_Mrgpra3-NP_Mrgprd-NP_Nts_scheme1:89	0	0	0	0	0.0954	0.6132	0.2915	0	0	0	0	0	0	0
NP_Mrgpra3-NP_Mrgprd-NP_Nts_scheme1:90	0	0	0	0	0.129	0.567	0.3022	0	0	0	0	0	0.0019	0
NP_Mrgpra3-NP_Mrgprd-NP_Nts_scheme1:91	0	0	0	0	0.1111	0.6146	0.2733	0	0	0	0	0	0	0.001
NP_Mrgpra3-NP_Mrgprd-NP_Nts_scheme1:92	0	0	0	0	0.085	0.6501	0.2649	0	0	0	0	0	0	0
NP_Mrgpra3-NP_Mrgprd-NP_Nts_scheme1:93	0.0003	0	0	0	0.0705	0.6313	0.2695	0	0.0064	0	0	0	0.0002	0.0217
NP_Mrgpra3-NP_Mrgprd-NP_Nts_scheme1:94	0	0	0	0	0.084	0.644	0.272	0	0	0	0	0	0	0
NP_Mrgpra3-NP_Mrgprd-NP_Nts_scheme1:95	0	0	0	0	0.1066	0.649	0.2426	0	0	0.0019	0	0	0	0
NP_Mrgpra3-NP_Mrgprd-NP_Nts_scheme1:96	0	0	0	0	0.1365	0.5469	0.3155	0	0	0	0	0	0.0011	0
NP_Mrgpra3-NP_Mrgprd-NP_Nts_scheme1:97	0	0	0	0	0.1144	0.5723	0.3133	0	0	0	0	0	0	0
NP_Mrgpra3-NP_Mrgprd-NP_Nts_scheme1:98	0	0	0	0	0.1115	0.5444	0.3429	0	0.0011	0	0	0	0	0
NP_Mrgpra3-NP_Mrgprd-NP_Nts_scheme1:99	0	0	0	0	0.0924	0.6694	0.2382	0	0	0	0	0	0	0
NP_Mrgpra3-NP_Mrgprd-NP_Nts_scheme1:100	0	0	0	0	0.1334	0.5897	0.2699	0	0.001	0.0004	0	0	0	0.0055
NP_Mrgpra3-NP_Mrgprd-NP_Nts_scheme2:1	0	0	0	0	0.1329	0.3425	0.5246	0	0	0	0	0	0	0
NP_Mrgpra3-NP_Mrgprd-NP_Nts_scheme2:2	0	0	0	0	0.1302	0.4793	0.3901	0	0	0	0	0	0.0003	0
NP_Mrgpra3-NP_Mrgprd-NP_Nts_scheme2:3	0	0	0	0	0.1032	0.4723	0.4245	0	0	0	0	0	0	0
NP_Mrgpra3-NP_Mrgprd-NP_Nts_scheme2:4	0	0	0	0	0.1087	0.4887	0.4006	0	0	0	0	0	0.0019	0
NP_Mrgpra3-NP_Mrgprd-NP_Nts_scheme2:5	0	0	0	0	0.1197	0.4272	0.4505	0	0.0026	0	0	0	0	0
NP_Mrgpra3-NP_Mrgprd-NP_Nts_scheme2:6	0	0	0	0	0.1138	0.438	0.4482	0	0	0	0	0	0	0
NP_Mrgpra3-NP_Mrgprd-NP_Nts_scheme2:7	0	0	0	0	0.126	0.3978	0.4585	0	0.0163	0	0	0	0.0014	0
NP_Mrgpra3-NP_Mrgprd-NP_Nts_scheme2:8	0	0	0	0	0.1056	0.4388	0.4557	0	0	0	0	0	0	0
NP_Mrgpra3-NP_Mrgprd-NP_Nts_scheme2:9	0	0	0	0	0.137	0.5081	0.3549	0	0	0	0	0	0	0
NP_Mrgpra3-NP_Mrgprd-NP_Nts_scheme2:10	0	0	0	0	0.094	0.4581	0.4434	0	0	0	0	0	0.0044	0
NP_Mrgpra3-NP_Mrgprd-NP_Nts_scheme2:11	0	0	0	0	0.133	0.4555	0.4115	0	0	0	0	0	0	0
NP_Mrgpra3-NP_Mrgprd-NP_Nts_scheme2:12	0	0	0	0	0.103	0.4604	0.4363	0	0	0	0	0	0.0003	0
NP_Mrgpra3-NP_Mrgprd-NP_Nts_scheme2:13	0	0	0	0	0.1085	0.4874	0.4041	0	0	0	0	0	0	0
NP_Mrgpra3-NP_Mrgprd-NP_Nts_scheme2:14	0	0	0	0	0.1104	0.3858	0.4882	0	0.0014	0	0	0	0.0023	0.0119
NP_Mrgpra3-NP_Mrgprd-NP_Nts_scheme2:15	0	0	0	0	0.1582	0.402	0.4381	0	0	0	0	0.0017	0	0
NP_Mrgpra3-NP_Mrgprd-NP_Nts_scheme2:16	0	0	0	0	0.1216	0.5356	0.3427	0	0	0	0	0	0	0
NP_Mrgpra3-NP_Mrgprd-NP_Nts_scheme2:17	0	0	0	0	0.1346	0.3918	0.4736	0	0	0	0	0	0	0
NP_Mrgpra3-NP_Mrgprd-NP_Nts_scheme2:18	0	0	0	0	0.1143	0.4267	0.459	0	0	0	0	0	0	0
NP_Mrgpra3-NP_Mrgprd-NP_Nts_scheme2:19	0	0	0	0	0.1243	0.4029	0.4716	0	0	0	0	0.0011	0	0
NP_Mrgpra3-NP_Mrgprd-NP_Nts_scheme2:20	0	0	0	0	0.1512	0.4069	0.4222	0	0.0197	0	0	0	0	0
NP_Mrgpra3-NP_Mrgprd-NP_Nts_scheme2:21	0.0002	0	0	0	0.1065	0.4246	0.4616	0	0.0071	0	0	0	0	0
NP_Mrgpra3-NP_Mrgprd-NP_Nts_scheme2:22	0	0	0	0	0.086	0.4165	0.4968	0	0	0	0	0	0.0008	0
NP_Mrgpra3-NP_Mrgprd-NP_Nts_scheme2:23	0	0	0	0	0.1029	0.452	0.4451	0	0	0	0	0	0	0
NP_Mrgpra3-NP_Mrgprd-NP_Nts_scheme2:24	0	0	0	0	0.1116	0.4624	0.4135	0	0	0.0125	0	0	0	0
NP_Mrgpra3-NP_Mrgprd-NP_Nts_scheme2:25	0.0006	0	0	0	0.1334	0.4416	0.4243	0	0	0	0	0	0	0
NP_Mrgpra3-NP_Mrgprd-NP_Nts_scheme2:26	0	0	0	0	0.1184	0.4235	0.4581	0	0	0	0	0	0	0
NP_Mrgpra3-NP_Mrgprd-NP_Nts_scheme2:27	0	0	0	0	0.1057	0.4702	0.4221	0	0	0	0	0	0.002	0
NP_Mrgpra3-NP_Mrgprd-NP_Nts_scheme2:28	0	0	0	0	0.1457	0.4269	0.4275	0	0	0	0	0	0	0
NP_Mrgpra3-NP_Mrgprd-NP_Nts_scheme2:29	0	0	0	0	0.0917	0.4345	0.4737	0	0	0	0	0	0	0
NP_Mrgpra3-NP_Mrgprd-NP_Nts_scheme2:30	0	0	0	0	0.1622	0.4138	0.4239	0	0	0	0	0	0	0
NP_Mrgpra3-NP_Mrgprd-NP_Nts_scheme2:31	0	0	0	0	0.1141	0.4605	0.4254	0	0	0	0	0	0	0
NP_Mrgpra3-NP_Mrgprd-NP_Nts_scheme2:32	0	0	0	0	0.0815	0.5066	0.4119	0	0	0	0	0	0	0
NP_Mrgpra3-NP_Mrgprd-NP_Nts_scheme2:33	0	0	0	0	0.1248	0.4425	0.4196	0	0	0	0	0	0	0.0131
NP_Mrgpra3-NP_Mrgprd-NP_Nts_scheme2:34	0	0	0	0	0.1541	0.3604	0.4855	0	0	0	0	0	0	0
NP_Mrgpra3-NP_Mrgprd-NP_Nts_scheme2:35	0	0	0	0	0.1231	0.506	0.3709	0	0	0	0	0	0	0
NP_Mrgpra3-NP_Mrgprd-NP_Nts_scheme2:36	0	0	0	0	0.1086	0.437	0.4502	0	0	0	0	0.0042	0	0
NP_Mrgpra3-NP_Mrgprd-NP_Nts_scheme2:37	0	0	0	0	0.1247	0.3838	0.4827	0	0.0088	0	0	0	0	0
NP_Mrgpra3-NP_Mrgprd-NP_Nts_scheme2:38	0.0007	0	0	0	0.1153	0.4308	0.451	0	0	0.0021	0	0	0	0
NP_Mrgpra3-NP_Mrgprd-NP_Nts_scheme2:39	0.0003	0	0	0	0.1123	0.468	0.4192	0	0	0	0	0	0.0002	0
NP_Mrgpra3-NP_Mrgprd-NP_Nts_scheme2:40	0	0	0	0	0.1082	0.4009	0.491	0	0	0	0	0	0	0
NP_Mrgpra3-NP_Mrgprd-NP_Nts_scheme2:41	0	0	0	0	0.1399	0.3294	0.525	0	0.0056	0	0	0	0	0
NP_Mrgpra3-NP_Mrgprd-NP_Nts_scheme2:42	0	0	0	0	0.1467	0.338	0.5153	0	0	0	0	0	0	0
NP_Mrgpra3-NP_Mrgprd-NP_Nts_scheme2:43	0	0	0	0	0.1011	0.4403	0.4528	0	0.0058	0	0	0	0	0
NP_Mrgpra3-NP_Mrgprd-NP_Nts_scheme2:44	0	0	0	0	0.0968	0.4513	0.4519	0	0	0	0	0	0	0
NP_Mrgpra3-NP_Mrgprd-NP_Nts_scheme2:45	0	0	0	0	0.1366	0.4542	0.4092	0	0	0	0	0	0	0
NP_Mrgpra3-NP_Mrgprd-NP_Nts_scheme2:46	0.0015	0	0	0	0.1377	0.3893	0.4488	0	0.0227	0	0	0	0	0
NP_Mrgpra3-NP_Mrgprd-NP_Nts_scheme2:47	0	0	0	0	0.1213	0.4313	0.4466	0	0	0	0	0	0.0007	0
NP_Mrgpra3-NP_Mrgprd-NP_Nts_scheme2:48	0	0	0	0	0.1078	0.4464	0.4458	0	0	0	0	0	0	0
NP_Mrgpra3-NP_Mrgprd-NP_Nts_scheme2:49	0	0	0	0	0.1691	0.3801	0.4447	0	0	0	0	0.0061	0	0
NP_Mrgpra3-NP_Mrgprd-NP_Nts_scheme2:50	0.0005	0	0	0	0.1265	0.4479	0.4103	0	0	0	0	0	0.0041	0.0107
NP_Mrgpra3-NP_Mrgprd-NP_Nts_scheme2:51	0	0	0	0	0.0868	0.4375	0.4498	0	0.0121	0	0	0	0	0.0138
NP_Mrgpra3-NP_Mrgprd-NP_Nts_scheme2:52	0	0	0	0	0.1315	0.4145	0.4394	0	0	0	0	0.0147	0	0
NP_Mrgpra3-NP_Mrgprd-NP_Nts_scheme2:53	0	0	0	0	0.1188	0.4424	0.4388	0	0	0	0	0	0	0
NP_Mrgpra3-NP_Mrgprd-NP_Nts_scheme2:54	0	0	0	0	0.1186	0.4383	0.443	0	0	0	0	0	0	0
NP_Mrgpra3-NP_Mrgprd-NP_Nts_scheme2:55	0	0	0	0	0.1001	0.4279	0.472	0	0	0	0	0	0	0
NP_Mrgpra3-NP_Mrgprd-NP_Nts_scheme2:56	0	0	0	0	0.0928	0.3894	0.5068	0	0	0	0	0.0106	0.0004	0
NP_Mrgpra3-NP_Mrgprd-NP_Nts_scheme2:57	0	0	0	0	0.1052	0.4775	0.4173	0	0	0	0	0	0	0
NP_Mrgpra3-NP_Mrgprd-NP_Nts_scheme2:58	0	0	0	0	0.0993	0.419	0.48	0	0	0	0	0	0.0017	0
NP_Mrgpra3-NP_Mrgprd-NP_Nts_scheme2:59	0	0	0	0	0.1345	0.4546	0.411	0	0	0	0	0	0	0
NP_Mrgpra3-NP_Mrgprd-NP_Nts_scheme2:60	0	0	0	0	0.1111	0.4045	0.4688	0	0.0153	0	0	0	0.0003	0
NP_Mrgpra3-NP_Mrgprd-NP_Nts_scheme2:61	0.0006	0	0	0	0.0991	0.4942	0.4061	0	0	0	0	0	0	0
NP_Mrgpra3-NP_Mrgprd-NP_Nts_scheme2:62	0	0	0	0	0.1056	0.4241	0.4649	0	0.0054	0	0	0	0	0
NP_Mrgpra3-NP_Mrgprd-NP_Nts_scheme2:63	0	0	0	0	0.1115	0.4841	0.4044	0	0	0	0	0	0	0
NP_Mrgpra3-NP_Mrgprd-NP_Nts_scheme2:64	0	0	0	0	0.1232	0.4225	0.4543	0	0	0	0	0	0	0
NP_Mrgpra3-NP_Mrgprd-NP_Nts_scheme2:65	0	0	0	0	0.1081	0.4775	0.4144	0	0	0	0	0	0	0
NP_Mrgpra3-NP_Mrgprd-NP_Nts_scheme2:66	0	0	0	0	0.1226	0.3815	0.4791	0	0.004	0	0	0	0.0003	0.0124
NP_Mrgpra3-NP_Mrgprd-NP_Nts_scheme2:67	0	0	0	0	0.0996	0.4528	0.4476	0	0	0	0	0	0	0
NP_Mrgpra3-NP_Mrgprd-NP_Nts_scheme2:68	0	0	0	0	0.0941	0.469	0.4369	0	0	0	0	0	0	0
NP_Mrgpra3-NP_Mrgprd-NP_Nts_scheme2:69	0	0	0	0	0.0731	0.4873	0.4396	0	0	0	0	0	0	0
NP_Mrgpra3-NP_Mrgprd-NP_Nts_scheme2:70	0	0	0	0	0.1459	0.3948	0.4554	0	0	0	0	0.0039	0	0
NP_Mrgpra3-NP_Mrgprd-NP_Nts_scheme2:71	0	0	0	0	0.0907	0.5472	0.362	0	0	0	0	0	0	0
NP_Mrgpra3-NP_Mrgprd-NP_Nts_scheme2:72	0.0005	0	0	0	0.1152	0.4527	0.4316	0	0	0	0	0	0	0
NP_Mrgpra3-NP_Mrgprd-NP_Nts_scheme2:73	0	0	0	0	0.1257	0.4442	0.4301	0	0	0	0	0	0	0
NP_Mrgpra3-NP_Mrgprd-NP_Nts_scheme2:74	0	0	0	0	0.0983	0.4746	0.427	0	0	0	0	0	0	0
NP_Mrgpra3-NP_Mrgprd-NP_Nts_scheme2:75	0	0	0	0	0.1033	0.4422	0.4535	0	0	0	0	0	0.001	0
NP_Mrgpra3-NP_Mrgprd-NP_Nts_scheme2:76	0	0	0	0	0.1051	0.4753	0.4196	0	0	0	0	0	0	0
NP_Mrgpra3-NP_Mrgprd-NP_Nts_scheme2:77	0	0	0	0	0.0732	0.485	0.4418	0	0	0	0	0	0	0
NP_Mrgpra3-NP_Mrgprd-NP_Nts_scheme2:78	0	0	0	0	0.1202	0.4252	0.4546	0	0	0	0	0	0	0
NP_Mrgpra3-NP_Mrgprd-NP_Nts_scheme2:79	0	0	0	0	0.1206	0.4415	0.4379	0	0	0	0	0	0	0
NP_Mrgpra3-NP_Mrgprd-NP_Nts_scheme2:80	0	0	0	0	0.1537	0.4346	0.4053	0	0	0	0	0.0053	0.0011	0
NP_Mrgpra3-NP_Mrgprd-NP_Nts_scheme2:81	0.0007	0	0	0	0.1429	0.4253	0.4228	0	0.0076	0	0	0	0.0007	0
NP_Mrgpra3-NP_Mrgprd-NP_Nts_scheme2:82	0	0	0	0	0.1116	0.4558	0.4325	0	0	0	0	0	0	0
NP_Mrgpra3-NP_Mrgprd-NP_Nts_scheme2:83	0	0	0	0	0.1326	0.3663	0.4952	0	0.005	0	0	0.0009	0	0
NP_Mrgpra3-NP_Mrgprd-NP_Nts_scheme2:84	0	0	0	0	0.1161	0.3304	0.5187	0	0	0.0149	0	0.0051	0.0022	0.0126
NP_Mrgpra3-NP_Mrgprd-NP_Nts_scheme2:85	0	0	0	0	0.124	0.4201	0.4557	0	0	0	0	0	0.0002	0
NP_Mrgpra3-NP_Mrgprd-NP_Nts_scheme2:86	0	0	0	0	0.0869	0.5353	0.3768	0	0	0	0	0	0.001	0
NP_Mrgpra3-NP_Mrgprd-NP_Nts_scheme2:87	0	0	0	0	0.0966	0.4902	0.4049	0	0	0	0	0.0043	0.0011	0.0029
NP_Mrgpra3-NP_Mrgprd-NP_Nts_scheme2:88	0.0007	0	0	0	0.1383	0.3811	0.4615	0	0.0176	0	0	0	0.0008	0
NP_Mrgpra3-NP_Mrgprd-NP_Nts_scheme2:89	0	0	0	0	0.1007	0.4621	0.4372	0	0	0	0	0	0	0
NP_Mrgpra3-NP_Mrgprd-NP_Nts_scheme2:90	0	0	0	0	0.1482	0.4106	0.4387	0	0	0	0	0	0.0025	0
NP_Mrgpra3-NP_Mrgprd-NP_Nts_scheme2:91	0	0	0	0	0.122	0.4605	0.4174	0	0	0	0	0	0	0
NP_Mrgpra3-NP_Mrgprd-NP_Nts_scheme2:92	0.0001	0	0	0	0.1057	0.4888	0.4054	0	0	0	0	0	0	0
NP_Mrgpra3-NP_Mrgprd-NP_Nts_scheme2:93	0.0002	0	0	0	0.0836	0.4674	0.4184	0	0.0061	0	0	0	0	0.0243
NP_Mrgpra3-NP_Mrgprd-NP_Nts_scheme2:94	0	0	0	0	0.0923	0.4843	0.4234	0	0	0	0	0	0	0
NP_Mrgpra3-NP_Mrgprd-NP_Nts_scheme2:95	0	0	0	0	0.1171	0.5029	0.38	0	0	0	0	0	0	0
NP_Mrgpra3-NP_Mrgprd-NP_Nts_scheme2:96	0	0	0	0	0.1497	0.3949	0.4548	0	0	0	0	0	0.0006	0
NP_Mrgpra3-NP_Mrgprd-NP_Nts_scheme2:97	0	0	0	0	0.117	0.4155	0.4675	0	0	0	0	0	0	0
NP_Mrgpra3-NP_Mrgprd-NP_Nts_scheme2:98	0	0	0	0	0.1155	0.3885	0.4936	0	0.0024	0	0	0	0	0
NP_Mrgpra3-NP_Mrgprd-NP_Nts_scheme2:99	0	0	0	0	0.113	0.5086	0.3784	0	0	0	0	0	0	0
NP_Mrgpra3-NP_Mrgprd-NP_Nts_scheme2:100	0	0	0	0	0.1431	0.4405	0.414	0	0.0025	0	0	0	0	0
NF_Ca1b1-NF_Pvalb-NF2_Ntrk2.Necab2_scheme0:1	0	0.2684	0.3132	0.4185	0	0	0	0	0	0	0	0	0	0
NF_Ca1b1-NF_Pvalb-NF2_Ntrk2.Necab2_scheme0:2	0	0.2299	0.3342	0.4164	0	0	0	0	0	0	0.0111	0.0083	0	0
NF_Ca1b1-NF_Pvalb-NF2_Ntrk2.Necab2_scheme0:3	0	0.2705	0.3179	0.4039	0	0	0	0	0	0	0	0.0077	0	0
NF_Ca1b1-NF_Pvalb-NF2_Ntrk2.Necab2_scheme0:4	0	0.2726	0.2756	0.4518	0	0	0	0	0	0	0	0	0	0
NF_Ca1b1-NF_Pvalb-NF2_Ntrk2.Necab2_scheme0:5	0	0.2669	0.2936	0.4394	0	0	0	0	0	0	0	0	0	0
NF_Ca1b1-NF_Pvalb-NF2_Ntrk2.Necab2_scheme0:6	0	0.2624	0.3541	0.3835	0	0	0	0	0	0	0	0	0	0
NF_Ca1b1-NF_Pvalb-NF2_Ntrk2.Necab2_scheme0:7	0	0.365	0.2004	0.4041	0	0	0	0	0	0	0.0219	0	0	0.0086
NF_Ca1b1-NF_Pvalb-NF2_Ntrk2.Necab2_scheme0:8	0	0.2425	0.3069	0.4506	0	0	0	0	0	0	0	0	0	0
NF_Ca1b1-NF_Pvalb-NF2_Ntrk2.Necab2_scheme0:9	0	0.2994	0.2102	0.4047	0	0	0	0	0	0	0.0706	0	0	0.015
NF_Ca1b1-NF_Pvalb-NF2_Ntrk2.Necab2_scheme0:10	0	0.5199	0.1226	0.3399	0	0	0	0	0	0	0.0176	0	0	0
NF_Ca1b1-NF_Pvalb-NF2_Ntrk2.Necab2_scheme0:11	0	0.3504	0.2773	0.3716	0	0	0	0	0	0	0	0.0007	0	0
NF_Ca1b1-NF_Pvalb-NF2_Ntrk2.Necab2_scheme0:12	0	0.3789	0.2391	0.3453	0	0	0	0	0	0	0.0367	0	0	0
NF_Ca1b1-NF_Pvalb-NF2_Ntrk2.Necab2_scheme0:13	0	0.3062	0.2648	0.429	0	0	0	0	0	0	0	0	0	0
NF_Ca1b1-NF_Pvalb-NF2_Ntrk2.Necab2_scheme0:14	0	0.2957	0.2457	0.4583	0	0	0	0	0	0	0	0	0.0003	0
NF_Ca1b1-NF_Pvalb-NF2_Ntrk2.Necab2_scheme0:15	0	0.2503	0.338	0.4116	0	0	0	0	0	0	0	0	0	0
NF_Ca1b1-NF_Pvalb-NF2_Ntrk2.Necab2_scheme0:16	0	0.2919	0.2718	0.4039	0	0	0	0	0	0	0.0325	0	0	0
NF_Ca1b1-NF_Pvalb-NF2_Ntrk2.Necab2_scheme0:17	0	0.2922	0.3018	0.406	0	0	0	0	0	0	0	0	0	0
NF_Ca1b1-NF_Pvalb-NF2_Ntrk2.Necab2_scheme0:18	0	0.3126	0.2576	0.4298	0	0	0	0	0	0	0	0	0	0
NF_Ca1b1-NF_Pvalb-NF2_Ntrk2.Necab2_scheme0:19	0	0.3271	0.2229	0.4486	0	0	0	0	0	0	0	0	0	0.0014
NF_Ca1b1-NF_Pvalb-NF2_Ntrk2.Necab2_scheme0:20	0	0.3038	0.2845	0.4009	0	0	0	0	0	0	0.0017	0	0	0.0091
NF_Ca1b1-NF_Pvalb-NF2_Ntrk2.Necab2_scheme0:21	0	0.3067	0.2955	0.392	0	0	0	0	0	0	0.0057	0	0	0
NF_Ca1b1-NF_Pvalb-NF2_Ntrk2.Necab2_scheme0:22	0	0.2888	0.3657	0.3455	0	0	0	0	0	0	0	0	0	0
NF_Ca1b1-NF_Pvalb-NF2_Ntrk2.Necab2_scheme0:23	0	0.3744	0.2601	0.3654	0	0	0	0	0	0	0	0	0	0
NF_Ca1b1-NF_Pvalb-NF2_Ntrk2.Necab2_scheme0:24	0	0.3846	0.2038	0.4063	0	0	0	0	0	0	0.0047	0.0006	0	0
NF_Ca1b1-NF_Pvalb-NF2_Ntrk2.Necab2_scheme0:25	0	0.3045	0.3142	0.3578	0	0	0	0	0	0	0.0229	0.0006	0	0
NF_Ca1b1-NF_Pvalb-NF2_Ntrk2.Necab2_scheme0:26	0	0.2198	0.2615	0.4957	0	0	0	0	0	0	0.0219	0.0011	0	0
NF_Ca1b1-NF_Pvalb-NF2_Ntrk2.Necab2_scheme0:27	0	0.2774	0.3128	0.4098	0	0	0	0	0	0	0	0	0	0
NF_Ca1b1-NF_Pvalb-NF2_Ntrk2.Necab2_scheme0:28	0	0.4482	0.2794	0.2724	0	0	0	0	0	0	0	0	0	0
NF_Ca1b1-NF_Pvalb-NF2_Ntrk2.Necab2_scheme0:29	0	0.2825	0.2845	0.4045	0	0	0	0	0	0	0.0285	0	0	0
NF_Ca1b1-NF_Pvalb-NF2_Ntrk2.Necab2_scheme0:30	0	0.2713	0.3117	0.3986	0	0	0	0	0	0	0.0077	0.0107	0	0
NF_Ca1b1-NF_Pvalb-NF2_Ntrk2.Necab2_scheme0:31	0	0.3353	0.2797	0.3849	0	0	0	0	0	0	0	0	0	0
NF_Ca1b1-NF_Pvalb-NF2_Ntrk2.Necab2_scheme0:32	0	0.3191	0.3052	0.3758	0	0	0	0	0	0	0	0	0	0
NF_Ca1b1-NF_Pvalb-NF2_Ntrk2.Necab2_scheme0:33	0	0.3118	0.3172	0.3711	0	0	0	0	0	0	0	0	0	0
NF_Ca1b1-NF_Pvalb-NF2_Ntrk2.Necab2_scheme0:34	0	0.3357	0.2263	0.4147	0	0	0	0	0	0	0.0234	0	0	0
NF_Ca1b1-NF_Pvalb-NF2_Ntrk2.Necab2_scheme0:35	0	0.3169	0.2605	0.3878	0	0	0	0	0	0	0.0344	0.0004	0	0
NF_Ca1b1-NF_Pvalb-NF2_Ntrk2.Necab2_scheme0:36	0	0.3134	0.2847	0.4008	0	0	0	0	0	0	0	0	0	0.0011
NF_Ca1b1-NF_Pvalb-NF2_Ntrk2.Necab2_scheme0:37	0	0.4307	0.2378	0.3315	0	0	0	0	0	0	0	0	0	0
NF_Ca1b1-NF_Pvalb-NF2_Ntrk2.Necab2_scheme0:38	0	0.2978	0.2646	0.4284	0	0	0	0	0	0	0.0068	0.0025	0	0
NF_Ca1b1-NF_Pvalb-NF2_Ntrk2.Necab2_scheme0:39	0	0.2459	0.3134	0.4282	0	0	0	0	0	0	0.0125	0	0	0
NF_Ca1b1-NF_Pvalb-NF2_Ntrk2.Necab2_scheme0:40	0	0.4373	0.2611	0.2846	0	0	0	0	0	0	0	0	0.0003	0.0166
NF_Ca1b1-NF_Pvalb-NF2_Ntrk2.Necab2_scheme0:41	0	0.2467	0.2771	0.4731	0	0	0	0	0	0	0	0.0032	0	0
NF_Ca1b1-NF_Pvalb-NF2_Ntrk2.Necab2_scheme0:42	0	0.3706	0.2597	0.368	0	0	0	0.0016	0	0	0	0	0	0
NF_Ca1b1-NF_Pvalb-NF2_Ntrk2.Necab2_scheme0:43	0	0.3461	0.1924	0.4541	0	0	0	0	0	0	0.0074	0	0	0
NF_Ca1b1-NF_Pvalb-NF2_Ntrk2.Necab2_scheme0:44	0	0.396	0.2146	0.3894	0	0	0	0	0	0	0	0	0	0
NF_Ca1b1-NF_Pvalb-NF2_Ntrk2.Necab2_scheme0:45	0	0.3412	0.2521	0.4067	0	0	0	0	0	0	0	0	0	0
NF_Ca1b1-NF_Pvalb-NF2_Ntrk2.Necab2_scheme0:46	0	0.2952	0.2319	0.4729	0	0	0	0	0	0	0	0	0	0
NF_Ca1b1-NF_Pvalb-NF2_Ntrk2.Necab2_scheme0:47	0	0.2593	0.3105	0.4302	0	0	0	0	0	0	0	0	0	0
NF_Ca1b1-NF_Pvalb-NF2_Ntrk2.Necab2_scheme0:48	0	0.3078	0.2368	0.4554	0	0	0	0	0	0	0	0	0	0
NF_Ca1b1-NF_Pvalb-NF2_Ntrk2.Necab2_scheme0:49	0	0.2405	0.2879	0.4606	0	0	0	0	0	0	0.0095	0.0015	0	0
NF_Ca1b1-NF_Pvalb-NF2_Ntrk2.Necab2_scheme0:50	0	0.3366	0.276	0.3739	0	0	0	0	0	0	0.0134	0	0	0
NF_Ca1b1-NF_Pvalb-NF2_Ntrk2.Necab2_scheme0:51	0	0.2345	0.3437	0.383	0	0	0	0	0	0	0.0388	0	0	0
NF_Ca1b1-NF_Pvalb-NF2_Ntrk2.Necab2_scheme0:52	0	0.376	0.2479	0.3662	0	0	0	0	0	0	0	0	0	0.0099
NF_Ca1b1-NF_Pvalb-NF2_Ntrk2.Necab2_scheme0:53	0	0.1847	0.3244	0.4909	0	0	0	0	0	0	0	0	0	0
NF_Ca1b1-NF_Pvalb-NF2_Ntrk2.Necab2_scheme0:54	0	0.2529	0.3043	0.4428	0	0	0	0	0	0	0	0	0	0
NF_Ca1b1-NF_Pvalb-NF2_Ntrk2.Necab2_scheme0:55	0	0.3884	0.1764	0.4331	0	0	0	0	0	0	0.002	0	0	0
NF_Ca1b1-NF_Pvalb-NF2_Ntrk2.Necab2_scheme0:56	0	0.2458	0.2984	0.4526	0	0	0	0	0	0	0	0.0031	0	0
NF_Ca1b1-NF_Pvalb-NF2_Ntrk2.Necab2_scheme0:57	0	0.341	0.3108	0.3482	0	0	0	0	0	0	0	0	0	0
NF_Ca1b1-NF_Pvalb-NF2_Ntrk2.Necab2_scheme0:58	0	0.3544	0.2718	0.3736	0	0	0	0	0	0	0	0.0001	0	0
NF_Ca1b1-NF_Pvalb-NF2_Ntrk2.Necab2_scheme0:59	0	0.4318	0.2395	0.3079	0	0	0	0.0032	0	0	0	0	0	0.0176
NF_Ca1b1-NF_Pvalb-NF2_Ntrk2.Necab2_scheme0:60	0	0.2809	0.2756	0.4426	0	0	0	0	0	0	0.0009	0	0	0
NF_Ca1b1-NF_Pvalb-NF2_Ntrk2.Necab2_scheme0:61	0	0.337	0.2536	0.4094	0	0	0	0	0	0	0	0	0	0
NF_Ca1b1-NF_Pvalb-NF2_Ntrk2.Necab2_scheme0:62	0	0.3045	0.2642	0.3965	0	0	0	0	0	0	0.0276	0.0072	0	0
NF_Ca1b1-NF_Pvalb-NF2_Ntrk2.Necab2_scheme0:63	0	0.3035	0.2979	0.3986	0	0	0	0	0	0	0	0	0	0
NF_Ca1b1-NF_Pvalb-NF2_Ntrk2.Necab2_scheme0:64	0	0.3639	0.2852	0.3509	0	0	0	0	0	0	0	0	0	0
NF_Ca1b1-NF_Pvalb-NF2_Ntrk2.Necab2_scheme0:65	0	0.3025	0.2663	0.3992	0	0	0	0	0	0	0.0294	0.0026	0	0
NF_Ca1b1-NF_Pvalb-NF2_Ntrk2.Necab2_scheme0:66	0	0.3214	0.2883	0.3854	0	0	0	0	0	0	0	0	0	0.005
NF_Ca1b1-NF_Pvalb-NF2_Ntrk2.Necab2_scheme0:67	0	0.3231	0.2759	0.401	0	0	0	0	0	0	0	0	0	0
NF_Ca1b1-NF_Pvalb-NF2_Ntrk2.Necab2_scheme0:68	0	0.4443	0.2578	0.2932	0	0	0	0	0	0	0	0	0	0.0048
NF_Ca1b1-NF_Pvalb-NF2_Ntrk2.Necab2_scheme0:69	0	0.399	0.2416	0.326	0	0	0	0	0	0	0.0334	0	0	0
NF_Ca1b1-NF_Pvalb-NF2_Ntrk2.Necab2_scheme0:70	0	0.2763	0.377	0.3391	0	0	0	0	0	0	0.0001	0.0074	0	0
NF_Ca1b1-NF_Pvalb-NF2_Ntrk2.Necab2_scheme0:71	0	0.2525	0.2639	0.4836	0	0	0	0	0	0	0	0	0	0
NF_Ca1b1-NF_Pvalb-NF2_Ntrk2.Necab2_scheme0:72	0	0.4313	0.1793	0.3894	0	0	0	0	0	0	0	0	0	0
NF_Ca1b1-NF_Pvalb-NF2_Ntrk2.Necab2_scheme0:73	0	0.3084	0.2263	0.4217	0	0	0	0	0	0	0.0392	0	0	0.0045
NF_Ca1b1-NF_Pvalb-NF2_Ntrk2.Necab2_scheme0:74	0	0.3983	0.2713	0.3304	0	0	0	0	0	0	0	0	0	0
NF_Ca1b1-NF_Pvalb-NF2_Ntrk2.Necab2_scheme0:75	0	0.198	0.2529	0.5491	0	0	0	0	0	0	0	0	0	0
NF_Ca1b1-NF_Pvalb-NF2_Ntrk2.Necab2_scheme0:76	0	0.1863	0.3124	0.4566	0	0	0	0	0	0	0.0361	0.0086	0	0
NF_Ca1b1-NF_Pvalb-NF2_Ntrk2.Necab2_scheme0:77	0	0.4085	0.2756	0.3159	0	0	0	0	0	0	0	0	0	0
NF_Ca1b1-NF_Pvalb-NF2_Ntrk2.Necab2_scheme0:78	0	0.1736	0.3247	0.5017	0	0	0	0	0	0	0	0	0	0
NF_Ca1b1-NF_Pvalb-NF2_Ntrk2.Necab2_scheme0:79	0	0.2434	0.3487	0.4079	0	0	0	0	0	0	0	0	0	0
NF_Ca1b1-NF_Pvalb-NF2_Ntrk2.Necab2_scheme0:80	0	0.1958	0.3703	0.4339	0	0	0	0	0	0	0	0	0	0
NF_Ca1b1-NF_Pvalb-NF2_Ntrk2.Necab2_scheme0:81	0	0.3422	0.2453	0.4125	0	0	0	0	0	0	0	0	0	0
NF_Ca1b1-NF_Pvalb-NF2_Ntrk2.Necab2_scheme0:82	0	0.2415	0.2329	0.502	0	0	0	0	0	0	0.0227	0.001	0	0
NF_Ca1b1-NF_Pvalb-NF2_Ntrk2.Necab2_scheme0:83	0	0.1933	0.3514	0.4553	0	0	0	0	0	0	0	0	0	0
NF_Ca1b1-NF_Pvalb-NF2_Ntrk2.Necab2_scheme0:84	0	0.443	0.1952	0.3349	0	0	0	0	0	0	0.0172	0	0	0.0096
NF_Ca1b1-NF_Pvalb-NF2_Ntrk2.Necab2_scheme0:85	0	0.2431	0.3003	0.4345	0	0	0	0	0	0	0.007	0.0142	0.0009	0
NF_Ca1b1-NF_Pvalb-NF2_Ntrk2.Necab2_scheme0:86	0	0.3201	0.2685	0.4114	0	0	0	0	0	0	0	0	0	0
NF_Ca1b1-NF_Pvalb-NF2_Ntrk2.Necab2_scheme0:87	0	0.2924	0.3089	0.3986	0	0	0	0	0	0	0	0	0	0
NF_Ca1b1-NF_Pvalb-NF2_Ntrk2.Necab2_scheme0:88	0	0.3686	0.2733	0.3581	0	0	0	0	0	0	0	0	0	0
NF_Ca1b1-NF_Pvalb-NF2_Ntrk2.Necab2_scheme0:89	0	0.2971	0.3046	0.3982	0	0	0	0	0	0	0	0	0	0
NF_Ca1b1-NF_Pvalb-NF2_Ntrk2.Necab2_scheme0:90	0	0.0932	0.355	0.5249	0	0	0	0	0	0	0.0022	0.0247	0	0
NF_Ca1b1-NF_Pvalb-NF2_Ntrk2.Necab2_scheme0:91	0	0.4438	0.2308	0.3199	0	0	0	0	0	0	0	0	0	0.0055
NF_Ca1b1-NF_Pvalb-NF2_Ntrk2.Necab2_scheme0:92	0	0.3058	0.2582	0.436	0	0	0	0	0	0	0	0	0	0
NF_Ca1b1-NF_Pvalb-NF2_Ntrk2.Necab2_scheme0:93	0	0.3172	0.2685	0.4143	0	0	0	0	0	0	0	0	0	0
NF_Ca1b1-NF_Pvalb-NF2_Ntrk2.Necab2_scheme0:94	0	0.3284	0.2487	0.3869	0	0	0	0	0	0	0.0288	0	0	0.0072
NF_Ca1b1-NF_Pvalb-NF2_Ntrk2.Necab2_scheme0:95	0	0.307	0.302	0.391	0	0	0	0	0	0	0	0	0	0
NF_Ca1b1-NF_Pvalb-NF2_Ntrk2.Necab2_scheme0:96	0	0.3408	0.3016	0.3576	0	0	0	0	0	0	0	0	0	0
NF_Ca1b1-NF_Pvalb-NF2_Ntrk2.Necab2_scheme0:97	0	0.4026	0.2107	0.3705	0	0	0	0	0	0	0	0	0	0.0161
NF_Ca1b1-NF_Pvalb-NF2_Ntrk2.Necab2_scheme0:98	0	0.3863	0.243	0.3408	0	0	0	0	0	0	0.0124	0	0	0.0175
NF_Ca1b1-NF_Pvalb-NF2_Ntrk2.Necab2_scheme0:99	0	0.217	0.3207	0.4623	0	0	0	0	0	0	0	0	0	0
NF_Ca1b1-NF_Pvalb-NF2_Ntrk2.Necab2_scheme0:100	0	0.4431	0.2534	0.2929	0	0	0	0	0	0	0.0106	0	0	0
NF_Ca1b1-NF_Pvalb-NF2_Ntrk2.Necab2_scheme1:1	0	0.0461	0.4003	0.5536	0	0	0	0	0	0	0	0	0	0
NF_Ca1b1-NF_Pvalb-NF2_Ntrk2.Necab2_scheme1:2	0	0.0003	0.4368	0.549	0	0	0	0	0	0	0	0.0139	0	0
NF_Ca1b1-NF_Pvalb-NF2_Ntrk2.Necab2_scheme1:3	0	0.0719	0.4004	0.5243	0	0	0	0	0	0	0	0.0035	0	0
NF_Ca1b1-NF_Pvalb-NF2_Ntrk2.Necab2_scheme1:4	0	0.0688	0.3762	0.5509	0	0	0	0	0	0	0	0	0	0.0041
NF_Ca1b1-NF_Pvalb-NF2_Ntrk2.Necab2_scheme1:5	0	0.0602	0.3738	0.5661	0	0	0	0	0	0	0	0	0	0
NF_Ca1b1-NF_Pvalb-NF2_Ntrk2.Necab2_scheme1:6	0	0.0068	0.462	0.5312	0	0	0	0	0	0	0	0	0	0
NF_Ca1b1-NF_Pvalb-NF2_Ntrk2.Necab2_scheme1:7	0	0.1049	0.2973	0.5974	0	0	0	0	0	0	0	0	0	0.0005
NF_Ca1b1-NF_Pvalb-NF2_Ntrk2.Necab2_scheme1:8	0	0.0497	0.3417	0.6086	0	0	0	0	0	0	0	0	0	0
NF_Ca1b1-NF_Pvalb-NF2_Ntrk2.Necab2_scheme1:9	0	0.0859	0.3193	0.5566	0	0	0	0	0	0	0.017	0	0	0.0212
NF_Ca1b1-NF_Pvalb-NF2_Ntrk2.Necab2_scheme1:10	0	0.2067	0.2459	0.5474	0	0	0	0	0	0	0	0	0	0
NF_Ca1b1-NF_Pvalb-NF2_Ntrk2.Necab2_scheme1:11	0	0.0595	0.4122	0.5283	0	0	0	0	0	0	0	0	0	0
NF_Ca1b1-NF_Pvalb-NF2_Ntrk2.Necab2_scheme1:12	0	0.1426	0.3587	0.4987	0	0	0	0	0	0	0	0	0	0
NF_Ca1b1-NF_Pvalb-NF2_Ntrk2.Necab2_scheme1:13	0	0.0989	0.3542	0.5362	0	0	0	0	0	0	0	0	0	0.0107
NF_Ca1b1-NF_Pvalb-NF2_Ntrk2.Necab2_scheme1:14	0	0.1166	0.3116	0.5717	0	0	0	0	0	0	0	0	0	0
NF_Ca1b1-NF_Pvalb-NF2_Ntrk2.Necab2_scheme1:15	0	0.0182	0.4375	0.5443	0	0	0	0	0	0	0	0	0	0
NF_Ca1b1-NF_Pvalb-NF2_Ntrk2.Necab2_scheme1:16	0	0.0941	0.3795	0.5252	0	0	0	0	0	0	0	0.0011	0	0
NF_Ca1b1-NF_Pvalb-NF2_Ntrk2.Necab2_scheme1:17	0	0.1071	0.3633	0.5296	0	0	0	0	0	0	0	0	0	0
NF_Ca1b1-NF_Pvalb-NF2_Ntrk2.Necab2_scheme1:18	0	0.1103	0.3115	0.5713	0	0	0.0069	0	0	0	0	0	0	0
NF_Ca1b1-NF_Pvalb-NF2_Ntrk2.Necab2_scheme1:19	0	0.0691	0.3163	0.6108	0	0	0	0	0	0	0	0	0	0.0038
NF_Ca1b1-NF_Pvalb-NF2_Ntrk2.Necab2_scheme1:20	0	0.0785	0.3862	0.5281	0	0	0	0	0	0	0	0	0	0.0072
NF_Ca1b1-NF_Pvalb-NF2_Ntrk2.Necab2_scheme1:21	0	0.0761	0.3785	0.5445	0	0	0	0	0	0	0	0	0	0.0009
NF_Ca1b1-NF_Pvalb-NF2_Ntrk2.Necab2_scheme1:22	0	0.0743	0.4427	0.483	0	0	0	0	0	0	0	0	0	0
NF_Ca1b1-NF_Pvalb-NF2_Ntrk2.Necab2_scheme1:23	0	0.0959	0.3718	0.5324	0	0	0	0	0	0	0	0	0	0
NF_Ca1b1-NF_Pvalb-NF2_Ntrk2.Necab2_scheme1:24	0	0.1064	0.3091	0.5718	0	0	0	0	0	0	0	0	0	0.0127
NF_Ca1b1-NF_Pvalb-NF2_Ntrk2.Necab2_scheme1:25	0	0.1007	0.4173	0.4763	0	0	0	0	0	0	0.0058	0	0	0
NF_Ca1b1-NF_Pvalb-NF2_Ntrk2.Necab2_scheme1:26	0	0.005	0.3534	0.6393	0	0	0	0	0	0	0	0.0023	0	0
NF_Ca1b1-NF_Pvalb-NF2_Ntrk2.Necab2_scheme1:27	0	0.0223	0.4299	0.5478	0	0	0	0	0	0	0	0	0	0
NF_Ca1b1-NF_Pvalb-NF2_Ntrk2.Necab2_scheme1:28	0	0.2098	0.3696	0.4206	0	0	0	0	0	0	0	0	0	0
NF_Ca1b1-NF_Pvalb-NF2_Ntrk2.Necab2_scheme1:29	0	0.0245	0.4127	0.5585	0	0	0	0	0	0	0	0.0043	0	0
NF_Ca1b1-NF_Pvalb-NF2_Ntrk2.Necab2_scheme1:30	0	0.0368	0.4019	0.5456	0	0	0	0	0	0	0	0.0104	0	0.0053
NF_Ca1b1-NF_Pvalb-NF2_Ntrk2.Necab2_scheme1:31	0	0.1118	0.3373	0.5509	0	0	0	0	0	0	0	0	0	0
NF_Ca1b1-NF_Pvalb-NF2_Ntrk2.Necab2_scheme1:32	0	0.0704	0.4002	0.5294	0	0	0	0	0	0	0	0	0	0
NF_Ca1b1-NF_Pvalb-NF2_Ntrk2.Necab2_scheme1:33	0	0.1245	0.3895	0.4861	0	0	0	0	0	0	0	0	0	0
NF_Ca1b1-NF_Pvalb-NF2_Ntrk2.Necab2_scheme1:34	0	0.0587	0.3418	0.5891	0	0	0	0	0	0	0.0086	0.0018	0	0
NF_Ca1b1-NF_Pvalb-NF2_Ntrk2.Necab2_scheme1:35	0	0.0743	0.376	0.5347	0	0	0	0	0	0	0.01	0.0021	0	0.0029
NF_Ca1b1-NF_Pvalb-NF2_Ntrk2.Necab2_scheme1:36	0	0.1139	0.3662	0.5065	0	0	0	0	0	0	0	0	0	0.0134
NF_Ca1b1-NF_Pvalb-NF2_Ntrk2.Necab2_scheme1:37	0	0.2106	0.3028	0.4866	0	0	0	0	0	0	0	0	0	0
NF_Ca1b1-NF_Pvalb-NF2_Ntrk2.Necab2_scheme1:38	0	0.047	0.3709	0.579	0	0	0	0	0	0	0	0.0031	0	0
NF_Ca1b1-NF_Pvalb-NF2_Ntrk2.Necab2_scheme1:39	0	0.0405	0.4085	0.5446	0	0	0	0	0	0	0	0.0064	0	0
NF_Ca1b1-NF_Pvalb-NF2_Ntrk2.Necab2_scheme1:40	0	0.1189	0.3801	0.4781	0	0	0.0058	0	0	0	0	0	0	0.0171
NF_Ca1b1-NF_Pvalb-NF2_Ntrk2.Necab2_scheme1:41	0	0.0135	0.3626	0.6231	0	0	0	0	0	0	0	0.0007	0	0
NF_Ca1b1-NF_Pvalb-NF2_Ntrk2.Necab2_scheme1:42	0	0.126	0.3655	0.5085	0	0	0	0	0	0	0	0	0	0
NF_Ca1b1-NF_Pvalb-NF2_Ntrk2.Necab2_scheme1:43	0	0.106	0.2853	0.6087	0	0	0	0	0	0	0	0	0	0
NF_Ca1b1-NF_Pvalb-NF2_Ntrk2.Necab2_scheme1:44	0	0.1648	0.312	0.5232	0	0	0	0	0	0	0	0	0	0
NF_Ca1b1-NF_Pvalb-NF2_Ntrk2.Necab2_scheme1:45	0	0.1025	0.3463	0.5446	0	0	0	0	0	0	0	0	0	0.0065
NF_Ca1b1-NF_Pvalb-NF2_Ntrk2.Necab2_scheme1:46	0	0.053	0.2975	0.6495	0	0	0	0	0	0	0	0	0	0
NF_Ca1b1-NF_Pvalb-NF2_Ntrk2.Necab2_scheme1:47	0	0.0837	0.3834	0.5329	0	0	0	0	0	0	0	0	0	0
NF_Ca1b1-NF_Pvalb-NF2_Ntrk2.Necab2_scheme1:48	0	0.1195	0.296	0.5846	0	0	0	0	0	0	0	0	0	0
NF_Ca1b1-NF_Pvalb-NF2_Ntrk2.Necab2_scheme1:49	0	0.0209	0.3828	0.5963	0	0	0	0	0	0	0	0	0	0
NF_Ca1b1-NF_Pvalb-NF2_Ntrk2.Necab2_scheme1:50	0	0.0586	0.3961	0.5336	0	0	0	0	0	0	0	0.0118	0	0
NF_Ca1b1-NF_Pvalb-NF2_Ntrk2.Necab2_scheme1:51	0	0	0.4471	0.5401	0	0	0	0	0	0	0	0.0128	0	0
NF_Ca1b1-NF_Pvalb-NF2_Ntrk2.Necab2_scheme1:52	0	0.2031	0.2749	0.5056	0	0	0	0	0	0	0	0	0	0.0165
NF_Ca1b1-NF_Pvalb-NF2_Ntrk2.Necab2_scheme1:53	0	0	0.3907	0.6091	0	0	0	0	0	0	0	0.0002	0	0
NF_Ca1b1-NF_Pvalb-NF2_Ntrk2.Necab2_scheme1:54	0	0.0174	0.3866	0.5952	0	0	0	0	0	0	0	0.0008	0	0
NF_Ca1b1-NF_Pvalb-NF2_Ntrk2.Necab2_scheme1:55	0	0.1506	0.2607	0.5887	0	0	0	0	0	0	0	0	0	0
NF_Ca1b1-NF_Pvalb-NF2_Ntrk2.Necab2_scheme1:56	0	0.0753	0.364	0.5598	0	0	0	0	0	0	0	0.0009	0	0
NF_Ca1b1-NF_Pvalb-NF2_Ntrk2.Necab2_scheme1:57	0	0.1595	0.382	0.4585	0	0	0	0	0	0	0	0	0	0
NF_Ca1b1-NF_Pvalb-NF2_Ntrk2.Necab2_scheme1:58	0	0.1393	0.3432	0.5086	0	0	0	0	0	0	0	0	0	0.0088
NF_Ca1b1-NF_Pvalb-NF2_Ntrk2.Necab2_scheme1:59	0	0.2102	0.3142	0.4623	0	0	0	0	0	0	0	0	0	0.0132
NF_Ca1b1-NF_Pvalb-NF2_Ntrk2.Necab2_scheme1:60	0	0.0418	0.3698	0.5885	0	0	0	0	0	0	0	0	0	0
NF_Ca1b1-NF_Pvalb-NF2_Ntrk2.Necab2_scheme1:61	0	0.1171	0.3568	0.5262	0	0	0	0	0	0	0	0	0	0
NF_Ca1b1-NF_Pvalb-NF2_Ntrk2.Necab2_scheme1:62	0	0.0638	0.367	0.55	0	0	0	0	0	0	0.0092	0.01	0	0
NF_Ca1b1-NF_Pvalb-NF2_Ntrk2.Necab2_scheme1:63	0	0.0254	0.4177	0.555	0	0	0	0	0	0	0	0.0018	0	0
NF_Ca1b1-NF_Pvalb-NF2_Ntrk2.Necab2_scheme1:64	0	0.1655	0.3728	0.4617	0	0	0	0	0	0	0	0	0	0
NF_Ca1b1-NF_Pvalb-NF2_Ntrk2.Necab2_scheme1:65	0	0.0271	0.3865	0.5702	0	0	0	0	0	0	0	0.0162	0	0
NF_Ca1b1-NF_Pvalb-NF2_Ntrk2.Necab2_scheme1:66	0	0.133	0.3529	0.5088	0	0	0	0	0	0	0	0	0	0.0054
NF_Ca1b1-NF_Pvalb-NF2_Ntrk2.Necab2_scheme1:67	0	0.0609	0.3814	0.5577	0	0	0	0	0	0	0	0	0	0
NF_Ca1b1-NF_Pvalb-NF2_Ntrk2.Necab2_scheme1:68	0	0.1827	0.362	0.4461	0	0	0	0	0	0	0	0	0	0.0092
NF_Ca1b1-NF_Pvalb-NF2_Ntrk2.Necab2_scheme1:69	0	0.1514	0.3465	0.5005	0	0	0	0	0	0	0.0016	0	0	0
NF_Ca1b1-NF_Pvalb-NF2_Ntrk2.Necab2_scheme1:70	0	0.0727	0.4553	0.4596	0	0	0	0	0	0	0	0.0124	0	0
NF_Ca1b1-NF_Pvalb-NF2_Ntrk2.Necab2_scheme1:71	0	0.0727	0.3323	0.595	0	0	0	0	0	0	0	0	0	0
NF_Ca1b1-NF_Pvalb-NF2_Ntrk2.Necab2_scheme1:72	0	0.1879	0.2618	0.5502	0	0	0	0	0	0	0	0	0	0
NF_Ca1b1-NF_Pvalb-NF2_Ntrk2.Necab2_scheme1:73	0	0.0719	0.335	0.5775	0	0	0	0	0	0	0.0112	0	0	0.0044
NF_Ca1b1-NF_Pvalb-NF2_Ntrk2.Necab2_scheme1:74	0	0.1805	0.348	0.4715	0	0	0	0	0	0	0	0	0	0
NF_Ca1b1-NF_Pvalb-NF2_Ntrk2.Necab2_scheme1:75	0	0.0623	0.2867	0.6509	0	0	0	0	0	0	0	0	0	0
NF_Ca1b1-NF_Pvalb-NF2_Ntrk2.Necab2_scheme1:76	0	0	0.4222	0.5735	0	0	0	0	0	0	0	0.0043	0	0
NF_Ca1b1-NF_Pvalb-NF2_Ntrk2.Necab2_scheme1:77	0	0.0983	0.4078	0.4939	0	0	0	0	0	0	0	0	0	0
NF_Ca1b1-NF_Pvalb-NF2_Ntrk2.Necab2_scheme1:78	0	0	0.399	0.601	0	0	0	0	0	0	0	0	0	0
NF_Ca1b1-NF_Pvalb-NF2_Ntrk2.Necab2_scheme1:79	0	0.0062	0.4547	0.5391	0	0	0	0	0	0	0	0	0	0
NF_Ca1b1-NF_Pvalb-NF2_Ntrk2.Necab2_scheme1:80	0	0.0019	0.4412	0.5569	0	0	0	0	0	0	0	0	0	0
NF_Ca1b1-NF_Pvalb-NF2_Ntrk2.Necab2_scheme1:81	0	0.1274	0.3127	0.56	0	0	0	0	0	0	0	0	0	0
NF_Ca1b1-NF_Pvalb-NF2_Ntrk2.Necab2_scheme1:82	0	0.0913	0.2952	0.6135	0	0	0	0	0	0	0	0	0	0
NF_Ca1b1-NF_Pvalb-NF2_Ntrk2.Necab2_scheme1:83	0	0.0621	0.4271	0.5108	0	0	0	0	0	0	0	0	0	0
NF_Ca1b1-NF_Pvalb-NF2_Ntrk2.Necab2_scheme1:84	0	0.2061	0.2922	0.492	0	0	0	0	0	0	0	0	0	0.0098
NF_Ca1b1-NF_Pvalb-NF2_Ntrk2.Necab2_scheme1:85	0	0.052	0.4035	0.5298	0	0	0	0	0	0	0	0.0147	0	0
NF_Ca1b1-NF_Pvalb-NF2_Ntrk2.Necab2_scheme1:86	0	0.0523	0.3952	0.5525	0	0	0	0	0	0	0	0	0	0
NF_Ca1b1-NF_Pvalb-NF2_Ntrk2.Necab2_scheme1:87	0	0.0507	0.4085	0.5408	0	0	0	0	0	0	0	0	0	0
NF_Ca1b1-NF_Pvalb-NF2_Ntrk2.Necab2_scheme1:88	0	0.0972	0.3777	0.5251	0	0	0	0	0	0	0	0	0	0
NF_Ca1b1-NF_Pvalb-NF2_Ntrk2.Necab2_scheme1:89	0	0.0384	0.4178	0.5438	0	0	0	0	0	0	0	0	0	0
NF_Ca1b1-NF_Pvalb-NF2_Ntrk2.Necab2_scheme1:90	0	0	0.396	0.5807	0	0	0.0081	0	0	0	0	0.0152	0	0
NF_Ca1b1-NF_Pvalb-NF2_Ntrk2.Necab2_scheme1:91	0	0.1145	0.3659	0.5196	0	0	0	0	0	0	0	0	0	0
NF_Ca1b1-NF_Pvalb-NF2_Ntrk2.Necab2_scheme1:92	0	0.1059	0.3156	0.5786	0	0	0	0	0	0	0	0	0	0
NF_Ca1b1-NF_Pvalb-NF2_Ntrk2.Necab2_scheme1:93	0	0.058	0.3762	0.5658	0	0	0	0	0	0	0	0	0	0
NF_Ca1b1-NF_Pvalb-NF2_Ntrk2.Necab2_scheme1:94	0	0.0961	0.3563	0.5349	0	0	0	0	0	0	0.0089	0	0	0.0037
NF_Ca1b1-NF_Pvalb-NF2_Ntrk2.Necab2_scheme1:95	0	0.1125	0.3811	0.5064	0	0	0	0	0	0	0	0	0	0
NF_Ca1b1-NF_Pvalb-NF2_Ntrk2.Necab2_scheme1:96	0	0.1001	0.417	0.4829	0	0	0	0	0	0	0	0	0	0
NF_Ca1b1-NF_Pvalb-NF2_Ntrk2.Necab2_scheme1:97	0	0.1762	0.2738	0.5265	0	0	0	0	0	0	0	0	0	0.0235
NF_Ca1b1-NF_Pvalb-NF2_Ntrk2.Necab2_scheme1:98	0	0.179	0.3312	0.4774	0	0	0	0	0	0	0	0	0	0.0124
NF_Ca1b1-NF_Pvalb-NF2_Ntrk2.Necab2_scheme1:99	0	0	0.3942	0.6058	0	0	0	0	0	0	0	0	0	0
NF_Ca1b1-NF_Pvalb-NF2_Ntrk2.Necab2_scheme1:100	0	0.1712	0.3625	0.4595	0	0	0	0	0	0	0.0067	0	0	0
NF_Ca1b1-NF_Pvalb-NF2_Ntrk2.Necab2_scheme2:1	0	0.0256	0.2644	0.7099	0	0	0	0	0	0	0	0	0	0
NF_Ca1b1-NF_Pvalb-NF2_Ntrk2.Necab2_scheme2:2	0	0.0194	0.2918	0.6796	0	0	0	0	0	0	0	0.0092	0	0
NF_Ca1b1-NF_Pvalb-NF2_Ntrk2.Necab2_scheme2:3	0	0.0617	0.2564	0.681	0	0	0	0	0	0	0	0.0009	0	0
NF_Ca1b1-NF_Pvalb-NF2_Ntrk2.Necab2_scheme2:4	0	0.0803	0.2322	0.677	0	0	0	0	0	0	0	0	0	0.0105
NF_Ca1b1-NF_Pvalb-NF2_Ntrk2.Necab2_scheme2:5	0	0.051	0.2394	0.7095	0	0	0	0	0	0	0	0	0	0
NF_Ca1b1-NF_Pvalb-NF2_Ntrk2.Necab2_scheme2:6	0	0.0279	0.3045	0.6676	0	0	0	0	0	0	0	0	0	0
NF_Ca1b1-NF_Pvalb-NF2_Ntrk2.Necab2_scheme2:7	0	0.0994	0.1777	0.7229	0	0	0	0	0	0	0	0	0	0
NF_Ca1b1-NF_Pvalb-NF2_Ntrk2.Necab2_scheme2:8	0	0.0225	0.2271	0.7504	0	0	0	0	0	0	0	0	0	0
NF_Ca1b1-NF_Pvalb-NF2_Ntrk2.Necab2_scheme2:9	0	0.1078	0.1841	0.6835	0	0	0	0.0003	0	0	0	0	0	0.0242
NF_Ca1b1-NF_Pvalb-NF2_Ntrk2.Necab2_scheme2:10	0	0.1712	0.134	0.6948	0	0	0	0	0	0	0	0	0	0
NF_Ca1b1-NF_Pvalb-NF2_Ntrk2.Necab2_scheme2:11	0	0.0917	0.2508	0.6576	0	0	0	0	0	0	0	0	0	0
NF_Ca1b1-NF_Pvalb-NF2_Ntrk2.Necab2_scheme2:12	0	0.1322	0.2172	0.6465	0	0	0	0	0	0	0.0041	0	0	0
NF_Ca1b1-NF_Pvalb-NF2_Ntrk2.Necab2_scheme2:13	0	0.0932	0.216	0.6756	0	0	0	0	0	0	0	0	0	0.0152
NF_Ca1b1-NF_Pvalb-NF2_Ntrk2.Necab2_scheme2:14	0	0.0689	0.2001	0.731	0	0	0	0	0	0	0	0	0	0
NF_Ca1b1-NF_Pvalb-NF2_Ntrk2.Necab2_scheme2:15	0	0.0036	0.2989	0.6975	0	0	0	0	0	0	0	0	0	0
NF_Ca1b1-NF_Pvalb-NF2_Ntrk2.Necab2_scheme2:16	0	0.1025	0.2363	0.6613	0	0	0	0	0	0	0	0	0	0
NF_Ca1b1-NF_Pvalb-NF2_Ntrk2.Necab2_scheme2:17	0	0.0678	0.2339	0.6983	0	0	0	0	0	0	0	0	0	0
NF_Ca1b1-NF_Pvalb-NF2_Ntrk2.Necab2_scheme2:18	0	0.1041	0.1852	0.7107	0	0	0	0	0	0	0	0	0	0
NF_Ca1b1-NF_Pvalb-NF2_Ntrk2.Necab2_scheme2:19	0	0.0401	0.1942	0.7581	0	0	0	0	0	0	0	0	0	0.0075
NF_Ca1b1-NF_Pvalb-NF2_Ntrk2.Necab2_scheme2:20	0	0.0518	0.2499	0.6873	0	0	0	0	0	0	0	0	0	0.011
NF_Ca1b1-NF_Pvalb-NF2_Ntrk2.Necab2_scheme2:21	0	0.0615	0.2357	0.7027	0	0	0	0	0	0	0	0	0	0.0001
NF_Ca1b1-NF_Pvalb-NF2_Ntrk2.Necab2_scheme2:22	0	0.0908	0.2856	0.6236	0	0	0	0	0	0	0	0	0	0
NF_Ca1b1-NF_Pvalb-NF2_Ntrk2.Necab2_scheme2:23	0	0.0745	0.2336	0.6919	0	0	0	0	0	0	0	0	0	0
NF_Ca1b1-NF_Pvalb-NF2_Ntrk2.Necab2_scheme2:24	0	0.1051	0.1814	0.6966	0	0	0	0	0	0	0	0	0	0.0169
NF_Ca1b1-NF_Pvalb-NF2_Ntrk2.Necab2_scheme2:25	0	0.1322	0.261	0.6068	0	0	0	0	0	0	0	0	0	0
NF_Ca1b1-NF_Pvalb-NF2_Ntrk2.Necab2_scheme2:26	0	0	0.225	0.7739	0	0	0	0	0	0	0	0.0011	0	0
NF_Ca1b1-NF_Pvalb-NF2_Ntrk2.Necab2_scheme2:27	0	0.0136	0.2915	0.6949	0	0	0	0	0	0	0	0	0	0
NF_Ca1b1-NF_Pvalb-NF2_Ntrk2.Necab2_scheme2:28	0	0.185	0.2377	0.5739	0	0	0	0	0	0	0.0032	0.0002	0	0
NF_Ca1b1-NF_Pvalb-NF2_Ntrk2.Necab2_scheme2:29	0	0.0314	0.2673	0.6968	0	0	0	0	0	0	0	0.0046	0	0
NF_Ca1b1-NF_Pvalb-NF2_Ntrk2.Necab2_scheme2:30	0	0.0419	0.2657	0.6808	0	0	0	0	0	0	0	0.0037	0	0.008
NF_Ca1b1-NF_Pvalb-NF2_Ntrk2.Necab2_scheme2:31	0	0.0758	0.2228	0.7014	0	0	0	0	0	0	0	0	0	0
NF_Ca1b1-NF_Pvalb-NF2_Ntrk2.Necab2_scheme2:32	0	0.0479	0.2576	0.6945	0	0	0	0	0	0	0	0	0	0
NF_Ca1b1-NF_Pvalb-NF2_Ntrk2.Necab2_scheme2:33	0	0.1187	0.2522	0.6291	0	0	0	0	0	0	0	0	0	0
NF_Ca1b1-NF_Pvalb-NF2_Ntrk2.Necab2_scheme2:34	0	0.0602	0.2055	0.7342	0	0	0	0	0	0	0	0	0	0
NF_Ca1b1-NF_Pvalb-NF2_Ntrk2.Necab2_scheme2:35	0	0.0799	0.2332	0.685	0	0	0	0	0	0	0	0	0	0.0019
NF_Ca1b1-NF_Pvalb-NF2_Ntrk2.Necab2_scheme2:36	0	0.1463	0.2095	0.6224	0	0	0	0	0	0	0	0	0	0.0218
NF_Ca1b1-NF_Pvalb-NF2_Ntrk2.Necab2_scheme2:37	0	0.209	0.1679	0.6231	0	0	0	0	0	0	0	0	0	0
NF_Ca1b1-NF_Pvalb-NF2_Ntrk2.Necab2_scheme2:38	0	0.0372	0.2366	0.7248	0	0	0	0	0	0	0	0.0015	0	0
NF_Ca1b1-NF_Pvalb-NF2_Ntrk2.Necab2_scheme2:39	0	0.0559	0.2534	0.6876	0	0	0	0	0	0	0	0	0	0.0031
NF_Ca1b1-NF_Pvalb-NF2_Ntrk2.Necab2_scheme2:40	0	0.1184	0.2373	0.6227	0	0	0	0	0	0	0	0	0	0.0216
NF_Ca1b1-NF_Pvalb-NF2_Ntrk2.Necab2_scheme2:41	0	0.0082	0.2246	0.7673	0	0	0	0	0	0	0	0	0	0
NF_Ca1b1-NF_Pvalb-NF2_Ntrk2.Necab2_scheme2:42	0	0.1011	0.2321	0.6668	0	0	0	0	0	0	0	0	0	0
NF_Ca1b1-NF_Pvalb-NF2_Ntrk2.Necab2_scheme2:43	0	0.0988	0.1744	0.7268	0	0	0	0	0	0	0	0	0	0
NF_Ca1b1-NF_Pvalb-NF2_Ntrk2.Necab2_scheme2:44	0	0.1392	0.1875	0.6732	0	0	0	0	0	0	0	0	0	0
NF_Ca1b1-NF_Pvalb-NF2_Ntrk2.Necab2_scheme2:45	0	0.0652	0.2215	0.7038	0	0	0	0	0	0	0	0	0	0.0095
NF_Ca1b1-NF_Pvalb-NF2_Ntrk2.Necab2_scheme2:46	0	0.0438	0.1742	0.782	0	0	0	0	0	0	0	0	0	0
NF_Ca1b1-NF_Pvalb-NF2_Ntrk2.Necab2_scheme2:47	0	0.0629	0.2517	0.6854	0	0	0	0	0	0	0	0	0	0
NF_Ca1b1-NF_Pvalb-NF2_Ntrk2.Necab2_scheme2:48	0	0.0794	0.1841	0.7366	0	0	0	0	0	0	0	0	0	0
NF_Ca1b1-NF_Pvalb-NF2_Ntrk2.Necab2_scheme2:49	0	0.0305	0.2391	0.7298	0	0	0	0	0	0	0	0	0	0.0006
NF_Ca1b1-NF_Pvalb-NF2_Ntrk2.Necab2_scheme2:50	0	0.0427	0.2746	0.6757	0	0	0	0	0	0	0	0.007	0	0
NF_Ca1b1-NF_Pvalb-NF2_Ntrk2.Necab2_scheme2:51	0	0	0.2965	0.6949	0	0	0	0	0	0	0.0045	0.0042	0	0
NF_Ca1b1-NF_Pvalb-NF2_Ntrk2.Necab2_scheme2:52	0	0.204	0.1509	0.6208	0	0	0	0	0	0	0	0	0	0.0243
NF_Ca1b1-NF_Pvalb-NF2_Ntrk2.Necab2_scheme2:53	0	0	0.2462	0.7538	0	0	0	0	0	0	0	0	0	0
NF_Ca1b1-NF_Pvalb-NF2_Ntrk2.Necab2_scheme2:54	0	0.0144	0.2462	0.7394	0	0	0	0	0	0	0	0	0	0
NF_Ca1b1-NF_Pvalb-NF2_Ntrk2.Necab2_scheme2:55	0	0.126	0.1532	0.7199	0	0	0	0	0	0	0	0	0	0.0009
NF_Ca1b1-NF_Pvalb-NF2_Ntrk2.Necab2_scheme2:56	0	0.037	0.2597	0.6996	0	0	0	0	0	0	0	0.0037	0	0
NF_Ca1b1-NF_Pvalb-NF2_Ntrk2.Necab2_scheme2:57	0	0.1984	0.2286	0.573	0	0	0	0	0	0	0	0	0	0
NF_Ca1b1-NF_Pvalb-NF2_Ntrk2.Necab2_scheme2:58	0	0.1094	0.2288	0.6486	0	0	0	0	0	0	0	0.0006	0	0.0126
NF_Ca1b1-NF_Pvalb-NF2_Ntrk2.Necab2_scheme2:59	0	0.1961	0.1928	0.6006	0	0	0	0	0	0	0	0	0	0.0105
NF_Ca1b1-NF_Pvalb-NF2_Ntrk2.Necab2_scheme2:60	0	0.0145	0.2528	0.7317	0	0	0	0	0	0	0	0.0011	0	0
NF_Ca1b1-NF_Pvalb-NF2_Ntrk2.Necab2_scheme2:61	0	0.0968	0.2179	0.6853	0	0	0	0	0	0	0	0	0	0
NF_Ca1b1-NF_Pvalb-NF2_Ntrk2.Necab2_scheme2:62	0	0.0628	0.2378	0.691	0	0	0	0	0	0	0	0.0084	0	0
NF_Ca1b1-NF_Pvalb-NF2_Ntrk2.Necab2_scheme2:63	0	0.0321	0.2703	0.6976	0	0	0	0	0	0	0	0	0	0
NF_Ca1b1-NF_Pvalb-NF2_Ntrk2.Necab2_scheme2:64	0	0.1473	0.2417	0.611	0	0	0	0	0	0	0	0	0	0
NF_Ca1b1-NF_Pvalb-NF2_Ntrk2.Necab2_scheme2:65	0	0.0314	0.2548	0.7034	0	0	0	0	0	0	0	0.0105	0	0
NF_Ca1b1-NF_Pvalb-NF2_Ntrk2.Necab2_scheme2:66	0	0.1036	0.2237	0.6628	0	0	0	0	0	0	0	0	0	0.0098
NF_Ca1b1-NF_Pvalb-NF2_Ntrk2.Necab2_scheme2:67	0	0.0274	0.2486	0.7239	0	0	0	0	0	0	0	0	0	0
NF_Ca1b1-NF_Pvalb-NF2_Ntrk2.Necab2_scheme2:68	0	0.1936	0.2154	0.5722	0	0	0	0	0	0	0	0	0	0.0187
NF_Ca1b1-NF_Pvalb-NF2_Ntrk2.Necab2_scheme2:69	0	0.1344	0.2189	0.6413	0	0	0	0	0	0	0.0054	0	0	0
NF_Ca1b1-NF_Pvalb-NF2_Ntrk2.Necab2_scheme2:70	0	0.1284	0.2885	0.5675	0	0	0	0	0	0	0	0	0	0.0156
NF_Ca1b1-NF_Pvalb-NF2_Ntrk2.Necab2_scheme2:71	0	0.0372	0.2173	0.7455	0	0	0	0	0	0	0	0	0	0
NF_Ca1b1-NF_Pvalb-NF2_Ntrk2.Necab2_scheme2:72	0	0.1353	0.1555	0.7092	0	0	0	0	0	0	0	0	0	0
NF_Ca1b1-NF_Pvalb-NF2_Ntrk2.Necab2_scheme2:73	0	0.0736	0.1991	0.7211	0	0	0	0.0004	0	0	0	0	0	0.0059
NF_Ca1b1-NF_Pvalb-NF2_Ntrk2.Necab2_scheme2:74	0	0.1784	0.2036	0.6181	0	0	0	0	0	0	0	0	0	0
NF_Ca1b1-NF_Pvalb-NF2_Ntrk2.Necab2_scheme2:75	0	0.0677	0.1626	0.7697	0	0	0	0	0	0	0	0	0	0
NF_Ca1b1-NF_Pvalb-NF2_Ntrk2.Necab2_scheme2:76	0	0	0.2743	0.7179	0	0	0	0	0	0	0	0.0078	0	0
NF_Ca1b1-NF_Pvalb-NF2_Ntrk2.Necab2_scheme2:77	0	0.091	0.261	0.648	0	0	0	0	0	0	0	0	0	0
NF_Ca1b1-NF_Pvalb-NF2_Ntrk2.Necab2_scheme2:78	0	0	0.2582	0.7418	0	0	0	0	0	0	0	0	0	0
NF_Ca1b1-NF_Pvalb-NF2_Ntrk2.Necab2_scheme2:79	0	0.0227	0.2981	0.6793	0	0	0	0	0	0	0	0	0	0
NF_Ca1b1-NF_Pvalb-NF2_Ntrk2.Necab2_scheme2:80	0	0.0065	0.2869	0.7065	0	0	0	0	0	0	0	0	0	0
NF_Ca1b1-NF_Pvalb-NF2_Ntrk2.Necab2_scheme2:81	0	0.1098	0.1906	0.6996	0	0	0	0	0	0	0	0	0	0
NF_Ca1b1-NF_Pvalb-NF2_Ntrk2.Necab2_scheme2:82	0	0.0581	0.1868	0.7551	0	0	0	0	0	0	0	0	0	0
NF_Ca1b1-NF_Pvalb-NF2_Ntrk2.Necab2_scheme2:83	0	0.0874	0.2667	0.6458	0	0	0	0	0	0	0	0	0	0
NF_Ca1b1-NF_Pvalb-NF2_Ntrk2.Necab2_scheme2:84	0	0.1682	0.1761	0.6377	0	0	0	0	0	0	0.0052	0	0	0.0128
NF_Ca1b1-NF_Pvalb-NF2_Ntrk2.Necab2_scheme2:85	0	0.0382	0.2708	0.6775	0	0	0	0	0	0	0	0.0135	0	0
NF_Ca1b1-NF_Pvalb-NF2_Ntrk2.Necab2_scheme2:86	0	0.0487	0.2495	0.7018	0	0	0	0	0	0	0	0	0	0
NF_Ca1b1-NF_Pvalb-NF2_Ntrk2.Necab2_scheme2:87	0	0.0626	0.2596	0.6777	0	0	0	0	0	0	0	0	0	0
NF_Ca1b1-NF_Pvalb-NF2_Ntrk2.Necab2_scheme2:88	0	0.0771	0.254	0.6689	0	0	0	0	0	0	0	0	0	0
NF_Ca1b1-NF_Pvalb-NF2_Ntrk2.Necab2_scheme2:89	0	0.0481	0.2677	0.6842	0	0	0	0	0	0	0	0	0	0
NF_Ca1b1-NF_Pvalb-NF2_Ntrk2.Necab2_scheme2:90	0	0	0.2535	0.7336	0	0	0	0	0	0	0	0.0129	0	0
NF_Ca1b1-NF_Pvalb-NF2_Ntrk2.Necab2_scheme2:91	0	0.0952	0.237	0.6678	0	0	0	0	0	0	0	0	0	0
NF_Ca1b1-NF_Pvalb-NF2_Ntrk2.Necab2_scheme2:92	0	0.0997	0.1864	0.7139	0	0	0	0	0	0	0	0	0	0
NF_Ca1b1-NF_Pvalb-NF2_Ntrk2.Necab2_scheme2:93	0	0.0512	0.2356	0.7133	0	0	0	0	0	0	0	0	0	0
NF_Ca1b1-NF_Pvalb-NF2_Ntrk2.Necab2_scheme2:94	0	0.1116	0.2105	0.6704	0	0	0	0.0012	0	0	0	0	0	0.0064
NF_Ca1b1-NF_Pvalb-NF2_Ntrk2.Necab2_scheme2:95	0	0.1063	0.239	0.6547	0	0	0	0	0	0	0	0	0	0
NF_Ca1b1-NF_Pvalb-NF2_Ntrk2.Necab2_scheme2:96	0	0.0992	0.2658	0.635	0	0	0	0	0	0	0	0	0	0
NF_Ca1b1-NF_Pvalb-NF2_Ntrk2.Necab2_scheme2:97	0	0.1466	0.1604	0.6677	0	0	0	0	0	0	0	0	0	0.0253
NF_Ca1b1-NF_Pvalb-NF2_Ntrk2.Necab2_scheme2:98	0	0.1384	0.2023	0.642	0	0	0	0	0	0	0	0	0	0.0172
[truncated: 902 more rows]

## Sheet: Cell2location.Estimates
Cell2location estimated cell proportions of spatial transcriptome spots simulated by sampling and pooling multiple cell types from the mouse dorsal root ganglion single cell data (associated with Fig. 5a, Supplementary Fig. 6 and 7)
sample	NF2_Ntrk2.Necab2	NF_Ca1b1	NF_Pvalb	NP_Mrgpra3	NP_Mrgprd	NP_Nts	PEP1_Dcn	PEP1_S100a11.Tagln2	PEP1_Slc7a3.Sstr2	PEP2_Htr3a.Sema5a	PEP3_Trpm8	Th	endothelial	satellite.glia
endothelial:1	7.34663e-05	0.00146112	6.12936e-05	4.20568e-05	0.000357578	9.55012e-05	3.65063e-05	0.000102379	0.000208042	8.11833e-05	0.000233437	0.000166226	0.997041	4.06378e-05
endothelial:2	0.000100201	0.000122926	0.000831833	2.46262e-05	5.73105e-05	2.58125e-05	0.000375768	0.000498363	0.000807643	0.000203858	0.000241388	8.84017e-05	0.996581	4.07997e-05
endothelial:3	4.54146e-05	0.00218509	6.49326e-05	2.65222e-05	0.000117848	3.59147e-05	5.90845e-05	0.000112717	0.000283397	0.00105666	0.000141184	6.15355e-05	0.995781	2.83067e-05
endothelial:4	0.000134472	0.000858196	8.26506e-05	4.42921e-05	0.00134186	0.000204028	0.000166387	9.91206e-05	0.00180456	0.000679372	0.000219379	0.000116008	0.994143	0.000106599
endothelial:5	1.72132e-05	0.000130071	0.000531222	4.81577e-05	0.000378086	0.000186068	4.57461e-05	7.50376e-05	0.000227511	0.000116174	0.000164755	0.000176033	0.997867	3.72031e-05
endothelial:6	7.5465e-05	0.000896539	3.16638e-05	7.25022e-05	0.000741885	6.05727e-05	0.000250667	0.000481861	0.000277015	0.000337113	0.000148162	0.000119757	0.948616	0.0478904
endothelial:7	0.000239141	0.000179064	5.74325e-05	5.68525e-05	0.00127984	0.000171977	4.91705e-05	0.000160534	0.000530697	0.00047751	0.000147912	0.000217597	0.996319	0.000113702
endothelial:8	6.88968e-05	7.53147e-05	5.43641e-05	5.06616e-05	0.000568382	4.94577e-05	4.21092e-05	0.000130336	0.00141803	8.54857e-05	0.000150821	3.54653e-05	0.997236	3.43731e-05
endothelial:9	3.45295e-05	0.0026756	0.000195998	2.00571e-05	1.54478e-05	3.34584e-05	0.000105409	0.000280784	0.000876943	0.000218844	0.000117925	6.89051e-05	0.995272	8.41918e-05
endothelial:10	5.8797e-05	5.45208e-05	5.91677e-05	2.62031e-05	0.000379611	7.52451e-05	9.55315e-05	0.00274508	0.000250248	0.000125011	0.000116789	5.56081e-05	0.995881	7.75567e-05
endothelial:11	2.04131e-05	4.52793e-05	5.86125e-05	4.94639e-05	8.54585e-05	8.40498e-05	0.000140194	0.000233207	0.000313627	0.00124295	9.06741e-05	5.68195e-05	0.997457	0.000122183
endothelial:12	3.94065e-05	6.70551e-05	0.000285201	0.00013099	0.00059967	8.35865e-05	0.000234966	0.000396274	0.000701729	0.00101923	0.000156615	7.64922e-05	0.996163	4.61802e-05
endothelial:13	0.000188242	0.000403579	0.00015208	6.18643e-05	0.0018812	7.12579e-05	0.000269345	0.000463533	0.00181111	0.000850793	0.000408016	0.000359896	0.97428	0.0187987
endothelial:14	0.000112231	0.00226577	5.79013e-05	8.88287e-05	0.00092749	7.21801e-05	0.000210209	0.000371978	0.000560332	0.000853494	0.00023061	0.000113773	0.994025	0.000110384
endothelial:15	4.33786e-05	9.14247e-05	4.31917e-05	0.000144668	0.000871241	7.20129e-05	0.000140895	0.00045694	0.000234907	0.00098961	0.000268413	0.000278334	0.938416	0.0579487
endothelial:16	8.44931e-05	6.10578e-05	4.85644e-05	6.31723e-05	9.86957e-05	0.000306327	0.000118245	0.000329771	0.000922633	0.000154941	0.00022675	0.000137255	0.997158	0.000290013
endothelial:17	4.22082e-05	5.5202e-05	0.000320943	4.32528e-05	0.000143564	4.97361e-05	0.000143879	0.00044285	0.000439495	0.00100779	0.000249631	8.2044e-05	0.996929	5.01627e-05
endothelial:18	9.68984e-05	0.00223766	0.000103206	5.7773e-05	0.000400901	0.00013477	5.04495e-05	0.00028794	0.000278709	0.00124317	0.000237759	0.000115708	0.994702	5.31605e-05
endothelial:19	0.0001007	0.00335925	0.000180315	0.0001254	0.00171794	8.40082e-05	0.0003789	0.000427942	0.00100961	0.000803528	0.000477956	0.000191994	0.990995	0.000147437
endothelial:20	6.30063e-05	0.000163043	0.000160355	7.59081e-05	0.000790501	7.18621e-05	6.5775e-05	0.000211124	0.000135459	0.00104588	0.000313575	0.00019177	0.971756	0.0249558
endothelial:21	0.00010349	0.00137631	9.98841e-05	0.000132899	0.00088254	7.73222e-05	6.98246e-05	0.000258459	0.000384946	0.000325037	0.000242833	0.000171188	0.995727	0.000148292
endothelial:22	6.28117e-05	0.00108731	0.000139448	7.43162e-05	0.000569902	4.53109e-05	0.000231402	0.000143553	0.0014587	0.000685685	0.000334312	0.000129133	0.994966	7.24616e-05
endothelial:23	6.50518e-05	0.00113946	0.000213254	7.02514e-05	0.000400525	0.000139845	0.000338181	0.000168404	0.000525528	0.000254014	0.00063945	0.000114996	0.991811	0.00412027
endothelial:24	7.97163e-05	0.000105985	0.000101245	6.35945e-05	0.000198839	0.000113522	0.000281761	0.000175371	0.000505152	0.00117571	0.000150256	0.000127909	0.996759	0.000161651
endothelial:25	0.000201606	0.00320371	0.000203636	8.54132e-05	0.0013667	0.000245473	0.00024271	0.000333172	0.00124979	0.000150348	0.000300102	0.000133719	0.992007	0.000276374
endothelial:26	3.47845e-05	5.19694e-05	8.71167e-05	5.90136e-05	0.00048943	6.78063e-05	0.000135937	0.000367628	0.000337038	0.00153942	0.000209689	0.000275227	0.974683	0.0216616
endothelial:27	7.89692e-05	0.000100923	5.05871e-05	9.21411e-05	0.000453856	4.79263e-05	9.2261e-05	0.000515062	0.00031567	0.000267595	0.000157101	9.96963e-05	0.997679	4.94095e-05
endothelial:28	2.90607e-05	0.000144888	7.64147e-05	0.000114065	0.000134837	0.00024326	0.000220464	0.000325807	0.000835794	0.00016604	0.000216058	0.000183108	0.915142	0.082168
endothelial:29	5.55806e-05	0.000131526	0.000106599	9.2504e-05	0.00042323	4.41425e-05	0.000150817	0.000842323	0.00139411	0.000465712	0.000245371	0.000237523	0.954697	0.0411138
endothelial:30	0.000140646	0.000251264	0.000158201	4.97834e-05	0.00127485	0.000213052	7.70675e-05	0.000433221	0.000445375	0.00083171	0.000226999	0.000115969	0.995623	0.000158955
endothelial:31	0.000160404	0.000688621	0.000622613	0.000167122	0.000590439	9.31969e-05	0.000198102	0.000295559	0.000256414	0.000954067	0.000355391	0.000124582	0.987325	0.00816872
endothelial:32	6.05878e-05	0.000104729	4.00201e-05	5.62525e-05	0.000225258	5.97909e-05	0.000200568	0.000712515	0.000568364	0.00105232	0.000252289	0.000126726	0.996427	0.000113831
endothelial:33	6.94726e-05	0.00209455	0.000215407	9.55959e-05	0.00152571	5.82256e-05	7.27e-05	0.000749997	0.000230227	0.00168652	0.000400125	0.000425421	0.924454	0.0679225
endothelial:34	4.26881e-05	0.000320877	0.0001225	7.56022e-05	0.00023098	0.000221043	0.000175867	0.000202814	0.000291766	0.000589984	0.000240671	0.000133949	0.997289	6.20521e-05
endothelial:35	9.93747e-05	0.000287824	0.000109422	0.000115985	0.000833103	0.000122513	5.94997e-05	0.000289965	0.00032521	0.000545435	0.000565311	0.000272875	0.996242	0.000131617
endothelial:36	6.56271e-05	0.000120595	0.00067204	7.01679e-05	0.000271848	0.000236679	6.59293e-05	0.000224036	0.00018199	0.000565941	0.000224342	7.88001e-05	0.997173	4.92428e-05
endothelial:37	4.54143e-05	7.12288e-05	6.82971e-05	6.76383e-05	5.98256e-05	0.000634313	0.000114285	0.000358382	0.000748805	3.80008e-05	0.000138537	0.000156909	0.997443	5.51949e-05
endothelial:38	0.000150646	0.000747414	0.000311226	0.000154626	0.000458732	0.000121909	0.000190842	0.000352597	0.000651933	0.000168	0.000280437	9.31224e-05	0.996267	5.18229e-05
endothelial:39	8.91933e-05	0.000216695	8.7895e-05	0.000104234	0.00134015	7.25277e-05	0.000162223	0.000379295	0.000447778	0.000536146	0.000239984	0.000269448	0.982852	0.0132024
endothelial:40	0.000326915	0.000435349	0.00104839	5.00617e-05	0.00235704	0.000210118	0.000123733	0.000320717	0.000357507	0.0010255	0.000416927	0.000257974	0.977152	0.0159173
endothelial:41	7.49701e-05	0.000216986	4.81529e-05	3.9639e-05	0.00073219	0.000120122	0.000108223	0.000163748	0.000422855	0.000180061	0.000468915	0.000296114	0.940982	0.0561457
endothelial:42	2.26003e-05	4.26607e-05	1.66002e-05	5.38511e-05	3.89428e-05	0.00036233	0.000105312	0.000239835	0.000612398	9.69419e-05	0.00042534	0.000122183	0.997812	4.9495e-05
endothelial:43	8.28827e-05	0.000130628	9.06646e-05	0.000112436	0.00017017	0.000120344	9.47979e-05	0.0002146	0.000438138	8.63142e-05	0.000195382	0.000158493	0.998038	6.70885e-05
endothelial:44	7.65142e-05	0.000172675	0.000139541	7.58315e-05	0.000209463	0.000278826	8.63597e-05	0.000776847	0.00032893	0.000100896	0.000112791	0.00012232	0.997469	5.04025e-05
endothelial:45	0.000179483	0.00489042	7.38905e-05	7.81599e-05	0.00131627	9.72998e-05	0.000168298	0.000279058	0.000296425	0.000786866	0.000322701	0.000162286	0.989541	0.00180815
endothelial:46	8.34095e-05	6.09225e-05	0.000164289	7.02459e-05	0.000590961	0.000299598	0.000189134	0.000841711	0.00105104	0.000105944	0.000187387	7.63209e-05	0.996082	0.000196962
endothelial:47	8.14832e-05	0.000109997	0.000285577	3.34897e-05	0.000322414	8.59912e-05	0.000187358	0.000679134	0.000837096	0.00192676	0.000262915	0.000145511	0.9944	0.0006418
endothelial:48	5.04201e-05	9.55303e-05	0.000135434	0.000177496	0.000558175	0.000169562	0.000146192	0.0003575	0.000551257	0.00010018	0.000166437	0.000228163	0.939732	0.0575315
endothelial:49	0.00012298	0.000114661	7.24114e-05	4.55624e-05	0.000736612	0.00012139	9.05849e-05	0.000202291	0.000339867	0.00100835	0.000167811	0.000122167	0.996766	8.95964e-05
endothelial:50	4.90166e-05	0.000168588	0.0003066	0.000118782	0.000912382	6.63158e-05	0.000254238	0.000539555	0.000361006	0.00052066	0.000211942	9.85915e-05	0.996192	0.000199832
endothelial:51	4.26333e-05	5.9371e-05	0.000348092	4.73482e-05	0.00021864	0.000101636	0.000206544	0.000932373	0.00214143	0.000723352	0.000132998	0.000101389	0.994884	5.97583e-05
endothelial:52	3.46957e-05	7.09593e-05	0.000199986	0.000119368	0.000894848	4.89068e-05	0.000112155	0.000701994	0.00095363	0.00040647	0.000198225	0.000197686	0.996008	5.32006e-05
endothelial:53	0.000137925	0.000299588	0.000198112	6.5416e-05	0.00172357	5.94481e-05	0.000126469	0.000245879	0.00291388	0.000225626	0.000301331	0.000252925	0.973289	0.0201604
endothelial:54	7.62283e-05	0.000329758	0.000107832	0.000150656	0.00111088	5.68233e-05	0.000145845	0.000739572	0.00105924	0.00106161	0.000294079	0.000502097	0.94186	0.052505
endothelial:55	0.000107033	0.000385063	0.0011831	7.76134e-05	0.00160196	6.75447e-05	0.000415335	0.000288441	0.0025757	0.00211833	0.000282953	7.49555e-05	0.990648	0.000173525
endothelial:56	0.000142412	0.00126203	0.000627648	0.000147898	0.000543664	8.10547e-05	0.000205786	0.000583473	0.00213361	0.000612593	0.00044086	9.21253e-05	0.993019	0.000107426
endothelial:57	0.000145734	0.000968317	0.000104912	0.000149553	0.00111365	0.000538363	7.69964e-05	0.000308853	0.000180167	0.000337116	0.000488169	0.00120223	0.928914	0.0654715
endothelial:58	6.27317e-05	0.00017438	0.000105674	6.88937e-05	0.000952528	7.52438e-05	0.000387076	0.000217379	0.0026261	0.00131544	0.000495189	0.000137257	0.993316	6.58397e-05
endothelial:59	4.35358e-05	8.00037e-05	0.000510328	7.10045e-05	0.000515737	6.90494e-05	0.000278305	0.000354039	0.000392167	5.92843e-05	0.000185411	0.000255775	0.98282	0.0143657
endothelial:60	9.10458e-05	7.78033e-05	6.23214e-05	8.1027e-05	0.000706184	0.000139166	0.000210908	0.000235137	0.00104112	0.000143023	0.000125889	0.000121565	0.996922	4.31849e-05
endothelial:61	3.93008e-05	6.59264e-05	0.00018938	6.47934e-05	0.000564109	4.786e-05	0.000118602	0.000439413	0.000707397	0.000220306	0.000264477	0.000128935	0.997094	5.56549e-05
endothelial:62	8.94514e-05	0.00205382	0.000398087	0.000152776	0.00056886	0.000137688	0.000110602	0.000185844	0.000228766	0.00136767	0.000260976	0.000291668	0.969168	0.0249858
endothelial:63	9.62057e-05	0.00270359	0.000288446	0.000115543	0.000193105	5.72924e-05	0.000118299	0.000514822	0.000649385	0.000727371	0.000286511	0.000134462	0.986714	0.00740144
endothelial:64	0.000100571	0.000109107	0.000260063	8.97269e-05	0.000765864	9.4431e-05	0.000152175	0.000582286	0.00134872	0.00166865	0.000280363	9.16519e-05	0.994388	6.80908e-05
endothelial:65	8.98348e-05	0.000162543	5.06395e-05	8.77292e-05	0.00139545	0.000127055	0.000286254	0.00202228	0.000498351	0.000284689	0.000295688	0.000407224	0.963044	0.0312485
endothelial:66	7.74264e-05	0.000200764	5.25442e-05	0.000138113	0.00131677	8.09824e-05	0.000315424	0.000433803	0.00112873	0.00136581	0.00025145	0.000215551	0.97558	0.0188422
endothelial:67	4.51623e-05	0.000104594	0.00072015	6.40885e-05	0.000602913	5.96301e-05	0.000122969	0.000408056	0.000339313	0.000159047	0.000260745	9.88297e-05	0.996975	3.97564e-05
endothelial:68	4.58672e-05	0.000142742	8.36918e-05	4.24588e-05	6.64869e-05	0.000612429	0.000103565	0.00020223	0.000220151	0.000171075	0.000171869	0.000253755	0.997771	0.00011224
endothelial:69	5.68903e-05	0.000157675	0.000706733	0.000142399	0.000718027	8.02543e-05	0.000103829	0.000394262	0.000262412	0.000935321	0.00037774	0.000168775	0.995838	5.7744e-05
endothelial:70	4.39089e-05	0.000170464	0.000101456	7.03662e-05	0.000531476	6.14919e-05	0.000139104	0.00037617	0.000244343	0.00221712	0.000159525	6.39767e-05	0.99574	8.09165e-05
endothelial:71	8.36908e-05	7.51099e-05	0.000398618	0.000136079	0.000237075	5.66096e-05	9.82326e-05	0.000238562	0.000278759	0.000374763	0.000348648	9.70546e-05	0.99751	6.66261e-05
endothelial:72	0.00015322	0.000982982	0.000158332	7.19664e-05	0.00140314	0.000154253	0.000271597	0.000600713	0.00075261	0.00198205	0.000508479	0.000201967	0.992493	0.000265622
endothelial:73	6.39016e-05	0.00278738	0.000488222	0.000106858	0.000871738	6.82968e-05	0.000230245	0.000233175	0.000354619	0.000254741	0.000407697	0.000109694	0.993945	7.82665e-05
endothelial:74	0.000130433	0.000401925	0.000106346	0.000125328	0.000228597	0.000305615	0.000216499	0.00109244	0.000579932	0.000346871	0.000362466	0.000119206	0.995919	6.55897e-05
endothelial:75	5.94606e-05	0.000236622	0.00011647	0.00011475	0.00131914	0.00011086	0.000148206	0.000466299	0.000334309	0.00100115	0.000340207	8.54083e-05	0.995611	5.63153e-05
endothelial:76	0.000115315	0.00184647	0.000101651	8.56342e-05	0.00127382	9.73046e-05	0.000164745	0.000222071	0.000248791	0.000707905	0.000451349	0.000351918	0.984652	0.00968134
endothelial:77	7.59918e-05	0.00122703	6.62333e-05	7.53028e-05	2.22395e-05	0.000418331	6.59472e-05	0.000204673	0.000170027	0.000129639	0.000134384	0.000190735	0.939926	0.0572939
endothelial:78	9.39144e-05	0.000769234	0.000527518	0.000110156	0.00158666	6.61313e-05	0.000148413	0.000278779	0.000342373	0.000443722	0.000345752	0.000542446	0.929085	0.0656599
endothelial:79	0.00016781	0.00126706	0.000242982	5.67558e-05	5.40729e-05	4.41419e-05	0.000200655	0.000259512	0.00024831	0.00130779	0.000225637	0.000174925	0.995691	5.93019e-05
endothelial:80	2.17685e-05	9.97815e-05	0.000116032	0.000122516	0.000501627	6.41268e-05	0.000197362	0.000648414	0.000364481	0.000456628	0.000267714	0.000103046	0.996984	5.25176e-05
endothelial:81	3.52412e-05	0.000110951	4.64036e-05	4.97645e-05	8.14145e-05	8.43466e-05	0.000202858	0.000362042	0.00120924	0.000875445	0.000213157	4.97589e-05	0.996608	7.14186e-05
endothelial:82	5.98539e-05	0.000127738	0.000465854	0.000115941	0.000564141	0.000408408	0.000212405	0.000384945	0.000606597	0.000108676	0.000164549	8.6108e-05	0.996632	6.31139e-05
endothelial:83	0.000239399	0.000592041	0.000111302	3.43614e-05	0.00193859	9.67259e-05	0.000184706	0.000317484	0.00151625	0.000917958	0.000348903	0.000171354	0.993244	0.000286602
endothelial:84	0.000159289	0.000363656	0.000953625	5.86996e-05	0.000809981	0.000104097	0.000250415	0.000163773	0.00147729	0.00189355	0.000342033	9.91678e-05	0.993239	8.5365e-05
endothelial:85	8.29328e-05	0.000151208	0.000602437	5.17138e-05	0.000576758	0.000125472	0.00016905	0.00036077	0.000251762	0.000766931	0.000137419	6.66842e-05	0.996599	5.80504e-05
endothelial:86	0.000102893	0.00335646	0.000135807	0.000111943	0.00106582	0.000287586	3.37345e-05	0.000295711	0.000182014	0.00024325	0.000313117	0.000217683	0.993503	0.000151383
endothelial:87	8.56865e-05	9.03745e-05	9.04374e-05	0.000189767	0.000330122	9.16065e-05	0.00026077	0.000712676	0.000908359	0.00020246	0.000265875	8.13776e-05	0.99665	4.09385e-05
endothelial:88	6.29303e-05	0.000125097	0.000190584	0.000101015	8.34999e-05	4.68132e-05	0.00016735	0.000221492	0.000512522	0.000642844	0.000210306	0.000100147	0.997466	6.95137e-05
endothelial:89	0.000199981	0.00306356	7.85401e-05	3.99034e-05	0.00119389	0.000362828	0.000227407	0.000238629	0.000676218	0.000121671	0.00047501	0.000191057	0.992955	0.000176248
endothelial:90	7.08969e-05	0.00149214	7.7807e-05	3.06888e-05	0.000388412	0.000121535	0.000113689	0.000193758	0.000633653	0.000476073	0.000257039	0.000137107	0.995961	4.66732e-05
endothelial:91	5.11909e-05	0.000132167	0.000239606	0.000100717	0.000408027	0.000118308	0.000221509	0.00103353	0.00200666	0.00114634	0.000411982	0.000135578	0.993784	0.000210027
endothelial:92	8.98453e-05	0.00196569	0.000122498	6.02127e-05	8.61444e-05	6.92267e-05	0.000168936	0.000311474	0.000604405	0.000153125	0.000162623	0.00011724	0.975437	0.0206513
endothelial:93	3.69941e-05	0.00021693	0.000564544	3.97659e-05	0.000885561	4.53388e-05	8.81005e-05	0.000345257	0.0002007	0.000210361	0.000321734	0.000171548	0.996818	5.56363e-05
endothelial:94	9.82986e-05	0.00016298	5.42816e-05	6.57963e-05	0.000792617	3.66466e-05	7.90603e-05	0.000205238	0.000425021	0.000152678	0.000158771	0.000277112	0.97924	0.018251
endothelial:95	7.04843e-05	0.000134771	4.36071e-05	8.21175e-05	0.00158071	0.000111066	0.00016581	0.000362156	0.00147622	0.0012568	0.000528098	0.000347856	0.933935	0.0599049
endothelial:96	0.000141552	0.000707053	0.000113017	0.000105797	0.00048304	8.84454e-05	8.60308e-05	0.000413092	0.000298218	0.000383721	0.000196128	0.000104288	0.996803	7.71159e-05
endothelial:97	0.000138108	0.0025371	3.03551e-05	7.91255e-05	0.00130307	0.000363766	0.000288634	0.000257946	0.000993086	0.00129879	0.000399771	0.000153891	0.98729	0.00486649
endothelial:98	5.08688e-05	0.00014622	0.000505632	5.45834e-05	0.00121977	0.000105806	0.00013811	0.00051471	0.000300519	0.000291437	0.000239299	9.08337e-05	0.996223	0.000119311
endothelial:99	9.94295e-05	0.00127387	9.3736e-05	8.81247e-05	8.06849e-05	6.75964e-05	6.59144e-05	0.000293184	0.000171157	0.000163033	0.000259156	5.68744e-05	0.997235	5.23179e-05
endothelial:100	7.30252e-05	0.000222472	7.84764e-05	0.000188261	0.000747914	5.97083e-05	0.000327187	0.00028297	0.000711291	0.00145263	0.000234653	0.000235505	0.891895	0.103491
NF_Ca1b1:1	0.000101106	0.963276	0.0291078	7.48942e-05	0.00389465	0.000279282	0.000253133	0.00031753	0.000555389	0.000543041	0.00099924	0.000351237	0.00020773	3.91463e-05
NF_Ca1b1:2	0.00485845	0.953283	9.74358e-05	7.92281e-05	0.000151294	4.94299e-05	0.000293759	0.000448421	0.00720767	0.0156338	0.000699315	0.00379167	3.73679e-05	0.0133687
NF_Ca1b1:3	0.00290569	0.94108	0.000399846	0.0248792	0.000307453	0.00107933	0.00113833	0.0174546	0.000753507	0.000339564	0.000793861	0.00163433	0.000411416	0.00682253
NF_Ca1b1:4	0.000205717	0.945667	0.0268898	5.04088e-05	0.000709695	9.62418e-05	0.000327011	0.000334072	0.000867459	0.0230668	0.000732509	0.000985017	3.95518e-05	2.91326e-05
NF_Ca1b1:5	0.000776276	0.94915	0.0352155	6.74297e-05	0.00164223	0.000575686	0.000630466	0.000153262	0.000245829	0.000346201	0.00125905	0.00989982	1.99956e-05	1.85904e-05
NF_Ca1b1:6	0.0176889	0.962484	0.0112635	3.95787e-05	0.000323529	0.00181134	0.000620355	0.000257241	0.000629483	0.00022939	0.00430251	0.000290547	2.80636e-05	3.16424e-05
NF_Ca1b1:7	0.00358323	0.95575	0.032583	0.000162378	0.00430488	0.000103923	8.56809e-05	0.00063185	0.00194863	0.000150407	0.000540604	0.000116257	2.15336e-05	1.7562e-05
NF_Ca1b1:8	0.0013901	0.981808	0.000222103	0.000106	0.00177971	0.000766538	0.000166981	0.000394003	0.000824508	0.000483671	0.000312557	0.00426351	0.000337554	0.00714478
NF_Ca1b1:9	0.000490013	0.959419	0.000139321	6.72766e-05	0.000193412	0.000937863	0.000947529	0.000798336	0.00261583	0.0276807	0.000286915	0.00255422	0.00028701	0.00358245
NF_Ca1b1:10	0.00869956	0.984207	0.00280833	9.94634e-05	0.00077805	0.000137981	0.000948468	0.00117123	0.000441473	0.000179691	0.000220861	0.000286908	9.60581e-06	1.1493e-05
NF_Ca1b1:11	0.00676577	0.917099	0.0484835	0.000101926	0.00153403	0.000592644	0.000193685	0.000447722	0.00124529	0.0222451	0.000435867	0.000742656	6.54147e-05	4.7321e-05
NF_Ca1b1:12	0.0002098	0.966503	0.0195624	9.19233e-05	0.00104284	0.000162129	0.00212264	0.00079203	0.000635407	0.000900399	0.000974927	0.000499284	4.96818e-05	0.00645321
NF_Ca1b1:13	0.00135781	0.929436	0.0615178	0.000146115	0.00281176	0.00237356	0.000230005	0.000206211	0.000362968	0.000464505	0.000337862	0.000720995	1.3585e-05	2.07553e-05
NF_Ca1b1:14	0.000476114	0.959173	0.0313996	8.87309e-05	0.00346303	0.000219903	0.000131978	0.000361956	0.00201729	0.000290516	0.00111419	0.00116687	4.07679e-05	5.61772e-05
NF_Ca1b1:15	0.018942	0.880621	0.00236145	0.0312713	0.000542141	0.000831517	0.00130645	0.0151818	0.00119961	0.000528215	0.00780998	0.000466427	9.66033e-05	0.0388409
NF_Ca1b1:16	0.00481739	0.986929	0.00388477	6.76502e-05	0.000839406	0.00173621	0.000212682	0.000219328	0.000254903	0.000399962	0.0004607	0.000138542	1.67674e-05	2.27619e-05
NF_Ca1b1:17	0.000335563	0.95699	0.00165695	0.000120996	0.00411023	0.000211358	0.000283976	0.000908568	0.00210496	0.0168126	0.0100082	0.000511403	6.22356e-05	0.00588316
NF_Ca1b1:18	0.000311816	0.945192	0.0432281	8.0506e-05	0.000878684	0.0006732	0.000265471	0.000255148	0.000232767	0.000348411	0.000467488	0.000971289	0.000826414	0.00626881
NF_Ca1b1:19	0.00100451	0.981373	0.000387212	8.25417e-05	0.00347286	0.0002958	0.000774944	0.000612193	0.000375779	0.00309416	0.000543005	0.000495899	0.000133434	0.00735502
NF_Ca1b1:20	0.000345848	0.967243	0.0288191	0.000104526	0.00103688	0.000130629	0.000109817	0.000525601	0.00035575	0.00012809	0.000994886	9.68426e-05	6.01306e-05	4.92576e-05
NF_Ca1b1:21	0.000514658	0.970971	0.000648404	0.000277311	0.000295488	0.00159311	0.000317768	0.00112248	0.0018821	0.00035409	0.00050767	0.00172885	8.06304e-05	0.0197065
NF_Ca1b1:22	7.88211e-05	0.806516	0.00115345	0.000136234	0.00253135	0.000214904	0.000227281	0.00044945	0.00117496	0.174415	0.00244757	0.000264952	8.4255e-05	0.0103057
NF_Ca1b1:23	0.000343431	0.971328	0.0218974	0.000145642	0.00182579	0.00106277	0.000845848	0.000366388	0.00132043	0.000200105	0.000277444	0.000264548	8.20987e-05	4.00795e-05
NF_Ca1b1:24	0.000172785	0.832314	0.000151255	9.88909e-05	9.71328e-05	8.93309e-05	0.00021727	0.000717451	0.00366918	0.156624	0.000318467	0.000202387	9.96046e-05	0.00522798
NF_Ca1b1:25	0.000410181	0.988236	0.000586004	0.000262207	0.00289238	0.000290349	0.000527241	0.00105872	0.00143145	0.00048452	0.000410772	0.00327586	7.92907e-05	5.49317e-05
NF_Ca1b1:26	0.000922236	0.958301	0.020414	0.000304102	0.00108609	0.000356528	0.000912908	0.00269802	0.00472921	0.00181984	0.00197027	0.0014968	6.76223e-05	0.00492095
NF_Ca1b1:27	0.000482372	0.977228	0.000886905	0.000213628	0.00160509	0.000171559	0.000301648	0.00504681	0.00201173	0.000639786	0.00116033	0.0101383	7.11879e-05	4.25563e-05
NF_Ca1b1:28	0.000291664	0.979373	0.000206645	9.09121e-05	0.000678519	0.000159429	0.00103922	0.000386763	0.0116713	0.000412397	0.000349774	0.000156248	0.000163673	0.00502035
NF_Ca1b1:29	0.00440791	0.975123	0.00184908	0.000355559	0.00321688	0.00126672	0.00022879	0.000284693	0.00064119	0.000206629	0.000486934	0.00145878	6.07096e-05	0.0104132
NF_Ca1b1:30	0.000373084	0.788138	0.000397384	0.000207129	0.000142954	0.000882782	0.000171086	0.000477416	0.00128256	0.188429	0.000732317	0.00187421	0.000268749	0.0166236
NF_Ca1b1:31	0.00152638	0.962783	0.000294738	0.000174823	0.000107789	0.000193052	0.000338014	0.000551034	0.000837379	0.0318098	0.00100262	0.000327899	2.22745e-05	3.16779e-05
NF_Ca1b1:32	0.00281952	0.983108	0.000855421	0.000145385	0.000453461	0.0010317	0.00209731	0.000565815	0.00108719	0.00202429	0.000775492	0.000244313	2.94954e-05	0.0047626
NF_Ca1b1:33	0.045678	0.918669	0.000220606	0.000284322	8.13718e-05	6.74841e-05	0.000557632	0.000801716	0.00180456	0.0165307	0.00484396	0.000197664	4.48841e-05	0.0102182
NF_Ca1b1:34	0.00761361	0.972417	0.000238669	0.000355037	0.00192443	0.00192867	0.000326867	0.000699123	0.000598615	0.00111189	0.000384343	0.000287726	3.64644e-05	0.0120772
NF_Ca1b1:35	0.0282792	0.931672	0.0124379	6.67106e-05	0.00196046	0.000113772	0.000256103	0.00030832	0.000840963	0.000364917	0.00537212	0.000496757	4.12246e-05	0.0177899
NF_Ca1b1:36	0.00212178	0.970642	0.00024596	0.00010625	0.0012361	6.8838e-05	0.000742785	0.000531975	0.00244285	0.00103525	0.000708117	0.000421927	6.72886e-05	0.0196289
NF_Ca1b1:37	0.000182927	0.971974	0.0208748	0.00015287	0.000608424	0.00159406	0.00134256	0.000597925	0.000644868	0.000875318	0.000804323	0.000166539	0.000130137	5.17192e-05
NF_Ca1b1:38	0.0182607	0.872057	0.000378135	0.000137663	0.000220415	0.000457199	0.000557265	0.000587519	0.00115372	0.0890954	0.00077824	0.000759007	6.69228e-05	0.0154904
NF_Ca1b1:39	0.000122437	0.994146	0.00121095	7.20803e-05	0.000393387	0.000210795	0.000497387	0.000322049	0.000394956	0.00111804	0.000869737	0.000566556	4.5107e-05	3.09553e-05
NF_Ca1b1:40	0.00231057	0.967794	0.00141344	0.000312693	0.00124632	0.000111166	0.00046776	0.000975129	0.000946358	0.0163217	0.0014246	0.000821833	0.00085851	0.00499618
NF_Ca1b1:41	0.000690006	0.861963	0.000110601	0.000110825	0.000133437	0.000169389	0.000693679	0.000603252	0.000476261	0.128967	0.000728829	0.000248772	0.000466786	0.00463842
NF_Ca1b1:42	0.000739826	0.920087	0.0293051	0.000103811	0.00213421	0.000965867	0.000511884	0.000633211	0.00587146	0.0253949	0.00650781	0.000315359	0.000384262	0.00704507
NF_Ca1b1:43	0.0105229	0.943075	0.0312449	0.000131726	0.00245126	0.000538649	0.000148428	0.00058037	0.000513193	0.000196772	0.00044298	0.000722729	8.45379e-05	0.00934616
NF_Ca1b1:44	0.00238824	0.963335	0.0200888	0.000201315	0.000210726	6.57088e-05	0.000222731	0.000699075	0.00173192	0.00026981	0.00104384	0.000264958	0.000120421	0.00935774
NF_Ca1b1:45	0.000398975	0.969361	0.00357303	0.000155022	0.00200542	0.000458344	0.000493076	0.00055608	0.00105603	0.0198725	0.000734571	0.00124752	4.18388e-05	4.62269e-05
NF_Ca1b1:46	0.0108043	0.954181	0.0159402	9.40139e-05	0.000708669	0.00141634	0.000238611	0.000416539	0.000503384	0.000365079	0.0106592	0.000303505	0.00154194	0.00282681
NF_Ca1b1:47	0.0187589	0.974306	0.000917978	0.00137008	0.000755443	0.000148939	0.000442963	0.000656983	0.00169926	0.000258458	0.000319539	0.000299728	2.4649e-05	4.07329e-05
NF_Ca1b1:48	0.00145883	0.956461	0.000200725	0.000104786	0.00478511	0.00150196	0.000314784	0.00132299	0.00319989	0.0217613	0.000985318	0.000402678	8.25122e-05	0.00741819
NF_Ca1b1:49	0.000968361	0.986762	0.000547728	0.000148462	0.00393174	0.00016771	0.000175877	0.00112202	0.0021745	0.000724099	0.00241392	0.000233044	0.000242465	0.000387924
NF_Ca1b1:50	0.010927	0.961876	0.000881344	9.96494e-05	0.00255767	0.00138359	0.00179566	0.000952421	0.00129923	0.00110201	0.00145472	0.00153137	0.00010367	0.0140361
NF_Ca1b1:51	0.00275656	0.98377	0.00654792	0.000117444	0.000981675	0.00122633	0.000284398	0.00151884	0.000778524	0.000641177	0.000428484	0.000653457	4.28707e-05	0.000252677
NF_Ca1b1:52	0.000696973	0.963725	0.000249004	0.000250371	0.00186488	9.79962e-05	0.000249557	0.000911193	0.00667104	0.000645876	0.00135968	0.00177751	8.74907e-05	0.0214134
NF_Ca1b1:53	0.00110022	0.982697	0.00274456	0.000284473	0.00202242	0.00163801	0.00237644	0.000761556	0.0011733	0.00306249	0.00106015	0.00052967	0.000509393	4.04663e-05
NF_Ca1b1:54	0.00471872	0.919237	0.0379519	9.63327e-05	0.001114	0.00046338	0.000327588	0.000362387	0.000938991	0.000832078	0.00895742	0.000199196	4.89897e-05	0.0247517
NF_Ca1b1:55	0.000484611	0.977426	0.000183576	0.00014798	0.000168378	0.000102838	0.00132974	0.000950972	0.00835445	0.0025863	0.00193372	0.00259883	5.36401e-05	0.00367867
NF_Ca1b1:56	0.00502125	0.937448	0.0535963	8.38769e-05	0.00110973	0.000459066	0.00016928	0.000308677	0.000663561	0.000210064	0.000573866	0.000304175	2.56329e-05	2.60458e-05
NF_Ca1b1:57	0.00332776	0.9796	0.000314285	0.0001743	0.000253604	0.00029941	0.000874025	0.000763007	0.00393189	0.00411926	0.00033793	0.000931469	5.83604e-05	0.00501422
NF_Ca1b1:58	0.00249079	0.873176	0.118713	7.684e-05	0.00245116	0.000413918	0.000378189	0.000241523	0.000902653	0.000147423	0.000475737	0.000461228	2.27142e-05	4.88657e-05
NF_Ca1b1:59	0.000570277	0.928815	0.00961385	8.29267e-05	0.00346027	0.000126112	0.000482689	0.000403422	0.0023885	0.0525049	0.00101227	0.000301722	0.000167341	7.10496e-05
NF_Ca1b1:60	0.00149077	0.957047	0.031402	0.000107421	0.00337081	0.00102263	0.000605442	0.000800421	0.00105976	0.000303833	0.000589043	0.00207501	8.71428e-05	3.86008e-05
NF_Ca1b1:61	0.000380435	0.92378	0.000481814	0.0235973	0.00222663	0.00129819	0.000639371	0.0217646	0.00104376	0.00701908	0.00188342	0.00301033	0.000568337	0.0123069
NF_Ca1b1:62	0.00132992	0.991969	0.000788934	0.000280251	0.000662648	0.000115	0.000501775	0.000984897	0.000346489	0.000375088	0.0019569	0.000639703	2.30321e-05	2.63706e-05
NF_Ca1b1:63	0.000167414	0.982464	0.000736264	0.000368888	0.00190087	0.00087131	0.000287834	0.000911031	0.000612164	0.0108705	0.000507965	0.00022236	3.98593e-05	3.90877e-05
NF_Ca1b1:64	0.02249	0.961845	0.00121841	0.000143678	0.00266785	0.000273165	0.000380265	0.000753912	0.00226744	0.00566771	0.00111597	0.000978148	0.000141794	5.62892e-05
NF_Ca1b1:65	0.00136945	0.925338	0.000480209	0.0220154	0.000167322	0.000799633	0.00125707	0.0294784	0.000858763	0.000994189	0.011005	0.00181827	6.02606e-05	0.00435779
NF_Ca1b1:66	0.0105911	0.955922	0.00767587	0.00019736	0.00119075	0.000281574	0.000815286	0.00101701	0.00369712	0.015636	0.00258244	0.000241154	0.000103386	4.90812e-05
NF_Ca1b1:67	0.0192578	0.904251	0.000755673	0.000119465	0.00137019	0.000305594	0.00030025	0.000722201	0.00450114	0.0675406	0.000520751	0.000276259	4.25946e-05	3.6818e-05
NF_Ca1b1:68	0.000350249	0.966359	0.00156424	0.000229401	0.0044198	0.000125053	0.000182365	0.00104009	0.00858529	0.0154191	0.000592778	0.00102999	5.80148e-05	4.49274e-05
NF_Ca1b1:69	0.00884331	0.983636	0.000231591	0.000176864	0.000265122	0.000878993	0.000282864	0.000711017	0.000920985	0.00050164	0.000428636	0.00283241	0.000127334	0.000163073
NF_Ca1b1:70	0.000219731	0.968295	0.000732076	0.000193232	0.0016733	0.000538077	0.000570459	0.00339274	0.00690939	0.00315891	0.000682449	0.0064766	8.3199e-05	0.00707492
NF_Ca1b1:71	0.000176668	0.925761	0.0221599	0.000235653	0.00255181	0.0013025	0.000225894	0.00108903	0.00298408	0.000508592	0.00118994	0.00018758	0.00046851	0.041159
NF_Ca1b1:72	0.0141601	0.968017	0.0145397	9.9522e-05	0.000752243	0.000204282	0.00026749	0.000285373	0.000479374	0.000176408	0.000645169	0.000319101	2.1912e-05	3.22203e-05
NF_Ca1b1:73	0.0187542	0.944034	0.000393062	0.000338152	0.000594115	0.00129626	0.000269094	0.00109835	0.00100987	0.0202986	0.000667551	0.0111798	2.84088e-05	3.8174e-05
NF_Ca1b1:74	0.00270751	0.948951	0.000578934	0.000490405	0.00281885	0.000101264	0.000272338	0.00424684	0.00194126	0.0296458	0.00123351	0.00179893	6.71185e-05	0.00514609
NF_Ca1b1:75	0.00204779	0.956317	0.00190947	0.000209846	0.00123455	0.00231855	0.000308274	0.000550315	0.000959511	0.000974075	0.000714518	0.000576169	0.000768953	0.0311114
NF_Ca1b1:76	0.000358408	0.969998	0.00045895	0.000178648	0.000649737	0.00016541	0.00154873	0.00101102	0.00675638	0.00622527	0.0012825	0.00199679	8.3382e-05	0.0092871
NF_Ca1b1:77	0.000355278	0.908986	0.0674601	0.000141494	0.00142251	0.000607495	0.000328362	0.000672708	0.0060583	0.0113278	0.000681042	0.00187011	4.44408e-05	4.39454e-05
NF_Ca1b1:78	0.000323045	0.942739	0.0299681	0.000283781	0.00318372	0.000937516	0.000637775	0.0109152	0.0028587	0.0042093	0.00124512	0.000122692	0.000310807	0.00226573
NF_Ca1b1:79	0.000131757	0.919284	0.0634041	0.000224587	0.00157484	0.00107172	0.0005201	0.000643216	0.00237524	0.000480669	0.00136056	0.000719342	9.02167e-05	0.00811921
NF_Ca1b1:80	0.00154639	0.963527	0.00575322	0.000289943	0.00241701	0.00121881	0.000938402	0.0120652	0.00157426	0.00425136	0.00448686	0.00182803	5.72045e-05	4.67199e-05
NF_Ca1b1:81	0.000398227	0.946064	0.0493967	6.12577e-05	0.00115134	0.000648378	0.000226982	0.000206776	0.000537122	0.00023997	0.000287159	0.000746142	1.58839e-05	1.98637e-05
NF_Ca1b1:82	0.0122134	0.982886	0.000361109	0.00012161	0.000915033	0.000570802	0.000733759	0.000298276	0.000478406	0.000304038	0.000504004	0.00032731	0.00013012	0.000156035
NF_Ca1b1:83	0.00404663	0.970816	0.000227138	0.000195556	0.000111128	0.00202543	0.00065007	0.000904212	0.00411188	0.000503787	0.000723308	0.00829401	0.000105078	0.00728575
NF_Ca1b1:84	0.0122923	0.950498	0.000490123	0.000499423	0.000552607	0.000129545	0.000864651	0.00131241	0.00398086	0.0166954	0.00248879	0.00030974	0.0006331	0.00925322
NF_Ca1b1:85	0.00585699	0.947962	0.0311047	0.000102697	0.000197645	8.48893e-05	0.000478966	0.000227075	0.00622362	0.000531017	0.00134658	0.000446535	6.93951e-05	0.00536757
NF_Ca1b1:86	0.00805093	0.936124	0.0154178	0.000164894	0.0021184	0.000113339	0.00108373	0.000343575	0.00112803	0.00085159	0.00392167	0.000611341	7.6091e-05	0.0299946
NF_Ca1b1:87	0.000180904	0.975847	0.00018503	0.000241962	0.00133974	0.000129424	0.000269362	0.00048318	0.00223369	0.004821	0.000579187	0.00426425	0.000177593	0.00924811
NF_Ca1b1:88	0.000460582	0.970037	0.000725741	0.000109677	0.00163294	0.000137822	0.000287214	0.000322378	0.000660852	0.0235964	0.00179374	0.000173553	3.50119e-05	2.6902e-05
NF_Ca1b1:89	0.00169358	0.975746	0.00477043	0.00014288	0.0018345	0.000134628	0.00037187	0.000380583	0.000501947	0.00020544	0.00184125	0.000160143	6.1076e-05	0.0121556
NF_Ca1b1:90	0.00851017	0.876251	0.000999428	0.000101765	0.00113256	0.000248743	0.000403663	0.000797035	0.016958	0.0931374	0.0010757	0.000318347	3.73001e-05	2.86919e-05
NF_Ca1b1:91	0.00062543	0.930831	0.0643561	0.000128278	0.00118253	0.000200703	0.000205081	0.000373477	0.000509847	0.000289148	0.000347818	0.00020964	0.00069227	4.91704e-05
NF_Ca1b1:92	0.000244107	0.9759	0.0157559	0.00029486	0.00204727	0.00133522	0.000912292	0.000464628	0.00146898	0.000768328	0.000545134	0.000166924	3.6026e-05	6.0306e-05
NF_Ca1b1:93	0.0404753	0.915311	0.000193891	0.000186538	0.000497111	0.000171551	0.000452363	0.00118572	0.00161087	0.0237688	0.00709587	0.000314101	8.66834e-05	0.00865025
NF_Ca1b1:94	0.000333836	0.888439	0.0923214	0.000282381	0.00268785	0.0013372	0.000199854	0.000758472	0.0078827	0.000391669	0.00176209	0.000514749	5.08103e-05	0.0030384
NF_Ca1b1:95	0.000337662	0.950231	0.0410221	0.000136819	0.00136493	0.00113968	0.000317915	0.000315078	0.000229002	0.000173796	0.00268418	0.00108753	0.000924817	3.5027e-05
NF_Ca1b1:96	8.80624e-05	0.979469	0.000280492	0.00013523	0.00107667	7.53925e-05	0.000467166	0.000766411	0.000866038	0.00778908	0.000828616	0.00226784	0.000144484	0.00574555
NF_Ca1b1:97	0.000154483	0.983658	0.00315755	0.000208468	0.000970864	0.000311192	0.00741446	0.00125906	0.00138159	0.000714661	0.000283454	0.000128824	0.000302213	5.51122e-05
NF_Ca1b1:98	0.000353453	0.956414	0.000607037	0.000117281	0.0021502	0.00120984	0.000200383	0.000779876	0.00257442	0.0252538	0.00112883	0.000321745	6.99598e-05	0.00881916
NF_Ca1b1:99	0.000323696	0.977443	0.000711202	0.000164046	0.00255763	0.00235508	0.00114514	0.0012705	0.00370713	0.00164011	0.000470044	0.00801916	0.000132317	6.13512e-05
NF_Ca1b1:100	0.0339817	0.952406	0.00868711	0.000162438	0.00118151	0.000301317	0.000175457	0.000470797	0.000556119	0.000365952	0.00057383	0.00105232	4.41636e-05	4.11919e-05
NF_Pvalb:1	0.000263748	0.00104439	0.973794	0.00116065	0.00118604	0.000308699	8.09526e-05	0.000390895	0.00576789	0.000149898	0.0010609	0.000391726	4.51774e-05	0.0143552
NF_Pvalb:2	8.01316e-05	0.000317442	0.97159	0.000191468	0.000529584	0.023511	0.00140904	0.000273513	0.000448308	0.000761398	0.000475827	0.000295241	9.23564e-05	2.51782e-05
NF_Pvalb:3	0.000169518	0.000760855	0.993368	9.03126e-05	0.00176006	7.84733e-05	0.000249574	0.000368246	0.000633982	0.000140745	0.00220569	0.000120308	8.65072e-06	4.58085e-05
NF_Pvalb:4	0.000219649	0.000451693	0.971252	0.000244652	0.000774299	0.000108143	0.000220704	0.000354999	0.00482511	0.00355299	0.000319745	0.000115881	1.54922e-05	0.017545
NF_Pvalb:5	8.08363e-05	0.000225482	0.98105	9.4948e-05	0.000759489	3.78825e-05	0.000222304	9.50498e-05	0.00201214	6.70655e-05	0.000537457	4.71691e-05	2.00919e-05	0.0147496
NF_Pvalb:6	0.000209538	0.00865344	0.984967	0.00155444	0.0014852	7.17439e-05	0.000175504	0.000173821	0.00169546	0.000182946	0.000658859	0.000119486	1.7576e-05	3.45669e-05
NF_Pvalb:7	0.000124552	0.000750678	0.994559	0.00156707	0.0014517	5.01087e-05	0.000188198	0.000291084	0.000205262	4.92159e-05	0.000530711	0.000197313	1.55275e-05	1.9166e-05
NF_Pvalb:8	0.000101094	0.00971134	0.986925	0.000855043	6.7633e-05	9.70341e-05	0.000378529	0.000378824	0.000287368	0.000628357	0.000323846	0.000151591	3.43552e-05	5.95303e-05
NF_Pvalb:9	0.000151157	0.000101933	0.95621	0.00224848	0.00117256	0.000165694	0.00022412	0.00914644	0.00096877	6.10023e-05	0.000349616	0.000124814	5.53838e-05	0.0290204
NF_Pvalb:10	6.30456e-05	0.000140739	0.997096	6.16108e-05	0.0011841	0.00012005	3.70139e-05	0.000281583	0.000134696	7.98007e-05	0.000116842	0.000615516	2.50439e-05	4.38177e-05
NF_Pvalb:11	0.00153028	0.000864981	0.980035	0.000165482	0.000190325	0.000110936	0.000145346	0.00136408	0.000196324	0.000231092	0.00116471	0.00082526	3.29716e-05	0.0131429
NF_Pvalb:12	0.000470626	0.00100459	0.993026	0.00021819	0.000731848	0.000103033	0.000188298	0.000702977	0.000337972	0.000485459	0.00103522	0.00151002	3.6887e-05	0.00014862
NF_Pvalb:13	0.0010924	0.000816312	0.983961	0.000146785	0.000635624	6.38576e-05	0.00024126	0.000609419	0.00159995	0.00356921	0.0069044	0.000169722	5.12218e-05	0.000138774
NF_Pvalb:14	0.00163084	0.00502097	0.989762	0.000496404	0.00127293	0.000259354	0.000130136	0.000239989	0.00030776	0.000144577	0.000261932	0.000356027	5.45328e-05	6.2513e-05
NF_Pvalb:15	0.00305895	0.0101804	0.975085	0.000119258	0.00315423	0.000292387	0.000763717	0.000954427	0.00293721	0.000647439	0.00183724	0.000728053	0.000124167	0.000117279
NF_Pvalb:16	0.00199859	0.0154156	0.964278	8.71575e-05	0.000778358	5.0841e-05	0.000180548	0.00135473	0.000413668	0.00202913	0.000702019	0.000261606	5.10958e-05	0.0123982
NF_Pvalb:17	0.00146926	0.000826717	0.972186	0.000265355	0.000400526	0.0188522	0.000321544	0.000577946	0.0012146	0.00288115	0.000681458	0.000270769	2.16818e-05	3.1159e-05
NF_Pvalb:18	0.00253696	0.000898897	0.99322	4.63205e-05	0.000914292	0.000134686	0.000322649	0.000195387	0.000187096	0.000156496	0.000721306	0.000568949	4.24429e-05	5.50079e-05
NF_Pvalb:19	0.000436076	0.000317601	0.984284	0.00195056	0.000905288	9.07936e-05	0.000227516	0.000360742	0.000199406	0.000165392	0.000327635	8.79116e-05	7.1552e-05	0.0105756
NF_Pvalb:20	0.000541835	0.00680805	0.985988	0.000131675	0.00177672	0.000410789	0.000494093	0.000325406	0.00143425	0.000651566	0.000712717	0.000412061	9.08273e-05	0.000222352
NF_Pvalb:21	9.94528e-05	0.000641726	0.988632	0.000113149	0.000586904	0.000113167	0.000348786	0.000394888	0.000230607	0.000514154	0.000242262	0.000219142	7.5812e-05	0.00778815
NF_Pvalb:22	0.000252581	0.00108816	0.984729	0.000249962	0.0029196	8.8254e-05	0.000146463	0.00239907	0.00111654	0.00203181	0.00474831	0.00017766	2.52239e-05	2.72231e-05
NF_Pvalb:23	0.000108648	0.000331235	0.990211	0.00028946	0.000805626	0.000160147	0.0002855	0.000213861	0.000652223	8.35723e-05	0.00125401	0.000112854	3.75482e-05	0.00545445
NF_Pvalb:24	0.000357501	0.000237805	0.991056	5.43263e-05	0.000200845	0.000115869	0.000490634	0.00347617	0.000444875	0.00267447	0.000192891	0.000213884	0.000430103	5.50712e-05
NF_Pvalb:25	8.42778e-05	0.000675812	0.992889	0.00155705	0.00023776	0.00132338	0.000533525	0.00108512	0.000670755	0.00034234	0.000167857	0.000275948	6.3243e-05	9.3872e-05
NF_Pvalb:26	7.89921e-05	0.000746863	0.991194	0.000117	0.00205207	0.000126204	0.00094628	0.00238037	0.00127173	0.000217355	0.000381108	0.000355451	5.05881e-05	8.23479e-05
NF_Pvalb:27	0.000276345	0.00106416	0.977651	0.000366566	0.00126264	0.000473948	0.000562915	0.000848982	0.000832979	0.00101824	0.000774035	0.000239419	5.81832e-05	0.0145704
NF_Pvalb:28	0.000110916	0.000393155	0.98132	0.00111419	0.000268579	0.000245231	0.000110729	0.000689384	0.000613784	0.000210695	0.000492465	0.000462709	4.80273e-05	0.0139205
NF_Pvalb:29	0.000224996	0.000311151	0.995938	7.74445e-05	0.000913962	0.000212444	0.000273819	0.00028604	0.000484858	0.000159468	0.000525121	0.000285372	0.000214852	9.24097e-05
NF_Pvalb:30	0.000340436	0.0011185	0.972715	0.000159109	0.00029357	0.0221335	0.000241593	0.000672488	0.00050395	0.00091888	0.00060189	0.000217001	2.37562e-05	6.05687e-05
NF_Pvalb:31	0.000166786	0.000889462	0.989865	0.000191506	0.00119441	0.000105909	0.000439629	0.000773436	0.00316791	0.000263233	0.00225427	0.000208267	0.000164599	0.000315937
NF_Pvalb:32	0.00017886	0.000313275	0.972623	0.00084219	0.000106015	0.000185784	0.000345027	0.000867723	0.00196812	0.000179133	0.00024963	0.000333823	9.73878e-05	0.0217098
NF_Pvalb:33	0.000109321	0.000165662	0.995927	0.000183456	0.000637656	7.01963e-05	0.000506837	0.000776112	0.000623676	0.000125797	0.000459723	0.000103357	0.000175595	0.000135893
NF_Pvalb:34	0.000161209	0.0022339	0.993195	0.000324204	0.000825491	6.91494e-05	0.000421052	0.00052363	0.000331193	0.0004336	0.000513351	0.000561237	0.000181278	0.000225867
NF_Pvalb:35	0.000339328	0.000182838	0.996006	0.000111512	0.000431837	8.57686e-05	0.000839549	0.000381084	0.000938278	0.000178759	0.000308665	0.00011448	1.39849e-05	6.77683e-05
NF_Pvalb:36	0.000274211	0.00188075	0.984887	0.000217233	0.00267686	0.000495866	0.000237486	0.00344298	0.00196036	0.000309435	0.00302889	0.000450462	4.20821e-05	9.65949e-05
NF_Pvalb:37	0.000271161	0.00112033	0.989033	0.000594888	0.000903557	0.000504089	0.000234517	0.0015618	0.000460503	0.000122467	0.000742494	0.000302931	3.09888e-05	0.00411721
NF_Pvalb:38	0.000271199	0.00132049	0.990865	0.000246522	0.000499505	0.000253834	0.000216065	0.0034772	0.000746045	0.00118058	0.000540584	0.000178882	0.000154772	4.90598e-05
NF_Pvalb:39	0.0003166	0.00152639	0.9938	0.000729755	0.000106777	0.000472088	0.00031492	0.000748264	0.00137753	0.000139724	0.000268579	7.56684e-05	4.80708e-05	7.51675e-05
NF_Pvalb:40	0.000408678	0.00127673	0.989107	0.000201253	0.000618229	0.000201228	0.00022434	0.00398323	0.000530085	0.00252526	0.000635611	0.00020841	2.92007e-05	5.09581e-05
NF_Pvalb:41	0.000373979	0.000568506	0.98972	0.000178693	0.000906425	9.0121e-05	0.000221231	0.000746194	0.00611148	0.000311435	0.000453266	4.76705e-05	0.00019676	7.46501e-05
NF_Pvalb:42	0.000139076	0.000501014	0.986019	9.50561e-05	0.000287043	9.03913e-05	0.00067549	0.0007808	0.00310869	0.000192262	0.000504517	6.3441e-05	5.19499e-05	0.00749147
NF_Pvalb:43	0.000239446	0.0184921	0.974012	0.000137278	0.00113043	0.000112064	0.000489216	0.00075228	0.00131432	0.00236513	0.00063752	0.000121552	0.000170109	2.66885e-05
NF_Pvalb:44	0.000330824	0.000310061	0.965917	0.000218495	0.00164624	0.0264382	0.000530358	0.00107688	0.00122032	0.000540234	0.00134219	0.000211531	0.000130132	8.79421e-05
NF_Pvalb:45	0.000331509	0.000287248	0.990669	0.000151726	0.000804999	0.0001012	0.000218973	0.00200664	0.000693316	0.00196669	0.0022122	0.000364652	5.98215e-05	0.00013188
NF_Pvalb:46	0.000201083	0.00112941	0.990755	8.58522e-05	0.000889418	7.91385e-05	0.000225089	0.000404586	0.000753479	0.00447563	0.000581204	0.0002305	0.000150564	3.89657e-05
NF_Pvalb:47	0.000211868	0.00049135	0.978273	0.000174787	0.000186253	0.000228066	0.000484755	0.000386059	0.000608119	0.000191139	0.00034464	0.000790956	5.04841e-05	0.0175784
NF_Pvalb:48	0.000266274	0.000911949	0.993048	0.000177183	8.94741e-05	6.8237e-05	0.000217426	0.000298375	0.000555766	0.00358662	0.000264087	0.00039885	8.96798e-05	2.78822e-05
NF_Pvalb:49	0.000272332	0.00387931	0.990628	8.0912e-05	0.00130613	0.000166982	0.000530655	0.000296814	0.00136522	0.000361938	0.000637429	0.0003174	7.37811e-05	8.33739e-05
NF_Pvalb:50	0.000288512	0.000571182	0.986345	7.68551e-05	0.000479669	0.000132036	0.000381653	0.000253286	0.000383386	0.000403775	0.00158147	0.000269407	3.0153e-05	0.00880357
NF_Pvalb:51	0.000784339	0.00137095	0.989522	0.0010908	0.000117501	0.000116015	0.000318902	0.00114029	0.00304538	0.00143885	0.000793894	0.000156814	1.86017e-05	8.60795e-05
NF_Pvalb:52	0.000369429	0.000617558	0.994285	0.000780391	0.000128426	0.000118886	0.000570718	0.000597986	0.00117568	0.000978908	0.000241678	4.34719e-05	5.27554e-05	3.86699e-05
NF_Pvalb:53	0.00415954	0.00655041	0.983475	0.000117427	0.000840407	5.25517e-05	0.000665254	0.000876638	0.00103683	0.00127582	0.000517629	0.000331974	6.7221e-05	3.31244e-05
NF_Pvalb:54	0.000690412	0.0011506	0.973816	0.00141178	0.00123019	0.000251324	0.00033892	0.000332561	0.000905003	0.000363626	0.000416604	0.000320352	3.05246e-05	0.0187426
NF_Pvalb:55	0.000276442	0.000313703	0.996151	4.91875e-05	0.000653777	5.11555e-05	0.000281909	0.000479426	0.000470471	0.000225896	0.000722233	0.000232145	1.56266e-05	7.72521e-05
NF_Pvalb:56	0.000798722	0.00261246	0.956879	0.0001306	0.000949612	0.0317151	0.000204146	0.000865092	0.000400617	0.00339742	0.000467985	0.00143788	5.13513e-05	9.02314e-05
NF_Pvalb:57	0.000186348	0.000236395	0.995486	0.0005836	0.001328	5.73808e-05	0.000110485	0.00043668	0.000663131	0.00011505	0.000353574	0.000370901	2.79966e-05	4.43348e-05
NF_Pvalb:58	0.000448671	0.000336768	0.994623	0.000386605	0.000973671	0.000139093	0.000710102	0.000856245	0.000560409	0.000354169	0.000413976	0.000133989	2.14126e-05	4.17035e-05
NF_Pvalb:59	0.00101741	0.000596689	0.991796	7.76215e-05	0.000646894	0.00010109	0.000564436	0.00289356	0.000555163	0.000828883	0.00064386	0.000197674	1.84539e-05	6.24349e-05
NF_Pvalb:60	0.00315324	0.00223949	0.98062	0.000135095	0.000648002	0.000169329	0.000197583	0.0015253	0.000434047	0.00036684	0.000857378	0.000138867	2.84739e-05	0.00948605
NF_Pvalb:61	0.00161832	0.00742056	0.983775	0.00151702	0.00111308	9.48077e-05	0.000554317	0.000640863	0.00125648	0.000611992	0.00100884	0.000213785	4.1481e-05	0.000133406
NF_Pvalb:62	0.00106773	0.000620502	0.967904	0.00223492	0.000430933	0.000677893	0.000222188	0.00160262	0.000550334	0.000552929	0.00166488	0.00109248	6.57293e-05	0.0213125
NF_Pvalb:63	0.000331661	0.000226122	0.996516	0.000627787	8.68333e-05	9.94783e-05	0.000412093	0.000299356	0.000589194	0.000101074	0.000476793	9.75742e-05	2.77823e-05	0.000108551
NF_Pvalb:64	0.00519092	0.00319979	0.970447	0.000830706	0.00251169	0.000206669	0.00090944	0.00075924	0.000560198	0.00129147	0.00179886	0.000809097	4.68049e-05	0.0114384
NF_Pvalb:65	0.000990874	0.000899309	0.979656	0.000146645	0.00154574	0.000246976	0.000228443	0.000400239	0.000466585	0.00170772	0.000296529	0.000180358	4.25281e-05	0.0131919
NF_Pvalb:66	0.000176641	0.000256478	0.989472	0.000201542	0.0020588	0.000269206	0.000157077	0.00401067	0.00107585	0.00112666	0.000813212	9.82829e-05	0.000206763	7.64165e-05
NF_Pvalb:67	0.000182091	0.000258994	0.995521	0.00107906	6.68176e-05	7.6974e-05	0.000406667	0.000236611	0.00145519	0.000131842	0.000402772	4.74468e-05	7.13638e-05	6.32208e-05
NF_Pvalb:68	0.000840544	0.00133244	0.990922	0.000107527	0.000362812	9.75637e-05	0.000702874	0.000361567	0.0013267	0.00289614	0.000867632	7.40942e-05	5.71776e-05	5.09673e-05
NF_Pvalb:69	0.000324503	0.00038468	0.974851	0.000266521	0.000313467	0.000105928	0.000263781	0.000421017	0.000819627	0.000166483	0.000526764	0.00038137	8.23492e-05	0.0210923
NF_Pvalb:70	0.000387353	0.000871694	0.99203	0.000497825	0.000911122	0.000272498	0.000150973	0.00269119	0.000665872	0.000426284	0.00021309	0.000792897	2.91029e-05	6.02587e-05
NF_Pvalb:71	0.000306567	0.00138084	0.990858	5.43657e-05	0.000172725	9.47704e-05	0.000121949	0.00167395	0.00110816	0.00233743	0.00153078	0.000186987	0.000114538	5.93132e-05
NF_Pvalb:72	0.000230765	0.000529261	0.99603	0.000146656	0.00057228	9.29604e-05	0.000105366	0.000551099	0.000968678	0.00015603	0.000336506	0.000195393	1.72411e-05	6.74295e-05
NF_Pvalb:73	0.000358098	0.00427717	0.984088	0.000192022	0.00223219	9.58905e-05	0.00031003	0.000776501	0.00587697	0.000140522	0.001127	0.000271819	5.74141e-05	0.000196304
NF_Pvalb:74	0.000124511	0.000380436	0.994261	0.000314535	0.00102923	0.000184182	0.000168355	0.000303798	0.00179967	0.000211341	0.000949106	0.000142201	1.85666e-05	0.000112636
NF_Pvalb:75	0.00177406	0.00165868	0.963965	0.000115381	0.00154735	0.0238004	0.000450244	0.000704862	0.000824712	0.00289256	0.000745123	0.00136539	4.83736e-05	0.000107797
NF_Pvalb:76	0.00176158	0.00368251	0.979424	0.000225982	0.00219952	0.000501493	0.00014602	0.000601452	0.000570595	0.000367121	0.000572079	0.00216826	5.61233e-05	0.00772276
NF_Pvalb:77	9.27117e-05	0.000279685	0.965438	0.000182415	0.00051974	8.9957e-05	0.000544111	0.00627908	0.00193216	0.000389752	0.000393836	0.000238946	2.54361e-05	0.0235941
NF_Pvalb:78	0.000138286	0.000431427	0.980961	0.000332611	0.00275976	0.000111747	0.000402786	0.000822836	0.00162822	0.000277062	0.00323888	0.000482108	0.000287346	0.00812632
NF_Pvalb:79	8.31456e-05	0.000180274	0.962138	0.000114289	0.00032723	0.027499	0.000245355	0.000885609	0.000541326	0.00104627	0.000312471	0.000517408	0.000132172	0.00597787
NF_Pvalb:80	0.000224587	0.000450196	0.989897	0.000107609	0.000232248	0.000131327	0.000285904	0.00564626	0.00108506	0.00149547	0.000217828	0.000123553	3.91935e-05	6.41747e-05
NF_Pvalb:81	0.000234547	0.000607709	0.993878	0.000283717	0.00130484	0.000488886	0.000270357	0.00171997	0.00023332	0.000158815	0.000378275	0.000335018	2.07128e-05	8.62859e-05
NF_Pvalb:82	0.000573248	0.00181094	0.955625	9.31842e-05	0.00133752	0.000135636	0.000194954	0.00630434	0.00100414	0.00503897	0.00424856	0.000394058	7.47209e-05	0.0231645
NF_Pvalb:83	0.000129946	0.000310353	0.996543	8.98227e-05	0.00095473	8.97918e-05	0.000316546	0.0003323	0.000310693	8.06144e-05	0.000573112	9.37073e-05	0.000106026	6.88784e-05
NF_Pvalb:84	0.000207916	0.000763081	0.995016	0.000683623	0.000403504	4.71062e-05	0.000298596	0.0003997	0.000538154	0.000158444	0.00111269	0.000213789	6.40752e-05	9.33599e-05
NF_Pvalb:85	0.000274255	0.00104344	0.98881	0.000167873	0.00185682	8.48945e-05	0.00016976	0.000717677	0.00134671	0.00415866	0.000859342	0.000429441	5.0318e-05	3.03943e-05
NF_Pvalb:86	0.000496593	0.00200709	0.972999	0.000155582	0.00192601	0.000257627	0.00056409	0.000354736	0.00139716	0.000205282	0.000220315	0.000418119	0.000134818	0.0188631
NF_Pvalb:87	0.00028977	0.00198433	0.991141	0.00130727	0.000653807	0.000154992	0.000292734	0.000407036	0.00258035	0.000435606	0.000521986	9.1609e-05	3.92376e-05	9.99195e-05
NF_Pvalb:88	0.000191971	0.0005852	0.992818	0.000846011	0.00163243	0.000454767	0.000161141	0.00036154	0.000462803	0.00199706	0.000230043	0.000196466	2.88201e-05	3.40997e-05
NF_Pvalb:89	0.000228595	0.000845932	0.991735	0.000160426	0.0021129	0.000111343	0.000555199	0.000609427	0.000729005	0.000574717	0.00116635	0.000149419	0.000777038	0.000244834
NF_Pvalb:90	8.26129e-05	0.000387557	0.992105	0.000757397	0.000771794	0.00015496	0.000323661	0.00320402	0.000986516	0.000428183	0.000392949	0.000312337	5.11924e-05	4.18719e-05
NF_Pvalb:91	0.000150607	0.00448354	0.990485	0.0001116	0.00109165	6.35241e-05	0.000289554	0.000553294	0.000626212	0.000595323	0.000414505	0.000946524	0.000132698	5.58125e-05
NF_Pvalb:92	0.000970612	0.00593517	0.979303	0.000403392	0.00213479	0.000179104	0.000159054	0.00111908	0.00159246	0.00109963	0.00671934	0.000227613	0.000107036	4.98516e-05
NF_Pvalb:93	0.000254333	0.000867974	0.981773	0.00022692	0.00264017	0.000289783	0.00025562	0.0113529	0.000342996	0.000193592	0.00143358	0.000186475	8.22849e-05	0.000100188
NF_Pvalb:94	0.000156338	0.000374539	0.993672	0.000319672	0.00123249	0.000289802	0.000136163	0.0003198	0.000330595	0.00267181	0.000269017	7.39191e-05	0.000114373	3.93014e-05
NF_Pvalb:95	0.000208491	0.00038245	0.973521	0.000141978	0.000120129	0.020969	0.000171306	0.000487361	0.00245877	0.000743112	0.000370788	0.000378975	1.63222e-05	3.06591e-05
NF_Pvalb:96	0.000102783	0.000229489	0.993276	0.00015498	0.000997013	0.00023963	0.000336315	0.000446389	0.00146647	0.00202307	0.000322177	0.000188198	0.000129	8.83913e-05
NF_Pvalb:97	0.000133175	0.000533642	0.993518	0.000189994	0.000939967	0.00032219	0.000434222	0.000753775	0.000904023	0.000484688	0.000770201	0.000194218	0.000716517	0.000105338
NF_Pvalb:98	0.000421765	0.000521564	0.978198	0.00273138	0.00210543	0.000371873	0.000246924	0.00242923	0.000686241	0.000714291	0.00205411	0.000578875	4.67974e-05	0.00889363
NF_Pvalb:99	0.00015594	0.000169175	0.996331	7.71379e-05	0.000750758	6.56242e-05	0.000300553	0.000241143	0.000485454	0.000159321	0.00106086	7.56264e-05	6.02044e-05	6.72502e-05
NF_Pvalb:100	9.58082e-05	0.000202785	0.996334	0.000133762	0.000981869	6.6896e-05	0.00022546	0.000477087	0.000917587	0.000133048	0.000144585	0.000185034	4.087e-05	6.16943e-05
NF2_Ntrk2.Necab2:1	0.987977	0.000564407	0.000144761	9.5113e-05	0.000405866	0.000227031	0.000190853	0.00840584	0.000578125	0.000156247	0.00011348	0.000401925	1.1381e-05	0.000727661
NF2_Ntrk2.Necab2:2	0.982219	0.0014271	0.000121598	0.000129617	0.00118265	0.000231206	0.000975138	0.000541954	0.00970688	0.00023495	0.00174625	0.000192853	3.75843e-05	0.00125276
NF2_Ntrk2.Necab2:3	0.991578	0.000369033	0.00235616	0.00179118	0.000465133	0.000287222	0.000200881	0.000707683	0.000680795	0.000251291	0.000292275	9.94996e-05	9.06135e-05	0.000830642
NF2_Ntrk2.Necab2:4	0.990269	0.000560536	4.89622e-05	0.000139317	0.00214011	0.000483599	0.00051254	0.00263867	0.000707083	0.000612602	0.000270945	6.8708e-05	1.34723e-05	0.00153478
NF2_Ntrk2.Necab2:5	0.985134	0.00027109	0.000148605	0.000228001	0.0014538	0.000328922	0.000142103	0.00949118	0.000429251	0.000605962	0.000527357	0.000119163	7.80435e-05	0.00104287
NF2_Ntrk2.Necab2:6	0.991889	0.000781117	9.96116e-05	0.000192483	0.00137954	0.000579088	0.000212761	0.00128722	0.000682998	0.000165507	0.001282	0.000101126	3.49463e-05	0.00131244
NF2_Ntrk2.Necab2:7	0.992586	0.000704108	0.000874241	0.000194312	0.00168219	5.69695e-05	0.000135754	0.000971216	0.000437006	7.26637e-05	0.000327975	0.000103076	5.58436e-05	0.00179909
NF2_Ntrk2.Necab2:8	0.992221	0.000146126	0.000678	0.000594745	0.00159724	0.00025251	0.000103108	0.000879427	0.000840954	0.00127245	0.000221463	0.000487308	2.99805e-05	0.000675661
NF2_Ntrk2.Necab2:9	0.991016	0.000418593	0.000262199	9.34437e-05	0.0014274	6.21393e-05	0.000107509	0.00254232	0.000453749	0.00177395	0.000286579	8.45807e-05	2.63551e-05	0.00144546
NF2_Ntrk2.Necab2:10	0.989193	0.000159668	0.000105936	0.000118512	0.00102385	0.000117279	0.000190362	0.00619354	0.000733152	0.000166689	0.000393305	0.000123692	6.1237e-05	0.00141972
NF2_Ntrk2.Necab2:11	0.986061	0.000721405	0.00145174	0.000217756	0.00249471	0.000340143	0.000208483	0.00326277	0.000766298	0.000402856	0.00268547	0.000161397	4.67604e-05	0.00117924
NF2_Ntrk2.Necab2:12	0.986409	0.000843192	0.000321741	0.000104634	0.00143806	0.000346709	0.000268222	0.00558262	0.00157925	0.00116529	0.000465107	0.000104344	7.40506e-05	0.00129781
NF2_Ntrk2.Necab2:13	0.96586	0.00361308	0.000956935	0.000102175	0.00189249	6.67066e-05	0.000281972	0.0016543	0.000830578	0.000470459	0.000359452	0.0223597	0.000206664	0.00134564
NF2_Ntrk2.Necab2:14	0.988357	0.000291952	0.000266058	0.000354275	0.00212729	0.000342472	0.00012777	0.00128993	0.000585984	0.00227919	0.00280024	0.000146099	3.71275e-05	0.00099431
NF2_Ntrk2.Necab2:15	0.989929	0.00214216	0.000846309	0.00010592	0.00136289	0.000468128	0.000214538	0.00184759	0.000501616	0.00044633	0.000398262	0.000122042	1.92742e-05	0.00159551
NF2_Ntrk2.Necab2:16	0.993032	0.00114231	0.000580315	8.78593e-05	0.00110822	0.000164651	0.000244177	0.000431923	0.000814319	0.000347999	0.000525763	0.000170716	0.000196617	0.0011528
NF2_Ntrk2.Necab2:17	0.990033	0.000323535	0.00119177	0.00017812	0.00104884	0.000455515	0.000131005	0.000975815	0.000795043	0.000137625	0.00259455	0.000244228	8.64657e-05	0.00180474
NF2_Ntrk2.Necab2:18	0.99024	0.00101634	0.000440672	7.85506e-05	0.00097322	8.97816e-05	0.000784795	0.00236719	0.00099706	0.000748584	0.000975905	0.000178032	2.42419e-05	0.00108577
NF2_Ntrk2.Necab2:19	0.979438	0.00528289	0.00155268	9.49133e-05	0.00252922	0.000705909	0.000625373	0.00559412	0.00165662	0.0005628	0.000763818	0.000270902	6.26791e-05	0.000859784
NF2_Ntrk2.Necab2:20	0.990851	0.000378226	0.000563215	0.000222211	0.0023447	0.000170899	0.000415197	0.000834337	0.000675197	0.00177259	0.00066247	0.000148635	8.91551e-05	0.000872051
NF2_Ntrk2.Necab2:21	0.991264	0.000385804	0.000845834	0.00182193	0.000690801	0.000222138	0.000250874	0.001046	0.00138237	0.000174433	0.000667599	0.00012836	8.65915e-05	0.00103327
NF2_Ntrk2.Necab2:22	0.994192	0.000452394	0.000152409	0.00010963	0.00112669	0.0001384	0.00034215	0.000547139	0.000986661	0.00016558	0.00023329	8.54818e-05	0.000300581	0.00116763
NF2_Ntrk2.Necab2:23	0.985188	0.00758787	0.000152157	6.2001e-05	0.00201285	7.97048e-05	0.000339645	0.000736315	0.000909531	0.00030218	0.000507936	0.000171695	7.94759e-05	0.00187073
NF2_Ntrk2.Necab2:24	0.973954	0.00399803	0.000205619	0.000207994	0.00146578	6.90171e-05	0.000427978	0.00122056	0.0149997	0.000498134	0.000541952	0.000276441	0.000105148	0.00202948
NF2_Ntrk2.Necab2:25	0.98546	0.000985352	0.00017964	0.000112053	0.00167006	0.000655443	0.000500757	0.00628759	0.00202036	0.00069461	0.00033692	0.000172857	2.22704e-05	0.000902133
NF2_Ntrk2.Necab2:26	0.987485	0.000207884	0.000104965	0.000290879	0.00173915	9.56769e-05	0.000393606	0.0014305	0.00146077	0.000249958	0.00468957	0.000184877	3.55496e-05	0.0016313
NF2_Ntrk2.Necab2:27	0.99046	0.000200798	7.99183e-05	0.000976879	0.000706673	0.000306125	0.000280096	0.00503045	0.000634889	0.000177353	0.000226574	0.000146951	9.23759e-05	0.000680516
NF2_Ntrk2.Necab2:28	0.967854	0.000809512	0.000589777	0.000110267	0.00184294	0.000200152	0.000222737	0.000776636	0.000777565	0.000545629	0.000525761	0.0250123	3.53355e-05	0.000697297
NF2_Ntrk2.Necab2:29	0.970328	0.000929799	0.000604163	0.000237189	0.0011033	0.000819974	0.000906908	0.000997823	0.0180452	0.00324535	0.00120698	0.000284285	0.000165852	0.00112491
NF2_Ntrk2.Necab2:30	0.99139	0.000177065	0.000269532	0.000252332	0.00156554	0.000228915	0.000617532	0.00195605	0.00106162	0.000332812	0.000771542	0.000103676	0.000175444	0.00109819
NF2_Ntrk2.Necab2:31	0.987086	0.000218455	0.000135406	0.00065691	0.00126884	0.000814932	0.000922071	0.0014572	0.000861489	0.00111569	0.0041086	0.000193696	7.66017e-05	0.00108421
NF2_Ntrk2.Necab2:32	0.987396	0.00125738	0.000184704	0.000251912	0.000612348	0.000460539	0.000487236	0.00526589	0.00170106	0.000242082	0.000304417	0.000116277	5.73025e-05	0.00166237
NF2_Ntrk2.Necab2:33	0.979099	0.000514802	7.22664e-05	0.00017473	0.000820021	8.20295e-05	0.00111299	0.00242902	0.0122815	0.0012715	0.000578608	0.000332176	9.90152e-05	0.00113275
NF2_Ntrk2.Necab2:34	0.98685	0.00430113	0.000982774	0.000182459	0.00140809	0.000532494	0.000185834	0.00084572	0.000626259	0.00033416	0.00103833	0.000412261	8.08495e-05	0.00221998
NF2_Ntrk2.Necab2:35	0.986636	0.000693911	0.000157921	0.000305158	0.00153067	0.00119368	0.000450548	0.0052192	0.00190568	0.000639699	0.000579579	0.000146897	2.1458e-05	0.000519877
NF2_Ntrk2.Necab2:36	0.969527	0.00185955	0.000156688	0.00237428	0.00085526	0.000425186	0.000497786	0.00183076	0.018911	0.00109888	0.000695785	0.000193834	7.16097e-05	0.00150284
NF2_Ntrk2.Necab2:37	0.981853	0.00113567	0.00115548	9.45982e-05	0.00141851	0.000138229	0.000471226	0.00118201	0.00991633	0.000193096	0.000567597	0.000286443	0.000348605	0.00123931
NF2_Ntrk2.Necab2:38	0.979051	0.00129695	0.000152496	0.000178566	0.00152855	0.000132814	0.000773915	0.00183391	0.0116799	0.00117663	0.000426184	0.00016657	4.88465e-05	0.00155361
NF2_Ntrk2.Necab2:39	0.990275	0.000430392	0.00020966	0.000235034	0.00169885	0.000243311	0.000373113	0.0018821	0.00212329	0.000119649	0.00047496	0.000160728	6.1812e-05	0.00171175
NF2_Ntrk2.Necab2:40	0.991961	0.000488999	0.000150186	0.000150074	0.000687796	7.82161e-05	0.000363814	0.000682784	0.0012898	0.000194034	0.00234114	0.00023421	5.67268e-05	0.00132116
NF2_Ntrk2.Necab2:41	0.949869	0.000608811	0.000825937	0.000423684	0.00201845	9.36473e-05	0.000224959	0.00137277	0.000844156	0.000463258	0.000550148	0.0422996	4.22128e-05	0.000363023
NF2_Ntrk2.Necab2:42	0.990775	0.000179893	0.00106727	0.0004629	0.00200053	0.000101579	0.000201536	0.000639853	0.000668507	0.000174788	0.00209552	0.000187121	2.97603e-05	0.00141525
NF2_Ntrk2.Necab2:43	0.980288	0.00378558	0.00124777	0.000282403	0.00148189	0.000294696	0.000362102	0.00470111	0.00173801	0.000339333	0.00321581	0.000160941	2.97197e-05	0.00207259
NF2_Ntrk2.Necab2:44	0.991991	0.00103787	0.000524425	0.000310506	0.00131359	0.000607984	0.00025129	0.000654444	0.000643329	0.000264294	0.000406726	0.000131131	0.000168622	0.00169429
NF2_Ntrk2.Necab2:45	0.990086	0.00136328	0.000763466	0.000133269	0.0019068	9.18553e-05	0.000424966	0.00203481	0.000701182	0.000280672	0.000641695	0.000126672	4.54536e-05	0.00140019
NF2_Ntrk2.Necab2:46	0.989379	0.000574066	0.00109435	0.00022029	0.00169044	0.000982604	0.000342904	0.00166345	0.000820866	0.000433159	0.0012844	0.000184103	0.000139317	0.00119084
NF2_Ntrk2.Necab2:47	0.991502	0.00173571	0.000328757	0.000345819	0.00207063	0.000104262	0.000163661	0.000844005	0.000349921	0.00018228	0.000421247	0.000267604	3.22632e-05	0.00165151
NF2_Ntrk2.Necab2:48	0.953752	0.00273796	0.000305333	7.61256e-05	0.0025508	9.35392e-05	0.000268373	0.00125506	0.00059596	0.0003419	0.00342899	0.0332592	5.51792e-05	0.00127986
NF2_Ntrk2.Necab2:49	0.990907	0.00106117	0.000424739	0.000173463	0.00158681	0.000109651	0.00038599	0.00209134	0.00097752	0.00060712	0.000453604	0.000169715	9.65292e-05	0.000955574
NF2_Ntrk2.Necab2:50	0.988365	0.00061318	0.000268711	0.000171453	0.00146582	0.000322393	0.00045017	0.0035781	0.00238476	0.000466797	0.00070992	0.000134079	6.77267e-05	0.00100232
NF2_Ntrk2.Necab2:51	0.989241	0.000241693	0.000185117	0.000274585	0.00057257	0.00106851	0.000380055	0.0045941	0.00137519	0.000559076	0.0005478	0.000248832	5.62279e-05	0.00065506
NF2_Ntrk2.Necab2:52	0.98533	0.00286888	0.00238672	0.000195446	0.0014392	8.60345e-05	0.000565164	0.00441015	0.00103772	0.000192884	0.0002923	0.00012852	2.77386e-05	0.00103894
NF2_Ntrk2.Necab2:53	0.973395	0.00289472	0.000475344	0.000225647	0.00295241	0.000137686	0.00147182	0.00776127	0.00787764	0.000898804	0.00076021	0.000451498	7.55154e-05	0.000622912
NF2_Ntrk2.Necab2:54	0.983149	0.000303356	0.000248974	0.000306079	0.000523182	8.56382e-05	0.000640987	0.0117257	0.000626331	0.00167389	0.000350171	0.000128692	5.31759e-05	0.000184746
NF2_Ntrk2.Necab2:55	0.988	0.00058066	0.00119464	0.000345062	0.00275925	0.000186639	0.000225458	0.000508314	0.000564462	0.00102157	0.00363447	0.000131447	2.53195e-05	0.000823173
NF2_Ntrk2.Necab2:56	0.988234	0.00116995	0.000614899	0.00147998	0.00224149	0.00060948	0.000453522	0.00169069	0.0010134	0.00046409	0.00103123	0.0002572	5.36383e-05	0.000686501
NF2_Ntrk2.Necab2:57	0.993151	0.000194273	0.000424785	0.00145873	0.00111835	0.000144483	0.000338818	0.000443984	0.000698635	0.000149307	0.000417251	0.000123379	2.20192e-05	0.00131538
NF2_Ntrk2.Necab2:58	0.983775	0.000887329	0.000749037	0.000220836	0.00267506	0.00101057	0.000581754	0.0010738	0.00505512	0.00242822	0.000578325	0.000153212	6.37486e-05	0.000748377
NF2_Ntrk2.Necab2:59	0.983235	0.00107256	0.00103272	0.000118748	0.00117301	9.90075e-05	0.00236312	0.00546796	0.00239043	0.00061263	0.000885727	0.000148967	7.53651e-05	0.00132484
NF2_Ntrk2.Necab2:60	0.98714	0.000409295	0.000194798	0.00030173	0.00241117	0.000346274	0.000507819	0.00311363	0.00204765	0.00113063	0.0006389	0.000186687	5.11131e-05	0.0015208
NF2_Ntrk2.Necab2:61	0.962461	0.00116774	0.000891625	0.000659452	0.00204259	9.38761e-05	0.000331514	0.00118934	0.000905825	0.000903128	0.000414081	0.0280419	6.47397e-05	0.000832845
NF2_Ntrk2.Necab2:62	0.989983	0.000200657	0.000754305	0.000443075	0.00138107	0.000359154	0.00031078	0.00378505	0.000944549	0.000134612	0.000342784	0.000149008	0.000410214	0.00080131
NF2_Ntrk2.Necab2:63	0.962543	0.00169517	0.000652466	0.000187367	0.00217558	0.000189803	0.000472195	0.00168712	0.00111781	0.000458117	0.000324289	0.0279516	9.19793e-05	0.00045359
NF2_Ntrk2.Necab2:64	0.964081	0.00105289	0.00144161	0.000102184	0.00263935	8.37664e-05	0.000152612	0.000185887	0.000396893	0.000189871	0.000587638	0.0279766	4.12805e-05	0.0010685
NF2_Ntrk2.Necab2:65	0.97768	0.000508632	0.000559998	0.000109661	0.00108053	0.000672924	0.00106766	0.000730912	0.0138291	0.00130922	0.00041314	0.000226315	0.000178036	0.00163334
NF2_Ntrk2.Necab2:66	0.99343	0.000225022	0.00042841	0.000363652	0.00142527	9.16547e-05	0.000366851	0.000564826	0.000903439	0.000143355	0.00120494	0.000182333	1.97727e-05	0.000650616
NF2_Ntrk2.Necab2:67	0.987231	0.000492981	0.000408848	0.00014623	0.000575275	7.23453e-05	0.000271362	0.00542948	0.00257336	0.00101596	0.000735893	0.000135469	5.53358e-05	0.000856036
NF2_Ntrk2.Necab2:68	0.991551	0.000887099	0.00150144	0.000440857	0.00182944	0.000115611	0.000219578	0.00107218	0.000582854	0.000222181	0.000663979	0.000320143	5.91673e-05	0.000534686
NF2_Ntrk2.Necab2:69	0.985697	0.00285539	0.000624532	0.000250687	0.00161962	9.76524e-05	0.000209389	0.00408837	0.00143719	0.000564751	0.000428607	0.000228471	3.09048e-05	0.00186767
NF2_Ntrk2.Necab2:70	0.992433	0.000255496	0.000910432	0.000485244	0.00177226	7.5968e-05	0.000156331	0.000911533	0.000560938	0.000272784	0.000657856	0.000151708	3.2905e-05	0.00132326
NF2_Ntrk2.Necab2:71	0.984156	0.000701966	0.00012538	0.000202759	0.00042805	0.000221273	0.00033845	0.00887785	0.00184518	0.000538056	0.000801552	0.000439675	6.57943e-05	0.00125774
NF2_Ntrk2.Necab2:72	0.986339	0.000800377	0.00089047	0.000269534	0.00170069	0.000514563	0.000278861	0.003743	0.00230948	0.000927379	0.000795795	8.65404e-05	5.66993e-05	0.00128748
NF2_Ntrk2.Necab2:73	0.97904	0.000921738	0.000395171	0.000738888	0.00117834	0.000301801	0.00147812	0.000587835	0.0121766	0.000801913	0.000925419	0.000172764	4.59798e-05	0.00123507
NF2_Ntrk2.Necab2:74	0.983205	0.00373853	0.000805464	0.000170142	0.0018856	0.000109773	0.00029087	0.00238412	0.000754666	0.000500077	0.00425355	0.000174653	0.000130377	0.00159679
NF2_Ntrk2.Necab2:75	0.983455	0.000565703	0.000246981	0.000497576	0.00171245	0.000304291	0.000504171	0.00670699	0.00289255	0.0012598	0.000945323	0.00011072	4.49306e-05	0.000753015
NF2_Ntrk2.Necab2:76	0.988189	0.00204263	0.000131945	8.85134e-05	0.00164642	0.000220577	0.000943682	0.00152275	0.00251207	0.000964603	0.00061544	0.000129168	5.79111e-05	0.000935347
NF2_Ntrk2.Necab2:77	0.978046	0.00230816	0.00126431	0.000215962	0.00200325	0.000551124	0.000529154	0.00868898	0.0026785	0.00150183	0.00145255	0.000327246	4.59941e-05	0.000387232
NF2_Ntrk2.Necab2:78	0.958516	0.000179044	6.56345e-05	0.00014045	0.00238931	5.34859e-05	0.000231588	0.00062056	0.00059231	0.0002476	0.00124661	0.0343987	5.37462e-05	0.00126547
NF2_Ntrk2.Necab2:79	0.984868	0.000824167	0.00126102	0.000179918	0.000712945	5.12407e-05	0.000245085	0.00620749	0.00147995	0.00161298	0.000615481	0.000129925	4.77667e-05	0.00176385
NF2_Ntrk2.Necab2:80	0.991937	0.000250934	6.18054e-05	0.00016726	0.00145608	8.23217e-05	0.00117897	0.00132901	0.000824114	0.000526161	0.000430214	0.000182143	4.5242e-05	0.00152881
NF2_Ntrk2.Necab2:81	0.991474	0.000268129	0.000138879	0.000418842	0.00112705	0.000574695	0.000269722	0.00268776	0.000495284	0.000146797	0.00029668	0.000135323	6.7506e-05	0.00189934
NF2_Ntrk2.Necab2:82	0.994178	0.000227576	0.0001681	0.000562384	0.00164937	0.000269557	0.00028668	0.000436756	0.000455549	0.000216625	0.000415285	0.000189552	0.000102589	0.000842295
NF2_Ntrk2.Necab2:83	0.969423	0.00862016	0.000264236	0.000151988	0.000782895	0.000259678	0.000768057	0.000850673	0.0161232	0.000433931	0.000496989	0.000788414	5.20316e-05	0.000984552
NF2_Ntrk2.Necab2:84	0.973809	0.000357953	0.000379691	0.000329594	0.00096586	6.55013e-05	0.00090537	0.00566179	0.0139549	0.00147933	0.000705239	0.000520228	0.000286	0.000579067
NF2_Ntrk2.Necab2:85	0.990394	0.00129414	0.00155699	0.000418577	0.00190062	0.000100519	0.000177885	0.000927431	0.000612979	0.000320027	0.000595143	0.000180818	1.95252e-05	0.00150165
NF2_Ntrk2.Necab2:86	0.98201	0.00245937	0.000320376	5.51311e-05	0.00109133	0.000486541	0.000323763	0.00252196	0.00495271	0.000402932	0.00438538	0.000280678	5.19621e-05	0.000657918
NF2_Ntrk2.Necab2:87	0.938819	0.000522579	0.000154797	0.000198804	0.000974564	9.50373e-05	0.000548846	0.00124598	0.0131008	0.000824973	0.00136766	0.0410306	6.21269e-05	0.00105464
NF2_Ntrk2.Necab2:88	0.990944	0.000365743	8.72559e-05	0.000101739	0.00188381	0.000880447	0.000379895	0.000557874	0.000505455	0.00308672	0.000383575	0.000182437	2.49249e-05	0.000615753
NF2_Ntrk2.Necab2:89	0.987035	0.00188352	0.000648772	0.000143521	0.00155255	0.000154764	0.000314231	0.00172369	0.00464864	0.000219448	0.000884102	0.000126169	7.07303e-05	0.000595003
NF2_Ntrk2.Necab2:90	0.987157	0.00296135	0.000859116	0.000350675	0.00237128	0.000356734	0.000197579	0.00106619	0.000580593	0.000389279	0.00169323	0.000360561	3.54615e-05	0.00162062
NF2_Ntrk2.Necab2:91	0.98092	0.00584034	0.000208829	0.000165357	0.00162827	0.000201032	0.000571841	0.00598179	0.00219386	0.000260414	0.000235892	0.000187317	4.1126e-05	0.00156433
NF2_Ntrk2.Necab2:92	0.965076	0.00224354	0.000270297	0.000662186	0.00207501	0.000381114	0.00433375	0.00124177	0.0164933	0.000691044	0.00517151	0.000330769	0.000127247	0.000902177
NF2_Ntrk2.Necab2:93	0.989796	0.000358306	0.000668493	0.00241856	0.00132164	0.000129861	0.000420802	0.000988291	0.000634406	0.000240745	0.000440371	0.000224938	0.000109002	0.00224884
NF2_Ntrk2.Necab2:94	0.993458	0.00032107	0.000159916	0.000252233	0.00198327	8.70556e-05	0.000174963	0.000988164	0.000355416	0.000330814	0.000672324	0.000184101	2.75896e-05	0.00100469
NF2_Ntrk2.Necab2:95	0.981934	0.00253575	0.000315583	0.000131609	0.0016582	9.12543e-05	0.0022632	0.0068867	0.00172643	0.000720808	0.000281874	0.000121456	9.02761e-05	0.00124238
NF2_Ntrk2.Necab2:96	0.976349	0.0033833	0.00016329	0.000225909	0.00106809	0.000214978	0.00636086	0.00386806	0.00324233	0.000249342	0.0023095	0.000526746	0.000381158	0.00165717
NF2_Ntrk2.Necab2:97	0.952732	0.00323305	0.000321635	0.000245435	0.00192704	0.000175835	0.000271399	0.000393452	0.000749022	9.8529e-05	0.000660473	0.0377046	8.40753e-05	0.00140345
NF2_Ntrk2.Necab2:98	0.98945	0.000680715	0.0013116	0.000209057	0.00133215	8.34484e-05	0.000252456	0.00341796	0.000444803	0.000104171	0.000610383	0.000288909	7.78627e-05	0.00173647
NF2_Ntrk2.Necab2:99	0.991851	0.000510092	0.000899048	0.000231864	0.00188698	0.000117184	0.000202951	0.00121983	0.000643832	0.000388743	0.000387401	0.000125489	4.99916e-05	0.0014853
NF2_Ntrk2.Necab2:100	0.987089	0.00046821	0.000620415	0.00014984	0.00185732	0.000437275	0.000417964	0.00111421	0.00109446	0.00203586	0.00314039	0.000339617	8.39315e-05	0.00115117
NP_Mrgpra3:1	7.22494e-05	0.000216731	0.000693837	0.997257	0.000165872	0.000332946	0.000125591	0.000244248	0.000118111	0.00010106	0.000342906	0.000294691	1.21983e-05	2.30108e-05
NP_Mrgpra3:2	0.000138024	5.7104e-05	4.76763e-05	0.947015	0.000102367	0.00236266	0.000186197	0.0268348	0.00037801	0.000119945	0.00828688	8.83875e-05	0.000785471	0.0135976
NP_Mrgpra3:3	4.36277e-05	4.93755e-05	7.74945e-05	0.981591	0.000165627	0.00136659	0.000172107	0.0022195	0.000243992	0.000124614	0.00475914	0.000109924	3.30082e-05	0.00904408
NP_Mrgpra3:4	0.000213763	0.00138578	0.0012186	0.948337	0.000169301	0.00171824	0.000604559	0.0290408	0.00172011	0.000463638	0.00156503	0.000121184	4.82909e-05	0.013394
NP_Mrgpra3:5	3.96638e-05	0.000310161	0.000741751	0.993516	0.000275584	0.000159655	0.000258058	0.000218641	0.0027085	0.0013951	0.000270328	9.14396e-05	6.30996e-06	8.84902e-06
NP_Mrgpra3:6	0.000920769	3.62371e-05	3.67514e-05	0.917346	0.0127587	0.000480858	0.000105285	0.02303	0.000338471	8.34726e-05	0.000758562	9.38228e-05	0.00178855	0.0422222
NP_Mrgpra3:7	0.000124715	0.000206248	0.000396603	0.960275	0.00516799	0.000302548	0.000341472	0.000658851	0.0205791	0.000226397	0.000793881	0.00113659	4.00473e-05	0.00975073
NP_Mrgpra3:8	0.000117675	0.000136396	0.000491131	0.996025	0.00011109	0.000141871	0.000404288	0.000641191	0.000316268	0.000571575	0.000818481	0.000174393	1.79806e-05	3.22163e-05
NP_Mrgpra3:9	0.000123617	7.73376e-05	0.00101607	0.925659	5.24175e-05	0.00150453	0.000474681	0.0191717	0.000486525	0.00245029	0.000953363	0.000231983	0.00273425	0.0450647
NP_Mrgpra3:10	9.01399e-05	0.00012338	0.00191376	0.969505	0.000107546	0.000171672	0.000286443	0.000416578	0.0248512	0.00149777	0.000289711	0.00070947	1.74468e-05	1.9739e-05
NP_Mrgpra3:11	0.000140468	0.00049276	0.000261137	0.9904	0.000676661	0.000165984	0.00117873	0.0022627	0.00112506	0.00200402	0.000302229	0.0009363	2.44177e-05	2.94362e-05
NP_Mrgpra3:12	0.000185361	0.000185239	0.00113457	0.968764	0.000581467	0.000106474	0.00183547	0.00197402	0.0207538	0.00206077	0.00165378	0.000709882	3.2811e-05	2.27306e-05
NP_Mrgpra3:13	0.00135215	0.000169973	8.89578e-05	0.967692	0.0147863	0.000386109	0.000176755	0.00104012	0.000467082	0.000654863	0.000298514	0.000311381	0.000140945	0.0124348
NP_Mrgpra3:14	0.000747816	0.000150061	0.00013666	0.981942	0.0125078	0.000406088	0.000398407	0.00129693	0.000748812	0.000660188	0.000619079	0.000334936	2.1708e-05	2.90979e-05
NP_Mrgpra3:15	9.52807e-05	0.000143944	0.000673574	0.93484	0.0600094	0.000871316	0.0001958	0.000724282	0.00152103	0.000130698	0.000399097	0.000313523	2.54414e-05	5.7014e-05
NP_Mrgpra3:16	0.00010415	0.000139362	0.000131029	0.984883	0.000158595	0.00071345	0.000178742	0.000431816	0.000267743	0.00051979	0.000427276	0.000175122	6.79723e-05	0.0118017
NP_Mrgpra3:17	6.9868e-05	6.11044e-05	0.000127478	0.995735	0.000223671	0.000480615	0.000344488	0.00109987	0.000637206	0.00041722	0.000462747	8.83575e-05	0.000204797	4.77576e-05
NP_Mrgpra3:18	0.000149085	0.000587123	7.94277e-05	0.985852	0.000178017	0.000336476	0.000334265	0.000984989	0.000797586	0.00044823	0.000733147	0.000235962	3.97699e-05	0.00924393
NP_Mrgpra3:19	0.000578127	0.000158625	0.00148074	0.99581	0.000132017	0.000138088	0.000155014	0.000528547	0.000371673	0.000183325	0.000277923	0.000121785	2.53337e-05	3.85045e-05
NP_Mrgpra3:20	0.000109715	0.000186771	0.00140369	0.955201	0.000253558	0.000419512	0.000501384	0.00350974	0.0227496	0.000240936	0.000529425	0.000153487	3.65077e-05	0.0147047
NP_Mrgpra3:21	0.000142627	0.000702536	0.000259121	0.837914	0.0455237	0.000463298	0.000442999	0.0778045	0.00233924	0.000221282	0.00408415	0.000935768	0.000261374	0.0289049
NP_Mrgpra3:22	0.000145257	0.000145775	0.000135627	0.997357	0.000100143	7.60665e-05	0.000236642	0.000664226	0.000543944	8.5487e-05	0.000313544	0.000129659	1.86465e-05	4.76184e-05
NP_Mrgpra3:23	0.000169059	0.00023012	0.00134545	0.919915	0.00016909	0.000171489	0.00054958	0.0203425	0.0375993	0.000667049	0.0014149	0.000227704	0.000143769	0.0170548
NP_Mrgpra3:24	0.000157992	0.000906045	0.000857087	0.989563	0.000155561	0.0011618	0.00034115	0.00224499	0.00128296	0.00208461	0.00102819	0.000142229	3.17459e-05	4.22689e-05
NP_Mrgpra3:25	0.000101719	0.000305541	0.000508569	0.991643	0.000324408	0.00149025	0.000365451	0.00115319	0.000606956	0.00297748	0.00033802	0.000106068	3.06768e-05	4.84959e-05
NP_Mrgpra3:26	0.000104675	0.000146908	0.000486697	0.994852	0.000167163	0.000146144	0.000582358	0.00158132	0.000497442	0.000329174	0.000739805	0.000280094	5.27528e-05	3.32201e-05
NP_Mrgpra3:27	0.000334353	0.000254876	0.000224278	0.994657	0.000303896	0.000514437	0.00017845	0.00166574	0.000702627	0.000578955	0.000368097	0.00016851	2.38773e-05	2.53773e-05
NP_Mrgpra3:28	8.51518e-05	0.000331119	0.000778493	0.973692	0.000193312	0.00267407	0.000328538	0.00123309	0.019305	0.000485448	0.000676712	0.000169756	2.43274e-05	2.29456e-05
NP_Mrgpra3:29	0.000298526	0.000193462	0.000438236	0.992057	0.000184875	0.000855941	0.000450208	0.00163169	0.00220374	0.000863319	0.000531594	0.000181824	3.88514e-05	7.09636e-05
NP_Mrgpra3:30	0.000193127	0.000207933	0.000163096	0.943963	0.000100189	0.000187136	0.000669446	0.0194135	0.000743659	0.00205657	0.000421774	0.0002424	3.96927e-05	0.0315986
NP_Mrgpra3:31	0.000283746	0.000130453	0.000113568	0.942706	0.0463211	0.00011355	0.000254734	0.000608965	0.0006312	0.000158038	0.000383971	0.000388046	2.96867e-05	0.00787659
NP_Mrgpra3:32	0.000171117	0.000247329	0.000130114	0.989951	0.000212387	0.00181286	0.000138655	0.000904406	0.000431286	0.00326015	0.000501005	0.000151029	0.000250689	0.00183822
NP_Mrgpra3:33	0.000379478	0.000398787	0.000578435	0.992518	0.000152792	0.000272109	0.000255089	0.00305238	0.000636602	0.000878319	0.00069996	0.000104767	2.86539e-05	4.42615e-05
NP_Mrgpra3:34	0.00024933	0.000343703	0.000172913	0.99586	8.46262e-05	9.13146e-05	0.000169503	0.000986381	0.00061527	0.00022746	0.000603592	0.000428763	7.45931e-05	9.28143e-05
NP_Mrgpra3:35	0.000173306	0.000202815	0.000322007	0.949022	0.000630148	0.00306494	0.000330789	0.0278353	0.000811875	0.000131749	0.00521188	0.00018031	8.43859e-05	0.0119985
NP_Mrgpra3:36	0.000166993	0.000227261	0.000925111	0.933721	0.000176763	0.000179554	0.000605098	0.0208293	0.0276308	0.000459413	0.00114125	0.000224349	6.74413e-05	0.0136453
NP_Mrgpra3:37	6.72908e-05	0.000167402	0.000241202	0.992656	0.000329526	0.000295756	0.000269738	0.00206613	0.000557554	0.0026246	0.000452124	9.17999e-05	5.27679e-05	0.000128247
NP_Mrgpra3:38	0.000213483	5.77883e-05	6.64207e-05	0.996764	0.000853979	0.000347029	0.000162202	0.000321242	0.000552043	0.000213416	0.000185523	0.000217113	2.40982e-05	2.12744e-05
NP_Mrgpra3:39	0.000143697	0.000134846	0.00101368	0.993311	0.000168956	0.00103376	0.000519913	0.00196608	0.00095164	0.000163722	0.000357847	0.00015311	5.66522e-05	2.50849e-05
NP_Mrgpra3:40	0.00154904	0.00023691	6.45212e-05	0.955063	0.0398948	0.000520169	0.000381115	0.000479651	0.00040537	0.000199214	0.000633519	0.000393815	0.00011304	6.55308e-05
NP_Mrgpra3:41	0.000178406	0.00029311	0.00027924	0.993506	0.000137675	0.000767794	0.000172753	0.00111809	0.000857333	0.000254866	0.00157249	0.000808969	2.84095e-05	2.44367e-05
NP_Mrgpra3:42	0.000191927	0.000163319	0.000314729	0.980013	0.000116103	0.000106837	0.000331947	0.000568151	0.000676164	0.00182001	0.000491191	0.000142062	4.29559e-05	0.0150211
NP_Mrgpra3:43	0.000250712	0.000163684	0.000158134	0.99177	0.00273695	0.00201947	0.000343522	0.000656166	0.000208585	0.000719994	0.000557872	0.000288723	7.17472e-05	5.46216e-05
NP_Mrgpra3:44	0.000165988	0.000210706	0.000638222	0.897018	0.000156507	0.00190993	0.000357044	0.0748922	0.000618597	0.000120893	0.00678486	0.00012829	0.00223848	0.0147601
NP_Mrgpra3:45	0.00108009	0.000187233	9.44892e-05	0.977156	0.0115026	0.0018123	0.000192105	0.00196009	0.000438625	0.000633514	0.000689619	0.00149539	0.00139649	0.00136175
NP_Mrgpra3:46	7.606e-05	0.000288535	0.00020366	0.991451	0.000157948	0.00257001	0.000413096	0.00176545	0.000891906	0.00154241	0.000481655	0.000120331	1.0564e-05	2.69463e-05
NP_Mrgpra3:47	0.000183307	0.000207335	0.00139369	0.979722	8.65881e-05	0.000236577	0.00045059	0.00241976	0.000482632	0.000157772	0.000572359	0.000374149	0.000242429	0.0134712
NP_Mrgpra3:48	0.000122839	0.000492218	9.20476e-05	0.970269	0.00025028	0.00185632	0.000240539	0.00164531	0.000473749	0.00166022	0.00445951	0.000224864	0.000912578	0.0173008
NP_Mrgpra3:49	0.000218245	0.00022501	0.000171442	0.947797	0.000185034	0.000235893	0.000344056	0.00590821	0.000550481	0.000348128	0.0013444	0.000337931	6.48661e-05	0.0422694
NP_Mrgpra3:50	0.000245331	0.000133802	9.81188e-05	0.996961	0.000124993	0.000621327	0.000145133	0.000417783	0.000416809	0.000501753	0.000195241	9.43994e-05	2.38185e-05	2.06938e-05
NP_Mrgpra3:51	0.00197625	0.000260727	0.000107571	0.963601	0.0172643	0.00157828	0.000271062	0.00173952	0.000377179	0.00200336	0.000398165	0.000268085	0.000248264	0.00990663
NP_Mrgpra3:52	0.000100918	7.74986e-05	7.95839e-05	0.993538	0.000141763	0.00145436	0.000128843	0.00137647	0.00037747	0.00156563	0.00064352	0.000353079	8.39382e-05	7.84274e-05
NP_Mrgpra3:53	0.000168346	0.000375327	0.000460507	0.967812	7.15065e-05	0.000213558	0.000189315	0.00221632	0.00085612	0.00128653	0.00223628	0.000137974	0.000263926	0.0237122
NP_Mrgpra3:54	0.000231652	0.000531136	0.00237753	0.987991	0.000144302	0.00142807	0.000523275	0.0047754	0.000737515	0.000424083	0.000389458	8.78257e-05	6.21103e-05	0.000296183
NP_Mrgpra3:55	0.000129267	0.00010715	0.00160142	0.991529	0.000155395	0.00194776	0.000845576	0.00152591	0.00126683	0.000423161	0.000217537	0.000205575	1.8756e-05	2.68945e-05
NP_Mrgpra3:56	0.000152861	0.000338525	0.000530399	0.870447	0.000174913	0.00255447	0.00164004	0.0799404	0.00140108	0.000329721	0.0110146	0.000205852	0.000530564	0.03074
NP_Mrgpra3:57	0.000157722	0.000345602	0.000784705	0.995399	0.000132006	0.000183648	0.000252633	0.000677573	0.000393173	0.000568422	0.000894433	0.00014706	2.36258e-05	4.00154e-05
NP_Mrgpra3:58	9.71997e-05	0.00048109	0.000488311	0.920572	0.0423807	0.000788992	0.000802716	0.00295683	0.00234299	0.000397713	0.00145366	0.000299872	0.000687495	0.0262507
NP_Mrgpra3:59	0.000294768	0.000394082	0.000235468	0.993548	0.000133865	0.00134351	0.000287403	0.00094713	0.000516713	0.000670874	0.00129145	0.000280749	2.05118e-05	3.55051e-05
NP_Mrgpra3:60	0.000113318	9.59558e-05	0.000115504	0.99616	0.000244205	0.000426487	0.000195219	0.000861626	0.000653864	0.000345315	0.000384594	0.000339477	1.75896e-05	4.68358e-05
NP_Mrgpra3:61	0.00045415	0.00145974	0.000229574	0.955985	0.000242548	0.00046882	0.000390032	0.00574686	0.00329829	0.000284527	0.0018606	0.000206751	0.00014113	0.029232
NP_Mrgpra3:62	0.000189574	0.000218822	0.000336967	0.949452	0.000176147	0.000203421	0.000625408	0.0244971	0.00134816	0.00405055	0.001391	0.000219224	8.73403e-05	0.0172047
NP_Mrgpra3:63	0.000255655	0.000394304	0.000952942	0.892839	0.042467	0.00102201	0.000509144	0.0313785	0.00140006	0.00030495	0.002781	0.000536179	0.000125185	0.025034
NP_Mrgpra3:64	0.000134835	7.71342e-05	5.26535e-05	0.960733	0.000141513	0.000389018	0.000232106	0.000660957	0.000258276	0.000710707	0.000225432	0.000835357	0.00129903	0.0342504
NP_Mrgpra3:65	0.00035652	0.000167978	7.30473e-05	0.987397	0.00978323	0.000537399	0.000224723	0.000355874	0.000279958	0.000423639	0.000257885	0.000108496	1.4963e-05	1.95581e-05
NP_Mrgpra3:66	0.000119107	0.000101965	0.000654202	0.932538	0.000119625	0.000153044	0.000329373	0.00433459	0.0006662	0.000500923	0.000228891	0.000134774	6.50611e-05	0.0600541
NP_Mrgpra3:67	0.000345354	9.24829e-05	0.000809021	0.9909	0.000234282	0.000428976	0.000637514	0.00293376	0.00146384	0.000479409	0.001085	0.000202459	0.000268066	0.000120113
NP_Mrgpra3:68	0.00010571	0.000279383	0.000221404	0.990049	0.000135739	0.000715513	0.000278902	0.000665568	0.00045217	0.000311975	0.000332339	0.000145832	4.02513e-05	0.00626604
NP_Mrgpra3:69	6.79889e-05	8.15191e-05	7.60491e-05	0.997116	0.000167642	0.00108381	0.0001539	0.000469163	0.000207348	0.000191412	0.000216141	9.05093e-05	4.44707e-05	3.44876e-05
NP_Mrgpra3:70	0.000187967	0.000263453	0.00073771	0.99622	0.000180416	0.000153083	0.000227096	0.000761904	0.000562707	0.000199175	0.000326582	0.000127334	1.87944e-05	3.35563e-05
NP_Mrgpra3:71	5.71181e-05	8.61165e-05	0.000206685	0.99625	9.13245e-05	0.000393794	0.000224545	0.00106332	0.000977363	0.000140211	0.000325604	0.000139987	2.76322e-05	1.60704e-05
NP_Mrgpra3:72	0.000133808	0.000203305	5.67594e-05	0.990575	0.00362379	0.00194606	0.000306612	0.00123818	0.000537797	0.000527492	0.000531705	0.000240777	3.83606e-05	3.99941e-05
NP_Mrgpra3:73	0.000119324	0.000551337	0.000901095	0.969512	0.000256524	0.000742885	0.00143531	0.00655586	0.0180372	0.000800426	0.000781714	0.000202897	4.79629e-05	5.58532e-05
NP_Mrgpra3:74	0.000130653	0.000168762	0.000187139	0.942023	0.000224735	0.000389565	0.00167617	0.049404	0.00122173	0.000316969	0.000605598	0.000319519	0.00316833	0.000164123
NP_Mrgpra3:75	0.000290051	0.00012894	0.00172077	0.977552	0.000643985	0.000111446	0.0016387	0.0146223	0.0020687	0.000411758	0.000614681	0.000124053	2.98092e-05	4.3286e-05
NP_Mrgpra3:76	0.000126443	0.00038096	0.000333409	0.888267	0.00013725	0.000176176	0.000372409	0.00929979	0.0297129	0.000316281	0.00236086	0.000170509	6.68461e-05	0.0682787
NP_Mrgpra3:77	0.000248189	0.000256778	0.000310988	0.989412	0.00243055	0.000802712	0.000259386	0.00192986	0.000667311	0.00161467	0.000521316	0.00103506	4.73127e-05	0.000464328
NP_Mrgpra3:78	0.000645602	9.49315e-05	7.54685e-05	0.996231	7.53653e-05	0.000327166	0.000250928	0.000747596	0.000674016	0.000191625	0.000369021	0.000274797	2.00271e-05	2.2135e-05
NP_Mrgpra3:79	0.000108424	0.00015001	6.28859e-05	0.975811	0.000626687	0.00156569	0.0002674	0.00671726	0.000808263	0.00113635	0.00145673	8.16133e-05	0.000209765	0.0109984
NP_Mrgpra3:80	9.82235e-05	0.000447597	0.000519201	0.97773	0.00040624	0.000120478	0.000437618	0.000903036	0.0183497	0.000351547	0.000468902	0.000126555	1.51858e-05	2.62057e-05
NP_Mrgpra3:81	0.000193573	0.000494554	0.000894774	0.932398	0.000104263	0.000249103	0.00246409	0.00884684	0.0412329	0.000932903	0.00113166	0.000158699	4.81581e-05	0.0108504
NP_Mrgpra3:82	0.000535086	0.000449837	0.000419606	0.896328	0.0781277	0.00283661	0.000225059	0.00197668	0.000939158	0.00294119	0.000658033	0.000808928	0.000338979	0.0134154
NP_Mrgpra3:83	0.000124418	0.000149479	0.000659419	0.927019	8.13862e-05	0.00018286	0.000313678	0.0587883	0.000999337	0.000191431	0.00100308	0.000147998	9.60554e-05	0.0102435
NP_Mrgpra3:84	0.000205519	0.000399813	0.000459117	0.989113	0.000140145	0.00157708	0.000155045	0.00158431	0.000657912	0.00284908	0.00262535	0.000114888	2.02202e-05	9.8798e-05
NP_Mrgpra3:85	0.000574497	0.000123	9.76226e-05	0.982154	0.000103281	0.000120358	0.000206801	0.000511275	0.000620613	0.000252948	0.000238921	0.000294978	0.000148096	0.0145537
NP_Mrgpra3:86	0.000893089	0.00023919	9.34465e-05	0.962377	0.00019853	0.00236592	0.000125074	0.000847095	0.000370556	0.000253554	0.000400443	0.000121645	6.01866e-05	0.0316547
NP_Mrgpra3:87	0.000114593	0.000298556	0.000140188	0.962369	0.00014257	0.00171646	0.000421598	0.00235301	0.000424955	0.000318899	0.000896356	0.000122598	0.000129009	0.0305525
NP_Mrgpra3:88	0.000292357	0.000203562	0.000117341	0.984832	0.000154333	0.00109712	0.000235296	0.000705887	0.000431233	0.000385135	0.000328753	0.000182207	5.50394e-05	0.0109793
NP_Mrgpra3:89	4.95726e-05	9.42861e-05	3.83509e-05	0.995065	0.00189229	0.000580094	8.77638e-05	0.000483012	0.000219854	0.00110087	0.000222217	0.000100608	3.22544e-05	3.41041e-05
NP_Mrgpra3:90	0.000153787	0.000540836	0.000502651	0.996485	8.72311e-05	0.000213512	0.000205477	0.000520227	0.000539646	0.000295531	0.000310576	9.7452e-05	2.28369e-05	2.48062e-05
NP_Mrgpra3:91	0.000131782	0.00018554	0.00146865	0.971422	0.000292716	0.000627173	0.00115281	0.0119531	0.000834303	0.00421177	0.000375102	0.000336283	0.00316097	0.00384797
NP_Mrgpra3:92	0.00010581	0.000463222	0.000129988	0.969534	0.000138485	0.000475505	0.000201003	0.0145134	0.000801964	0.000295513	0.00205454	0.000207378	4.79513e-05	0.0110311
NP_Mrgpra3:93	0.000265503	0.000134255	0.000171089	0.987581	0.00900379	0.000614909	0.000220548	0.000578275	0.000429461	0.000312822	0.00025013	0.000376766	1.77083e-05	4.39654e-05
NP_Mrgpra3:94	0.000113976	0.000187099	0.00118121	0.969506	0.000613959	0.000159133	0.000450476	0.00215287	0.0246104	0.000419143	0.000426334	0.000129628	2.67693e-05	2.28065e-05
NP_Mrgpra3:95	0.00112861	0.00128802	0.00035039	0.968623	9.5694e-05	0.00343668	0.000621286	0.00780963	0.00135163	0.000580955	0.0014937	0.000151614	0.000178199	0.0128903
NP_Mrgpra3:96	0.00034474	0.000180035	0.000280927	0.993068	7.94981e-05	0.000368597	0.000233695	0.00135214	0.000561441	0.00138826	0.0005973	0.000229567	0.00123226	8.33907e-05
NP_Mrgpra3:97	0.00112682	9.53065e-05	0.000125933	0.996746	0.000118593	0.000375569	0.000169246	0.000458406	0.000219027	0.000146347	0.000241147	0.000126767	3.25296e-05	1.87811e-05
NP_Mrgpra3:98	0.000685499	0.000116338	0.0001959	0.905362	0.088734	0.00133935	0.000252839	0.00126381	0.000477729	0.00037703	0.000381206	0.000765032	2.18598e-05	2.72546e-05
NP_Mrgpra3:99	0.000133672	0.000247989	0.00113669	0.968924	0.000122403	0.00284579	0.000347423	0.00862602	0.000820817	0.000185628	0.00251431	0.000119833	0.000125842	0.0138495
NP_Mrgpra3:100	0.000126262	0.000174882	0.000721766	0.968075	0.000110219	0.000396968	0.000789177	0.0264312	0.000884794	0.00157378	0.000417379	0.000248985	1.87298e-05	3.09476e-05
NP_Mrgprd:1	0.000179699	0.000738351	9.99357e-05	0.000346908	0.997128	8.74288e-05	0.000190285	0.00040091	0.000307866	0.000141064	0.00020154	0.000146416	1.93198e-05	1.26254e-05
NP_Mrgprd:2	0.00193154	0.000177609	0.00126478	0.000203655	0.99262	5.43539e-05	0.000487535	0.000348783	0.0015002	0.000120529	0.000413497	0.00076479	6.68352e-05	4.55209e-05
NP_Mrgprd:3	0.00154511	0.000342067	0.000117596	8.20014e-05	0.994874	8.0077e-05	0.000275511	0.000568229	0.000934208	7.54532e-05	0.000522633	0.0004695	4.51846e-05	6.80938e-05
NP_Mrgprd:4	0.000140466	0.000116583	0.000892607	0.000111097	0.994203	0.00161459	0.000320648	0.000993322	0.000392787	0.00017956	0.000788907	0.000164602	4.46568e-05	3.74755e-05
NP_Mrgprd:5	9.7138e-05	0.00205575	3.27751e-05	0.000151692	0.989542	7.91933e-05	9.40515e-05	0.000740247	0.000376775	0.000127613	0.000340271	0.000104227	3.38952e-05	0.00622423
NP_Mrgprd:6	7.588e-05	0.00155468	5.6289e-05	0.000278277	0.985611	0.000884817	0.000153048	0.000924333	0.000258626	0.00947448	0.000223926	2.60776e-05	0.000462163	1.59313e-05
NP_Mrgprd:7	0.00166806	0.000297582	0.00136521	0.000707765	0.987117	0.000230686	0.0001776	0.00062923	0.000651664	9.79687e-05	0.00322631	0.000311867	6.83654e-05	0.00345054
NP_Mrgprd:8	0.00143655	0.000165738	8.79369e-05	0.000183619	0.996531	6.09582e-05	0.000256306	0.000230098	0.000570746	4.97199e-05	0.000231709	0.000138776	2.99796e-05	2.63975e-05
NP_Mrgprd:9	7.04473e-05	6.76584e-05	6.08198e-05	0.000173328	0.971797	0.0258346	0.000223209	0.000180678	0.00108353	8.87998e-05	0.000284495	0.000104752	1.837e-05	1.2494e-05
NP_Mrgprd:10	0.000222269	0.000140608	0.000138494	0.000223617	0.97157	0.000102124	9.7357e-05	0.0252944	0.000466808	8.43611e-05	0.000419222	0.000275448	0.000607357	0.000358247
NP_Mrgprd:11	0.000187977	0.000136615	0.000650404	0.000270199	0.972075	0.000585929	0.000162139	0.000381633	0.000439057	0.000193143	0.0012949	0.000510767	2.9089e-05	0.0230833
NP_Mrgprd:12	0.000162033	0.000210578	0.000178877	0.000173981	0.967307	0.000247136	0.000234975	0.000512926	0.000702062	0.000437911	0.000847983	0.000338349	3.11287e-05	0.0286147
NP_Mrgprd:13	0.00136508	0.000396107	0.00015832	0.00194223	0.964313	0.00133726	0.000275887	0.0231901	0.00154474	0.00267309	0.00109052	0.00159112	6.98686e-05	5.31003e-05
NP_Mrgprd:14	0.000252452	0.000192241	0.0016402	0.000299565	0.994916	0.000859336	0.000155837	0.000469538	0.000316641	0.000291155	0.000292046	0.000257242	2.26961e-05	3.49508e-05
NP_Mrgprd:15	0.00117174	0.000694636	0.000585127	0.000983871	0.964284	0.0176226	0.000238634	0.00441065	0.000627628	0.00744605	0.000625618	0.00101574	7.08795e-05	0.000222739
NP_Mrgprd:16	0.000122248	0.000153959	0.00104318	0.000415018	0.99053	0.000346666	0.000191757	0.00125353	0.000744712	0.000226537	0.000498145	0.000283635	0.000491862	0.00369837
NP_Mrgprd:17	0.000348801	0.000103131	9.5002e-05	0.000414221	0.99654	0.000494201	0.00019749	0.000305476	0.000437166	0.000190123	0.000527283	0.000258442	5.34728e-05	3.49651e-05
NP_Mrgprd:18	0.000100351	9.7817e-05	0.000547254	0.000245961	0.994863	0.00142688	8.31266e-05	0.000374278	0.00029154	0.00115718	0.000178854	0.000566209	2.45472e-05	4.31418e-05
NP_Mrgprd:19	0.000109071	7.64097e-05	0.000611399	0.000346656	0.993626	0.00027551	0.00145831	0.0006047	0.000898922	0.000411158	0.000512488	0.00101288	2.01284e-05	3.6666e-05
NP_Mrgprd:20	0.000330061	9.94877e-05	0.000109268	0.000189945	0.987156	0.000326192	0.000271575	0.00252713	0.000810074	0.000702233	0.000542078	0.000125777	9.37975e-05	0.0067159
NP_Mrgprd:21	0.000131558	8.49452e-05	0.00021309	0.00566805	0.975082	9.12336e-05	0.000707336	0.000521385	0.000714348	8.42422e-05	0.000418262	0.000507438	9.46448e-05	0.0156811
NP_Mrgprd:22	0.000463249	0.000330155	0.000108558	0.000374703	0.948995	8.31567e-05	0.000474364	0.000948741	0.00148925	0.000203615	0.0229528	0.000447032	8.76451e-05	0.0230414
NP_Mrgprd:23	0.000306747	0.000312779	0.00644781	0.00276074	0.984402	0.0030259	0.000275616	0.000868901	0.000356061	0.000308595	0.000504723	0.000315802	7.23706e-05	4.20159e-05
NP_Mrgprd:24	0.000213332	0.000227251	0.000418116	0.000606955	0.854708	0.000309296	0.000366843	0.0615874	0.0211447	0.000258185	0.029359	0.00098172	6.26829e-05	0.0297565
NP_Mrgprd:25	0.000273468	0.000172874	0.00110176	0.000361716	0.993098	7.41338e-05	0.000514998	0.000353909	0.00175114	0.000194458	0.000276067	0.00176036	4.32057e-05	2.35247e-05
NP_Mrgprd:26	0.000334292	0.0028926	0.000471747	0.000391331	0.982869	0.000270723	0.000276749	0.00170767	0.00166786	0.000176589	0.000492725	0.000451588	3.52211e-05	0.00796187
NP_Mrgprd:27	0.000138758	0.000714277	0.00171303	0.0014326	0.951149	0.0307258	0.000269674	0.00312611	0.00087424	0.00107246	0.000853864	0.000454596	4.53803e-05	0.00742999
NP_Mrgprd:28	8.64129e-05	0.000177903	0.000184909	0.000234623	0.997271	0.000215456	0.000287705	0.000372553	0.000608323	8.72436e-05	0.000164636	0.000126602	0.000149886	3.28531e-05
NP_Mrgprd:29	0.000251892	0.000510607	0.000409578	0.00029053	0.974111	0.000459594	0.000352116	0.00193117	0.000533035	0.00150776	0.00127429	0.000502356	8.03527e-05	0.0177854
NP_Mrgprd:30	0.000185559	0.000520745	7.17006e-05	0.000197935	0.995726	0.000117745	0.000424646	0.00122512	0.000667964	0.000159396	0.000478437	0.000168901	2.26568e-05	3.28082e-05
NP_Mrgprd:31	0.000218767	0.000952701	0.000567887	0.000165129	0.973832	0.000863151	0.000372986	0.00098477	0.00128437	0.00050857	0.000596019	0.0127401	3.40558e-05	0.00687979
NP_Mrgprd:32	0.000161339	0.000190167	0.000258202	0.000238704	0.950507	0.000158001	0.000984054	0.00241267	0.00200436	0.000204845	0.000513713	0.000320564	0.000126619	0.0419194
NP_Mrgprd:33	0.000193549	0.000251641	0.00123126	0.000364219	0.993145	0.000270994	0.000270729	0.000682357	0.00104541	0.000129074	0.000821734	0.000416857	5.52168e-05	0.00112148
NP_Mrgprd:34	0.000293322	0.000655321	0.00036305	0.000780779	0.977052	7.85206e-05	0.00516523	0.00125607	0.000746099	0.000208556	0.00108787	0.000680971	0.00464555	0.00698632
NP_Mrgprd:35	0.000516746	0.00066391	0.000185826	0.00052893	0.993966	0.000542249	0.000325521	0.00117214	0.000756101	0.000315033	0.000586702	0.000360834	4.68295e-05	3.30167e-05
NP_Mrgprd:36	7.44368e-05	0.000169172	0.000287561	0.000201774	0.996365	0.000243424	0.000154613	0.000397479	0.00119723	8.72599e-05	0.000363348	0.000247589	5.98074e-05	0.000151414
NP_Mrgprd:37	0.000290701	0.000356179	0.000895785	0.000265393	0.972885	0.000165162	0.0002055	0.00157713	0.000504151	0.000242229	0.000360965	0.000520563	0.000110213	0.0216211
NP_Mrgprd:38	0.000716049	0.000153431	0.000916669	0.000202077	0.993374	0.000148538	0.000944094	0.000505351	0.00130121	0.000335843	0.000483298	0.000663294	0.00021694	3.91462e-05
NP_Mrgprd:39	0.000122262	0.000272719	0.000497973	0.00399334	0.992591	0.000168979	0.000214615	0.000621458	0.000761346	0.000166957	0.000281271	0.000216296	3.74488e-05	5.43952e-05
NP_Mrgprd:40	0.000341109	9.05465e-05	0.000570369	0.000164712	0.99737	6.55535e-05	0.000138944	0.000221891	0.000437071	0.000112406	0.000263853	0.000181362	2.69199e-05	1.55535e-05
NP_Mrgprd:41	0.000123524	0.000140814	0.00314967	0.000303581	0.972225	0.000717789	0.00021733	0.000843719	0.000439248	0.000888891	0.0105374	0.00677295	0.00360226	3.73807e-05
NP_Mrgprd:42	0.000316966	0.000597613	0.00103367	0.000741901	0.948567	0.00660171	0.000591133	0.000990918	0.000679684	0.00457716	0.00177329	0.000823	0.0037925	0.0289135
NP_Mrgprd:43	7.25283e-05	0.000158547	9.10653e-05	0.000258275	0.987695	0.000538538	0.00037755	0.000237887	0.0020881	0.000159493	0.000355723	0.000175339	5.64803e-05	0.00773505
NP_Mrgprd:44	0.000680388	0.000869789	0.00107654	0.000499256	0.938079	0.00044345	0.00130906	0.0484157	0.00631333	0.000132345	0.00146919	0.000277435	0.000290622	0.00014355
NP_Mrgprd:45	0.00024126	0.00187851	0.000442587	0.000331489	0.992458	0.000352471	0.000211861	0.000458436	0.000395994	0.000213475	0.000388586	0.0025007	4.98494e-05	7.65373e-05
NP_Mrgprd:46	0.00106544	0.000474568	0.000575728	0.0108571	0.969794	0.0026573	0.000304603	0.00127255	0.00105983	0.0110247	0.000397083	0.000161523	0.000289561	6.56252e-05
NP_Mrgprd:47	0.00262306	0.000254587	0.000474064	0.00100277	0.990002	0.000728606	0.000332355	0.00107808	0.000700907	0.000165285	0.00139962	0.00115789	4.19079e-05	3.8434e-05
NP_Mrgprd:48	0.000315901	0.000206983	0.000473714	0.00349655	0.989874	0.000903355	0.000485093	0.00210292	0.000759278	0.0001712	0.000448868	0.000699014	3.09248e-05	3.24589e-05
NP_Mrgprd:49	0.000375949	0.000845881	8.13986e-05	0.000396032	0.975128	0.000643761	0.000429659	0.0172688	0.00132025	0.00104705	0.000565244	0.000425652	0.000118971	0.00135388
NP_Mrgprd:50	0.000113241	0.000222384	0.000251137	0.000203948	0.993898	0.00206647	0.000125163	0.00104136	0.000472225	0.000284821	0.000863152	0.000421528	1.47723e-05	2.1515e-05
NP_Mrgprd:51	0.000149552	0.000159843	0.000190242	0.000300215	0.975507	0.000226821	0.000506855	0.000671789	0.000472075	0.00169202	0.00047752	0.000160121	3.73604e-05	0.0194484
NP_Mrgprd:52	0.000125772	0.00013243	0.000242748	0.000206842	0.997104	0.00014039	0.000170134	0.000649204	0.000315431	4.37286e-05	0.000504088	0.000229394	0.000104796	3.14342e-05
NP_Mrgprd:53	0.00112235	0.00054952	0.00107053	0.00125716	0.927361	0.0210021	0.000854776	0.0138553	0.00157764	0.0177919	0.000669286	0.000474783	0.000153016	0.0122609
NP_Mrgprd:54	7.06557e-05	0.000153171	0.000575333	0.000200799	0.995789	0.000782728	0.000357648	0.000537079	0.000530914	0.000384196	0.000402036	0.000151697	3.09033e-05	3.36682e-05
NP_Mrgprd:55	0.000138331	0.000700424	0.000130531	0.000358058	0.981821	0.00255092	0.00038266	0.00181211	0.00112973	0.00240768	0.000701105	0.000463781	0.000195522	0.0072084
NP_Mrgprd:56	0.000119789	0.00013167	6.8499e-05	0.000274327	0.970873	0.000314815	0.000393186	0.00162941	0.000792367	0.000267627	0.00041511	0.00030469	0.000153629	0.0242623
NP_Mrgprd:57	0.000348089	0.000259294	0.000891264	0.00104166	0.973889	0.000987898	0.00044068	0.00341099	0.00277729	0.000176517	0.000719605	0.00065302	9.07755e-05	0.014314
NP_Mrgprd:58	0.000100084	0.00161577	0.000135181	0.000134244	0.995057	0.0001105	0.000629483	0.000777469	0.000735254	0.000180674	0.000231958	0.000166682	3.59833e-05	8.93454e-05
NP_Mrgprd:59	0.000374292	0.00024193	0.000307317	0.000478968	0.99015	0.000351951	0.00011361	0.00110662	0.000808912	0.000107352	0.000222657	0.000747786	0.00494721	4.1473e-05
NP_Mrgprd:60	0.000140951	0.000172148	0.000781331	0.000218443	0.995023	0.000318841	0.000336101	0.00113803	0.000871389	0.000262135	0.000335248	0.000284425	6.71036e-05	5.08549e-05
NP_Mrgprd:61	0.00070871	0.000269849	0.000963467	0.000377732	0.986422	9.80025e-05	0.00050386	0.00841867	0.000870151	9.82991e-05	0.000628347	0.000489841	2.24511e-05	0.000128944
NP_Mrgprd:62	0.000117935	0.0013855	0.000477756	0.000339072	0.914254	0.0002023	0.00790305	0.000733556	0.0160206	0.000322188	0.00718796	0.0392579	6.29024e-05	0.0117355
NP_Mrgprd:63	0.000165715	0.000375297	0.00102043	0.000133188	0.995747	0.000129403	0.000279688	0.000367122	0.000673671	0.000495157	0.000259982	0.000290967	3.39075e-05	2.86712e-05
NP_Mrgprd:64	0.000168095	0.0017529	6.22258e-05	0.000661284	0.975041	0.000231965	0.00236591	0.00133319	0.00101439	0.0013375	0.00530905	0.000485012	0.00469095	0.00554658
NP_Mrgprd:65	0.000184025	0.00592199	0.000216818	0.000166392	0.987458	0.000225569	0.0017324	0.000651184	0.000765035	0.00046321	0.000401621	0.000225846	8.62013e-05	0.00150125
NP_Mrgprd:66	0.000422533	0.0039745	0.000253897	0.00804051	0.9325	0.00298738	0.00300916	0.00560345	0.0100042	0.000340715	0.00270544	0.00427263	0.0056214	0.0202641
NP_Mrgprd:67	0.000123174	0.000354022	0.000139099	0.000316474	0.996193	0.000308226	0.000133906	0.000723763	0.000764366	0.000163255	0.000631162	7.63784e-05	4.98152e-05	2.28869e-05
NP_Mrgprd:68	0.00028589	0.000165614	0.000451229	0.000330223	0.965432	0.000206469	0.000697682	0.000843444	0.00100028	0.00245751	0.00119761	0.000300421	0.00532046	0.0213107
NP_Mrgprd:69	0.000125103	0.000103327	5.76205e-05	0.000287729	0.997776	0.000117093	9.2287e-05	0.000458439	0.000426334	0.000109823	0.000210959	0.000140088	6.36522e-05	3.11467e-05
NP_Mrgprd:70	0.000954106	0.0003467	0.0016565	0.000174905	0.957372	0.000175006	0.00317554	0.000838414	0.000757097	0.000124302	0.000883647	0.000594187	0.00116265	0.0317854
NP_Mrgprd:71	0.000112506	0.000106578	0.00037544	8.27126e-05	0.996991	0.000275002	0.000140025	0.000371782	0.000891973	0.000162281	0.000277355	0.00015337	2.67641e-05	3.31948e-05
NP_Mrgprd:72	0.000249523	0.000829368	0.000248704	0.000362264	0.934921	0.000288959	0.00116922	0.00129264	0.00150051	0.00158583	0.0570546	0.00044113	2.17546e-05	3.44255e-05
NP_Mrgprd:73	0.000111967	0.00037626	0.000320761	0.000275612	0.993719	0.000517955	0.000469988	0.00226601	0.000850649	0.000388731	0.000337163	0.000247928	7.56075e-05	4.21932e-05
NP_Mrgprd:74	0.000107957	0.000125006	0.00018084	0.00192153	0.980495	0.000298861	0.00025268	0.000624162	0.000396501	0.000115551	0.000471991	0.000286939	0.0146196	0.000103744
NP_Mrgprd:75	0.000133995	0.000428585	7.27765e-05	0.000306365	0.992195	4.31195e-05	0.000653161	0.000942512	0.000775928	0.000449747	0.000733651	0.000764696	0.000215173	0.00228517
NP_Mrgprd:76	0.000170572	0.000238296	0.000756063	0.00855867	0.867009	0.0682623	0.000308628	0.050061	0.000953449	0.000165306	0.00104637	0.00046657	0.00186632	0.0001372
NP_Mrgprd:77	0.000210803	0.00131552	0.00101764	0.000132647	0.994736	0.000165937	0.000347736	0.000390868	0.000487033	6.59673e-05	0.000492533	0.000568397	3.80509e-05	3.10254e-05
NP_Mrgprd:78	0.00011513	0.0023189	0.000378279	0.000580567	0.951128	0.0391438	0.000274908	0.000729145	0.000722686	0.000166201	0.000761677	0.00022247	4.19862e-05	0.00341607
NP_Mrgprd:79	0.000245654	0.000249139	0.00193485	0.00254212	0.856488	0.0554106	0.000211604	0.0504079	0.00194887	0.000184497	0.00112516	0.00102144	6.74222e-05	0.0281629
NP_Mrgprd:80	0.00149083	0.000388774	0.000498781	0.000406118	0.994246	0.00010468	0.000128167	0.000529463	0.000153932	6.50161e-05	0.000266414	0.00162916	4.66668e-05	4.62503e-05
NP_Mrgprd:81	9.93904e-05	0.000212935	0.000154067	0.0013308	0.925978	0.000425048	0.00220069	0.0117803	0.0482109	0.000936165	0.00176109	0.000294709	7.67744e-05	0.006539
NP_Mrgprd:82	9.00937e-05	0.000300766	0.000196971	0.00173268	0.990234	0.00229185	0.000416496	0.00193434	0.000512528	0.00122733	0.000741041	0.000219644	8.0409e-05	2.16609e-05
NP_Mrgprd:83	0.000167798	0.000484753	0.00101715	0.000512614	0.857315	0.000627558	0.0248789	0.000744547	0.00116085	0.000272467	0.0421302	0.000574828	0.0279759	0.0421376
NP_Mrgprd:84	0.000759732	0.000566038	0.0015582	0.0286188	0.954633	0.00295259	0.000344444	0.00365939	0.000478153	0.00291935	0.000535474	0.000339378	9.07539e-05	0.00254433
NP_Mrgprd:85	0.000386141	0.000152736	0.000753146	0.000369818	0.970265	0.0263729	0.00014027	0.000625448	0.000243534	0.000147115	0.000247305	0.000255054	1.95162e-05	2.16822e-05
NP_Mrgprd:86	0.000827265	0.000487117	0.000881112	0.00025572	0.99368	0.0011246	0.000523034	0.000444397	0.000902285	0.000189875	0.000264785	0.000256315	0.000127412	3.60841e-05
NP_Mrgprd:87	0.000334896	0.000426481	0.000109415	0.000402487	0.959941	0.000437766	0.000530887	0.00269818	0.00852788	0.00233034	0.0158204	0.000688342	0.000132034	0.00761949
NP_Mrgprd:88	0.000111832	0.00016898	0.000657251	0.00317755	0.991744	0.000381799	0.000308327	0.00131942	0.000435729	0.000516091	0.000240447	0.00015723	0.000755943	2.55018e-05
NP_Mrgprd:89	0.000925284	0.000183596	0.000109619	0.000153664	0.996922	0.000171516	0.000158959	0.000223555	0.000517762	9.92078e-05	0.000295205	0.000138929	6.48225e-05	3.62724e-05
NP_Mrgprd:90	0.000121207	0.000265048	0.00104315	0.000736206	0.991044	0.00144661	0.000390141	0.000744586	0.00158414	0.00181246	0.000430008	0.000287256	4.57589e-05	4.97794e-05
NP_Mrgprd:91	0.000805121	0.000449205	0.000518598	0.0119705	0.954353	0.000312801	0.000403988	0.00187478	0.000887217	0.000973833	0.000597778	0.000735461	5.0757e-05	0.0260673
NP_Mrgprd:92	0.00103554	0.000368119	0.000116171	0.00149707	0.977578	0.0141232	0.000336231	0.000804232	0.000870736	0.00191612	0.000383909	0.000897821	4.17165e-05	3.16402e-05
NP_Mrgprd:93	0.000180534	0.000169751	0.000484069	0.000257477	0.996799	0.000530299	0.00020501	0.000389629	0.000259973	9.47232e-05	0.000295087	0.000288901	2.32126e-05	2.2283e-05
NP_Mrgprd:94	0.000280207	9.48733e-05	0.000718077	0.000543314	0.995974	9.60042e-05	0.000407103	0.00043195	0.000526479	0.000128533	0.00036446	0.000369244	3.28305e-05	3.30658e-05
NP_Mrgprd:95	0.000117334	0.000124651	9.99751e-05	0.00052004	0.986765	0.000459178	0.000179529	0.00100147	0.000730075	0.0014501	0.000219515	0.00101757	3.08638e-05	0.00728484
NP_Mrgprd:96	0.000284259	0.000219354	0.000788939	0.00809722	0.984325	0.000140997	0.000167889	0.00257415	0.00236986	0.000211612	0.000459501	0.000256916	5.95741e-05	4.4771e-05
NP_Mrgprd:97	0.000315451	0.000206583	0.000127906	0.000416884	0.996581	8.84823e-05	0.000219996	0.000539637	0.000417531	7.45728e-05	0.000240537	0.000697291	3.53622e-05	3.84193e-05
NP_Mrgprd:98	0.000151635	0.000110016	0.000439088	0.000334306	0.996648	0.000142721	0.000229154	0.00112559	0.000391428	9.19219e-05	0.000190869	8.77396e-05	2.83923e-05	2.90207e-05
NP_Mrgprd:99	0.000119139	0.000157417	4.60593e-05	0.000306031	0.997123	0.000370725	0.000106222	0.00030049	0.000571774	8.09691e-05	0.000438922	0.000310883	4.46216e-05	2.39999e-05
NP_Mrgprd:100	0.000507365	0.000149257	0.000414257	0.000394207	0.984019	0.000478153	0.00046461	0.00356959	0.000516744	0.000892852	0.000215722	0.000386027	0.00379868	0.00419389
NP_Nts:1	5.91463e-05	0.00369933	3.56265e-05	0.00595975	0.00158798	0.983767	0.000225961	0.000404007	0.000284242	0.000121091	0.000372314	7.81761e-05	0.000484771	0.00292105
NP_Nts:2	0.000101413	0.000302795	0.000116865	0.000315711	0.00179453	0.986691	0.000147979	0.000458495	0.00152192	0.00075968	0.000764457	0.000118595	1.83304e-05	0.00688859
NP_Nts:3	0.000194862	9.21594e-05	0.00106168	0.000229134	0.00274306	0.988355	0.000144346	0.000256451	0.000211721	0.00145984	0.00251221	0.00266915	7.65953e-06	6.27591e-05
NP_Nts:4	7.78209e-05	0.00198954	0.000393686	6.71847e-05	0.00283135	0.982004	0.000245847	0.000293718	0.000772409	0.000129051	0.00562179	7.3951e-05	1.26001e-05	0.00548702
NP_Nts:5	0.000202721	0.000142495	0.000989329	0.000198173	0.00262569	0.992586	0.000118027	0.000406508	0.000385585	0.00191973	0.000279461	7.99812e-05	2.82455e-05	3.82534e-05
NP_Nts:6	0.000124341	0.000953088	6.69763e-05	0.00588094	0.000304856	0.984271	0.000371328	0.00697975	0.000635806	5.50302e-05	0.000128385	0.000171778	2.0772e-05	3.59827e-05
NP_Nts:7	8.49544e-05	0.000312826	0.000127869	0.000215245	0.00333807	0.990966	0.000287868	0.000525656	0.000340405	0.00249596	0.000159354	0.00106769	3.28505e-05	4.51866e-05
NP_Nts:8	6.82573e-05	0.00138445	0.000140322	0.000258725	0.00118177	0.971784	0.000157939	0.0223546	0.00140572	0.000209889	0.000545054	0.000198281	5.55615e-05	0.000255064
NP_Nts:9	0.000115057	0.000119198	0.000642204	0.000160655	0.000902549	0.994969	0.000166066	0.000485865	0.00152095	0.00025767	0.000175639	0.000447159	1.56373e-05	2.20077e-05
NP_Nts:10	0.000692951	0.000133407	0.0011084	0.000180371	0.00160205	0.987537	0.000676349	0.000958434	0.00488604	0.000471672	0.000293697	4.37332e-05	3.33298e-05	0.00138262
NP_Nts:11	2.40795e-05	2.82481e-05	0.000129557	0.000420228	0.0024838	0.992895	0.000333756	0.000456253	0.000889222	0.000126258	0.000814729	0.00124949	2.56298e-05	0.000123568
NP_Nts:12	8.11361e-05	0.00319357	0.000998169	0.000742827	0.00338312	0.963632	0.000347164	0.00172444	0.00101377	0.000263924	0.000637805	0.000441878	0.00715025	0.0163899
NP_Nts:13	0.000222196	0.000161294	0.00180493	0.000310291	0.00268508	0.986259	0.000541085	0.00205887	0.0020643	0.000113246	0.00315861	0.000124131	0.000190644	0.000306677
NP_Nts:14	8.82452e-05	9.20443e-05	0.000429261	0.000297777	0.00291678	0.990337	0.000274419	0.00224393	0.00136388	0.00101433	0.000635475	0.000130529	5.56742e-05	0.00012017
NP_Nts:15	0.000115793	0.0016074	9.69624e-05	0.000584322	0.00221979	0.975646	0.000120849	0.0111243	0.00178041	0.000341378	0.00127954	0.000182074	0.000186264	0.0047145
NP_Nts:16	6.72043e-05	0.00010088	0.000361432	0.000368225	0.00649056	0.976361	0.0002198	0.00131795	0.000262196	0.000210824	0.000390488	5.9624e-05	2.50644e-05	0.0137648
NP_Nts:17	0.00033175	0.000145387	0.000563423	0.000506029	0.00142073	0.985636	0.00056899	0.00676344	0.00144447	0.000231924	0.00030041	0.00174783	0.000158131	0.00018112
NP_Nts:18	0.000106598	0.00040929	0.000124371	0.00050862	0.00521978	0.987652	0.000285234	0.00224056	0.000571175	0.000277115	0.0010757	0.00133561	9.8373e-05	9.5299e-05
NP_Nts:19	0.000102402	0.000228943	0.000743159	0.000854766	0.00156919	0.974974	0.000957792	0.00100165	0.00172823	0.000676919	0.000469966	0.000180373	4.41913e-05	0.0164684
NP_Nts:20	0.000163005	0.000109442	0.00022669	0.00163016	0.00197082	0.989062	0.000233536	0.00297981	0.000542596	0.00225167	0.000488983	0.00010574	0.000112626	0.000123254
NP_Nts:21	0.000644612	0.000166121	0.000149862	0.000593961	0.0013673	0.982389	0.000393373	0.00101347	0.00107493	0.000103681	0.00342437	0.000640326	6.5041e-05	0.00797376
NP_Nts:22	5.5336e-05	0.00046874	0.000532783	0.000219252	0.0059521	0.990987	0.000138975	0.000422275	0.000262876	0.000195424	0.000311505	8.90928e-05	2.68675e-05	0.000338196
NP_Nts:23	0.000312331	0.00220503	8.39072e-05	0.0105901	0.000203126	0.967974	0.000671784	0.0134751	0.00334922	0.000253694	0.000529182	0.000226896	8.88418e-05	3.67366e-05
NP_Nts:24	0.000328952	0.000213082	0.000551534	0.000930886	0.00223905	0.989636	0.000400506	0.003646	0.000979886	0.000281637	0.000404038	8.92556e-05	0.000173233	0.000126251
NP_Nts:25	0.000173524	0.000193418	0.000354225	0.000193942	0.00142068	0.985755	0.00018989	0.00867482	0.000858002	5.76235e-05	0.00191052	0.000114879	1.80891e-05	8.56711e-05
NP_Nts:26	0.00016412	0.000452924	0.000940128	0.000704603	0.00284014	0.984708	0.000211662	0.000699737	0.000199438	0.000186701	0.000446605	0.000404508	0.00798167	5.95816e-05
NP_Nts:27	8.86805e-05	0.000779629	0.000146338	0.000159387	0.000776431	0.995259	0.000272735	0.000856828	0.000722943	0.000239699	0.000426403	0.000130261	5.36112e-05	8.80947e-05
NP_Nts:28	0.000105732	0.000151764	0.000249327	0.00037556	0.0024969	0.994151	0.000259163	0.000566944	0.000393327	0.000423162	0.000498197	0.000210714	3.52132e-05	8.27725e-05
NP_Nts:29	9.21647e-05	0.000738552	0.000108496	0.000315108	0.000922426	0.980859	7.61789e-05	0.000366999	0.000446876	0.00025875	0.000279622	7.47019e-05	4.78595e-05	0.0154131
NP_Nts:30	5.38495e-05	0.000241231	0.0001526	0.00118421	0.000132408	0.971132	0.000197215	0.0161395	0.000435773	0.000467838	0.000905391	0.000486223	3.26396e-05	0.00843956
NP_Nts:31	5.14993e-05	0.000207148	0.000378704	0.000447594	0.00304611	0.991774	0.000106716	0.000536405	0.000310065	0.0006285	0.000636397	0.001738	3.69505e-05	0.000101528
NP_Nts:32	0.000178382	0.000207531	0.000731165	0.000140713	0.00107379	0.992125	0.000317244	0.00105592	0.000585165	0.00115617	0.000343699	0.000481419	8.09371e-05	0.00152243
NP_Nts:33	0.000125433	0.00219187	0.000218378	0.000131008	0.00271604	0.99007	0.000348802	0.000508406	0.000552479	0.00201536	0.000706501	0.000300947	4.38515e-05	7.14093e-05
NP_Nts:34	8.93734e-05	0.000259481	7.63245e-05	0.00381321	0.00129088	0.963914	0.000520782	0.00223118	0.00277931	0.000301637	0.000260101	0.000168211	5.16911e-05	0.0242433
NP_Nts:35	9.26022e-05	0.000364769	0.00063435	0.00135645	0.000142094	0.976879	0.000579414	0.0172196	0.000640658	0.000374393	0.00122227	0.000123232	4.41585e-05	0.000326663
NP_Nts:36	0.000123405	0.000155771	0.000902036	0.000411689	0.00300024	0.987447	0.000608137	0.00373441	0.000948283	0.00156846	0.000715419	5.78314e-05	0.000181273	0.000145724
NP_Nts:37	9.6682e-05	0.000771255	0.000355357	0.000272412	0.00123199	0.991031	0.000438544	0.00190873	0.00189626	0.000994351	0.00037004	9.01457e-05	0.000493992	4.94143e-05
NP_Nts:38	0.000106756	0.000112624	0.000116855	0.000293929	0.00200567	0.948118	0.000499297	0.000713361	0.0442535	0.000496549	0.0012751	0.00193427	3.63618e-05	3.7272e-05
NP_Nts:39	0.000161764	0.000483202	0.000132548	0.000448289	0.00193474	0.977331	0.000549976	0.000816056	0.000996337	0.000720979	0.000323351	0.000203109	3.16763e-05	0.0158671
NP_Nts:40	0.000260526	0.000343619	0.00027629	0.000228239	0.00130238	0.993646	0.00026624	0.000988535	0.000391306	0.00109666	0.0008458	0.000284614	2.10431e-05	4.84699e-05
NP_Nts:41	0.000148729	0.00138243	0.00176598	0.0124912	0.00479672	0.947553	0.00266505	0.0244833	0.00101707	0.00104253	0.00071261	9.89973e-05	0.000369926	0.00147265
NP_Nts:42	0.000101777	0.000373172	9.18606e-05	0.000561477	0.00089549	0.971205	0.000407407	0.000697758	0.000589916	0.00162681	0.00532552	0.000296577	4.28474e-05	0.0177844
NP_Nts:43	4.4803e-05	0.00127967	0.00010816	0.00452493	0.000780745	0.987691	0.000269224	0.00149528	0.00117714	0.000515731	0.00173941	0.000164825	7.59545e-05	0.000133391
NP_Nts:44	0.000251452	0.000640639	0.00017339	0.00131861	0.001566	0.990167	0.000336054	0.00239464	0.000662399	0.00179489	0.000408359	0.000120809	6.45177e-05	0.000101042
NP_Nts:45	5.66632e-05	0.000153879	0.000167752	0.00234605	0.00168537	0.979499	0.000241979	0.0013326	0.000634399	0.000100849	0.000175196	0.000170217	4.54918e-05	0.0133906
NP_Nts:46	0.000355622	0.00275186	0.000617527	0.000795208	0.00347952	0.987352	0.000421127	0.000966303	0.000534513	0.000764165	0.000828842	0.00036677	0.000270872	0.000495844
NP_Nts:47	6.4597e-05	0.000140068	5.85327e-05	0.000232514	0.00292413	0.993886	0.00039037	0.000311615	0.000516484	0.000609668	0.000614729	0.000182474	2.75715e-05	4.11992e-05
NP_Nts:48	0.000551469	0.000305527	0.00051834	0.000572583	0.00250483	0.991287	0.000986613	0.000643704	0.000558698	0.00152631	0.000326664	0.000132222	3.58916e-05	5.02849e-05
NP_Nts:49	7.36948e-05	0.000225146	0.00049353	0.00546094	0.000768826	0.970497	0.000418487	0.00427234	0.00644514	0.00139958	0.000690226	8.79637e-05	0.000359667	0.0088078
NP_Nts:50	8.69778e-05	0.00086353	9.71583e-05	0.000491247	0.00122167	0.992523	0.000148377	0.00132829	0.00226506	0.00017101	0.000456253	0.000119715	4.44863e-05	0.000183057
NP_Nts:51	0.000321794	0.000148402	0.000609194	0.000251689	0.00219148	0.993925	0.000478601	0.000610869	0.000641685	8.76073e-05	0.00048076	6.7177e-05	2.05139e-05	0.000165642
NP_Nts:52	0.000108855	0.000277666	0.000321059	0.000288835	0.0028962	0.993847	0.000118727	0.000280521	0.00037142	8.83805e-05	0.00120549	5.27224e-05	5.83046e-05	8.50513e-05
NP_Nts:53	0.000278821	0.000244634	0.00133212	0.000364244	0.005792	0.985934	0.000893917	0.00100887	0.000571551	0.000496506	0.00087127	0.00209289	3.45356e-05	8.47676e-05
NP_Nts:54	0.000182358	0.00115996	0.000330998	0.00019529	0.00360505	0.991986	0.000109086	0.000330417	0.000234689	0.00133905	0.000277897	0.000129712	4.8409e-05	7.08853e-05
NP_Nts:55	8.83688e-05	0.000169566	0.00119995	0.00034606	0.00297514	0.992042	0.000125471	0.000586525	0.000654958	0.000912627	0.000347629	0.000267195	0.000158524	0.000125778
NP_Nts:56	9.50356e-05	0.000186993	0.0004263	0.000415069	0.00235413	0.992496	0.000313701	0.000850741	0.00102653	0.000951033	0.000246198	0.000580229	1.56817e-05	4.26771e-05
NP_Nts:57	5.97335e-05	0.000125436	4.77524e-05	0.000307053	0.00236065	0.987588	0.000491623	0.00076459	0.000543469	0.000227115	0.00164569	6.39016e-05	2.9435e-05	0.00574554
NP_Nts:58	8.08038e-05	0.000117197	0.000857576	0.000314434	0.00269165	0.993663	0.00063195	0.000733958	0.000353864	0.00024298	0.000103734	0.000152695	2.29302e-05	3.30204e-05
NP_Nts:59	0.00018419	0.00160615	0.00015509	0.000898441	0.00114736	0.991739	0.000173379	0.00163942	0.00110267	0.000524655	0.000673101	8.0073e-05	5.16594e-05	2.51282e-05
NP_Nts:60	0.000256743	0.000102912	0.00012512	0.0135541	0.00286012	0.953128	0.000883341	0.0114468	0.0125847	0.00264682	0.000608304	0.00164799	6.10576e-05	9.39561e-05
NP_Nts:61	5.50927e-05	0.000136522	0.00036005	0.000422918	0.00292407	0.992258	0.000209765	0.00121128	0.000557106	0.000283211	0.000512666	0.000652438	2.6226e-05	0.000390962
NP_Nts:62	7.34892e-05	0.000198253	0.000105513	0.000730316	0.00095766	0.990046	0.000279476	0.00096214	0.00057692	0.000434508	0.00526887	0.000214946	7.5636e-05	7.59141e-05
NP_Nts:63	4.80207e-05	0.00196123	0.000164335	0.000670656	0.0026356	0.982854	0.00062121	0.00755461	0.00125458	0.000443427	0.00132856	0.000267921	0.000105652	9.04679e-05
NP_Nts:64	0.000174328	0.00299664	0.000134437	0.000814332	0.00109512	0.974549	0.000288349	0.00171333	0.000961491	0.000201784	0.000483509	0.000397766	2.00764e-05	0.0161697
NP_Nts:65	0.000228671	9.65604e-05	0.000490765	0.00383456	0.00034325	0.988924	0.00115233	0.00298018	0.000370112	0.0002532	0.000586024	0.000482612	8.81524e-05	0.000169647
NP_Nts:66	8.60506e-05	0.00017119	0.000482951	0.000152965	0.00329329	0.991675	0.000254581	0.00128912	0.000636617	0.00155789	0.000292861	6.36878e-05	1.79695e-05	2.6229e-05
NP_Nts:67	5.52378e-05	8.82904e-05	8.82082e-05	0.000329032	0.000650306	0.991071	0.000160573	0.00125505	0.00384474	0.000190744	0.000819473	0.00126574	9.20649e-05	8.9196e-05
NP_Nts:68	0.000103117	0.000365155	0.000160819	0.000237805	0.00224116	0.993531	0.00014943	0.000486618	0.000518793	0.000932144	0.000336989	0.000813466	3.52452e-05	8.81723e-05
NP_Nts:69	9.09596e-05	0.000477238	0.00132587	0.000847996	0.00161666	0.991188	0.000444693	0.000369506	0.000654931	0.00201628	0.000683602	0.000189914	3.06671e-05	6.35032e-05
NP_Nts:70	0.000802277	0.0002756	0.00196368	0.00127094	0.00307509	0.960532	0.000373708	0.0229606	0.000502993	0.000227529	0.000306121	0.0001719	6.22959e-05	0.00747537
NP_Nts:71	7.53511e-05	0.000282032	0.00121909	0.000388799	0.00218695	0.988223	0.000306376	0.00496806	0.000680793	0.00024939	0.000439943	7.6684e-05	2.58259e-05	0.000877291
NP_Nts:72	0.000506286	0.00168257	0.000380178	0.00888417	0.000379928	0.905603	0.000817172	0.00244903	0.0603175	0.000228426	0.00117671	0.000834308	7.90534e-05	0.0166619
NP_Nts:73	0.000134468	0.00027383	0.000296579	0.00117782	0.00186365	0.966323	0.000194301	0.027984	0.000738297	0.0001883	0.000396614	0.000258776	2.01973e-05	0.000149727
NP_Nts:74	0.000533469	0.000171669	0.000242088	0.00147432	0.000323341	0.985977	0.00051689	0.000767102	0.000861794	0.000300962	0.000725893	0.00106696	0.00697702	6.17475e-05
NP_Nts:75	0.000251588	0.000109093	0.000932349	0.000345082	0.00272767	0.992515	0.000371162	0.000993422	0.000896153	0.000145174	0.000420135	0.000129977	4.98844e-05	0.000113401
NP_Nts:76	6.58711e-05	0.000188129	0.00105993	0.000224502	0.00213494	0.98873	0.000167989	0.00227949	0.00203675	0.000975858	0.000376394	0.00146221	7.27396e-05	0.000225481
NP_Nts:77	0.000136715	0.000453618	0.00100148	0.000208	0.00456257	0.98044	0.000518675	0.00793388	0.000892089	0.000467304	0.000542561	0.00267756	5.20383e-05	0.000113037
NP_Nts:78	0.000124834	0.000453159	0.000596351	0.000198849	0.00311719	0.992413	0.000303861	0.000730397	0.000647686	0.000338208	0.000476313	7.72421e-05	4.3193e-05	0.000479236
NP_Nts:79	7.34635e-05	0.000425935	7.42351e-05	0.000191898	0.00153431	0.970917	0.000177914	0.00343902	0.000454092	0.000483828	0.000434687	0.000937117	3.01661e-05	0.0208268
NP_Nts:80	7.82158e-05	0.000580489	0.000348753	0.000574889	0.000878247	0.968779	0.000484824	0.00379282	0.000830441	0.000772779	0.000764551	0.00084137	0.00654618	0.0147271
NP_Nts:81	6.28557e-05	0.000557208	5.94442e-05	0.00092992	0.00125229	0.993355	0.000554245	0.00139902	0.000340393	0.000934727	0.000298161	0.000155463	2.85195e-05	7.28429e-05
NP_Nts:82	8.4499e-05	0.00218491	0.000233157	0.00020815	0.00158179	0.992834	0.000145409	0.000705152	0.000337389	0.000592621	0.000267586	0.000137455	7.47426e-05	0.000613026
NP_Nts:83	0.000282699	0.000753644	0.000126364	0.000322943	0.0016807	0.994701	0.000179712	0.000178179	0.000799186	0.0001222	0.000480333	0.000180701	2.64744e-05	0.000165861
NP_Nts:84	0.000168045	0.00333821	0.000564057	0.000182379	0.0018686	0.969043	0.000440764	0.0013128	0.00301707	0.00261194	0.00195782	8.77003e-05	0.000471896	0.0149355
NP_Nts:85	0.000125195	0.000159045	8.8111e-05	0.000182611	0.00256608	0.992649	0.000214674	0.00040439	0.00101824	0.00180994	0.000455137	0.000184522	1.3752e-05	0.000129634
NP_Nts:86	6.29573e-05	0.000831725	0.000166074	0.000439494	0.00167546	0.992483	0.000115312	0.00109191	0.000317651	0.00143472	0.000727803	6.07287e-05	7.6856e-05	0.000516626
NP_Nts:87	0.000467723	0.000663291	0.00098809	0.000166059	0.00155025	0.989619	0.000159719	0.000288824	0.000517549	0.000364222	0.00348594	0.000229461	6.8296e-05	0.00143131
NP_Nts:88	0.000725294	0.000491083	0.000469046	0.00523245	0.00553239	0.974245	0.0025822	0.00869875	0.000545116	0.000191155	0.000530216	0.000594344	9.28568e-05	7.02092e-05
NP_Nts:89	0.000109917	0.00165864	0.000614231	0.000594387	0.00253405	0.985113	0.00440308	0.00133212	0.00242511	0.000466653	0.0003001	0.000264729	4.95876e-05	0.000134675
NP_Nts:90	7.46517e-05	0.000570832	0.000134816	0.0010739	0.00256662	0.990907	0.000178922	0.00121058	0.00183258	0.000200886	0.000124394	7.41666e-05	5.19938e-05	0.000998956
NP_Nts:91	6.69601e-05	0.000318216	0.000443572	0.000547455	0.000720926	0.994673	0.000441796	0.00055557	0.000451859	0.000112468	0.000331488	0.000530581	0.000452911	0.000353579
NP_Nts:92	0.000759879	0.000581058	0.000321321	0.00398425	0.00026537	0.967641	0.000884766	0.0177229	0.000933971	0.000294072	0.00557255	0.000141961	0.000166754	0.000730457
NP_Nts:93	4.59928e-05	0.000166958	0.000634916	0.000279365	0.00203288	0.991969	0.000327029	0.00102734	0.00228033	0.000571669	0.000524741	5.69e-05	3.58864e-05	4.70857e-05
NP_Nts:94	8.41537e-05	0.000174029	5.37475e-05	0.000599912	0.00527949	0.989431	0.000267652	0.00136526	0.000434268	0.000657079	0.000533881	0.000514304	4.74502e-05	0.000558247
NP_Nts:95	5.2196e-05	0.00230991	0.000191706	0.000237827	0.00174968	0.972238	0.000401412	0.000900667	0.00078887	0.000364903	0.000907526	0.000167486	7.58876e-05	0.0196137
NP_Nts:96	0.000196541	0.000339475	0.000513376	0.000172237	0.00189304	0.99021	0.000204233	0.00437675	0.00110748	0.000352221	0.000283288	0.000177679	4.4422e-05	0.000129589
NP_Nts:97	0.0001845	0.000264102	0.000128817	0.000200252	0.00283945	0.989842	0.000269502	0.000813656	0.0013368	0.00149002	0.00229486	0.000167888	0.000102289	6.54612e-05
NP_Nts:98	7.01656e-05	0.000545047	6.849e-05	9.41791e-05	0.00528389	0.974616	0.000109845	0.000544499	0.000261049	0.000271858	0.00026826	6.82036e-05	2.9475e-05	0.0177691
NP_Nts:99	9.80624e-05	0.00264041	0.000135345	0.000422757	0.00251959	0.989788	0.000111617	0.000756287	0.000334374	0.000763198	0.000425923	0.000332767	2.88692e-05	0.00164289
NP_Nts:100	0.000141821	0.000916298	0.00026297	0.00429047	0.00201664	0.988276	0.000213127	0.00243873	0.000423462	0.000360838	0.000355633	0.000186579	6.30352e-05	5.49017e-05
PEP1_Dcn:1	7.02908e-05	0.000136915	0.00116253	0.00079271	0.00010148	0.000575477	0.97541	0.00120298	0.0141552	0.00517802	0.000331098	0.000477678	3.68684e-05	0.000368578
PEP1_Dcn:2	0.000268389	0.000346144	0.000214552	0.000488516	0.0316381	0.000950746	0.958151	0.00427448	0.00169548	0.000373079	0.000763132	7.7012e-05	1.78364e-05	0.000741926
PEP1_Dcn:3	0.000475769	0.000388243	0.000316399	5.11543e-05	4.91456e-05	0.00032625	0.889275	0.000559147	0.00112285	0.106976	0.00035185	4.06648e-05	1.08691e-05	5.65351e-05
PEP1_Dcn:4	8.26454e-05	0.000174047	0.00019241	0.00340637	0.000126897	0.000143012	0.99382	0.000726724	0.000352872	0.000269866	0.000179487	5.58208e-05	3.69431e-05	0.000433026
PEP1_Dcn:5	0.000198184	0.0051803	0.00294108	0.000150526	0.0529461	0.000250864	0.893094	0.000860136	0.00236572	0.0407375	0.000995399	0.000126916	2.07006e-05	0.000132403
PEP1_Dcn:6	0.000401234	0.0037148	0.000113702	0.000106902	8.92882e-05	0.000159002	0.97628	0.000260227	0.00747782	0.000447174	0.000231352	0.000232859	0.00190051	0.00858524
PEP1_Dcn:7	0.0012018	0.000247969	6.99279e-05	0.000294264	9.12379e-05	4.10783e-05	0.954915	0.000369285	0.0263641	0.0150146	0.00105124	7.5805e-05	2.81631e-05	0.000235703
PEP1_Dcn:8	0.000184303	0.000418487	0.00030281	0.000575809	0.00103825	0.000740021	0.987625	0.00117442	0.00161823	0.000156916	0.00482958	0.000223656	0.000115665	0.000996868
PEP1_Dcn:9	0.000459326	8.64922e-05	0.000117963	0.000943515	8.12404e-05	0.000105309	0.965771	0.0285398	0.000905325	0.000416348	0.00237312	0.000115173	2.79357e-05	5.72709e-05
PEP1_Dcn:10	6.92025e-05	0.000169926	0.000114231	7.98895e-05	9.39789e-05	0.000862897	0.988615	0.0007042	0.0020932	0.00255229	0.00438001	0.000124682	1.32661e-05	0.000126856
PEP1_Dcn:11	0.00118137	0.000265322	0.000158405	0.00015809	9.8185e-05	0.00262548	0.991568	0.00132919	0.00127021	0.000325084	0.000541946	0.000292079	6.13041e-05	0.000124902
PEP1_Dcn:12	0.00064393	0.00194611	0.00492225	0.000260029	0.00149438	0.000278748	0.945157	0.0030463	0.0387864	0.000950736	0.000957006	0.000152001	0.000252151	0.00115311
PEP1_Dcn:13	0.000210783	0.00238681	0.00214662	0.000523673	0.000474112	8.31305e-05	0.958244	0.00207492	0.0205352	0.000405625	0.0113448	0.000176112	4.98312e-05	0.00134467
PEP1_Dcn:14	0.000210505	0.000103719	0.000587052	0.000123857	5.53404e-05	0.000281504	0.920639	0.000774561	0.066903	0.000338558	0.00921097	7.29735e-05	4.84104e-05	0.00065053
PEP1_Dcn:15	0.000219209	0.00324597	9.04456e-05	0.000801801	0.000144156	0.000345149	0.979537	0.00182923	0.005251	0.00013683	0.000408112	0.000174646	0.000408128	0.00740877
PEP1_Dcn:16	0.000921246	0.000158945	0.000281534	0.000184782	0.000129868	0.000160385	0.893522	0.0776199	0.0248534	0.00139912	0.000428636	0.000170351	8.50869e-05	8.47013e-05
PEP1_Dcn:17	9.16177e-05	0.000191863	0.000260582	0.000122014	4.19525e-05	0.00117345	0.917994	0.0498522	0.00458907	0.0231847	0.00223895	0.000132279	3.06287e-05	9.71051e-05
PEP1_Dcn:18	5.5913e-05	8.41244e-05	0.000856642	0.000331603	6.14936e-05	0.000126473	0.912705	0.0438022	0.00423356	0.0369199	0.000476128	0.000108523	3.39497e-05	0.000204378
PEP1_Dcn:19	5.86321e-05	9.16163e-05	7.20462e-05	6.02025e-05	3.98531e-05	0.000110333	0.947642	0.00070446	0.0489333	0.000688197	0.00060692	0.000123249	5.28027e-05	0.000816665
PEP1_Dcn:20	5.36699e-05	0.000140195	0.00110749	0.00329813	0.000149928	0.000119553	0.970057	0.0160657	0.00574079	0.000383443	0.000589219	0.000340631	6.58156e-05	0.00188809
PEP1_Dcn:21	0.00014722	0.000352148	0.000335581	0.000116673	8.46078e-05	0.00187767	0.992186	0.00038655	0.000973629	0.000140357	0.000546357	0.00105356	3.85963e-05	0.00176113
PEP1_Dcn:22	0.000129581	0.000138857	9.21543e-05	7.97315e-05	4.90251e-05	0.00151278	0.987017	0.000445066	0.00106808	0.00786319	0.000890771	6.71862e-05	0.000174303	0.000471983
PEP1_Dcn:23	7.52242e-05	0.00018536	0.000141963	0.000238916	8.36344e-05	6.53448e-05	0.996496	0.000751686	0.000911856	0.000431498	0.000416869	0.000104544	4.50952e-05	5.1646e-05
PEP1_Dcn:24	0.00125032	0.000378853	0.000132434	0.000154687	0.000127625	0.000207567	0.947385	0.00382238	0.0429527	0.00231792	0.000675514	0.000233806	0.00010436	0.000256321
PEP1_Dcn:25	6.56521e-05	0.000112331	7.38788e-05	6.80919e-05	0.000148264	0.0008969	0.944951	0.00158394	0.0506777	0.000519209	0.000491665	0.000231824	3.44483e-05	0.000145641
PEP1_Dcn:26	0.000202047	0.000300949	0.000109736	0.000324988	4.01772e-05	0.000252624	0.934664	0.0461937	0.0011674	0.00986128	0.00627029	7.16293e-05	5.51901e-05	0.000486137
PEP1_Dcn:27	7.61781e-05	0.000150728	0.000125749	0.000191764	7.62771e-05	0.00185164	0.969798	0.000950318	0.0123511	0.000307803	0.000558253	0.000103491	0.00346505	0.00999405
PEP1_Dcn:28	0.000233337	0.0073132	6.22035e-05	0.000360361	0.000297013	0.000513735	0.984553	0.00109198	0.00267031	0.000771924	0.00128325	0.000246561	3.58319e-05	0.000567533
PEP1_Dcn:29	0.000180354	0.0015605	0.000570962	0.000380398	8.7957e-05	0.000221266	0.935756	0.00450061	0.0492841	0.00617908	0.000681365	0.000285333	4.44908e-05	0.000267437
PEP1_Dcn:30	0.000414145	0.000144107	7.80639e-05	0.000215648	0.0385187	0.000747067	0.953545	0.000916238	0.00341074	0.000255583	0.000742399	0.000324193	4.21033e-05	0.000646284
PEP1_Dcn:31	0.000702496	0.000770265	0.000226583	0.000116671	5.95859e-05	0.000167203	0.984333	0.00105847	0.00171342	0.000622795	0.00943161	0.00017941	1.1918e-05	0.000606488
PEP1_Dcn:32	0.000151083	0.000238598	9.45555e-05	0.000131532	9.50802e-05	0.00017309	0.944409	0.0201647	0.0334806	0.00028345	0.000388827	9.8704e-05	2.51224e-05	0.000265878
PEP1_Dcn:33	0.000219786	0.000105965	0.000492047	0.000204477	7.34646e-05	0.000797151	0.977103	0.00150959	0.0144508	0.00250268	0.000594297	0.000176762	8.40282e-05	0.00168563
PEP1_Dcn:34	0.000124081	0.000176434	0.000116945	0.000110739	0.000104062	7.39979e-05	0.983161	0.000499706	0.00146758	0.0032489	0.00904858	0.000763211	9.83099e-05	0.00100678
PEP1_Dcn:35	0.000102027	8.94192e-05	0.00183963	0.00107677	0.000116337	0.000128192	0.916111	0.00202839	0.00209328	0.075692	0.000459283	9.30158e-05	3.2516e-05	0.000137638
PEP1_Dcn:36	0.000418565	0.000225604	0.00122325	0.000157019	0.000162671	0.000118075	0.916525	0.00198868	0.0740932	0.0027533	0.000765578	0.000394338	2.79135e-05	0.00114695
[truncated: 2,164 more rows]

## Sheet: SPOTlight.Estimates
SPOTlight estimated cell proportions of spatial transcriptome spots simulated by sampling and pooling multiple cell types from the mouse dorsal root ganglion single cell data (associated with Fig. 5a, Supplementary Fig. 6 and 7)
[truncated: 2,901 more rows]
