# Supplementary material for: AdRoit is an accurate and robust method to infer complex transcriptome composition
Source: Commun Biol. 2021 Oct 22;4:1218. doi: 10.1038/s42003-021-02739-1 (PMC8536787; doi:10.1038/s42003-021-02739-1)
Supplement: Supplementary file 12 — Supplementary Data 9 [file 42003_2021_2739_MOESM12_ESM.xlsx]

## Sheet: AdRoit.Estimates
AdRoit estimated cell percentages of spatial transcriptome spots simulated to evaluate the accuracy and sensitivity in deconvoluting rare cell types (associated with Fig. 5b, c).
sample	endothelial	NF_Ca1b1	NF_Pvalb	NF2_Ntrk2.Necab2	NP_Mrgpra3	NP_Mrgprd	NP_Nts	PEP1_Dcn	PEP1_S100a11.Tagln2	PEP1_Slc7a3.Sstr2	PEP2_Htr3a.Sema5a	PEP3_Trpm8	satellite.glia	Th
NP_Mrgpra3-NP_Mrgprd-NP_Nts:0.01:1	0	0	0.0003	0	0.0154	0.3888	0.5765	0.0054	0	0	0	0	0	0.0136
NP_Mrgpra3-NP_Mrgprd-NP_Nts:0.01:2	0.003	0	0.0002	0	0.0033	0.5316	0.4585	0	0	0.0023	0	0.0001	0.0009	0
NP_Mrgpra3-NP_Mrgprd-NP_Nts:0.01:3	0	0	0	0	0	0.4976	0.4954	0	0	0	0	0.0048	0.0022	0
NP_Mrgpra3-NP_Mrgprd-NP_Nts:0.01:4	0	0	0	0	0	0.5399	0.4445	0	0	0	0	0	0.0119	0.0036
NP_Mrgpra3-NP_Mrgprd-NP_Nts:0.01:5	0	0	0.007	0	0.0079	0.4557	0.481	0.0227	0.0257	0	0	0	0	0
NP_Mrgpra3-NP_Mrgprd-NP_Nts:0.01:6	0	0	0	0	0.0067	0.4662	0.5168	0	0	0	0	0	0.0103	0
NP_Mrgpra3-NP_Mrgprd-NP_Nts:0.01:7	0.0074	0.0064	0	0	0.0111	0.4512	0.4808	0	0.0294	0.0031	0.0024	0	0.008	0
NP_Mrgpra3-NP_Mrgprd-NP_Nts:0.01:8	0	0	0	0	0.0129	0.4663	0.5105	0	0	0	0	0.0089	0	0.0014
NP_Mrgpra3-NP_Mrgprd-NP_Nts:0.01:9	0	0	0.0006	0	0.026	0.5674	0.4012	0	0.0048	0	0	0	0	0
NP_Mrgpra3-NP_Mrgprd-NP_Nts:0.01:10	0	0	0	0	0	0.5063	0.4759	0	0	0	0	0.0035	0.0143	0
NP_Mrgpra3-NP_Mrgprd-NP_Nts:0.01:11	0	0	0	0.0004	0.0174	0.5128	0.4572	0	0	0	0	0.0066	0	0.0056
NP_Mrgpra3-NP_Mrgprd-NP_Nts:0.01:12	0.0013	0	0	0	0.0051	0.4927	0.488	0	0	0	0	0	0.0129	0
NP_Mrgpra3-NP_Mrgprd-NP_Nts:0.01:13	0	0	0	0	0	0.5405	0.4476	0	0	0	0	0	0	0.0119
NP_Mrgpra3-NP_Mrgprd-NP_Nts:0.01:14	0.0166	0.0059	0	0	0	0.4566	0.4745	0	0.0181	0.0005	0.0098	0	0.018	0
NP_Mrgpra3-NP_Mrgprd-NP_Nts:0.01:15	0	0	0	0.0027	0.0362	0.4439	0.4898	0	0	0	0	0.0274	0	0
NP_Mrgpra3-NP_Mrgprd-NP_Nts:0.01:16	0	0	0	0	0.0125	0.5766	0.4091	0	0.0017	0	0	0	0.0002	0
NP_Mrgpra3-NP_Mrgprd-NP_Nts:0.01:17	0	0	0	0	0.0044	0.465	0.5306	0	0	0	0	0	0	0
NP_Mrgpra3-NP_Mrgprd-NP_Nts:0.01:18	0.0044	0.0001	0	0	0.0117	0.4788	0.4934	0	0	0	0.0117	0	0	0
NP_Mrgpra3-NP_Mrgprd-NP_Nts:0.01:19	0	0	0	0.0002	0.0272	0.4449	0.5135	0	0.0033	0	0	0.0109	0	0
NP_Mrgpra3-NP_Mrgprd-NP_Nts:0.01:20	0	0.0016	0	0	0.0261	0.477	0.4563	0	0.0118	0.0272	0	0	0	0
NP_Mrgpra3-NP_Mrgprd-NP_Nts:0.01:21	0	0	0	0	0	0.514	0.4644	0	0	0.018	0	0	0.0035	0
NP_Mrgpra3-NP_Mrgprd-NP_Nts:0.01:22	0	0	0	0	0	0.4533	0.5408	0	0	0	0	0	0	0.0059
NP_Mrgpra3-NP_Mrgprd-NP_Nts:0.01:23	0	0	0	0	0	0.4783	0.5131	0	0	0	0	0.0006	0.008	0
NP_Mrgpra3-NP_Mrgprd-NP_Nts:0.01:24	0	0	0	0	0.0161	0.4982	0.4604	0	0	0.0148	0	0	0.0105	0
NP_Mrgpra3-NP_Mrgprd-NP_Nts:0.01:25	0	0.0065	0	0	0.0105	0.5138	0.4617	0	0	0	0	0	0	0.0076
NP_Mrgpra3-NP_Mrgprd-NP_Nts:0.01:26	0	0	0	0.0093	0.0172	0.4754	0.4721	0	0.0107	0	0	0	0	0.0153
NP_Mrgpra3-NP_Mrgprd-NP_Nts:0.01:27	0.0069	0.0002	0.0069	0.0009	0.0238	0.4997	0.4423	0	0.0059	0	0	0.0007	0.0128	0
NP_Mrgpra3-NP_Mrgprd-NP_Nts:0.01:28	0	0	0	0.0026	0	0.5085	0.4877	0	0	0	0	0	0	0.0012
NP_Mrgpra3-NP_Mrgprd-NP_Nts:0.01:29	0	0	0	0	0	0.4887	0.5113	0	0	0	0	0	0	0
NP_Mrgpra3-NP_Mrgprd-NP_Nts:0.01:30	0	0	0	0	0.0322	0.5025	0.4568	0	0	0	0	0	0	0.0084
NP_Mrgpra3-NP_Mrgprd-NP_Nts:0.01:31	0	0	0	0	0.0208	0.5025	0.4529	0	0.0032	0	0.0075	0.0081	0	0.005
NP_Mrgpra3-NP_Mrgprd-NP_Nts:0.01:32	0	0	0	0.0005	0.0035	0.5586	0.4334	0	0	0	0	0	0	0.0041
NP_Mrgpra3-NP_Mrgprd-NP_Nts:0.01:33	0	0.0114	0	0.0026	0.0216	0.4888	0.458	0	0	0	0.004	0.0011	0.0021	0.0103
NP_Mrgpra3-NP_Mrgprd-NP_Nts:0.01:34	0	0	0	0	0.0236	0.4495	0.5221	0	0	0	0.0048	0	0	0
NP_Mrgpra3-NP_Mrgprd-NP_Nts:0.01:35	0	0.0053	0	0.0003	0	0.5667	0.4234	0	0	0	0	0	0.0044	0
NP_Mrgpra3-NP_Mrgprd-NP_Nts:0.01:36	0	0	0.0012	0.0024	0.0236	0.4658	0.469	0	0.0264	0	0.0012	0.0103	0	0
NP_Mrgpra3-NP_Mrgprd-NP_Nts:0.01:37	0	0	0	0	0.0106	0.4467	0.4958	0	0.028	0	0	0.0189	0	0
NP_Mrgpra3-NP_Mrgprd-NP_Nts:0.01:38	0.0134	0	0	0	0.026	0.4674	0.4726	0	0	0.0206	0	0	0	0
NP_Mrgpra3-NP_Mrgprd-NP_Nts:0.01:39	0	0	0	0	0	0.5274	0.4726	0	0	0	0	0	0	0
NP_Mrgpra3-NP_Mrgprd-NP_Nts:0.01:40	0	0	0	0	0.0101	0.4563	0.5335	0	0	0	0	0	0	0
NP_Mrgpra3-NP_Mrgprd-NP_Nts:0.01:41	0	0.0014	0	0	0.0248	0.401	0.5297	0	0.006	0	0.0212	0	0	0.0159
NP_Mrgpra3-NP_Mrgprd-NP_Nts:0.01:42	0	0	0	0	0	0.4031	0.5779	0.0017	0	0.0022	0.0082	0	0.0012	0.0057
NP_Mrgpra3-NP_Mrgprd-NP_Nts:0.01:43	0	0.0036	0	0.0034	0.0084	0.5003	0.4784	0	0	0	0	0	0	0.0059
NP_Mrgpra3-NP_Mrgprd-NP_Nts:0.01:44	0	0	0	0	0.0292	0.4645	0.497	0	0	0	0	0.0092	0	0
NP_Mrgpra3-NP_Mrgprd-NP_Nts:0.01:45	0.0011	0.0005	0	0	0.0205	0.5083	0.4696	0	0	0	0	0	0	0
NP_Mrgpra3-NP_Mrgprd-NP_Nts:0.01:46	0.0123	0.0043	0	0	0.0095	0.4201	0.5119	0.007	0.0138	0	0.0014	0.0131	0	0.0068
NP_Mrgpra3-NP_Mrgprd-NP_Nts:0.01:47	0.0019	0.0007	0	0	0	0.4646	0.4966	0	0	0.0231	0	0	0.0131	0
NP_Mrgpra3-NP_Mrgprd-NP_Nts:0.01:48	0	0	0	0	0.0073	0.4722	0.5161	0	0	0	0	0	0.0044	0
NP_Mrgpra3-NP_Mrgprd-NP_Nts:0.01:49	0	0	0	0.0031	0.0378	0.4106	0.5231	0.0076	0	0	0	0.0111	0	0.0067
NP_Mrgpra3-NP_Mrgprd-NP_Nts:0.01:50	0.0239	0	0	0.0015	0.0006	0.4734	0.4394	0	0	0.0098	0	0	0.0344	0.017
NP_Mrgpra3-NP_Mrgprd-NP_Nts:0.01:51	0	0.0014	0	0	0	0.5233	0.4624	0	0	0	0	0	0	0.013
NP_Mrgpra3-NP_Mrgprd-NP_Nts:0.01:52	0	0	0	0	0.0085	0.4304	0.457	0	0.0593	0	0	0.0396	0	0.0052
NP_Mrgpra3-NP_Mrgprd-NP_Nts:0.01:53	0	0	0	0.0053	0.0126	0.4835	0.4903	0	0.0068	0.0015	0	0	0	0
NP_Mrgpra3-NP_Mrgprd-NP_Nts:0.01:54	0.0055	0.0019	0.0027	0	0	0.4891	0.4946	0	0	0.0018	0	0	0.0044	0
NP_Mrgpra3-NP_Mrgprd-NP_Nts:0.01:55	0	0	0	0	0.0049	0.4813	0.512	0	0	0	0	0	0	0.0018
NP_Mrgpra3-NP_Mrgprd-NP_Nts:0.01:56	0.0184	0	0	0	0.0043	0.4006	0.5522	0	0	0.0205	0	0	0	0.0041
NP_Mrgpra3-NP_Mrgprd-NP_Nts:0.01:57	0.0043	0	0	0	0.0164	0.4891	0.4856	0	0	0	0	0	0.0046	0
NP_Mrgpra3-NP_Mrgprd-NP_Nts:0.01:58	0	0	0	0	0	0.4341	0.5366	0.0021	0	0.0046	0	0.005	0.0177	0
NP_Mrgpra3-NP_Mrgprd-NP_Nts:0.01:59	0.0037	0	0.0051	0.0052	0.0222	0.4938	0.4283	0	0.0354	0	0	0	0.0062	0
NP_Mrgpra3-NP_Mrgprd-NP_Nts:0.01:60	0.0017	0	0	0	0.0089	0.4624	0.5089	0	0.0082	0	0	0	0.0099	0
NP_Mrgpra3-NP_Mrgprd-NP_Nts:0.01:61	0.0088	0	0	0	0	0.5384	0.4528	0	0	0	0	0	0	0
NP_Mrgpra3-NP_Mrgprd-NP_Nts:0.01:62	0.0026	0.0039	0	0	0	0.5007	0.4836	0	0	0	0.0035	0	0.0056	0
NP_Mrgpra3-NP_Mrgprd-NP_Nts:0.01:63	0	0	0	0	0	0.5163	0.4792	0	0	0	0	0	0.0045	0
NP_Mrgpra3-NP_Mrgprd-NP_Nts:0.01:64	0	0.0112	0	0	0	0.4878	0.4991	0	0	0	0	0	0	0.0018
NP_Mrgpra3-NP_Mrgprd-NP_Nts:0.01:65	0.0041	0	0	0	0	0.5521	0.4438	0	0	0	0	0	0	0
NP_Mrgpra3-NP_Mrgprd-NP_Nts:0.01:66	0	0.0064	0	0	0.0176	0.4301	0.5197	0.0014	0	0	0.0064	0	0	0.0185
NP_Mrgpra3-NP_Mrgprd-NP_Nts:0.01:67	0.0057	0	0	0	0	0.5121	0.4799	0	0	0	0	0	0.0022	0
NP_Mrgpra3-NP_Mrgprd-NP_Nts:0.01:68	0	0	0	0	0	0.522	0.478	0	0	0	0	0	0	0
NP_Mrgpra3-NP_Mrgprd-NP_Nts:0.01:69	0.0005	0	0	0	0	0.5212	0.4704	0	0	0	0	0	0.0079	0
NP_Mrgpra3-NP_Mrgprd-NP_Nts:0.01:70	0	0	0	0	0.014	0.4295	0.4975	0	0.0281	0	0	0.0285	0.0024	0
NP_Mrgpra3-NP_Mrgprd-NP_Nts:0.01:71	0	0	0	0	0	0.5761	0.4122	0	0	0	0	0	0.0116	0
NP_Mrgpra3-NP_Mrgprd-NP_Nts:0.01:72	0.0043	0	0	0	0.0023	0.5015	0.4735	0	0	0	0	0	0.0036	0.0148
NP_Mrgpra3-NP_Mrgprd-NP_Nts:0.01:73	0.0128	0	0	0	0.0142	0.4761	0.4881	0	0	0	0	0	0.0088	0
NP_Mrgpra3-NP_Mrgprd-NP_Nts:0.01:74	0	0	0	0	0.0163	0.4887	0.4905	0	0	0	0	0	0.0045	0
NP_Mrgpra3-NP_Mrgprd-NP_Nts:0.01:75	0.0041	0	0.0017	0	0.0115	0.4603	0.4681	0	0	0.0283	0	0.014	0.012	0
NP_Mrgpra3-NP_Mrgprd-NP_Nts:0.01:76	0.0116	0	0	0	0	0.5273	0.4582	0	0	0	0	0	0.0029	0
NP_Mrgpra3-NP_Mrgprd-NP_Nts:0.01:77	0	0	0	0	0	0.478	0.5103	0	0	0	0	0	0.0117	0
NP_Mrgpra3-NP_Mrgprd-NP_Nts:0.01:78	0	0	0	0	0	0.4878	0.5122	0	0	0	0	0	0	0
NP_Mrgpra3-NP_Mrgprd-NP_Nts:0.01:79	0.0018	0	0	0.002	0.0336	0.4615	0.5011	0	0	0	0	0	0	0
NP_Mrgpra3-NP_Mrgprd-NP_Nts:0.01:80	0.0108	0	0	0	0	0.5059	0.4529	0	0	0.0204	0	0	0.01	0
NP_Mrgpra3-NP_Mrgprd-NP_Nts:0.01:81	0	0	0	0	0.0107	0.4838	0.4588	0.0044	0.0082	0	0.0019	0.0278	0.0025	0.002
NP_Mrgpra3-NP_Mrgprd-NP_Nts:0.01:82	0	0	0	0	0.0183	0.5035	0.4746	0	0	0	0	0	0	0.0036
NP_Mrgpra3-NP_Mrgprd-NP_Nts:0.01:83	0	0.0038	0	0	0.0146	0.4131	0.5224	0	0.0096	0.0261	0.0036	0.0068	0	0
NP_Mrgpra3-NP_Mrgprd-NP_Nts:0.01:84	0.0068	0	0	0.0024	0.0122	0.3513	0.5249	0	0.029	0.013	0	0.0297	0.0042	0.0264
NP_Mrgpra3-NP_Mrgprd-NP_Nts:0.01:85	0	0	0	0.0029	0.013	0.476	0.5044	0	0	0	0	0	0.0037	0
NP_Mrgpra3-NP_Mrgprd-NP_Nts:0.01:86	0.0011	0	0	0	0	0.5649	0.4181	0	0	0	0	0	0.0159	0
NP_Mrgpra3-NP_Mrgprd-NP_Nts:0.01:87	0.0028	0	0	0.0101	0	0.5109	0.443	0.0028	0	0	0	0.0069	0.0227	0.0007
NP_Mrgpra3-NP_Mrgprd-NP_Nts:0.01:88	0	0	0	0	0	0.4206	0.5046	0	0.0603	0	0	0.0019	0	0.0126
NP_Mrgpra3-NP_Mrgprd-NP_Nts:0.01:89	0	0	0	0	0	0.5123	0.4877	0	0	0	0	0	0	0
NP_Mrgpra3-NP_Mrgprd-NP_Nts:0.01:90	0	0	0	0	0.0103	0.484	0.4999	0	0	0	0	0	0.0058	0
NP_Mrgpra3-NP_Mrgprd-NP_Nts:0.01:91	0	0	0	0	0.0224	0.5328	0.4377	0	0	0	0.0042	0	0	0.0029
NP_Mrgpra3-NP_Mrgprd-NP_Nts:0.01:92	0.004	0	0	0.0014	0	0.5178	0.4455	0	0.0274	0	0	0	0.0039	0
NP_Mrgpra3-NP_Mrgprd-NP_Nts:0.01:93	0	0.01	0	0	0	0.5428	0.4352	0	0	0	0.0121	0	0	0
NP_Mrgpra3-NP_Mrgprd-NP_Nts:0.01:94	0.0097	0	0	0	0.0049	0.523	0.4561	0	0	0	0	0.0062	0	0
NP_Mrgpra3-NP_Mrgprd-NP_Nts:0.01:95	0	0	0.0025	0	0.0081	0.5338	0.4051	0.0232	0.0159	0	0	0.0072	0.0041	0
NP_Mrgpra3-NP_Mrgprd-NP_Nts:0.01:96	0	0	0.0026	0	0.0198	0.4463	0.5042	0	0.0143	0	0	0.0066	0.0062	0
NP_Mrgpra3-NP_Mrgprd-NP_Nts:0.01:97	0	0	0	0.0026	0.0038	0.4863	0.4816	0.0246	0	0	0	0	0	0.001
NP_Mrgpra3-NP_Mrgprd-NP_Nts:0.01:98	0	0	0	0	0	0.4474	0.5294	0	0.0226	0	0	0.0006	0	0
NP_Mrgpra3-NP_Mrgprd-NP_Nts:0.01:99	0.0065	0	0	0	0.0103	0.5647	0.4185	0	0	0	0	0	0	0
NP_Mrgpra3-NP_Mrgprd-NP_Nts:0.01:100	0	0	0.0025	0	0.0062	0.5008	0.4643	0.006	0	0.0014	0.0123	0.0064	0	0
NP_Mrgpra3-NP_Mrgprd-NP_Nts:0.02:1	0	0	0	0	0.0265	0.3851	0.5703	0.0048	0	0	0	0	0	0.0134
NP_Mrgpra3-NP_Mrgprd-NP_Nts:0.02:2	0.0033	0	0.0003	0	0.0137	0.5253	0.453	0	0	0.003	0	0.0003	0.001	0
NP_Mrgpra3-NP_Mrgprd-NP_Nts:0.02:3	0	0	0	0	0	0.4975	0.4938	0	0	0	0	0.0065	0.0022	0
NP_Mrgpra3-NP_Mrgprd-NP_Nts:0.02:4	0	0	0	0	0	0.5392	0.4444	0	0	0	0	0	0.0122	0.0042
NP_Mrgpra3-NP_Mrgprd-NP_Nts:0.02:5	0	0	0.007	0.0002	0.0173	0.4516	0.4762	0.0222	0.0254	0	0	0	0	0
NP_Mrgpra3-NP_Mrgprd-NP_Nts:0.02:6	0	0	0	0	0.0171	0.4621	0.5109	0	0	0	0	0	0.0099	0
NP_Mrgpra3-NP_Mrgprd-NP_Nts:0.02:7	0.0073	0.0064	0	0	0.0207	0.4471	0.4761	0	0.0291	0.003	0.0023	0	0.0079	0
NP_Mrgpra3-NP_Mrgprd-NP_Nts:0.02:8	0	0	0	0	0.0231	0.4617	0.5049	0	0	0	0	0.009	0	0.0013
NP_Mrgpra3-NP_Mrgprd-NP_Nts:0.02:9	0	0	0.0006	0	0.0366	0.5619	0.3969	0	0.004	0	0	0	0	0
NP_Mrgpra3-NP_Mrgprd-NP_Nts:0.02:10	0	0	0	0	0.0061	0.5027	0.4727	0	0	0	0	0.0043	0.0142	0
NP_Mrgpra3-NP_Mrgprd-NP_Nts:0.02:11	0	0	0	0.0004	0.0285	0.5073	0.4518	0	0	0	0	0.0064	0	0.0055
NP_Mrgpra3-NP_Mrgprd-NP_Nts:0.02:12	0.0011	0	0	0	0.0154	0.4876	0.4831	0	0	0	0	0	0.0128	0
NP_Mrgpra3-NP_Mrgprd-NP_Nts:0.02:13	0	0	0	0.0008	0	0.5394	0.4478	0	0	0	0	0	0	0.0119
NP_Mrgpra3-NP_Mrgprd-NP_Nts:0.02:14	0.0163	0.0058	0	0	0.0011	0.4555	0.4724	0	0.0211	0	0.0105	0	0.0172	0
NP_Mrgpra3-NP_Mrgprd-NP_Nts:0.02:15	0	0	0	0.0024	0.0467	0.4393	0.4846	0	0	0	0	0.0269	0	0
NP_Mrgpra3-NP_Mrgprd-NP_Nts:0.02:16	0	0	0	0	0.0228	0.5702	0.4049	0	0.0019	0	0	0	0.0002	0
NP_Mrgpra3-NP_Mrgprd-NP_Nts:0.02:17	0	0	0	0	0.0168	0.4592	0.524	0	0	0	0	0	0	0
NP_Mrgpra3-NP_Mrgprd-NP_Nts:0.02:18	0.0043	0.0001	0	0	0.0203	0.4743	0.4891	0	0	0	0.012	0	0	0
NP_Mrgpra3-NP_Mrgprd-NP_Nts:0.02:19	0	0	0	0.0001	0.0366	0.4403	0.5084	0	0.0034	0	0	0.0112	0	0
NP_Mrgpra3-NP_Mrgprd-NP_Nts:0.02:20	0	0.0015	0	0	0.0365	0.4719	0.4514	0	0.0111	0.0276	0	0	0	0
NP_Mrgpra3-NP_Mrgprd-NP_Nts:0.02:21	0	0	0	0	0	0.5125	0.4624	0	0	0.0222	0	0	0.0029	0
NP_Mrgpra3-NP_Mrgprd-NP_Nts:0.02:22	0	0.0007	0	0	0	0.4536	0.5397	0	0	0	0	0	0	0.0061
NP_Mrgpra3-NP_Mrgprd-NP_Nts:0.02:23	0	0	0	0	0	0.478	0.5118	0	0	0	0	0.002	0.0082	0
NP_Mrgpra3-NP_Mrgprd-NP_Nts:0.02:24	0	0	0	0	0.0249	0.4935	0.4564	0	0	0.0147	0	0	0.0105	0
NP_Mrgpra3-NP_Mrgprd-NP_Nts:0.02:25	0	0.0063	0	0	0.0205	0.5087	0.457	0	0	0	0	0	0	0.0075
NP_Mrgpra3-NP_Mrgprd-NP_Nts:0.02:26	0	0	0	0.0093	0.0248	0.4713	0.4682	0	0.011	0	0	0	0	0.0153
NP_Mrgpra3-NP_Mrgprd-NP_Nts:0.02:27	0.0069	0	0.0068	0.0012	0.0312	0.4959	0.4388	0	0.0063	0	0	0.0004	0.0125	0
NP_Mrgpra3-NP_Mrgprd-NP_Nts:0.02:28	0	0	0	0.0026	0.0109	0.5033	0.4823	0	0	0	0	0	0	0.0009
NP_Mrgpra3-NP_Mrgprd-NP_Nts:0.02:29	0	0	0	0	0.0061	0.4855	0.5084	0	0	0	0	0	0	0
NP_Mrgpra3-NP_Mrgprd-NP_Nts:0.02:30	0	0	0	0	0.0428	0.4968	0.452	0	0	0	0	0	0	0.0085
NP_Mrgpra3-NP_Mrgprd-NP_Nts:0.02:31	0	0	0	0	0.0305	0.4983	0.4491	0	0.002	0	0.0074	0.0076	0	0.0049
NP_Mrgpra3-NP_Mrgprd-NP_Nts:0.02:32	0	0	0	0.0006	0.0114	0.5537	0.4299	0	0	0	0	0	0	0.0044
NP_Mrgpra3-NP_Mrgprd-NP_Nts:0.02:33	0	0.0112	0	0.0028	0.031	0.484	0.4537	0	0	0	0.0039	0.0012	0.0021	0.0101
NP_Mrgpra3-NP_Mrgprd-NP_Nts:0.02:34	0	0	0	0	0.035	0.4445	0.5163	0	0	0	0.0042	0	0	0
NP_Mrgpra3-NP_Mrgprd-NP_Nts:0.02:35	0	0.0054	0	0.0002	0.0104	0.5607	0.4191	0	0	0	0	0	0.0042	0
NP_Mrgpra3-NP_Mrgprd-NP_Nts:0.02:36	0	0	0.0013	0.0023	0.0323	0.4618	0.4653	0	0.0255	0	0.0014	0.0102	0	0
NP_Mrgpra3-NP_Mrgprd-NP_Nts:0.02:37	0	0	0	0	0.0192	0.4431	0.491	0	0.028	0	0	0.0187	0	0
NP_Mrgpra3-NP_Mrgprd-NP_Nts:0.02:38	0.0134	0	0	0	0.0331	0.4637	0.4689	0	0	0.0208	0	0	0	0
NP_Mrgpra3-NP_Mrgprd-NP_Nts:0.02:39	0	0	0	0	0.0009	0.5269	0.4722	0	0	0	0	0	0	0
NP_Mrgpra3-NP_Mrgprd-NP_Nts:0.02:40	0	0	0	0	0.0185	0.453	0.5285	0	0	0	0	0	0	0
NP_Mrgpra3-NP_Mrgprd-NP_Nts:0.02:41	0	0.0014	0	0	0.0339	0.3972	0.5253	0	0.0054	0	0.0211	0	0	0.0157
NP_Mrgpra3-NP_Mrgprd-NP_Nts:0.02:42	0	0	0	0	0.0072	0.4	0.572	0.0036	0	0.0025	0.0084	0	0.0008	0.0055
NP_Mrgpra3-NP_Mrgprd-NP_Nts:0.02:43	0	0.0037	0	0.0034	0.0175	0.4953	0.4741	0	0	0	0	0	0	0.006
NP_Mrgpra3-NP_Mrgprd-NP_Nts:0.02:44	0	0	0	0	0.0372	0.4607	0.4931	0	0	0	0	0.009	0	0
NP_Mrgpra3-NP_Mrgprd-NP_Nts:0.02:45	0.0011	0.0005	0	0	0.0316	0.5023	0.4644	0	0	0	0	0	0	0
NP_Mrgpra3-NP_Mrgprd-NP_Nts:0.02:46	0.0121	0.0045	0	0	0.0197	0.4158	0.5071	0.007	0.0128	0	0.0015	0.0128	0	0.0066
NP_Mrgpra3-NP_Mrgprd-NP_Nts:0.02:47	0.0017	0.0007	0	0	0.0095	0.4605	0.4918	0	0	0.0229	0	0	0.0128	0
NP_Mrgpra3-NP_Mrgprd-NP_Nts:0.02:48	0	0	0	0	0.0162	0.4681	0.5117	0	0	0	0	0	0.004	0
NP_Mrgpra3-NP_Mrgprd-NP_Nts:0.02:49	0	0	0	0.003	0.0497	0.4059	0.5169	0.0075	0	0	0	0.0105	0	0.0064
NP_Mrgpra3-NP_Mrgprd-NP_Nts:0.02:50	0.0237	0	0	0.0014	0.0127	0.468	0.4339	0	0	0.0093	0	0	0.034	0.017
NP_Mrgpra3-NP_Mrgprd-NP_Nts:0.02:51	0	0.002	0	0	0	0.5223	0.4624	0	0	0	0	0	0	0.0132
NP_Mrgpra3-NP_Mrgprd-NP_Nts:0.02:52	0	0	0	0	0.0185	0.4272	0.4524	0	0.0577	0	0	0.039	0	0.0052
NP_Mrgpra3-NP_Mrgprd-NP_Nts:0.02:53	0	0	0	0.0054	0.0225	0.4784	0.4852	0	0.008	0.0006	0	0	0	0
NP_Mrgpra3-NP_Mrgprd-NP_Nts:0.02:54	0.0052	0.0028	0.0018	0	0.0041	0.4869	0.4913	0	0	0.0037	0	0	0.0042	0
NP_Mrgpra3-NP_Mrgprd-NP_Nts:0.02:55	0	0	0	0	0.0142	0.4769	0.507	0	0	0	0	0	0	0.0018
NP_Mrgpra3-NP_Mrgprd-NP_Nts:0.02:56	0.018	0	0	0	0.0137	0.3972	0.5474	0	0	0.0194	0	0	0	0.0043
NP_Mrgpra3-NP_Mrgprd-NP_Nts:0.02:57	0.0041	0	0	0	0.0258	0.4844	0.481	0	0	0	0	0	0.0046	0
NP_Mrgpra3-NP_Mrgprd-NP_Nts:0.02:58	0	0	0	0	0.0082	0.4303	0.5308	0.0029	0	0.0049	0	0.0051	0.0177	0
NP_Mrgpra3-NP_Mrgprd-NP_Nts:0.02:59	0.0036	0	0.0051	0.0051	0.0296	0.49	0.4248	0	0.0354	0	0	0	0.0063	0
NP_Mrgpra3-NP_Mrgprd-NP_Nts:0.02:60	0.0015	0	0	0	0.0201	0.4578	0.5037	0	0.0069	0	0	0	0.0099	0
NP_Mrgpra3-NP_Mrgprd-NP_Nts:0.02:61	0.0083	0	0	0	0	0.5369	0.4508	0	0	0.0039	0	0	0	0
NP_Mrgpra3-NP_Mrgprd-NP_Nts:0.02:62	0.0026	0.0027	0	0	0	0.4999	0.4827	0	0	0	0.0068	0	0.0054	0
NP_Mrgpra3-NP_Mrgprd-NP_Nts:0.02:63	0	0	0	0	0.006	0.513	0.4764	0	0	0	0	0	0.0047	0
NP_Mrgpra3-NP_Mrgprd-NP_Nts:0.02:64	0	0.0118	0	0	0.0027	0.4863	0.4973	0	0	0	0	0	0	0.0019
NP_Mrgpra3-NP_Mrgprd-NP_Nts:0.02:65	0.0043	0	0	0	0	0.5517	0.444	0	0	0	0	0	0	0
NP_Mrgpra3-NP_Mrgprd-NP_Nts:0.02:66	0	0.0064	0	0	0.0272	0.426	0.5141	0.0017	0	0	0.0063	0	0	0.0184
NP_Mrgpra3-NP_Mrgprd-NP_Nts:0.02:67	0.0058	0	0	0	0	0.5121	0.48	0	0	0	0	0	0.0021	0
NP_Mrgpra3-NP_Mrgprd-NP_Nts:0.02:68	0	0	0	0	0	0.5217	0.4783	0	0	0	0	0	0	0
NP_Mrgpra3-NP_Mrgprd-NP_Nts:0.02:69	0.0007	0	0	0	0	0.5212	0.47	0	0	0	0	0	0.008	0
NP_Mrgpra3-NP_Mrgprd-NP_Nts:0.02:70	0	0	0	0	0.025	0.4251	0.4927	0	0.0265	0	0	0.0283	0.0024	0
NP_Mrgpra3-NP_Mrgprd-NP_Nts:0.02:71	0	0	0	0	0	0.5755	0.4127	0	0	0	0	0	0.0118	0
NP_Mrgpra3-NP_Mrgprd-NP_Nts:0.02:72	0.0041	0	0	0	0.012	0.497	0.469	0	0	0	0	0	0.0032	0.0148
NP_Mrgpra3-NP_Mrgprd-NP_Nts:0.02:73	0.0128	0	0	0	0.0228	0.4721	0.4837	0	0	0	0	0	0.0086	0
NP_Mrgpra3-NP_Mrgprd-NP_Nts:0.02:74	0	0	0	0	0.0264	0.4841	0.4853	0	0	0	0	0	0.0042	0
NP_Mrgpra3-NP_Mrgprd-NP_Nts:0.02:75	0.004	0	0.0016	0	0.0189	0.457	0.4647	0	0	0.0279	0	0.0137	0.012	0
NP_Mrgpra3-NP_Mrgprd-NP_Nts:0.02:76	0.0115	0	0	0	0.0065	0.524	0.4554	0	0	0	0	0	0.0027	0
NP_Mrgpra3-NP_Mrgprd-NP_Nts:0.02:77	0	0	0	0	0.0028	0.4769	0.5086	0	0	0	0	0	0.0117	0
NP_Mrgpra3-NP_Mrgprd-NP_Nts:0.02:78	0	0	0	0	0.0051	0.4856	0.5093	0	0	0	0	0	0	0
NP_Mrgpra3-NP_Mrgprd-NP_Nts:0.02:79	0.0017	0	0	0.002	0.0435	0.4571	0.4957	0	0	0	0	0	0	0
NP_Mrgpra3-NP_Mrgprd-NP_Nts:0.02:80	0.0107	0	0	0	0.0066	0.5019	0.4493	0	0	0.0221	0	0	0.0095	0
NP_Mrgpra3-NP_Mrgprd-NP_Nts:0.02:81	0	0	0	0	0.0215	0.4787	0.4534	0.0047	0.0073	0	0.0019	0.0278	0.0029	0.0019
NP_Mrgpra3-NP_Mrgprd-NP_Nts:0.02:82	0	0	0	0	0.0277	0.4986	0.4703	0	0	0	0	0	0.0001	0.0034
NP_Mrgpra3-NP_Mrgprd-NP_Nts:0.02:83	0	0.0039	0	0	0.0242	0.4085	0.5167	0	0.0121	0.0247	0.0035	0.0065	0	0
NP_Mrgpra3-NP_Mrgprd-NP_Nts:0.02:84	0.0069	0	0	0.0025	0.0202	0.3477	0.5199	0	0.0286	0.0137	0	0.0295	0.0047	0.0264
NP_Mrgpra3-NP_Mrgprd-NP_Nts:0.02:85	0	0	0	0.0029	0.0218	0.4713	0.4999	0	0	0	0	0	0.004	0
NP_Mrgpra3-NP_Mrgprd-NP_Nts:0.02:86	0.001	0	0	0	0	0.5638	0.4178	0	0	0.0016	0	0	0.0157	0
NP_Mrgpra3-NP_Mrgprd-NP_Nts:0.02:87	0.0027	0	0	0.0102	0.0051	0.5073	0.4399	0.0037	0	0.0016	0	0.0064	0.0225	0.0006
NP_Mrgpra3-NP_Mrgprd-NP_Nts:0.02:88	0	0	0	0	0.0036	0.4184	0.4989	0	0.0652	0	0	0.0013	0	0.0126
NP_Mrgpra3-NP_Mrgprd-NP_Nts:0.02:89	0	0	0	0	0.009	0.5073	0.4837	0	0	0	0	0	0	0
NP_Mrgpra3-NP_Mrgprd-NP_Nts:0.02:90	0	0	0	0	0.0223	0.4789	0.4929	0	0	0	0	0	0.0058	0
NP_Mrgpra3-NP_Mrgprd-NP_Nts:0.02:91	0	0	0	0	0.0317	0.5276	0.4337	0	0	0	0.0041	0	0	0.0029
NP_Mrgpra3-NP_Mrgprd-NP_Nts:0.02:92	0.0039	0	0	0.0014	0.006	0.5139	0.4415	0	0.0295	0	0	0	0.0039	0
NP_Mrgpra3-NP_Mrgprd-NP_Nts:0.02:93	0	0.0091	0	0	0	0.5411	0.4351	0	0	0	0.0146	0	0	0
NP_Mrgpra3-NP_Mrgprd-NP_Nts:0.02:94	0.0096	0	0	0	0.0139	0.5179	0.452	0	0	0	0	0.0067	0	0
NP_Mrgpra3-NP_Mrgprd-NP_Nts:0.02:95	0	0	0.0026	0	0.0172	0.5294	0.4016	0.0231	0.0154	0	0	0.0069	0.0038	0
NP_Mrgpra3-NP_Mrgprd-NP_Nts:0.02:96	0	0	0.0027	0	0.0293	0.4419	0.4995	0	0.0147	0	0	0.0061	0.0059	0
NP_Mrgpra3-NP_Mrgprd-NP_Nts:0.02:97	0	0	0	0.0025	0.0138	0.4814	0.477	0.0241	0	0	0	0	0	0.0011
NP_Mrgpra3-NP_Mrgprd-NP_Nts:0.02:98	0	0	0	0	0.0089	0.4434	0.5238	0	0.0234	0	0	0.0005	0	0
NP_Mrgpra3-NP_Mrgprd-NP_Nts:0.02:99	0.0064	0	0	0	0.0202	0.5591	0.4143	0	0	0	0	0	0	0
NP_Mrgpra3-NP_Mrgprd-NP_Nts:0.02:100	0	0	0.0023	0	0.0176	0.4951	0.459	0.0057	0	0.0019	0.0121	0.0063	0	0
NP_Mrgpra3-NP_Mrgprd-NP_Nts:0.03:1	0	0	0	0	0.0376	0.3813	0.5639	0.004	0	0	0	0	0	0.0131
NP_Mrgpra3-NP_Mrgprd-NP_Nts:0.03:2	0.0036	0	0.0003	0	0.0242	0.519	0.4475	0	0	0.0037	0	0.0005	0.0011	0
NP_Mrgpra3-NP_Mrgprd-NP_Nts:0.03:3	0	0	0	0	0.0028	0.4963	0.4912	0	0	0	0	0.0076	0.0021	0
NP_Mrgpra3-NP_Mrgprd-NP_Nts:0.03:4	0	0	0	0	0.0028	0.5372	0.443	0	0	0	0	0	0.0124	0.0046
NP_Mrgpra3-NP_Mrgprd-NP_Nts:0.03:5	0	0	0.0069	0.0004	0.0268	0.4474	0.4715	0.0218	0.0251	0	0	0	0	0
NP_Mrgpra3-NP_Mrgprd-NP_Nts:0.03:6	0	0	0	0	0.0275	0.4579	0.505	0	0	0	0	0	0.0096	0
NP_Mrgpra3-NP_Mrgprd-NP_Nts:0.03:7	0.0071	0.0064	0	0	0.0304	0.4431	0.4713	0	0.0289	0.0029	0.0021	0	0.0079	0
NP_Mrgpra3-NP_Mrgprd-NP_Nts:0.03:8	0	0	0	0	0.0334	0.4571	0.4993	0	0	0	0	0.0091	0	0.0011
NP_Mrgpra3-NP_Mrgprd-NP_Nts:0.03:9	0	0	0.0005	0	0.0473	0.5563	0.3926	0	0.0033	0	0	0	0	0
NP_Mrgpra3-NP_Mrgprd-NP_Nts:0.03:10	0	0	0	0	0.0169	0.4971	0.4678	0	0	0	0	0.0043	0.014	0
NP_Mrgpra3-NP_Mrgprd-NP_Nts:0.03:11	0	0	0	0.0005	0.0395	0.5019	0.4465	0	0	0	0	0.0061	0	0.0054
NP_Mrgpra3-NP_Mrgprd-NP_Nts:0.03:12	0.001	0	0	0	0.0257	0.4824	0.4783	0	0	0	0	0	0.0127	0
NP_Mrgpra3-NP_Mrgprd-NP_Nts:0.03:13	0	0	0	0.0015	0.006	0.5355	0.4453	0	0	0	0	0	0	0.0117
NP_Mrgpra3-NP_Mrgprd-NP_Nts:0.03:14	0.016	0.0058	0	0	0.0092	0.4523	0.4695	0	0.0194	0	0.011	0	0.0168	0
NP_Mrgpra3-NP_Mrgprd-NP_Nts:0.03:15	0	0	0	0.0022	0.0573	0.4347	0.4795	0	0	0	0	0.0264	0	0
NP_Mrgpra3-NP_Mrgprd-NP_Nts:0.03:16	0	0	0	0	0.0332	0.5639	0.4007	0	0.0021	0	0	0	0.0001	0
NP_Mrgpra3-NP_Mrgprd-NP_Nts:0.03:17	0	0	0	0	0.0292	0.4534	0.5174	0	0	0	0	0	0	0
NP_Mrgpra3-NP_Mrgprd-NP_Nts:0.03:18	0.0043	0.0001	0	0	0.0289	0.4698	0.4848	0	0	0	0.0122	0	0	0
NP_Mrgpra3-NP_Mrgprd-NP_Nts:0.03:19	0	0	0	0	0.0461	0.4358	0.5033	0	0.0034	0	0	0.0114	0	0
NP_Mrgpra3-NP_Mrgprd-NP_Nts:0.03:20	0	0.0014	0	0	0.0469	0.4669	0.4464	0	0.0103	0.0281	0	0	0	0
NP_Mrgpra3-NP_Mrgprd-NP_Nts:0.03:21	0	0	0	0	0	0.511	0.4603	0	0	0.0264	0	0	0.0023	0
NP_Mrgpra3-NP_Mrgprd-NP_Nts:0.03:22	0	0.0008	0	0	0.0082	0.45	0.535	0	0	0	0	0	0	0.006
NP_Mrgpra3-NP_Mrgprd-NP_Nts:0.03:23	0	0	0	0	0.0001	0.4776	0.5105	0	0	0	0	0.0033	0.0085	0
NP_Mrgpra3-NP_Mrgprd-NP_Nts:0.03:24	0	0	0	0	0.0337	0.4889	0.4523	0	0	0.0146	0	0	0.0105	0
NP_Mrgpra3-NP_Mrgprd-NP_Nts:0.03:25	0	0.0062	0	0	0.0305	0.5036	0.4523	0	0	0	0	0	0	0.0074
NP_Mrgpra3-NP_Mrgprd-NP_Nts:0.03:26	0	0	0	0.0093	0.0324	0.4672	0.4643	0	0.0114	0	0	0	0	0.0153
NP_Mrgpra3-NP_Mrgprd-NP_Nts:0.03:27	0.007	0	0.0067	0.0013	0.0386	0.4921	0.4353	0	0.0068	0	0	0	0.0121	0
NP_Mrgpra3-NP_Mrgprd-NP_Nts:0.03:28	0	0	0	0.0025	0.0229	0.4976	0.4765	0	0	0	0	0	0	0.0006
NP_Mrgpra3-NP_Mrgprd-NP_Nts:0.03:29	0	0	0	0	0.016	0.4802	0.5038	0	0	0	0	0	0	0
NP_Mrgpra3-NP_Mrgprd-NP_Nts:0.03:30	0	0	0	0	0.0533	0.491	0.4472	0	0	0	0	0	0	0.0085
NP_Mrgpra3-NP_Mrgprd-NP_Nts:0.03:31	0	0	0	0	0.0403	0.4941	0.4454	0	0.0009	0	0.0074	0.0071	0	0.0048
NP_Mrgpra3-NP_Mrgprd-NP_Nts:0.03:32	0	0	0	0.0007	0.0193	0.5489	0.4265	0	0	0	0	0	0	0.0046
NP_Mrgpra3-NP_Mrgprd-NP_Nts:0.03:33	0	0.0111	0	0.0029	0.0404	0.4792	0.4493	0	0	0	0.0038	0.0013	0.0021	0.0099
NP_Mrgpra3-NP_Mrgprd-NP_Nts:0.03:34	0	0	0	0	0.0465	0.4395	0.5105	0	0	0	0.0036	0	0	0
NP_Mrgpra3-NP_Mrgprd-NP_Nts:0.03:35	0	0.0056	0	0.0002	0.0208	0.5546	0.4149	0	0	0	0	0	0.0039	0
NP_Mrgpra3-NP_Mrgprd-NP_Nts:0.03:36	0	0	0.0013	0.0021	0.041	0.4578	0.4615	0	0.0246	0	0.0015	0.0101	0	0
NP_Mrgpra3-NP_Mrgprd-NP_Nts:0.03:37	0	0	0	0	0.0278	0.4396	0.4863	0	0.0279	0	0	0.0185	0	0
NP_Mrgpra3-NP_Mrgprd-NP_Nts:0.03:38	0.0133	0	0	0	0.0403	0.4601	0.4651	0	0	0.021	0	0	0.0002	0
NP_Mrgpra3-NP_Mrgprd-NP_Nts:0.03:39	0	0	0	0	0.0116	0.5211	0.4673	0	0	0	0	0	0	0
NP_Mrgpra3-NP_Mrgprd-NP_Nts:0.03:40	0	0	0	0	0.0268	0.4497	0.5235	0	0	0	0	0	0	0
NP_Mrgpra3-NP_Mrgprd-NP_Nts:0.03:41	0	0.0015	0	0	0.0431	0.3933	0.521	0	0.0048	0	0.0209	0	0	0.0155
NP_Mrgpra3-NP_Mrgprd-NP_Nts:0.03:42	0	0	0	0	0.0205	0.3947	0.5647	0.0041	0	0.002	0.0081	0	0.0006	0.0055
NP_Mrgpra3-NP_Mrgprd-NP_Nts:0.03:43	0	0.0038	0	0.0035	0.0266	0.4903	0.4698	0	0	0	0	0	0	0.0061
NP_Mrgpra3-NP_Mrgprd-NP_Nts:0.03:44	0	0	0.0001	0	0.0452	0.4569	0.4891	0	0	0	0	0.0087	0	0
NP_Mrgpra3-NP_Mrgprd-NP_Nts:0.03:45	0.0011	0.0006	0	0	0.0427	0.4963	0.4592	0	0	0	0	0	0	0
NP_Mrgpra3-NP_Mrgprd-NP_Nts:0.03:46	0.012	0.0046	0	0	0.0299	0.4116	0.5024	0.007	0.0118	0	0.0017	0.0125	0	0.0065
NP_Mrgpra3-NP_Mrgprd-NP_Nts:0.03:47	0.0016	0.0007	0	0	0.0201	0.456	0.4868	0	0	0.0223	0	0	0.0126	0
NP_Mrgpra3-NP_Mrgprd-NP_Nts:0.03:48	0	0	0	0	0.0252	0.464	0.5072	0	0	0	0	0	0.0036	0
NP_Mrgpra3-NP_Mrgprd-NP_Nts:0.03:49	0	0	0	0.003	0.0616	0.4013	0.5107	0.0074	0	0	0	0.01	0	0.0061
NP_Mrgpra3-NP_Mrgprd-NP_Nts:0.03:50	0.0234	0	0	0.0014	0.0247	0.4626	0.4283	0	0	0.0089	0	0	0.0336	0.017
NP_Mrgpra3-NP_Mrgprd-NP_Nts:0.03:51	0	0.001	0	0	0.001	0.5204	0.4615	0	0	0	0.0027	0	0	0.0134
NP_Mrgpra3-NP_Mrgprd-NP_Nts:0.03:52	0	0	0	0	0.0285	0.424	0.4477	0	0.0561	0	0	0.0384	0	0.0053
NP_Mrgpra3-NP_Mrgprd-NP_Nts:0.03:53	0	0	0	0.0055	0.0323	0.4732	0.48	0	0.0089	0	0	0	0	0
NP_Mrgpra3-NP_Mrgprd-NP_Nts:0.03:54	0.005	0.0028	0.0017	0	0.0146	0.4824	0.4863	0	0	0.003	0	0	0.0041	0
NP_Mrgpra3-NP_Mrgprd-NP_Nts:0.03:55	0	0	0	0	0.0236	0.4726	0.502	0	0	0	0	0	0	0.0018
NP_Mrgpra3-NP_Mrgprd-NP_Nts:0.03:56	0.0176	0	0	0	0.0231	0.3938	0.5426	0	0	0.0183	0	0	0	0.0046
NP_Mrgpra3-NP_Mrgprd-NP_Nts:0.03:57	0.004	0	0	0	0.0353	0.4798	0.4763	0	0	0	0	0	0.0046	0
NP_Mrgpra3-NP_Mrgprd-NP_Nts:0.03:58	0	0	0	0	0.018	0.4259	0.5247	0.0032	0	0.0049	0	0.0055	0.0178	0
NP_Mrgpra3-NP_Mrgprd-NP_Nts:0.03:59	0.0036	0	0.005	0.0051	0.037	0.4862	0.4213	0	0.0355	0	0	0	0.0063	0
NP_Mrgpra3-NP_Mrgprd-NP_Nts:0.03:60	0.0013	0	0	0	0.0314	0.4531	0.4986	0	0.0056	0	0	0	0.01	0
NP_Mrgpra3-NP_Mrgprd-NP_Nts:0.03:61	0.0079	0	0	0	0.0044	0.5338	0.4477	0	0	0.0061	0	0	0	0
NP_Mrgpra3-NP_Mrgprd-NP_Nts:0.03:62	0.0025	0.0022	0	0	0.0075	0.4961	0.4789	0	0	0	0.0077	0	0.0051	0
NP_Mrgpra3-NP_Mrgprd-NP_Nts:0.03:63	0	0	0	0	0.0175	0.5068	0.4709	0	0	0	0	0	0.0047	0
NP_Mrgpra3-NP_Mrgprd-NP_Nts:0.03:64	0	0.0119	0	0	0.0131	0.4812	0.4921	0	0	0	0	0	0	0.0017
NP_Mrgpra3-NP_Mrgprd-NP_Nts:0.03:65	0.0042	0	0	0	0.0062	0.5482	0.4414	0	0	0	0	0	0	0
NP_Mrgpra3-NP_Mrgprd-NP_Nts:0.03:66	0	0.0064	0	0	0.0367	0.4219	0.5085	0.002	0	0	0.0062	0	0	0.0183
NP_Mrgpra3-NP_Mrgprd-NP_Nts:0.03:67	0.0058	0	0	0	0	0.5119	0.4799	0	0	0	0.0003	0	0.002	0
NP_Mrgpra3-NP_Mrgprd-NP_Nts:0.03:68	0	0	0	0	0.0093	0.5164	0.4743	0	0	0	0	0	0	0
NP_Mrgpra3-NP_Mrgprd-NP_Nts:0.03:69	0.0008	0	0	0	0.0081	0.5171	0.466	0	0	0	0	0	0.0079	0
NP_Mrgpra3-NP_Mrgprd-NP_Nts:0.03:70	0	0	0	0	0.036	0.4207	0.4879	0	0.0248	0	0	0.0281	0.0024	0
NP_Mrgpra3-NP_Mrgprd-NP_Nts:0.03:71	0	0	0	0	0.0009	0.5744	0.4127	0	0	0	0	0	0.0119	0
NP_Mrgpra3-NP_Mrgprd-NP_Nts:0.03:72	0.0039	0	0	0	0.0216	0.4924	0.4645	0	0	0	0	0	0.0028	0.0148
NP_Mrgpra3-NP_Mrgprd-NP_Nts:0.03:73	0.0128	0	0	0	0.0314	0.4682	0.4793	0	0	0	0	0	0.0083	0
NP_Mrgpra3-NP_Mrgprd-NP_Nts:0.03:74	0	0	0	0	0.0364	0.4796	0.4801	0	0	0	0	0	0.0039	0
NP_Mrgpra3-NP_Mrgprd-NP_Nts:0.03:75	0.0039	0	0.0016	0	0.0264	0.4538	0.4613	0	0	0.0276	0	0.0134	0.0121	0
NP_Mrgpra3-NP_Mrgprd-NP_Nts:0.03:76	0.0113	0	0	0	0.0154	0.5194	0.4516	0	0	0	0	0	0.0024	0
NP_Mrgpra3-NP_Mrgprd-NP_Nts:0.03:77	0	0	0	0	0.0114	0.4728	0.5042	0	0	0	0	0.0001	0.0115	0
NP_Mrgpra3-NP_Mrgprd-NP_Nts:0.03:78	0	0	0	0	0.0164	0.48	0.5036	0	0	0	0	0	0	0
NP_Mrgpra3-NP_Mrgprd-NP_Nts:0.03:79	0.0016	0	0	0.002	0.0533	0.4527	0.4903	0	0	0	0	0	0	0
NP_Mrgpra3-NP_Mrgprd-NP_Nts:0.03:80	0.0106	0	0	0	0.0182	0.496	0.4444	0	0	0.0217	0	0	0.009	0
NP_Mrgpra3-NP_Mrgprd-NP_Nts:0.03:81	0	0	0	0	0.0322	0.4735	0.448	0.0051	0.0065	0	0.002	0.0278	0.0032	0.0017
NP_Mrgpra3-NP_Mrgprd-NP_Nts:0.03:82	0	0	0	0	0.037	0.4935	0.4658	0	0	0	0	0	0.0004	0.0032
NP_Mrgpra3-NP_Mrgprd-NP_Nts:0.03:83	0	0.0039	0	0	0.0338	0.4038	0.511	0	0.0146	0.0234	0.0033	0.0063	0	0
NP_Mrgpra3-NP_Mrgprd-NP_Nts:0.03:84	0.007	0	0	0.0025	0.0281	0.3442	0.5149	0	0.0281	0.0144	0	0.0293	0.0052	0.0263
NP_Mrgpra3-NP_Mrgprd-NP_Nts:0.03:85	0	0	0	0.0029	0.0306	0.4667	0.4955	0	0	0	0	0	0.0043	0.0001
NP_Mrgpra3-NP_Mrgprd-NP_Nts:0.03:86	0.0009	0	0	0	0.0085	0.559	0.4142	0	0	0.0018	0	0	0.0156	0
NP_Mrgpra3-NP_Mrgprd-NP_Nts:0.03:87	0.0026	0	0	0.0101	0.0143	0.502	0.4357	0.0034	0	0.0024	0	0.0064	0.0224	0.0007
NP_Mrgpra3-NP_Mrgprd-NP_Nts:0.03:88	0	0	0	0	0.0156	0.4137	0.4921	0	0.0645	0	0	0.0015	0	0.0125
NP_Mrgpra3-NP_Mrgprd-NP_Nts:0.03:89	0	0	0	0	0.018	0.5023	0.4797	0	0	0	0	0	0	0
NP_Mrgpra3-NP_Mrgprd-NP_Nts:0.03:90	0	0	0	0	0.0343	0.4739	0.486	0	0	0	0	0	0.0058	0
NP_Mrgpra3-NP_Mrgprd-NP_Nts:0.03:91	0	0	0	0	0.0411	0.5225	0.4296	0	0	0	0.0041	0	0	0.0028
NP_Mrgpra3-NP_Mrgprd-NP_Nts:0.03:92	0.0039	0	0	0.0012	0.0161	0.5089	0.4369	0	0.0289	0	0	0	0.004	0
NP_Mrgpra3-NP_Mrgprd-NP_Nts:0.03:93	0	0.0083	0	0	0	0.5395	0.435	0	0	0	0.0172	0	0	0
NP_Mrgpra3-NP_Mrgprd-NP_Nts:0.03:94	0.0094	0	0	0	0.0228	0.5128	0.4478	0	0	0	0	0.0071	0	0
NP_Mrgpra3-NP_Mrgprd-NP_Nts:0.03:95	0	0	0.0028	0	0.0263	0.525	0.3981	0.0229	0.0148	0	0	0.0065	0.0035	0
NP_Mrgpra3-NP_Mrgprd-NP_Nts:0.03:96	0	0	0.0029	0	0.0387	0.4375	0.4948	0	0.015	0	0	0.0056	0.0055	0
NP_Mrgpra3-NP_Mrgprd-NP_Nts:0.03:97	0	0	0	0.0024	0.0238	0.4766	0.4724	0.0236	0	0	0	0	0	0.0012
NP_Mrgpra3-NP_Mrgprd-NP_Nts:0.03:98	0	0	0	0	0.0191	0.439	0.5181	0	0.0234	0	0	0.0004	0	0
NP_Mrgpra3-NP_Mrgprd-NP_Nts:0.03:99	0.0062	0	0	0	0.03	0.5536	0.4102	0	0	0	0	0	0	0
NP_Mrgpra3-NP_Mrgprd-NP_Nts:0.03:100	0	0	0.0021	0	0.0289	0.4894	0.4536	0.0055	0	0.0024	0.0119	0.0061	0	0
NP_Mrgpra3-NP_Mrgprd-NP_Nts:0.04:1	0	0	0	0	0.0487	0.3775	0.5576	0.0033	0	0	0	0	0	0.0129
NP_Mrgpra3-NP_Mrgprd-NP_Nts:0.04:2	0.004	0	0.0004	0	0.0346	0.5127	0.442	0	0	0.0045	0	0.0007	0.0012	0
NP_Mrgpra3-NP_Mrgprd-NP_Nts:0.04:3	0	0	0	0	0.0142	0.4912	0.4854	0	0	0	0	0.0072	0.0019	0
NP_Mrgpra3-NP_Mrgprd-NP_Nts:0.04:4	0	0	0	0	0.013	0.5318	0.4384	0	0	0	0	0	0.0124	0.0044
NP_Mrgpra3-NP_Mrgprd-NP_Nts:0.04:5	0	0	0.0069	0.0007	0.0362	0.4433	0.4667	0.0214	0.0249	0	0	0	0	0
NP_Mrgpra3-NP_Mrgprd-NP_Nts:0.04:6	0	0	0	0	0.0379	0.4538	0.4991	0	0	0	0	0	0.0092	0
NP_Mrgpra3-NP_Mrgprd-NP_Nts:0.04:7	0.0069	0.0064	0	0	0.04	0.439	0.4665	0	0.0286	0.0028	0.0019	0	0.0079	0
NP_Mrgpra3-NP_Mrgprd-NP_Nts:0.04:8	0	0	0	0	0.0436	0.4525	0.4937	0	0	0	0	0.0093	0	0.001
NP_Mrgpra3-NP_Mrgprd-NP_Nts:0.04:9	0	0	0.0005	0	0.058	0.5508	0.3883	0	0.0025	0	0	0	0	0
NP_Mrgpra3-NP_Mrgprd-NP_Nts:0.04:10	0	0	0	0	0.0277	0.4914	0.4629	0	0	0	0	0.0042	0.0137	0
NP_Mrgpra3-NP_Mrgprd-NP_Nts:0.04:11	0	0	0	0.0006	0.0505	0.4965	0.4412	0	0	0	0	0.0059	0	0.0053
NP_Mrgpra3-NP_Mrgprd-NP_Nts:0.04:12	0.0008	0	0	0	0.036	0.4773	0.4734	0	0	0	0	0	0.0126	0
NP_Mrgpra3-NP_Mrgprd-NP_Nts:0.04:13	0	0	0	0.0017	0.0171	0.529	0.4403	0.0004	0	0	0	0	0	0.0113
NP_Mrgpra3-NP_Mrgprd-NP_Nts:0.04:14	0.0157	0.0059	0	0	0.0174	0.449	0.4665	0	0.0178	0	0.0114	0	0.0163	0
NP_Mrgpra3-NP_Mrgprd-NP_Nts:0.04:15	0	0	0	0.0019	0.0679	0.43	0.4743	0	0	0	0	0.0259	0	0
NP_Mrgpra3-NP_Mrgprd-NP_Nts:0.04:16	0	0	0	0	0.0435	0.5575	0.3966	0	0.0023	0	0	0	0	0
NP_Mrgpra3-NP_Mrgprd-NP_Nts:0.04:17	0	0	0	0	0.0414	0.4476	0.5109	0	0	0	0	0	0	0
NP_Mrgpra3-NP_Mrgprd-NP_Nts:0.04:18	0.0042	0.0001	0	0	0.0375	0.4653	0.4804	0	0	0	0.0125	0	0	0
NP_Mrgpra3-NP_Mrgprd-NP_Nts:0.04:19	0	0	0	0	0.0556	0.4312	0.4982	0	0.0034	0	0	0.0117	0	0
NP_Mrgpra3-NP_Mrgprd-NP_Nts:0.04:20	0	0.0013	0	0	0.0573	0.4618	0.4415	0	0.0096	0.0286	0	0	0	0
NP_Mrgpra3-NP_Mrgprd-NP_Nts:0.04:21	0	0	0	0	0.0092	0.5061	0.4559	0	0	0.0269	0	0	0.0019	0
NP_Mrgpra3-NP_Mrgprd-NP_Nts:0.04:22	0	0.0009	0	0	0.0175	0.446	0.5298	0	0	0	0	0	0	0.0058
NP_Mrgpra3-NP_Mrgprd-NP_Nts:0.04:23	0	0	0	0	0.0097	0.473	0.5058	0	0	0	0	0.0028	0.0087	0
NP_Mrgpra3-NP_Mrgprd-NP_Nts:0.04:24	0	0	0	0	0.0425	0.4843	0.4483	0	0	0.0145	0	0	0.0105	0
NP_Mrgpra3-NP_Mrgprd-NP_Nts:0.04:25	0	0.006	0	0	0.0405	0.4986	0.4476	0	0	0	0	0	0	0.0073
NP_Mrgpra3-NP_Mrgprd-NP_Nts:0.04:26	0	0	0	0.0093	0.0401	0.4631	0.4604	0	0.0118	0	0	0	0	0.0153
NP_Mrgpra3-NP_Mrgprd-NP_Nts:0.04:27	0.007	0	0.0065	0.0015	0.0461	0.4883	0.4317	0	0.0071	0	0	0	0.0118	0
NP_Mrgpra3-NP_Mrgprd-NP_Nts:0.04:28	0	0	0	0.0024	0.0348	0.4918	0.4707	0	0	0	0	0	0	0.0004
NP_Mrgpra3-NP_Mrgprd-NP_Nts:0.04:29	0	0	0	0	0.0258	0.4749	0.4992	0	0	0	0	0	0	0
NP_Mrgpra3-NP_Mrgprd-NP_Nts:0.04:30	0	0	0	0	0.0639	0.4853	0.4424	0	0	0	0	0	0	0.0085
NP_Mrgpra3-NP_Mrgprd-NP_Nts:0.04:31	0	0	0	0	0.0501	0.4899	0.4415	0	0	0	0.0073	0.0065	0	0.0047
NP_Mrgpra3-NP_Mrgprd-NP_Nts:0.04:32	0	0	0	0.0008	0.0273	0.544	0.423	0	0	0	0	0	0	0.0049
NP_Mrgpra3-NP_Mrgprd-NP_Nts:0.04:33	0	0.011	0	0.003	0.0498	0.4744	0.4449	0	0	0	0.0037	0.0013	0.0021	0.0097
NP_Mrgpra3-NP_Mrgprd-NP_Nts:0.04:34	0	0	0	0	0.0579	0.4345	0.5047	0	0	0	0.003	0	0	0
NP_Mrgpra3-NP_Mrgprd-NP_Nts:0.04:35	0	0.0058	0	0.0002	0.0312	0.5486	0.4107	0	0	0	0	0	0.0037	0
NP_Mrgpra3-NP_Mrgprd-NP_Nts:0.04:36	0	0	0.0014	0.0019	0.0498	0.4538	0.4577	0	0.0237	0	0.0016	0.0101	0	0
NP_Mrgpra3-NP_Mrgprd-NP_Nts:0.04:37	0	0	0	0	0.0364	0.4361	0.4815	0	0.0278	0	0	0.0183	0	0
NP_Mrgpra3-NP_Mrgprd-NP_Nts:0.04:38	0.0133	0	0	0	0.0475	0.4564	0.4613	0	0	0.0212	0	0	0.0004	0
NP_Mrgpra3-NP_Mrgprd-NP_Nts:0.04:39	0	0	0	0	0.0223	0.5154	0.4623	0	0	0	0	0	0	0
NP_Mrgpra3-NP_Mrgprd-NP_Nts:0.04:40	0	0	0	0	0.0352	0.4464	0.5184	0	0	0	0	0	0	0
NP_Mrgpra3-NP_Mrgprd-NP_Nts:0.04:41	0	0.0015	0	0	0.0522	0.3894	0.5166	0	0.0042	0	0.0207	0	0	0.0153
NP_Mrgpra3-NP_Mrgprd-NP_Nts:0.04:42	0	0	0	0	0.0337	0.3894	0.5574	0.0046	0	0.0014	0.0077	0	0.0004	0.0055
NP_Mrgpra3-NP_Mrgprd-NP_Nts:0.04:43	0	0.0039	0	0.0035	0.0357	0.4853	0.4655	0	0	0	0	0	0	0.0062
NP_Mrgpra3-NP_Mrgprd-NP_Nts:0.04:44	0	0	0.0002	0	0.0533	0.4531	0.4851	0	0	0	0	0.0084	0	0
NP_Mrgpra3-NP_Mrgprd-NP_Nts:0.04:45	0.0011	0.0007	0	0	0.0538	0.4903	0.4541	0	0	0	0	0	0	0
NP_Mrgpra3-NP_Mrgprd-NP_Nts:0.04:46	0.0118	0.0048	0	0	0.0402	0.4073	0.4976	0.007	0.0109	0	0.0018	0.0122	0	0.0064
NP_Mrgpra3-NP_Mrgprd-NP_Nts:0.04:47	0.0015	0.0007	0	0	0.0306	0.4515	0.4817	0	0	0.0217	0	0	0.0123	0
NP_Mrgpra3-NP_Mrgprd-NP_Nts:0.04:48	0	0	0	0	0.0342	0.4599	0.5026	0	0	0	0	0	0.0033	0
NP_Mrgpra3-NP_Mrgprd-NP_Nts:0.04:49	0	0	0	0.0029	0.0734	0.3967	0.5046	0.0073	0	0	0	0.0094	0	0.0058
NP_Mrgpra3-NP_Mrgprd-NP_Nts:0.04:50	0.0232	0	0	0.0013	0.0368	0.4573	0.4229	0	0	0.0084	0	0	0.0331	0.017
NP_Mrgpra3-NP_Mrgprd-NP_Nts:0.04:51	0	0.0008	0	0	0.01	0.5153	0.4575	0	0	0	0.003	0	0	0.0134
NP_Mrgpra3-NP_Mrgprd-NP_Nts:0.04:52	0	0	0	0	0.0386	0.4208	0.443	0	0.0545	0	0	0.0378	0	0.0053
NP_Mrgpra3-NP_Mrgprd-NP_Nts:0.04:53	0	0	0	0.0056	0.0422	0.468	0.4748	0	0.0094	0	0	0	0	0
NP_Mrgpra3-NP_Mrgprd-NP_Nts:0.04:54	0.0048	0.0029	0.0017	0	0.0252	0.4779	0.4813	0	0	0.0022	0	0	0.004	0
NP_Mrgpra3-NP_Mrgprd-NP_Nts:0.04:55	0	0	0	0	0.0329	0.4683	0.497	0	0	0	0	0	0	0.0018
NP_Mrgpra3-NP_Mrgprd-NP_Nts:0.04:56	0.0172	0	0	0	0.0325	0.3903	0.5378	0	0	0.0173	0	0	0	0.0048
NP_Mrgpra3-NP_Mrgprd-NP_Nts:0.04:57	0.0038	0	0	0	0.0448	0.4752	0.4716	0	0	0	0	0	0.0046	0
NP_Mrgpra3-NP_Mrgprd-NP_Nts:0.04:58	0	0	0	0	0.0278	0.4215	0.5186	0.0035	0	0.005	0	0.0058	0.0179	0
NP_Mrgpra3-NP_Mrgprd-NP_Nts:0.04:59	0.0036	0	0.0049	0.005	0.0445	0.4823	0.4178	0	0.0355	0	0	0	0.0064	0
NP_Mrgpra3-NP_Mrgprd-NP_Nts:0.04:60	0.0011	0	0	0	0.0427	0.4485	0.4934	0	0.0043	0	0	0	0.01	0
NP_Mrgpra3-NP_Mrgprd-NP_Nts:0.04:61	0.0077	0	0	0	0.0157	0.5283	0.4427	0	0	0.0056	0	0	0	0
NP_Mrgpra3-NP_Mrgprd-NP_Nts:0.04:62	0.0023	0.0021	0	0	0.0185	0.4908	0.4738	0	0	0	0.0076	0	0.0049	0
NP_Mrgpra3-NP_Mrgprd-NP_Nts:0.04:63	0	0	0	0	0.029	0.5007	0.4656	0	0	0	0	0	0.0047	0
NP_Mrgpra3-NP_Mrgprd-NP_Nts:0.04:64	0	0.0119	0	0	0.0236	0.4761	0.4868	0	0	0	0	0	0	0.0015
NP_Mrgpra3-NP_Mrgprd-NP_Nts:0.04:65	0.004	0	0	0	0.0166	0.5425	0.4369	0	0	0	0	0	0	0
NP_Mrgpra3-NP_Mrgprd-NP_Nts:0.04:66	0	0.0064	0	0	0.0463	0.4178	0.5029	0.0022	0	0	0.0062	0	0	0.0183
NP_Mrgpra3-NP_Mrgprd-NP_Nts:0.04:67	0.0056	0	0	0	0.0085	0.5075	0.4761	0	0	0	0.0006	0	0.0017	0
NP_Mrgpra3-NP_Mrgprd-NP_Nts:0.04:68	0	0	0	0	0.0197	0.5106	0.4697	0	0	0	0	0	0	0
NP_Mrgpra3-NP_Mrgprd-NP_Nts:0.04:69	0.0009	0	0	0	0.0165	0.5129	0.4619	0	0	0	0	0	0.0079	0
NP_Mrgpra3-NP_Mrgprd-NP_Nts:0.04:70	0	0	0	0	0.047	0.4163	0.4831	0	0.0232	0	0	0.0279	0.0024	0
NP_Mrgpra3-NP_Mrgprd-NP_Nts:0.04:71	0	0	0	0	0.0109	0.5688	0.4085	0	0	0	0	0	0.0118	0
NP_Mrgpra3-NP_Mrgprd-NP_Nts:0.04:72	0.0037	0	0	0	0.0313	0.4878	0.4599	0	0	0	0	0	0.0024	0.0148
NP_Mrgpra3-NP_Mrgprd-NP_Nts:0.04:73	0.0128	0	0	0	0.0401	0.4643	0.4749	0	0	0	0	0	0.008	0
NP_Mrgpra3-NP_Mrgprd-NP_Nts:0.04:74	0	0	0	0	0.0464	0.475	0.4749	0	0	0	0	0	0.0037	0
NP_Mrgpra3-NP_Mrgprd-NP_Nts:0.04:75	0.0038	0	0.0015	0	0.0339	0.4505	0.4578	0	0	0.0272	0	0.013	0.0121	0
NP_Mrgpra3-NP_Mrgprd-NP_Nts:0.04:76	0.0111	0	0	0	0.0243	0.5148	0.4477	0	0	0	0	0	0.0021	0
NP_Mrgpra3-NP_Mrgprd-NP_Nts:0.04:77	0	0	0	0	0.0201	0.4686	0.4999	0	0	0	0	0.0002	0.0112	0
NP_Mrgpra3-NP_Mrgprd-NP_Nts:0.04:78	0	0	0	0	0.0277	0.4745	0.4978	0	0	0	0	0	0	0
NP_Mrgpra3-NP_Mrgprd-NP_Nts:0.04:79	0.0015	0	0	0.002	0.0632	0.4484	0.485	0	0	0	0	0	0	0
NP_Mrgpra3-NP_Mrgprd-NP_Nts:0.04:80	0.0106	0	0	0	0.0298	0.4901	0.4395	0	0	0.0213	0	0	0.0086	0
NP_Mrgpra3-NP_Mrgprd-NP_Nts:0.04:81	0	0	0	0	0.043	0.4683	0.4426	0.0054	0.0057	0	0.002	0.0278	0.0036	0.0016
NP_Mrgpra3-NP_Mrgprd-NP_Nts:0.04:82	0	0	0	0	0.0464	0.4885	0.4614	0	0	0	0	0	0.0008	0.0029
NP_Mrgpra3-NP_Mrgprd-NP_Nts:0.04:83	0	0.0039	0	0	0.0433	0.3992	0.5053	0	0.0171	0.022	0.0032	0.0061	0	0
NP_Mrgpra3-NP_Mrgprd-NP_Nts:0.04:84	0.0071	0	0	0.0025	0.0361	0.3406	0.5098	0	0.0277	0.0151	0	0.0291	0.0057	0.0263
NP_Mrgpra3-NP_Mrgprd-NP_Nts:0.04:85	0	0	0	0.0028	0.0394	0.4619	0.491	0	0	0	0	0	0.0046	0.0003
NP_Mrgpra3-NP_Mrgprd-NP_Nts:0.04:86	0.0008	0	0	0	0.0172	0.5541	0.4106	0	0	0.002	0	0	0.0154	0
NP_Mrgpra3-NP_Mrgprd-NP_Nts:0.04:87	0.0024	0	0	0.01	0.0235	0.4968	0.4315	0.0032	0	0.0032	0	0.0064	0.0222	0.0008
NP_Mrgpra3-NP_Mrgprd-NP_Nts:0.04:88	0	0	0	0	0.0276	0.4089	0.4855	0	0.0639	0	0	0.0017	0	0.0124
NP_Mrgpra3-NP_Mrgprd-NP_Nts:0.04:89	0	0	0	0	0.0271	0.4974	0.4756	0	0	0	0	0	0	0
NP_Mrgpra3-NP_Mrgprd-NP_Nts:0.04:90	0	0	0	0	0.0462	0.4689	0.4791	0	0	0	0	0	0.0058	0
NP_Mrgpra3-NP_Mrgprd-NP_Nts:0.04:91	0	0	0	0	0.0504	0.5173	0.4255	0	0	0	0.004	0	0	0.0028
NP_Mrgpra3-NP_Mrgprd-NP_Nts:0.04:92	0.004	0	0	0.001	0.0262	0.5039	0.4323	0	0.0284	0	0	0	0.0042	0
NP_Mrgpra3-NP_Mrgprd-NP_Nts:0.04:93	0	0.0075	0	0	0	0.5378	0.4349	0	0	0	0.0198	0	0	0
NP_Mrgpra3-NP_Mrgprd-NP_Nts:0.04:94	0.0093	0	0	0	0.0318	0.5077	0.4436	0	0	0	0	0.0075	0	0
NP_Mrgpra3-NP_Mrgprd-NP_Nts:0.04:95	0	0	0.0029	0	0.0355	0.5206	0.3946	0.0228	0.0142	0	0	0.0061	0.0032	0
NP_Mrgpra3-NP_Mrgprd-NP_Nts:0.04:96	0	0	0.003	0	0.0482	0.4331	0.4901	0	0.0154	0	0	0.0051	0.0052	0
NP_Mrgpra3-NP_Mrgprd-NP_Nts:0.04:97	0	0	0	0.0023	0.0338	0.4717	0.4678	0.023	0	0	0	0	0	0.0013
NP_Mrgpra3-NP_Mrgprd-NP_Nts:0.04:98	0	0	0	0	0.0293	0.4345	0.5124	0	0.0234	0	0	0.0004	0	0
NP_Mrgpra3-NP_Mrgprd-NP_Nts:0.04:99	0.0061	0	0	0	0.0399	0.548	0.406	0	0	0	0	0	0	0
NP_Mrgpra3-NP_Mrgprd-NP_Nts:0.04:100	0	0	0.002	0	0.0402	0.4837	0.4483	0.0053	0	0.003	0.0117	0.006	0	0
NP_Mrgpra3-NP_Mrgprd-NP_Nts:0.05:1	0	0	0	0	0.0598	0.3737	0.5513	0.0026	0	0	0	0	0	0.0126
NP_Mrgpra3-NP_Mrgprd-NP_Nts:0.05:2	0.0043	0	0.0005	0	0.0449	0.5064	0.4365	0	0	0.0052	0	0.0009	0.0013	0
NP_Mrgpra3-NP_Mrgprd-NP_Nts:0.05:3	0	0	0	0	0.0256	0.4862	0.4797	0	0	0	0	0.0068	0.0017	0
NP_Mrgpra3-NP_Mrgprd-NP_Nts:0.05:4	0	0	0	0	0.0231	0.5265	0.4338	0	0	0	0	0	0.0123	0.0043
NP_Mrgpra3-NP_Mrgprd-NP_Nts:0.05:5	0	0	0.0068	0.0009	0.0457	0.4391	0.4619	0.0209	0.0246	0	0	0	0	0
NP_Mrgpra3-NP_Mrgprd-NP_Nts:0.05:6	0	0	0	0	0.0483	0.4497	0.4932	0	0	0	0	0	0.0089	0
NP_Mrgpra3-NP_Mrgprd-NP_Nts:0.05:7	0.0068	0.0064	0	0	0.0497	0.4349	0.4617	0	0.0283	0.0027	0.0017	0	0.0078	0
NP_Mrgpra3-NP_Mrgprd-NP_Nts:0.05:8	0	0	0	0	0.0537	0.4479	0.4882	0	0	0	0	0.0094	0	0.0008
NP_Mrgpra3-NP_Mrgprd-NP_Nts:0.05:9	0	0	0.0005	0	0.0687	0.5452	0.384	0	0.0017	0	0	0	0	0
NP_Mrgpra3-NP_Mrgprd-NP_Nts:0.05:10	0	0	0	0	0.0384	0.4858	0.458	0	0	0	0	0.0042	0.0135	0
NP_Mrgpra3-NP_Mrgprd-NP_Nts:0.05:11	0	0	0	0.0007	0.0615	0.491	0.4359	0	0	0	0	0.0056	0	0.0053
NP_Mrgpra3-NP_Mrgprd-NP_Nts:0.05:12	0.0006	0	0	0	0.0463	0.4721	0.4685	0	0	0	0	0	0.0125	0
NP_Mrgpra3-NP_Mrgprd-NP_Nts:0.05:13	0	0	0	0.0019	0.028	0.5226	0.4352	0.0012	0	0	0	0	0	0.0109
NP_Mrgpra3-NP_Mrgprd-NP_Nts:0.05:14	0.0154	0.0059	0	0	0.0256	0.4458	0.4635	0	0.0161	0	0.0119	0	0.0159	0
NP_Mrgpra3-NP_Mrgprd-NP_Nts:0.05:15	0	0	0	0.0017	0.0784	0.4254	0.4692	0	0	0	0	0.0253	0	0
NP_Mrgpra3-NP_Mrgprd-NP_Nts:0.05:16	0	0	0	0	0.0539	0.5512	0.3924	0	0.0026	0	0	0	0	0
NP_Mrgpra3-NP_Mrgprd-NP_Nts:0.05:17	0	0	0	0	0.0537	0.4419	0.5044	0	0	0	0	0	0	0
NP_Mrgpra3-NP_Mrgprd-NP_Nts:0.05:18	0.0041	0.0002	0	0	0.0461	0.4608	0.4761	0	0	0	0.0127	0	0	0
NP_Mrgpra3-NP_Mrgprd-NP_Nts:0.05:19	0	0	0	0	0.065	0.4266	0.4931	0	0.0034	0	0	0.0119	0	0
NP_Mrgpra3-NP_Mrgprd-NP_Nts:0.05:20	0	0.0011	0	0	0.0677	0.4568	0.4366	0	0.0088	0.029	0	0	0	0
NP_Mrgpra3-NP_Mrgprd-NP_Nts:0.05:21	0	0	0	0	0.0208	0.5002	0.4508	0	0	0.0264	0	0	0.0017	0
NP_Mrgpra3-NP_Mrgprd-NP_Nts:0.05:22	0	0.0009	0	0	0.0268	0.4419	0.5247	0	0	0	0	0	0	0.0057
NP_Mrgpra3-NP_Mrgprd-NP_Nts:0.05:23	0	0	0	0	0.0193	0.4685	0.501	0	0	0	0	0.0024	0.0088	0
NP_Mrgpra3-NP_Mrgprd-NP_Nts:0.05:24	0	0	0	0	0.0513	0.4796	0.4442	0	0	0.0144	0	0	0.0105	0
NP_Mrgpra3-NP_Mrgprd-NP_Nts:0.05:25	0	0.0059	0	0	0.0505	0.4935	0.4429	0	0	0	0	0	0	0.0072
NP_Mrgpra3-NP_Mrgprd-NP_Nts:0.05:26	0	0	0	0.0093	0.0478	0.459	0.4565	0	0.0121	0	0	0	0	0.0153
NP_Mrgpra3-NP_Mrgprd-NP_Nts:0.05:27	0.007	0	0.0064	0.0017	0.0536	0.4844	0.4281	0	0.0075	0	0	0	0.0115	0
NP_Mrgpra3-NP_Mrgprd-NP_Nts:0.05:28	0	0	0	0.0023	0.0466	0.4862	0.4649	0	0	0	0	0	0	0.0001
NP_Mrgpra3-NP_Mrgprd-NP_Nts:0.05:29	0	0	0	0	0.0357	0.4697	0.4946	0	0	0	0	0	0	0
NP_Mrgpra3-NP_Mrgprd-NP_Nts:0.05:30	0	0	0	0	0.0744	0.4796	0.4375	0	0	0	0	0	0	0.0085
NP_Mrgpra3-NP_Mrgprd-NP_Nts:0.05:31	0	0	0	0	0.0596	0.4856	0.4375	0	0	0	0.007	0.0057	0	0.0046
NP_Mrgpra3-NP_Mrgprd-NP_Nts:0.05:32	0	0	0	0.001	0.0353	0.5391	0.4195	0	0	0	0	0	0	0.0051
NP_Mrgpra3-NP_Mrgprd-NP_Nts:0.05:33	0	0.0109	0	0.0032	0.0592	0.4696	0.4406	0	0	0	0.0036	0.0014	0.002	0.0095
NP_Mrgpra3-NP_Mrgprd-NP_Nts:0.05:34	0	0	0	0	0.0693	0.4295	0.4988	0	0	0	0.0024	0	0	0
NP_Mrgpra3-NP_Mrgprd-NP_Nts:0.05:35	0	0.0059	0	0.0001	0.0416	0.5425	0.4064	0	0	0	0	0	0.0034	0
NP_Mrgpra3-NP_Mrgprd-NP_Nts:0.05:36	0	0	0.0014	0.0018	0.0585	0.4498	0.4539	0	0.0228	0	0.0017	0.01	0	0
NP_Mrgpra3-NP_Mrgprd-NP_Nts:0.05:37	0	0	0	0	0.045	0.4325	0.4768	0	0.0277	0	0	0.018	0	0
NP_Mrgpra3-NP_Mrgprd-NP_Nts:0.05:38	0.0132	0	0	0	0.0547	0.4526	0.4575	0	0	0.0214	0	0	0.0005	0
NP_Mrgpra3-NP_Mrgprd-NP_Nts:0.05:39	0	0	0	0	0.033	0.5097	0.4573	0	0	0	0	0	0	0
NP_Mrgpra3-NP_Mrgprd-NP_Nts:0.05:40	0	0	0	0	0.0435	0.4431	0.5134	0	0	0	0	0	0	0
NP_Mrgpra3-NP_Mrgprd-NP_Nts:0.05:41	0	0.0015	0	0	0.0615	0.3855	0.5122	0	0.0036	0	0.0206	0	0	0.0151
NP_Mrgpra3-NP_Mrgprd-NP_Nts:0.05:42	0	0	0	0	0.0468	0.3841	0.5501	0.0051	0	0.0009	0.0073	0	0.0002	0.0055
NP_Mrgpra3-NP_Mrgprd-NP_Nts:0.05:43	0	0.004	0	0.0035	0.0449	0.4803	0.4611	0	0	0	0	0	0	0.0062
NP_Mrgpra3-NP_Mrgprd-NP_Nts:0.05:44	0	0	0.0004	0	0.0613	0.4492	0.481	0	0	0	0	0.008	0	0
NP_Mrgpra3-NP_Mrgprd-NP_Nts:0.05:45	0.0011	0.0007	0	0	0.0648	0.4843	0.4489	0	0	0	0	0	0	0
NP_Mrgpra3-NP_Mrgprd-NP_Nts:0.05:46	0.0117	0.005	0	0	0.0504	0.403	0.4929	0.007	0.0099	0	0.002	0.0119	0	0.0062
NP_Mrgpra3-NP_Mrgprd-NP_Nts:0.05:47	0.0014	0.0007	0	0	0.0412	0.447	0.4767	0	0	0.021	0	0	0.0121	0
NP_Mrgpra3-NP_Mrgprd-NP_Nts:0.05:48	0	0	0	0	0.0433	0.4557	0.4981	0	0	0	0	0	0.0029	0
NP_Mrgpra3-NP_Mrgprd-NP_Nts:0.05:49	0	0	0	0.0028	0.0852	0.3921	0.4985	0.0071	0	0	0	0.0088	0	0.0055
NP_Mrgpra3-NP_Mrgprd-NP_Nts:0.05:50	0.0229	0	0	0.0013	0.0488	0.4519	0.4174	0	0	0.008	0	0	0.0327	0.017
NP_Mrgpra3-NP_Mrgprd-NP_Nts:0.05:51	0	0.0006	0	0	0.0191	0.5101	0.4534	0	0	0	0.0033	0	0	0.0135
NP_Mrgpra3-NP_Mrgprd-NP_Nts:0.05:52	0	0	0	0	0.0486	0.4176	0.4384	0	0.0529	0	0	0.0371	0	0.0054
NP_Mrgpra3-NP_Mrgprd-NP_Nts:0.05:53	0	0	0	0.0057	0.0521	0.4627	0.4696	0	0.0098	0	0	0	0	0
NP_Mrgpra3-NP_Mrgprd-NP_Nts:0.05:54	0.0046	0.003	0.0016	0	0.0357	0.4735	0.4763	0	0	0.0014	0	0	0.0039	0
NP_Mrgpra3-NP_Mrgprd-NP_Nts:0.05:55	0	0	0	0	0.0422	0.464	0.492	0	0	0	0	0	0	0.0018
NP_Mrgpra3-NP_Mrgprd-NP_Nts:0.05:56	0.0169	0	0	0	0.042	0.3868	0.533	0	0	0.0162	0	0	0	0.0051
NP_Mrgpra3-NP_Mrgprd-NP_Nts:0.05:57	0.0037	0	0	0	0.0543	0.4705	0.4669	0	0	0	0	0	0.0046	0
NP_Mrgpra3-NP_Mrgprd-NP_Nts:0.05:58	0	0	0	0	0.0375	0.4171	0.5125	0.0038	0	0.005	0	0.0061	0.018	0
NP_Mrgpra3-NP_Mrgprd-NP_Nts:0.05:59	0.0036	0	0.0048	0.005	0.052	0.4784	0.4143	0	0.0355	0	0	0	0.0064	0
NP_Mrgpra3-NP_Mrgprd-NP_Nts:0.05:60	0.0009	0	0	0	0.054	0.4438	0.4883	0	0.0029	0	0	0	0.0101	0
NP_Mrgpra3-NP_Mrgprd-NP_Nts:0.05:61	0.0075	0	0	0	0.027	0.5227	0.4378	0	0	0.005	0	0	0	0
NP_Mrgpra3-NP_Mrgprd-NP_Nts:0.05:62	0.0022	0.002	0	0	0.0295	0.4856	0.4687	0	0	0	0.0075	0	0.0046	0
NP_Mrgpra3-NP_Mrgprd-NP_Nts:0.05:63	0	0	0	0	0.0405	0.4946	0.4602	0	0	0	0	0	0.0048	0
NP_Mrgpra3-NP_Mrgprd-NP_Nts:0.05:64	0	0.012	0	0	0.0341	0.471	0.4815	0	0	0	0	0	0	0.0014
NP_Mrgpra3-NP_Mrgprd-NP_Nts:0.05:65	0.0038	0	0	0	0.0271	0.5368	0.4323	0	0	0	0	0	0	0
NP_Mrgpra3-NP_Mrgprd-NP_Nts:0.05:66	0	0.0063	0	0	0.0558	0.4137	0.4973	0.0025	0	0	0.0061	0	0	0.0182
NP_Mrgpra3-NP_Mrgprd-NP_Nts:0.05:67	0.0055	0	0	0	0.0183	0.5025	0.4717	0	0	0	0.0007	0	0.0014	0
NP_Mrgpra3-NP_Mrgprd-NP_Nts:0.05:68	0	0	0	0	0.03	0.5048	0.4651	0	0	0	0	0	0	0
NP_Mrgpra3-NP_Mrgprd-NP_Nts:0.05:69	0.0009	0	0	0	0.0248	0.5087	0.4577	0	0	0	0	0	0.0078	0
NP_Mrgpra3-NP_Mrgprd-NP_Nts:0.05:70	0.0001	0	0	0	0.0581	0.4118	0.4783	0	0.0216	0	0	0.0277	0.0024	0
NP_Mrgpra3-NP_Mrgprd-NP_Nts:0.05:71	0	0	0	0	0.0209	0.5631	0.4043	0	0	0	0	0	0.0116	0
NP_Mrgpra3-NP_Mrgprd-NP_Nts:0.05:72	0.0035	0	0	0	0.041	0.4833	0.4554	0	0	0	0	0	0.002	0.0148
NP_Mrgpra3-NP_Mrgprd-NP_Nts:0.05:73	0.0127	0	0	0	0.0487	0.4603	0.4705	0	0	0	0	0	0.0077	0
NP_Mrgpra3-NP_Mrgprd-NP_Nts:0.05:74	0	0	0	0	0.0564	0.4705	0.4697	0	0	0	0	0	0.0034	0
NP_Mrgpra3-NP_Mrgprd-NP_Nts:0.05:75	0.0037	0	0.0015	0	0.0415	0.4471	0.4544	0	0	0.0269	0	0.0127	0.0122	0
NP_Mrgpra3-NP_Mrgprd-NP_Nts:0.05:76	0.0109	0	0	0	0.0332	0.5102	0.4438	0	0	0	0	0	0.0019	0
NP_Mrgpra3-NP_Mrgprd-NP_Nts:0.05:77	0	0	0	0	0.0288	0.4645	0.4955	0	0	0	0	0.0003	0.011	0
NP_Mrgpra3-NP_Mrgprd-NP_Nts:0.05:78	0	0	0	0	0.0389	0.469	0.492	0	0	0	0	0	0	0
NP_Mrgpra3-NP_Mrgprd-NP_Nts:0.05:79	0.0014	0	0	0.002	0.073	0.444	0.4796	0	0	0	0	0	0	0
NP_Mrgpra3-NP_Mrgprd-NP_Nts:0.05:80	0.0106	0	0	0	0.0414	0.4842	0.4346	0	0	0.021	0	0	0.0082	0
NP_Mrgpra3-NP_Mrgprd-NP_Nts:0.05:81	0.0002	0	0	0	0.0536	0.4632	0.4373	0.0058	0.0048	0	0.002	0.0277	0.0039	0.0015
NP_Mrgpra3-NP_Mrgprd-NP_Nts:0.05:82	0	0	0	0	0.0558	0.4835	0.457	0	0	0	0	0	0.0011	0.0027
NP_Mrgpra3-NP_Mrgprd-NP_Nts:0.05:83	0	0.0039	0	0	0.0528	0.3946	0.4996	0	0.0196	0.0207	0.003	0.0059	0	0
NP_Mrgpra3-NP_Mrgprd-NP_Nts:0.05:84	0.0072	0	0	0.0025	0.0441	0.3371	0.5048	0	0.0272	0.0159	0	0.0289	0.0062	0.0262
NP_Mrgpra3-NP_Mrgprd-NP_Nts:0.05:85	0	0	0	0.0027	0.0482	0.4572	0.4865	0	0	0	0	0	0.0049	0.0005
NP_Mrgpra3-NP_Mrgprd-NP_Nts:0.05:86	0.0006	0	0	0	0.0259	0.5491	0.407	0	0	0.0022	0	0	0.0152	0
NP_Mrgpra3-NP_Mrgprd-NP_Nts:0.05:87	0.0023	0	0	0.0099	0.0327	0.4916	0.4272	0.0029	0	0.0041	0	0.0064	0.0221	0.0008
NP_Mrgpra3-NP_Mrgprd-NP_Nts:0.05:88	0	0	0	0	0.0395	0.4042	0.4788	0	0.0633	0	0	0.0019	0	0.0123
NP_Mrgpra3-NP_Mrgprd-NP_Nts:0.05:89	0	0	0	0	0.0361	0.4924	0.4715	0	0	0	0	0	0	0
NP_Mrgpra3-NP_Mrgprd-NP_Nts:0.05:90	0	0	0	0	0.0581	0.4639	0.4722	0	0	0	0	0	0.0058	0
NP_Mrgpra3-NP_Mrgprd-NP_Nts:0.05:91	0	0	0	0	0.0598	0.5122	0.4214	0	0	0	0.0039	0	0	0.0027
NP_Mrgpra3-NP_Mrgprd-NP_Nts:0.05:92	0.004	0	0	0.0008	0.0363	0.4989	0.4277	0	0.0279	0	0	0	0.0043	0
NP_Mrgpra3-NP_Mrgprd-NP_Nts:0.05:93	0	0.0073	0	0	0.0055	0.5339	0.4327	0	0	0	0.0206	0	0	0
NP_Mrgpra3-NP_Mrgprd-NP_Nts:0.05:94	0.0091	0	0	0	0.0408	0.5026	0.4395	0	0	0	0	0.0079	0	0
NP_Mrgpra3-NP_Mrgprd-NP_Nts:0.05:95	0	0	0.003	0	0.0447	0.5162	0.3911	0.0226	0.0137	0	0	0.0057	0.0029	0
NP_Mrgpra3-NP_Mrgprd-NP_Nts:0.05:96	0	0	0.0031	0	0.0576	0.4287	0.4853	0	0.0157	0	0	0.0046	0.0049	0
NP_Mrgpra3-NP_Mrgprd-NP_Nts:0.05:97	0	0	0	0.0022	0.0439	0.4669	0.4632	0.0225	0	0	0	0	0	0.0014
NP_Mrgpra3-NP_Mrgprd-NP_Nts:0.05:98	0	0	0	0	0.0395	0.4301	0.5067	0	0.0233	0	0	0.0004	0	0
NP_Mrgpra3-NP_Mrgprd-NP_Nts:0.05:99	0.006	0	0	0	0.0497	0.5424	0.4018	0	0	0	0	0	0	0
NP_Mrgpra3-NP_Mrgprd-NP_Nts:0.05:100	0	0	0.0018	0	0.0514	0.478	0.4429	0.005	0	0.0035	0.0116	0.0058	0	0
NP_Mrgpra3-NP_Mrgprd-NP_Nts:0.06:1	0	0	0	0	0.0709	0.3699	0.545	0.0018	0	0	0	0	0	0.0123
NP_Mrgpra3-NP_Mrgprd-NP_Nts:0.06:2	0.0047	0	0.0005	0	0.0552	0.5001	0.4311	0	0	0.0059	0	0.0012	0.0014	0
NP_Mrgpra3-NP_Mrgprd-NP_Nts:0.06:3	0	0	0	0	0.0371	0.4812	0.4739	0	0	0	0	0.0064	0.0015	0
NP_Mrgpra3-NP_Mrgprd-NP_Nts:0.06:4	0	0	0	0	0.0332	0.5211	0.4292	0	0	0	0	0	0.0123	0.0042
NP_Mrgpra3-NP_Mrgprd-NP_Nts:0.06:5	0	0	0.0068	0.0011	0.0552	0.435	0.4571	0.0205	0.0243	0	0	0	0	0
NP_Mrgpra3-NP_Mrgprd-NP_Nts:0.06:6	0	0	0	0	0.0586	0.4456	0.4874	0	0	0	0	0	0.0085	0
NP_Mrgpra3-NP_Mrgprd-NP_Nts:0.06:7	0.0066	0.0064	0	0	0.0594	0.4308	0.4569	0	0.028	0.0026	0.0015	0	0.0078	0
NP_Mrgpra3-NP_Mrgprd-NP_Nts:0.06:8	0	0	0	0	0.0639	0.4434	0.4826	0	0	0	0	0.0095	0	0.0006
NP_Mrgpra3-NP_Mrgprd-NP_Nts:0.06:9	0	0	0.0004	0	0.0794	0.5397	0.3797	0	0.0009	0	0	0	0	0
NP_Mrgpra3-NP_Mrgprd-NP_Nts:0.06:10	0	0	0	0	0.0492	0.4802	0.4531	0	0	0	0	0.0042	0.0133	0
NP_Mrgpra3-NP_Mrgprd-NP_Nts:0.06:11	0	0	0	0.0008	0.0724	0.4857	0.4306	0	0	0	0	0.0054	0	0.0052
NP_Mrgpra3-NP_Mrgprd-NP_Nts:0.06:12	0.0005	0	0	0	0.0566	0.467	0.4637	0	0	0	0	0	0.0123	0
NP_Mrgpra3-NP_Mrgprd-NP_Nts:0.06:13	0	0	0	0.0021	0.039	0.5162	0.4302	0.0019	0	0	0	0	0	0.0106
NP_Mrgpra3-NP_Mrgprd-NP_Nts:0.06:14	0.0151	0.0059	0	0	0.0338	0.4425	0.4605	0	0.0145	0	0.0123	0	0.0154	0
NP_Mrgpra3-NP_Mrgprd-NP_Nts:0.06:15	0	0	0	0.0015	0.0889	0.4208	0.464	0	0	0	0	0.0248	0	0
NP_Mrgpra3-NP_Mrgprd-NP_Nts:0.06:16	0	0	0	0	0.0643	0.5448	0.3882	0	0.0028	0	0	0	0	0
NP_Mrgpra3-NP_Mrgprd-NP_Nts:0.06:17	0	0	0	0	0.0659	0.4362	0.4979	0	0	0	0	0	0	0
NP_Mrgpra3-NP_Mrgprd-NP_Nts:0.06:18	0.0041	0.0002	0	0	0.0547	0.4563	0.4718	0	0	0	0.013	0	0	0
NP_Mrgpra3-NP_Mrgprd-NP_Nts:0.06:19	0	0	0	0	0.0745	0.422	0.488	0	0.0034	0	0	0.0121	0	0
NP_Mrgpra3-NP_Mrgprd-NP_Nts:0.06:20	0	0.001	0	0	0.0781	0.4517	0.4316	0	0.0081	0.0294	0	0	0	0
NP_Mrgpra3-NP_Mrgprd-NP_Nts:0.06:21	0	0	0	0	0.0325	0.4944	0.4458	0	0	0.026	0	0	0.0014	0
NP_Mrgpra3-NP_Mrgprd-NP_Nts:0.06:22	0	0.001	0	0	0.036	0.4379	0.5196	0	0	0	0	0	0	0.0056
NP_Mrgpra3-NP_Mrgprd-NP_Nts:0.06:23	0	0	0	0	0.0288	0.4639	0.4963	0	0	0	0	0.002	0.0089	0
NP_Mrgpra3-NP_Mrgprd-NP_Nts:0.06:24	0	0	0	0	0.0602	0.475	0.4401	0	0	0.0143	0	0	0.0105	0
NP_Mrgpra3-NP_Mrgprd-NP_Nts:0.06:25	0	0.0057	0	0	0.0606	0.4884	0.4381	0	0	0	0	0	0	0.0071
NP_Mrgpra3-NP_Mrgprd-NP_Nts:0.06:26	0	0	0	0.0093	0.0555	0.4548	0.4525	0	0.0125	0	0	0	0	0.0153
NP_Mrgpra3-NP_Mrgprd-NP_Nts:0.06:27	0.007	0	0.0062	0.0019	0.0611	0.4805	0.4245	0	0.0078	0	0	0	0.0111	0
NP_Mrgpra3-NP_Mrgprd-NP_Nts:0.06:28	0	0	0	0.0021	0.0585	0.4804	0.459	0	0	0	0	0	0	0
NP_Mrgpra3-NP_Mrgprd-NP_Nts:0.06:29	0	0	0	0	0.0456	0.4644	0.49	0	0	0	0	0	0	0
NP_Mrgpra3-NP_Mrgprd-NP_Nts:0.06:30	0	0	0	0	0.0849	0.4738	0.4327	0	0	0	0	0	0	0.0085
NP_Mrgpra3-NP_Mrgprd-NP_Nts:0.06:31	0	0	0	0	0.0692	0.4813	0.4334	0	0	0	0.0067	0.0048	0	0.0045
NP_Mrgpra3-NP_Mrgprd-NP_Nts:0.06:32	0	0	0	0.0011	0.0433	0.5342	0.416	0	0	0	0	0	0	0.0054
NP_Mrgpra3-NP_Mrgprd-NP_Nts:0.06:33	0	0.0107	0	0.0033	0.0687	0.4647	0.4362	0	0	0	0.0035	0.0015	0.002	0.0093
NP_Mrgpra3-NP_Mrgprd-NP_Nts:0.06:34	0	0	0	0	0.0807	0.4245	0.493	0	0	0	0.0018	0	0	0
NP_Mrgpra3-NP_Mrgprd-NP_Nts:0.06:35	0	0.0061	0	0.0001	0.0521	0.5365	0.4021	0	0	0	0	0	0.0031	0
NP_Mrgpra3-NP_Mrgprd-NP_Nts:0.06:36	0	0	0.0015	0.0016	0.0674	0.4457	0.4501	0	0.022	0	0.0018	0.0099	0	0
NP_Mrgpra3-NP_Mrgprd-NP_Nts:0.06:37	0	0	0	0	0.0537	0.4289	0.472	0	0.0276	0	0	0.0178	0	0
NP_Mrgpra3-NP_Mrgprd-NP_Nts:0.06:38	0.0131	0	0	0	0.062	0.4489	0.4537	0	0	0.0216	0	0	0.0007	0
NP_Mrgpra3-NP_Mrgprd-NP_Nts:0.06:39	0	0	0	0	0.0437	0.5039	0.4524	0	0	0	0	0	0	0
NP_Mrgpra3-NP_Mrgprd-NP_Nts:0.06:40	0	0	0	0	0.0519	0.4398	0.5083	0	0	0	0	0	0	0
NP_Mrgpra3-NP_Mrgprd-NP_Nts:0.06:41	0	0.0015	0	0	0.0707	0.3817	0.5078	0	0.003	0	0.0204	0	0	0.0149
NP_Mrgpra3-NP_Mrgprd-NP_Nts:0.06:42	0	0	0	0	0.0599	0.3789	0.5429	0.0057	0	0.0003	0.007	0	0	0.0055
NP_Mrgpra3-NP_Mrgprd-NP_Nts:0.06:43	0	0.0041	0	0.0035	0.054	0.4752	0.4568	0	0	0	0	0	0	0.0063
NP_Mrgpra3-NP_Mrgprd-NP_Nts:0.06:44	0	0	0.0006	0	0.0694	0.4454	0.477	0	0	0	0	0.0077	0	0
NP_Mrgpra3-NP_Mrgprd-NP_Nts:0.06:45	0.0012	0.0008	0	0	0.0759	0.4784	0.4438	0	0	0	0	0	0	0
NP_Mrgpra3-NP_Mrgprd-NP_Nts:0.06:46	0.0115	0.0051	0	0	0.0607	0.3987	0.4881	0.0071	0.0089	0	0.0022	0.0116	0	0.0061
NP_Mrgpra3-NP_Mrgprd-NP_Nts:0.06:47	0.0013	0.0007	0	0	0.0518	0.4425	0.4716	0	0	0.0204	0	0	0.0118	0
NP_Mrgpra3-NP_Mrgprd-NP_Nts:0.06:48	0	0	0	0	0.0523	0.4516	0.4936	0	0	0	0	0	0.0025	0
NP_Mrgpra3-NP_Mrgprd-NP_Nts:0.06:49	0	0	0	0.0028	0.0969	0.3875	0.4924	0.007	0	0	0	0.0083	0	0.0052
NP_Mrgpra3-NP_Mrgprd-NP_Nts:0.06:50	0.0227	0	0	0.0012	0.0608	0.4465	0.4119	0	0	0.0076	0	0	0.0323	0.017
NP_Mrgpra3-NP_Mrgprd-NP_Nts:0.06:51	0	0.0005	0	0	0.0283	0.5049	0.4494	0	0	0	0.0035	0	0	0.0135
NP_Mrgpra3-NP_Mrgprd-NP_Nts:0.06:52	0	0	0	0	0.0587	0.4143	0.4337	0	0.0513	0	0	0.0365	0	0.0054
NP_Mrgpra3-NP_Mrgprd-NP_Nts:0.06:53	0	0	0	0.0059	0.062	0.4575	0.4644	0	0.0103	0	0	0	0	0
NP_Mrgpra3-NP_Mrgprd-NP_Nts:0.06:54	0.0044	0.0031	0.0015	0	0.0462	0.469	0.4714	0	0	0.0007	0	0	0.0037	0
NP_Mrgpra3-NP_Mrgprd-NP_Nts:0.06:55	0	0	0	0	0.0516	0.4597	0.487	0	0	0	0	0	0	0.0017
NP_Mrgpra3-NP_Mrgprd-NP_Nts:0.06:56	0.0165	0	0	0	0.0515	0.3834	0.5282	0	0	0.0151	0	0	0	0.0053
NP_Mrgpra3-NP_Mrgprd-NP_Nts:0.06:57	0.0035	0	0	0	0.0638	0.4659	0.4622	0	0	0	0	0	0.0046	0
NP_Mrgpra3-NP_Mrgprd-NP_Nts:0.06:58	0	0	0	0	0.0472	0.4127	0.5064	0.0042	0	0.0051	0	0.0065	0.018	0
NP_Mrgpra3-NP_Mrgprd-NP_Nts:0.06:59	0.0035	0	0.0048	0.0049	0.0595	0.4745	0.4107	0	0.0356	0	0	0	0.0064	0
NP_Mrgpra3-NP_Mrgprd-NP_Nts:0.06:60	0.0007	0	0	0	0.0653	0.4392	0.4831	0	0.0016	0	0	0	0.0101	0
NP_Mrgpra3-NP_Mrgprd-NP_Nts:0.06:61	0.0073	0	0	0	0.0383	0.5171	0.4329	0	0	0.0044	0	0	0	0
NP_Mrgpra3-NP_Mrgprd-NP_Nts:0.06:62	0.002	0.0019	0	0	0.0405	0.4803	0.4636	0	0	0	0.0073	0	0.0043	0
NP_Mrgpra3-NP_Mrgprd-NP_Nts:0.06:63	0	0	0	0	0.0519	0.4885	0.4548	0	0	0	0	0	0.0048	0
NP_Mrgpra3-NP_Mrgprd-NP_Nts:0.06:64	0	0.012	0	0	0.0446	0.4659	0.4763	0	0	0	0	0	0	0.0012
NP_Mrgpra3-NP_Mrgprd-NP_Nts:0.06:65	0.0036	0	0	0	0.0376	0.5311	0.4277	0	0	0	0	0	0	0
NP_Mrgpra3-NP_Mrgprd-NP_Nts:0.06:66	0	0.0063	0	0	0.0653	0.4096	0.4917	0.0028	0	0	0.006	0	0	0.0181
NP_Mrgpra3-NP_Mrgprd-NP_Nts:0.06:67	0.0053	0	0	0	0.0282	0.4975	0.4673	0	0	0	0.0007	0	0.001	0
NP_Mrgpra3-NP_Mrgprd-NP_Nts:0.06:68	0	0	0	0	0.0404	0.499	0.4606	0	0	0	0	0	0	0
NP_Mrgpra3-NP_Mrgprd-NP_Nts:0.06:69	0.001	0	0	0	0.0331	0.5045	0.4536	0	0	0	0	0	0.0077	0
NP_Mrgpra3-NP_Mrgprd-NP_Nts:0.06:70	0.0002	0	0	0	0.0692	0.4073	0.4734	0	0.0199	0	0	0.0275	0.0024	0
NP_Mrgpra3-NP_Mrgprd-NP_Nts:0.06:71	0	0	0	0	0.031	0.5574	0.4001	0	0	0	0	0	0.0115	0
NP_Mrgpra3-NP_Mrgprd-NP_Nts:0.06:72	0.0033	0	0	0	0.0507	0.4787	0.4509	0	0	0	0	0	0.0016	0.0148
NP_Mrgpra3-NP_Mrgprd-NP_Nts:0.06:73	0.0127	0	0	0	0.0574	0.4564	0.4661	0	0	0	0	0	0.0074	0
NP_Mrgpra3-NP_Mrgprd-NP_Nts:0.06:74	0	0	0	0	0.0665	0.4659	0.4645	0	0	0	0	0	0.0031	0
NP_Mrgpra3-NP_Mrgprd-NP_Nts:0.06:75	0.0036	0	0.0014	0	0.0492	0.4438	0.4509	0	0	0.0265	0	0.0124	0.0122	0
NP_Mrgpra3-NP_Mrgprd-NP_Nts:0.06:76	0.0107	0	0	0	0.0422	0.5056	0.4399	0	0	0	0	0	0.0016	0
NP_Mrgpra3-NP_Mrgprd-NP_Nts:0.06:77	0	0	0	0	0.0375	0.4603	0.491	0	0	0	0	0.0004	0.0108	0
NP_Mrgpra3-NP_Mrgprd-NP_Nts:0.06:78	0	0	0	0	0.0502	0.4635	0.4863	0	0	0	0	0	0	0
NP_Mrgpra3-NP_Mrgprd-NP_Nts:0.06:79	0.0012	0	0	0.0019	0.0829	0.4397	0.4742	0	0	0	0	0	0	0
NP_Mrgpra3-NP_Mrgprd-NP_Nts:0.06:80	0.0106	0	0	0	0.053	0.4784	0.4297	0	0	0.0206	0	0	0.0078	0
NP_Mrgpra3-NP_Mrgprd-NP_Nts:0.06:81	0.0005	0	0	0	0.0643	0.458	0.4319	0.0061	0.004	0	0.0021	0.0277	0.0042	0.0013
NP_Mrgpra3-NP_Mrgprd-NP_Nts:0.06:82	0	0	0	0	0.0651	0.4784	0.4525	0	0	0	0	0	0.0015	0.0025
NP_Mrgpra3-NP_Mrgprd-NP_Nts:0.06:83	0	0.0039	0	0	0.0622	0.39	0.4939	0	0.022	0.0194	0.0029	0.0056	0	0
NP_Mrgpra3-NP_Mrgprd-NP_Nts:0.06:84	0.0073	0	0	0.0025	0.0521	0.3335	0.4997	0	0.0268	0.0166	0	0.0287	0.0067	0.0261
NP_Mrgpra3-NP_Mrgprd-NP_Nts:0.06:85	0	0	0	0.0026	0.0571	0.4524	0.482	0	0	0	0	0	0.0052	0.0007
NP_Mrgpra3-NP_Mrgprd-NP_Nts:0.06:86	0.0005	0	0	0	0.0346	0.5442	0.4033	0	0	0.0024	0	0	0.0151	0
NP_Mrgpra3-NP_Mrgprd-NP_Nts:0.06:87	0.0022	0	0	0.0098	0.0419	0.4864	0.423	0.0026	0	0.0049	0	0.0064	0.022	0.0009
NP_Mrgpra3-NP_Mrgprd-NP_Nts:0.06:88	0	0	0	0	0.0513	0.3995	0.4723	0	0.0627	0	0	0.002	0	0.0121
NP_Mrgpra3-NP_Mrgprd-NP_Nts:0.06:89	0	0	0	0	0.0452	0.4874	0.4674	0	0	0	0	0	0	0
NP_Mrgpra3-NP_Mrgprd-NP_Nts:0.06:90	0	0	0	0	0.07	0.4589	0.4654	0	0	0	0	0	0.0058	0
NP_Mrgpra3-NP_Mrgprd-NP_Nts:0.06:91	0	0	0	0	0.0692	0.507	0.4173	0	0	0	0.0039	0	0	0.0027
NP_Mrgpra3-NP_Mrgprd-NP_Nts:0.06:92	0.004	0	0	0.0006	0.0465	0.4939	0.4231	0	0.0274	0	0	0	0.0045	0
NP_Mrgpra3-NP_Mrgprd-NP_Nts:0.06:93	0	0.0075	0	0	0.0145	0.5286	0.429	0	0	0	0.0204	0	0	0
NP_Mrgpra3-NP_Mrgprd-NP_Nts:0.06:94	0.009	0	0	0	0.0499	0.4975	0.4353	0	0	0	0	0.0084	0	0
NP_Mrgpra3-NP_Mrgprd-NP_Nts:0.06:95	0	0	0.0032	0	0.0539	0.5117	0.3876	0.0224	0.0131	0	0	0.0054	0.0027	0
NP_Mrgpra3-NP_Mrgprd-NP_Nts:0.06:96	0	0	0.0032	0	0.0671	0.4244	0.4806	0	0.0161	0	0	0.0041	0.0045	0
NP_Mrgpra3-NP_Mrgprd-NP_Nts:0.06:97	0	0	0	0.0021	0.0539	0.462	0.4586	0.022	0	0	0	0	0	0.0015
NP_Mrgpra3-NP_Mrgprd-NP_Nts:0.06:98	0	0	0	0	0.0496	0.4257	0.501	0	0.0233	0	0	0.0004	0	0
NP_Mrgpra3-NP_Mrgprd-NP_Nts:0.06:99	0.0059	0	0	0	0.0596	0.5369	0.3976	0	0	0	0	0	0	0
NP_Mrgpra3-NP_Mrgprd-NP_Nts:0.06:100	0	0	0.0016	0	0.0627	0.4723	0.4376	0.0048	0	0.004	0.0114	0.0057	0	0
NP_Mrgpra3-NP_Mrgprd-NP_Nts:0.07:1	0	0	0	0	0.082	0.3662	0.5387	0.0011	0	0	0	0	0	0.0121
NP_Mrgpra3-NP_Mrgprd-NP_Nts:0.07:2	0.005	0	0.0006	0	0.0655	0.4939	0.4256	0	0	0.0065	0	0.0014	0.0015	0
NP_Mrgpra3-NP_Mrgprd-NP_Nts:0.07:3	0	0	0	0	0.0485	0.4761	0.4682	0	0	0	0	0.006	0.0013	0
NP_Mrgpra3-NP_Mrgprd-NP_Nts:0.07:4	0	0	0	0	0.0433	0.5158	0.4246	0	0	0	0	0	0.0122	0.0041
NP_Mrgpra3-NP_Mrgprd-NP_Nts:0.07:5	0	0	0.0067	0.0013	0.0646	0.4308	0.4523	0.0201	0.024	0	0	0	0	0
NP_Mrgpra3-NP_Mrgprd-NP_Nts:0.07:6	0	0	0	0	0.0689	0.4415	0.4815	0	0	0	0	0	0.0081	0
NP_Mrgpra3-NP_Mrgprd-NP_Nts:0.07:7	0.0064	0.0063	0	0	0.0691	0.4266	0.4521	0	0.0277	0.0026	0.0013	0	0.0077	0
NP_Mrgpra3-NP_Mrgprd-NP_Nts:0.07:8	0	0	0	0	0.074	0.4388	0.4771	0	0	0	0	0.0096	0	0.0005
NP_Mrgpra3-NP_Mrgprd-NP_Nts:0.07:9	0	0	0.0004	0	0.0901	0.5341	0.3754	0	0.0001	0	0	0	0	0
NP_Mrgpra3-NP_Mrgprd-NP_Nts:0.07:10	0	0	0	0	0.0599	0.4746	0.4483	0	0	0	0	0.0041	0.0131	0
NP_Mrgpra3-NP_Mrgprd-NP_Nts:0.07:11	0	0	0	0.0009	0.0833	0.4803	0.4254	0	0	0	0	0.0051	0	0.0051
NP_Mrgpra3-NP_Mrgprd-NP_Nts:0.07:12	0.0003	0	0	0	0.0669	0.4618	0.4588	0	0	0	0	0	0.0122	0
NP_Mrgpra3-NP_Mrgprd-NP_Nts:0.07:13	0	0	0	0.0023	0.0499	0.5099	0.4251	0.0027	0	0	0	0	0	0.0102
NP_Mrgpra3-NP_Mrgprd-NP_Nts:0.07:14	0.0148	0.0059	0	0	0.0421	0.4392	0.4574	0	0.0128	0	0.0128	0	0.0149	0
NP_Mrgpra3-NP_Mrgprd-NP_Nts:0.07:15	0	0	0	0.0012	0.0995	0.4161	0.4589	0	0	0	0	0.0243	0	0
NP_Mrgpra3-NP_Mrgprd-NP_Nts:0.07:16	0	0	0	0	0.0747	0.5384	0.384	0	0.003	0	0	0	0	0
NP_Mrgpra3-NP_Mrgprd-NP_Nts:0.07:17	0	0	0	0	0.078	0.4305	0.4915	0	0	0	0	0	0	0
NP_Mrgpra3-NP_Mrgprd-NP_Nts:0.07:18	0.004	0.0002	0	0	0.0634	0.4518	0.4674	0	0	0	0.0133	0	0	0
NP_Mrgpra3-NP_Mrgprd-NP_Nts:0.07:19	0	0	0	0	0.084	0.4173	0.4829	0	0.0034	0	0	0.0123	0	0
NP_Mrgpra3-NP_Mrgprd-NP_Nts:0.07:20	0	0.0009	0	0	0.0885	0.4466	0.4267	0	0.0074	0.0299	0	0	0	0
NP_Mrgpra3-NP_Mrgprd-NP_Nts:0.07:21	0	0	0	0	0.0441	0.4885	0.4408	0	0	0.0254	0	0	0.0011	0
NP_Mrgpra3-NP_Mrgprd-NP_Nts:0.07:22	0	0.001	0	0	0.0453	0.4339	0.5144	0	0	0	0	0	0	0.0054
NP_Mrgpra3-NP_Mrgprd-NP_Nts:0.07:23	0	0	0	0	0.0384	0.4593	0.4915	0	0	0	0	0.0016	0.0091	0
NP_Mrgpra3-NP_Mrgprd-NP_Nts:0.07:24	0	0	0	0	0.0689	0.4703	0.436	0	0.0004	0.0139	0	0	0.0105	0
NP_Mrgpra3-NP_Mrgprd-NP_Nts:0.07:25	0	0.0056	0	0	0.0706	0.4833	0.4334	0	0	0	0	0	0	0.007
NP_Mrgpra3-NP_Mrgprd-NP_Nts:0.07:26	0	0	0	0.0093	0.0633	0.4507	0.4485	0	0.0128	0	0	0	0	0.0153
NP_Mrgpra3-NP_Mrgprd-NP_Nts:0.07:27	0.007	0	0.006	0.0021	0.0687	0.4766	0.4208	0	0.0081	0	0	0	0.0107	0
NP_Mrgpra3-NP_Mrgprd-NP_Nts:0.07:28	0	0	0	0.0019	0.0703	0.4746	0.4532	0	0	0	0	0	0	0
NP_Mrgpra3-NP_Mrgprd-NP_Nts:0.07:29	0	0	0	0	0.0554	0.4591	0.4855	0	0	0	0	0	0	0
NP_Mrgpra3-NP_Mrgprd-NP_Nts:0.07:30	0	0	0	0	0.0955	0.4681	0.4279	0	0	0	0	0	0	0.0085
NP_Mrgpra3-NP_Mrgprd-NP_Nts:0.07:31	0	0	0	0	0.0788	0.477	0.4293	0	0	0	0.0064	0.004	0	0.0045
NP_Mrgpra3-NP_Mrgprd-NP_Nts:0.07:32	0	0	0	0.0012	0.0514	0.5292	0.4125	0	0	0	0	0	0	0.0056
NP_Mrgpra3-NP_Mrgprd-NP_Nts:0.07:33	0	0.0106	0	0.0034	0.0781	0.4599	0.4318	0	0	0	0.0034	0.0016	0.002	0.0091
NP_Mrgpra3-NP_Mrgprd-NP_Nts:0.07:34	0	0	0	0	0.0921	0.4195	0.4872	0	0	0	0.0012	0	0	0
NP_Mrgpra3-NP_Mrgprd-NP_Nts:0.07:35	0	0.0063	0	0	0.0625	0.5304	0.3979	0	0	0	0	0	0.0029	0
NP_Mrgpra3-NP_Mrgprd-NP_Nts:0.07:36	0	0	0.0016	0.0014	0.0762	0.4417	0.4463	0	0.0211	0	0.0019	0.0098	0	0
NP_Mrgpra3-NP_Mrgprd-NP_Nts:0.07:37	0	0	0	0	0.0623	0.4254	0.4673	0	0.0275	0	0	0.0175	0	0
NP_Mrgpra3-NP_Mrgprd-NP_Nts:0.07:38	0.0131	0	0	0	0.0693	0.4451	0.4498	0	0	0.0218	0	0	0.0009	0
NP_Mrgpra3-NP_Mrgprd-NP_Nts:0.07:39	0	0	0	0	0.0544	0.4982	0.4474	0	0	0	0	0	0	0
NP_Mrgpra3-NP_Mrgprd-NP_Nts:0.07:40	0	0	0	0	0.0602	0.4365	0.5033	0	0	0	0	0	0	0
NP_Mrgpra3-NP_Mrgprd-NP_Nts:0.07:41	0	0.0015	0	0	0.0799	0.3777	0.5034	0	0.0024	0	0.0203	0	0	0.0147
NP_Mrgpra3-NP_Mrgprd-NP_Nts:0.07:42	0	0	0	0	0.0729	0.3735	0.5355	0.006	0	0	0.0066	0	0	0.0055
NP_Mrgpra3-NP_Mrgprd-NP_Nts:0.07:43	0	0.0042	0	0.0035	0.0632	0.4702	0.4525	0	0	0	0	0	0	0.0064
NP_Mrgpra3-NP_Mrgprd-NP_Nts:0.07:44	0	0	0.0007	0	0.0775	0.4415	0.4729	0	0	0	0	0.0074	0	0
NP_Mrgpra3-NP_Mrgprd-NP_Nts:0.07:45	0.0012	0.0009	0	0	0.087	0.4724	0.4386	0	0	0	0	0	0	0
NP_Mrgpra3-NP_Mrgprd-NP_Nts:0.07:46	0.0114	0.0053	0	0	0.071	0.3944	0.4833	0.007	0.0079	0.0002	0.0023	0.0112	0	0.006
NP_Mrgpra3-NP_Mrgprd-NP_Nts:0.07:47	0.0011	0.0006	0	0	0.0624	0.438	0.4665	0	0	0.0198	0	0	0.0116	0
NP_Mrgpra3-NP_Mrgprd-NP_Nts:0.07:48	0	0	0	0	0.0614	0.4474	0.489	0	0	0	0	0	0.0021	0
NP_Mrgpra3-NP_Mrgprd-NP_Nts:0.07:49	0	0	0	0.0027	0.1087	0.3829	0.4863	0.0069	0	0	0	0.0077	0	0.0049
NP_Mrgpra3-NP_Mrgprd-NP_Nts:0.07:50	0.0225	0	0	0.0011	0.0727	0.4412	0.4064	0	0	0.0071	0	0	0.0319	0.017
NP_Mrgpra3-NP_Mrgprd-NP_Nts:0.07:51	0	0.0003	0	0	0.0374	0.4996	0.4453	0	0	0	0.0038	0	0	0.0135
NP_Mrgpra3-NP_Mrgprd-NP_Nts:0.07:52	0	0	0	0	0.0687	0.4111	0.429	0	0.0497	0	0	0.0359	0	0.0055
NP_Mrgpra3-NP_Mrgprd-NP_Nts:0.07:53	0	0	0	0.006	0.0718	0.4523	0.4591	0	0.0108	0	0	0	0	0
NP_Mrgpra3-NP_Mrgprd-NP_Nts:0.07:54	0.0042	0.0032	0.0015	0	0.0567	0.4645	0.4664	0	0	0	0	0	0.0036	0
NP_Mrgpra3-NP_Mrgprd-NP_Nts:0.07:55	0	0	0	0	0.0609	0.4553	0.482	0	0	0	0	0	0	0.0017
NP_Mrgpra3-NP_Mrgprd-NP_Nts:0.07:56	0.0161	0	0	0	0.0611	0.3799	0.5233	0	0	0.014	0	0	0	0.0056
NP_Mrgpra3-NP_Mrgprd-NP_Nts:0.07:57	0.0034	0	0	0	0.0734	0.4612	0.4575	0	0	0	0	0	0.0046	0
NP_Mrgpra3-NP_Mrgprd-NP_Nts:0.07:58	0	0	0	0	0.0569	0.4084	0.5003	0.0045	0	0.0051	0	0.0068	0.0181	0
NP_Mrgpra3-NP_Mrgprd-NP_Nts:0.07:59	0.0035	0	0.0047	0.0049	0.0671	0.4706	0.4071	0	0.0356	0	0	0	0.0065	0
NP_Mrgpra3-NP_Mrgprd-NP_Nts:0.07:60	0.0005	0	0	0	0.0766	0.4345	0.4779	0.0001	0.0003	0	0	0	0.0101	0
NP_Mrgpra3-NP_Mrgprd-NP_Nts:0.07:61	0.0071	0	0	0	0.0495	0.5115	0.428	0	0	0.0039	0	0	0	0
NP_Mrgpra3-NP_Mrgprd-NP_Nts:0.07:62	0.0018	0.0019	0	0	0.0514	0.4751	0.4585	0	0	0	0.0072	0	0.0041	0
NP_Mrgpra3-NP_Mrgprd-NP_Nts:0.07:63	0	0	0	0	0.0632	0.4824	0.4495	0	0	0	0	0	0.0049	0
NP_Mrgpra3-NP_Mrgprd-NP_Nts:0.07:64	0	0.0121	0	0	0.0551	0.4608	0.471	0	0	0	0	0	0	0.001
NP_Mrgpra3-NP_Mrgprd-NP_Nts:0.07:65	0.0034	0	0	0	0.0481	0.5254	0.4232	0	0	0	0	0	0	0
NP_Mrgpra3-NP_Mrgprd-NP_Nts:0.07:66	0	0.0063	0	0	0.0749	0.4055	0.4862	0.0031	0	0	0.0059	0	0	0.0181
NP_Mrgpra3-NP_Mrgprd-NP_Nts:0.07:67	0.0051	0	0	0	0.038	0.4925	0.463	0	0	0	0.0007	0	0.0007	0
NP_Mrgpra3-NP_Mrgprd-NP_Nts:0.07:68	0	0	0	0	0.0507	0.4933	0.456	0	0	0	0	0	0	0
NP_Mrgpra3-NP_Mrgprd-NP_Nts:0.07:69	0.0011	0	0	0	0.0415	0.5003	0.4495	0	0	0	0	0	0.0076	0
NP_Mrgpra3-NP_Mrgprd-NP_Nts:0.07:70	0.0003	0	0	0	0.0803	0.4029	0.4685	0	0.0183	0	0	0.0273	0.0024	0
NP_Mrgpra3-NP_Mrgprd-NP_Nts:0.07:71	0	0	0	0	0.041	0.5518	0.3959	0	0	0	0	0	0.0114	0
NP_Mrgpra3-NP_Mrgprd-NP_Nts:0.07:72	0.0031	0	0	0	0.0604	0.4741	0.4464	0	0	0	0	0	0.0012	0.0148
NP_Mrgpra3-NP_Mrgprd-NP_Nts:0.07:73	0.0127	0	0	0	0.0661	0.4524	0.4617	0	0	0	0	0	0.0071	0
NP_Mrgpra3-NP_Mrgprd-NP_Nts:0.07:74	0	0	0	0	0.0765	0.4613	0.4594	0	0	0	0	0	0.0028	0
NP_Mrgpra3-NP_Mrgprd-NP_Nts:0.07:75	0.0035	0	0.0014	0	0.0569	0.4404	0.4474	0	0	0.0261	0	0.0121	0.0123	0
NP_Mrgpra3-NP_Mrgprd-NP_Nts:0.07:76	0.0105	0	0	0	0.0512	0.5009	0.4361	0	0	0	0	0	0.0013	0
NP_Mrgpra3-NP_Mrgprd-NP_Nts:0.07:77	0	0	0	0	0.0463	0.4561	0.4866	0	0	0	0	0.0005	0.0105	0
NP_Mrgpra3-NP_Mrgprd-NP_Nts:0.07:78	0	0	0	0	0.0615	0.458	0.4805	0	0	0	0	0	0	0
NP_Mrgpra3-NP_Mrgprd-NP_Nts:0.07:79	0.0011	0	0	0.0019	0.0928	0.4353	0.4689	0	0	0	0	0	0	0
NP_Mrgpra3-NP_Mrgprd-NP_Nts:0.07:80	0.0106	0	0	0	0.0645	0.4725	0.4248	0	0	0.0202	0	0	0.0074	0
NP_Mrgpra3-NP_Mrgprd-NP_Nts:0.07:81	0.0007	0	0	0	0.0748	0.4529	0.4265	0.0064	0.0032	0	0.0021	0.0277	0.0044	0.0012
NP_Mrgpra3-NP_Mrgprd-NP_Nts:0.07:82	0	0	0	0	0.0744	0.4734	0.4481	0	0	0	0	0	0.0018	0.0022
NP_Mrgpra3-NP_Mrgprd-NP_Nts:0.07:83	0	0.0039	0	0	0.0717	0.3854	0.4883	0	0.0245	0.018	0.0028	0.0054	0	0
NP_Mrgpra3-NP_Mrgprd-NP_Nts:0.07:84	0.0074	0	0	0.0025	0.0601	0.3299	0.4947	0	0.0263	0.0173	0	0.0285	0.0072	0.0261
NP_Mrgpra3-NP_Mrgprd-NP_Nts:0.07:85	0	0	0	0.0025	0.0659	0.4477	0.4775	0	0	0	0	0	0.0055	0.0009
NP_Mrgpra3-NP_Mrgprd-NP_Nts:0.07:86	0.0003	0	0	0	0.0434	0.5392	0.3997	0	0	0.0026	0	0	0.0149	0
NP_Mrgpra3-NP_Mrgprd-NP_Nts:0.07:87	0.0021	0	0	0.0097	0.0511	0.4811	0.4187	0.0024	0	0.0057	0	0.0063	0.0219	0.001
NP_Mrgpra3-NP_Mrgprd-NP_Nts:0.07:88	0	0	0	0	0.0631	0.3949	0.4657	0	0.0621	0	0	0.0022	0	0.012
NP_Mrgpra3-NP_Mrgprd-NP_Nts:0.07:89	0	0	0	0	0.0544	0.4823	0.4633	0	0	0	0	0	0	0
NP_Mrgpra3-NP_Mrgprd-NP_Nts:0.07:90	0	0	0	0	0.0818	0.4539	0.4586	0	0	0	0	0	0.0058	0
NP_Mrgpra3-NP_Mrgprd-NP_Nts:0.07:91	0	0	0	0	0.0786	0.5018	0.4132	0	0	0	0.0038	0	0	0.0026
NP_Mrgpra3-NP_Mrgprd-NP_Nts:0.07:92	0.004	0	0	0.0005	0.0567	0.4889	0.4185	0	0.0268	0	0	0	0.0046	0
NP_Mrgpra3-NP_Mrgprd-NP_Nts:0.07:93	0	0.0077	0	0	0.0235	0.5232	0.4253	0	0	0	0.0202	0	0	0
NP_Mrgpra3-NP_Mrgprd-NP_Nts:0.07:94	0.0088	0	0	0	0.0589	0.4924	0.4311	0	0	0	0	0.0088	0	0
NP_Mrgpra3-NP_Mrgprd-NP_Nts:0.07:95	0	0	0.0033	0	0.0632	0.5073	0.384	0.0223	0.0125	0	0	0.005	0.0024	0
NP_Mrgpra3-NP_Mrgprd-NP_Nts:0.07:96	0	0	0.0033	0	0.0765	0.42	0.4759	0	0.0165	0	0	0.0036	0.0042	0
NP_Mrgpra3-NP_Mrgprd-NP_Nts:0.07:97	0	0	0	0.002	0.064	0.4571	0.4539	0.0215	0	0	0	0	0	0.0015
NP_Mrgpra3-NP_Mrgprd-NP_Nts:0.07:98	0	0	0	0	0.0598	0.4213	0.4953	0	0.0233	0	0	0.0004	0	0
NP_Mrgpra3-NP_Mrgprd-NP_Nts:0.07:99	0.0058	0	0	0	0.0694	0.5313	0.3935	0	0	0	0	0	0	0
NP_Mrgpra3-NP_Mrgprd-NP_Nts:0.07:100	0	0	0.0014	0	0.0739	0.4667	0.4323	0.0045	0	0.0045	0.0112	0.0055	0	0
NP_Mrgpra3-NP_Mrgprd-NP_Nts:0.08:1	0	0	0	0	0.093	0.3624	0.5324	0.0004	0	0	0	0	0	0.0118
NP_Mrgpra3-NP_Mrgprd-NP_Nts:0.08:2	0.0053	0	0.0006	0	0.0758	0.4877	0.4202	0	0	0.0072	0	0.0016	0.0015	0
NP_Mrgpra3-NP_Mrgprd-NP_Nts:0.08:3	0	0	0	0	0.0598	0.4711	0.4624	0	0	0	0	0.0055	0.0011	0
NP_Mrgpra3-NP_Mrgprd-NP_Nts:0.08:4	0	0	0	0	0.0534	0.5105	0.42	0	0	0	0	0	0.0122	0.004
NP_Mrgpra3-NP_Mrgprd-NP_Nts:0.08:5	0	0	0.0067	0.0016	0.0741	0.4267	0.4476	0.0197	0.0238	0	0	0	0	0
NP_Mrgpra3-NP_Mrgprd-NP_Nts:0.08:6	0	0	0	0	0.0791	0.4374	0.4757	0	0	0	0	0	0.0078	0
NP_Mrgpra3-NP_Mrgprd-NP_Nts:0.08:7	0.0063	0.0063	0	0	0.0788	0.4225	0.4473	0	0.0275	0.0025	0.0012	0	0.0077	0
NP_Mrgpra3-NP_Mrgprd-NP_Nts:0.08:8	0	0	0	0	0.084	0.4343	0.4716	0	0	0.0002	0	0.0096	0	0.0003
NP_Mrgpra3-NP_Mrgprd-NP_Nts:0.08:9	0	0	0.0003	0	0.1006	0.5284	0.3708	0	0	0	0	0	0	0
NP_Mrgpra3-NP_Mrgprd-NP_Nts:0.08:10	0	0	0	0	0.0707	0.469	0.4434	0	0	0	0	0.0041	0.0129	0
NP_Mrgpra3-NP_Mrgprd-NP_Nts:0.08:11	0	0	0	0.0009	0.0941	0.4749	0.4202	0	0	0	0	0.0049	0	0.005
NP_Mrgpra3-NP_Mrgprd-NP_Nts:0.08:12	0.0002	0	0	0	0.0772	0.4566	0.4539	0	0	0	0	0	0.0121	0
NP_Mrgpra3-NP_Mrgprd-NP_Nts:0.08:13	0	0	0	0.0025	0.0607	0.5035	0.4201	0.0034	0	0	0	0	0	0.0098
NP_Mrgpra3-NP_Mrgprd-NP_Nts:0.08:14	0.0145	0.006	0	0	0.0504	0.4359	0.4544	0	0.0111	0	0.0132	0	0.0145	0
NP_Mrgpra3-NP_Mrgprd-NP_Nts:0.08:15	0	0	0	0.001	0.11	0.4115	0.4538	0	0	0	0	0.0238	0	0
NP_Mrgpra3-NP_Mrgprd-NP_Nts:0.08:16	0	0	0	0	0.085	0.532	0.3798	0	0.0032	0	0	0	0	0
NP_Mrgpra3-NP_Mrgprd-NP_Nts:0.08:17	0	0	0	0	0.09	0.4249	0.4851	0	0	0	0	0	0	0
NP_Mrgpra3-NP_Mrgprd-NP_Nts:0.08:18	0.004	0.0002	0	0	0.072	0.4472	0.4631	0	0	0	0.0135	0	0	0
NP_Mrgpra3-NP_Mrgprd-NP_Nts:0.08:19	0	0	0	0	0.0935	0.4127	0.4778	0	0.0034	0	0	0.0126	0.0001	0
NP_Mrgpra3-NP_Mrgprd-NP_Nts:0.08:20	0	0.0008	0	0	0.0989	0.4416	0.4218	0	0.0066	0.0303	0	0	0	0
NP_Mrgpra3-NP_Mrgprd-NP_Nts:0.08:21	0	0	0	0	0.0557	0.4827	0.4357	0	0	0.0249	0	0	0.0009	0
NP_Mrgpra3-NP_Mrgprd-NP_Nts:0.08:22	0	0.0011	0	0	0.0545	0.4299	0.5093	0	0	0	0	0	0	0.0053
NP_Mrgpra3-NP_Mrgprd-NP_Nts:0.08:23	0	0	0	0	0.048	0.4548	0.4868	0	0	0	0	0.0012	0.0092	0
NP_Mrgpra3-NP_Mrgprd-NP_Nts:0.08:24	0	0	0	0	0.0777	0.4656	0.4318	0	0.0009	0.0135	0	0	0.0105	0
NP_Mrgpra3-NP_Mrgprd-NP_Nts:0.08:25	0	0.0054	0	0	0.0807	0.4782	0.4287	0	0	0	0	0	0	0.0069
NP_Mrgpra3-NP_Mrgprd-NP_Nts:0.08:26	0	0	0	0.0093	0.0711	0.4465	0.4445	0	0.0132	0	0	0	0	0.0153
NP_Mrgpra3-NP_Mrgprd-NP_Nts:0.08:27	0.007	0	0.0058	0.0022	0.0763	0.4726	0.4172	0	0.0085	0	0	0	0.0104	0
NP_Mrgpra3-NP_Mrgprd-NP_Nts:0.08:28	0	0	0	0.0016	0.0821	0.4689	0.4474	0	0	0	0	0	0	0
NP_Mrgpra3-NP_Mrgprd-NP_Nts:0.08:29	0	0	0	0	0.0651	0.4537	0.4805	0	0	0.0007	0	0	0	0
NP_Mrgpra3-NP_Mrgprd-NP_Nts:0.08:30	0	0	0	0	0.106	0.4624	0.4231	0	0	0	0	0	0	0.0085
NP_Mrgpra3-NP_Mrgprd-NP_Nts:0.08:31	0	0	0	0	0.0885	0.4727	0.4252	0	0	0	0.0061	0.0032	0	0.0044
NP_Mrgpra3-NP_Mrgprd-NP_Nts:0.08:32	0	0	0	0.0014	0.0595	0.5242	0.409	0	0	0	0	0	0	0.0059
NP_Mrgpra3-NP_Mrgprd-NP_Nts:0.08:33	0	0.0105	0	0.0036	0.0876	0.4551	0.4274	0	0	0	0.0033	0.0017	0.002	0.0089
NP_Mrgpra3-NP_Mrgprd-NP_Nts:0.08:34	0	0	0	0	0.1035	0.4146	0.4814	0	0	0	0.0006	0	0	0
NP_Mrgpra3-NP_Mrgprd-NP_Nts:0.08:35	0	0.0064	0	0	0.073	0.5244	0.3936	0	0	0	0	0	0.0026	0
NP_Mrgpra3-NP_Mrgprd-NP_Nts:0.08:36	0	0	0.0016	0.0013	0.0851	0.4376	0.4424	0	0.0202	0	0.002	0.0098	0	0
NP_Mrgpra3-NP_Mrgprd-NP_Nts:0.08:37	0	0	0	0	0.071	0.4218	0.4625	0	0.0274	0	0	0.0173	0	0
NP_Mrgpra3-NP_Mrgprd-NP_Nts:0.08:38	0.013	0	0	0	0.0766	0.4414	0.446	0	0	0.022	0	0	0.001	0
NP_Mrgpra3-NP_Mrgprd-NP_Nts:0.08:39	0	0	0	0	0.0652	0.4924	0.4424	0	0	0	0	0	0	0
NP_Mrgpra3-NP_Mrgprd-NP_Nts:0.08:40	0	0	0	0	0.0686	0.4331	0.4982	0	0	0	0	0	0	0
NP_Mrgpra3-NP_Mrgprd-NP_Nts:0.08:41	0	0.0015	0	0	0.0892	0.3738	0.499	0	0.0018	0	0.0201	0	0	0.0145
NP_Mrgpra3-NP_Mrgprd-NP_Nts:0.08:42	0	0	0	0	0.0858	0.3681	0.5281	0.0062	0	0	0.0062	0	0	0.0056
NP_Mrgpra3-NP_Mrgprd-NP_Nts:0.08:43	0	0.0043	0	0.0035	0.0725	0.4651	0.4481	0	0	0	0	0	0	0.0065
NP_Mrgpra3-NP_Mrgprd-NP_Nts:0.08:44	0	0	0.0009	0	0.0857	0.4376	0.4688	0	0	0	0	0.0071	0	0
NP_Mrgpra3-NP_Mrgprd-NP_Nts:0.08:45	0.0012	0.0009	0	0	0.098	0.4664	0.4335	0	0	0	0	0	0	0
NP_Mrgpra3-NP_Mrgprd-NP_Nts:0.08:46	0.0112	0.0055	0	0	0.0814	0.3901	0.4785	0.0069	0.0066	0.0007	0.0025	0.0109	0	0.0058
NP_Mrgpra3-NP_Mrgprd-NP_Nts:0.08:47	0.001	0.0005	0	0.0002	0.0729	0.4334	0.4615	0	0	0.0192	0	0	0.0113	0
NP_Mrgpra3-NP_Mrgprd-NP_Nts:0.08:48	0	0	0	0	0.0705	0.4432	0.4845	0	0	0	0	0	0.0018	0
NP_Mrgpra3-NP_Mrgprd-NP_Nts:0.08:49	0	0	0	0.0026	0.1204	0.3783	0.4802	0.0068	0	0	0	0.0071	0	0.0046
NP_Mrgpra3-NP_Mrgprd-NP_Nts:0.08:50	0.0222	0	0	0.0011	0.0847	0.4359	0.401	0	0	0.0067	0	0	0.0314	0.017
NP_Mrgpra3-NP_Mrgprd-NP_Nts:0.08:51	0	0.0001	0	0	0.0466	0.4944	0.4412	0	0	0	0.0041	0	0	0.0136
NP_Mrgpra3-NP_Mrgprd-NP_Nts:0.08:52	0	0	0	0	0.0788	0.4079	0.4243	0	0.0481	0	0	0.0353	0	0.0056
NP_Mrgpra3-NP_Mrgprd-NP_Nts:0.08:53	0	0	0	0.0061	0.0817	0.4471	0.4539	0	0.0112	0	0	0	0	0
NP_Mrgpra3-NP_Mrgprd-NP_Nts:0.08:54	0.0039	0.0033	0.0013	0	0.067	0.4599	0.4612	0	0	0	0	0	0.0034	0
NP_Mrgpra3-NP_Mrgprd-NP_Nts:0.08:55	0	0	0	0	0.0703	0.451	0.477	0	0	0	0	0	0	0.0017
NP_Mrgpra3-NP_Mrgprd-NP_Nts:0.08:56	0.0157	0	0	0	0.0706	0.3764	0.5185	0	0	0.013	0	0	0	0.0058
NP_Mrgpra3-NP_Mrgprd-NP_Nts:0.08:57	0.0032	0	0	0	0.083	0.4565	0.4527	0	0	0	0	0	0.0046	0
NP_Mrgpra3-NP_Mrgprd-NP_Nts:0.08:58	0	0	0	0	0.0665	0.404	0.4942	0.0048	0	0.0052	0	0.0071	0.0182	0
NP_Mrgpra3-NP_Mrgprd-NP_Nts:0.08:59	0.0035	0	0.0046	0.0048	0.0747	0.4667	0.4036	0	0.0356	0	0	0	0.0065	0
NP_Mrgpra3-NP_Mrgprd-NP_Nts:0.08:60	0.0003	0	0	0	0.0876	0.4297	0.4724	0	0	0	0	0	0.0101	0
NP_Mrgpra3-NP_Mrgprd-NP_Nts:0.08:61	0.0069	0	0	0	0.0608	0.506	0.423	0	0	0.0033	0	0	0	0
NP_Mrgpra3-NP_Mrgprd-NP_Nts:0.08:62	0.0017	0.0018	0	0	0.0624	0.4698	0.4534	0	0	0	0.0071	0	0.0038	0
NP_Mrgpra3-NP_Mrgprd-NP_Nts:0.08:63	0	0	0	0	0.0745	0.4764	0.4442	0	0	0	0	0	0.0049	0
NP_Mrgpra3-NP_Mrgprd-NP_Nts:0.08:64	0	0.0121	0	0	0.0657	0.4556	0.4657	0	0	0	0	0	0	0.0008
NP_Mrgpra3-NP_Mrgprd-NP_Nts:0.08:65	0.0032	0	0	0	0.0585	0.5197	0.4186	0	0	0	0	0	0	0
NP_Mrgpra3-NP_Mrgprd-NP_Nts:0.08:66	0	0.0063	0	0	0.0844	0.4014	0.4806	0.0034	0	0	0.0059	0	0	0.018
NP_Mrgpra3-NP_Mrgprd-NP_Nts:0.08:67	0.0049	0	0	0.0002	0.0479	0.4875	0.4586	0	0	0	0.0006	0	0.0004	0
NP_Mrgpra3-NP_Mrgprd-NP_Nts:0.08:68	0	0	0	0	0.0611	0.4875	0.4515	0	0	0	0	0	0	0
NP_Mrgpra3-NP_Mrgprd-NP_Nts:0.08:69	0.0012	0	0	0	0.0498	0.4961	0.4454	0	0	0	0	0	0.0075	0
NP_Mrgpra3-NP_Mrgprd-NP_Nts:0.08:70	0.0003	0	0	0	0.0915	0.3984	0.4637	0	0.0166	0	0	0.0271	0.0024	0
NP_Mrgpra3-NP_Mrgprd-NP_Nts:0.08:71	0	0	0	0	0.051	0.5461	0.3917	0	0	0	0	0	0.0112	0
NP_Mrgpra3-NP_Mrgprd-NP_Nts:0.08:72	0.0029	0	0	0	0.0701	0.4696	0.4419	0	0	0	0	0	0.0008	0.0148
NP_Mrgpra3-NP_Mrgprd-NP_Nts:0.08:73	0.0126	0	0	0	0.0748	0.4484	0.4573	0	0	0	0	0	0.0069	0
NP_Mrgpra3-NP_Mrgprd-NP_Nts:0.08:74	0	0	0	0	0.0865	0.4568	0.4542	0	0	0	0	0	0.0026	0
NP_Mrgpra3-NP_Mrgprd-NP_Nts:0.08:75	0.0034	0	0.0013	0	0.0647	0.437	0.4438	0	0	0.0258	0	0.0117	0.0123	0
NP_Mrgpra3-NP_Mrgprd-NP_Nts:0.08:76	0.0103	0	0	0	0.0602	0.4963	0.4321	0	0	0	0	0	0.001	0
NP_Mrgpra3-NP_Mrgprd-NP_Nts:0.08:77	0	0	0	0	0.0551	0.4518	0.4821	0	0	0	0	0.0006	0.0103	0
NP_Mrgpra3-NP_Mrgprd-NP_Nts:0.08:78	0	0	0	0	0.0727	0.4525	0.4748	0	0	0	0	0	0	0
NP_Mrgpra3-NP_Mrgprd-NP_Nts:0.08:79	0.001	0	0	0.0019	0.1026	0.431	0.4635	0	0	0	0	0	0	0
NP_Mrgpra3-NP_Mrgprd-NP_Nts:0.08:80	0.0105	0	0	0	0.076	0.4666	0.4199	0	0	0.0199	0	0	0.0069	0
NP_Mrgpra3-NP_Mrgprd-NP_Nts:0.08:81	0.001	0	0	0	0.0854	0.4478	0.4212	0.0067	0.0023	0	0.0022	0.0276	0.0047	0.0011
NP_Mrgpra3-NP_Mrgprd-NP_Nts:0.08:82	0	0	0	0	0.0837	0.4684	0.4437	0	0	0	0	0	0.0022	0.002
NP_Mrgpra3-NP_Mrgprd-NP_Nts:0.08:83	0	0.0039	0	0	0.0811	0.3809	0.4827	0	0.027	0.0167	0.0026	0.0052	0	0
NP_Mrgpra3-NP_Mrgprd-NP_Nts:0.08:84	0.0075	0	0	0.0025	0.0681	0.3264	0.4896	0	0.0259	0.018	0	0.0283	0.0077	0.026
NP_Mrgpra3-NP_Mrgprd-NP_Nts:0.08:85	0	0	0	0.0024	0.0747	0.4429	0.473	0	0	0	0	0	0.0058	0.0011
NP_Mrgpra3-NP_Mrgprd-NP_Nts:0.08:86	0.0002	0	0	0	0.0522	0.5342	0.396	0	0	0.0028	0	0	0.0147	0
NP_Mrgpra3-NP_Mrgprd-NP_Nts:0.08:87	0.002	0	0	0.0096	0.0603	0.4759	0.4145	0.0021	0	0.0065	0	0.0063	0.0217	0.001
NP_Mrgpra3-NP_Mrgprd-NP_Nts:0.08:88	0	0	0	0	0.0747	0.3902	0.4592	0	0.0615	0	0	0.0024	0	0.0119
NP_Mrgpra3-NP_Mrgprd-NP_Nts:0.08:89	0	0	0	0	0.0635	0.4773	0.4592	0	0	0	0	0	0	0
NP_Mrgpra3-NP_Mrgprd-NP_Nts:0.08:90	0	0	0	0	0.0935	0.449	0.4518	0	0	0	0	0	0.0058	0
NP_Mrgpra3-NP_Mrgprd-NP_Nts:0.08:91	0	0	0	0	0.088	0.4966	0.4091	0	0	0	0.0038	0	0	0.0026
NP_Mrgpra3-NP_Mrgprd-NP_Nts:0.08:92	0.004	0	0	0.0003	0.0668	0.4839	0.4139	0	0.0263	0	0	0	0.0048	0
NP_Mrgpra3-NP_Mrgprd-NP_Nts:0.08:93	0	0.0079	0	0	0.0326	0.5178	0.4217	0	0	0	0.02	0	0	0
NP_Mrgpra3-NP_Mrgprd-NP_Nts:0.08:94	0.0087	0	0	0	0.0679	0.4873	0.4268	0	0.0001	0	0	0.0092	0	0
NP_Mrgpra3-NP_Mrgprd-NP_Nts:0.08:95	0	0	0.0034	0	0.0725	0.5027	0.3805	0.0221	0.012	0	0	0.0045	0.0021	0.0002
NP_Mrgpra3-NP_Mrgprd-NP_Nts:0.08:96	0	0	0.0034	0	0.086	0.4156	0.4712	0	0.0168	0	0	0.0031	0.0039	0
NP_Mrgpra3-NP_Mrgprd-NP_Nts:0.08:97	0	0	0	0.0019	0.0741	0.4522	0.4493	0.0209	0	0	0	0	0	0.0016
NP_Mrgpra3-NP_Mrgprd-NP_Nts:0.08:98	0	0	0	0	0.07	0.4168	0.4896	0	0.0232	0	0	0.0004	0	0
NP_Mrgpra3-NP_Mrgprd-NP_Nts:0.08:99	0.0057	0	0	0	0.0793	0.5258	0.3893	0	0	0	0	0	0	0
NP_Mrgpra3-NP_Mrgprd-NP_Nts:0.08:100	0	0	0.0012	0	0.0851	0.461	0.427	0.0043	0	0.005	0.011	0.0054	0	0
NP_Mrgpra3-NP_Mrgprd-NP_Nts:0.09:1	0	0	0	0	0.1039	0.3586	0.526	0	0	0	0	0	0	0.0115
NP_Mrgpra3-NP_Mrgprd-NP_Nts:0.09:2	0.0057	0	0.0007	0	0.086	0.4815	0.4148	0	0	0.0079	0	0.0018	0.0016	0
NP_Mrgpra3-NP_Mrgprd-NP_Nts:0.09:3	0	0	0	0	0.0712	0.4661	0.4567	0	0	0	0	0.0051	0.0009	0
NP_Mrgpra3-NP_Mrgprd-NP_Nts:0.09:4	0	0	0	0	0.0635	0.5051	0.4154	0	0	0	0	0	0.0121	0.0038
NP_Mrgpra3-NP_Mrgprd-NP_Nts:0.09:5	0	0	0.0066	0.0018	0.0836	0.4225	0.4428	0.0192	0.0235	0	0	0	0	0
NP_Mrgpra3-NP_Mrgprd-NP_Nts:0.09:6	0	0	0	0	0.0893	0.4333	0.4699	0	0	0	0	0	0.0074	0
NP_Mrgpra3-NP_Mrgprd-NP_Nts:0.09:7	0.0061	0.0063	0	0	0.0886	0.4184	0.4424	0	0.0272	0.0024	0.001	0	0.0076	0
NP_Mrgpra3-NP_Mrgprd-NP_Nts:0.09:8	0	0	0	0	0.0939	0.4297	0.466	0	0	0.0007	0	0.0095	0	0.0001
NP_Mrgpra3-NP_Mrgprd-NP_Nts:0.09:9	0	0	0.0002	0	0.111	0.5226	0.3662	0	0	0	0	0	0	0
NP_Mrgpra3-NP_Mrgprd-NP_Nts:0.09:10	0	0	0	0	0.0814	0.4634	0.4385	0	0	0	0	0.004	0.0127	0
NP_Mrgpra3-NP_Mrgprd-NP_Nts:0.09:11	0	0	0	0.001	0.1049	0.4696	0.415	0	0	0	0	0.0046	0	0.0049
NP_Mrgpra3-NP_Mrgprd-NP_Nts:0.09:12	0	0	0	0	0.0875	0.4515	0.449	0	0	0	0	0	0.012	0
NP_Mrgpra3-NP_Mrgprd-NP_Nts:0.09:13	0	0	0	0.0027	0.0716	0.4972	0.415	0.0042	0	0	0	0	0	0.0094
NP_Mrgpra3-NP_Mrgprd-NP_Nts:0.09:14	0.0142	0.006	0	0	0.0588	0.4326	0.4513	0	0.0094	0	0.0137	0	0.014	0
NP_Mrgpra3-NP_Mrgprd-NP_Nts:0.09:15	0	0	0	0.0007	0.1205	0.4069	0.4487	0	0	0	0	0.0232	0	0
NP_Mrgpra3-NP_Mrgprd-NP_Nts:0.09:16	0	0	0	0	0.0954	0.5256	0.3756	0	0.0034	0	0	0	0	0
NP_Mrgpra3-NP_Mrgprd-NP_Nts:0.09:17	0	0	0	0	0.102	0.4193	0.4787	0	0	0	0	0	0	0
NP_Mrgpra3-NP_Mrgprd-NP_Nts:0.09:18	0.0039	0.0002	0	0	0.0807	0.4427	0.4587	0	0	0	0.0138	0	0	0
NP_Mrgpra3-NP_Mrgprd-NP_Nts:0.09:19	0	0	0	0	0.103	0.408	0.4726	0	0.0033	0	0	0.0128	0.0005	0
NP_Mrgpra3-NP_Mrgprd-NP_Nts:0.09:20	0	0.0007	0.0001	0	0.1092	0.4365	0.4169	0	0.0059	0.0308	0	0	0	0
NP_Mrgpra3-NP_Mrgprd-NP_Nts:0.09:21	0	0	0	0	0.0674	0.4769	0.4307	0	0	0.0244	0	0	0.0006	0
NP_Mrgpra3-NP_Mrgprd-NP_Nts:0.09:22	0	0.0011	0	0	0.0637	0.4258	0.5042	0	0	0	0	0	0	0.0052
NP_Mrgpra3-NP_Mrgprd-NP_Nts:0.09:23	0	0	0	0	0.0576	0.4502	0.482	0	0	0	0	0.0008	0.0094	0
NP_Mrgpra3-NP_Mrgprd-NP_Nts:0.09:24	0	0	0	0	0.0865	0.4609	0.4277	0	0.0014	0.0131	0	0	0.0104	0
NP_Mrgpra3-NP_Mrgprd-NP_Nts:0.09:25	0	0.0053	0	0	0.0908	0.4731	0.4239	0	0	0	0	0	0	0.0069
NP_Mrgpra3-NP_Mrgprd-NP_Nts:0.09:26	0	0	0	0.0093	0.079	0.4423	0.4405	0	0.0135	0	0	0	0	0.0153
NP_Mrgpra3-NP_Mrgprd-NP_Nts:0.09:27	0.007	0	0.0056	0.0024	0.0839	0.4687	0.4135	0	0.0088	0	0	0	0.01	0
NP_Mrgpra3-NP_Mrgprd-NP_Nts:0.09:28	0	0	0	0.0014	0.0939	0.4631	0.4416	0	0	0	0	0	0	0
NP_Mrgpra3-NP_Mrgprd-NP_Nts:0.09:29	0	0	0	0	0.0747	0.4481	0.4755	0	0	0.0017	0	0	0	0
NP_Mrgpra3-NP_Mrgprd-NP_Nts:0.09:30	0	0	0	0	0.1165	0.4566	0.4183	0	0	0	0	0	0	0.0086
NP_Mrgpra3-NP_Mrgprd-NP_Nts:0.09:31	0	0	0	0	0.0981	0.4684	0.421	0	0	0	0.0058	0.0023	0	0.0043
NP_Mrgpra3-NP_Mrgprd-NP_Nts:0.09:32	0	0	0	0.0015	0.0676	0.5193	0.4055	0	0	0	0	0	0	0.0062
NP_Mrgpra3-NP_Mrgprd-NP_Nts:0.09:33	0	0.0104	0	0.0037	0.0971	0.4502	0.423	0	0	0	0.0032	0.0017	0.002	0.0087
NP_Mrgpra3-NP_Mrgprd-NP_Nts:0.09:34	0	0	0	0	0.1148	0.4096	0.4756	0	0	0	0	0	0	0
NP_Mrgpra3-NP_Mrgprd-NP_Nts:0.09:35	0	0.0066	0	0	0.0835	0.5183	0.3894	0	0	0	0	0	0.0023	0
NP_Mrgpra3-NP_Mrgprd-NP_Nts:0.09:36	0	0	0.0017	0.0011	0.0941	0.4335	0.4386	0	0.0192	0	0.0021	0.0097	0	0
NP_Mrgpra3-NP_Mrgprd-NP_Nts:0.09:37	0	0	0	0	0.0797	0.4182	0.4577	0	0.0273	0	0	0.0171	0	0
NP_Mrgpra3-NP_Mrgprd-NP_Nts:0.09:38	0.0129	0	0	0	0.084	0.4376	0.4421	0	0	0.0222	0	0	0.0012	0
NP_Mrgpra3-NP_Mrgprd-NP_Nts:0.09:39	0.0001	0	0	0	0.0759	0.4867	0.4374	0	0	0	0	0	0	0
NP_Mrgpra3-NP_Mrgprd-NP_Nts:0.09:40	0	0	0	0	0.077	0.4298	0.4932	0	0	0	0	0	0	0
NP_Mrgpra3-NP_Mrgprd-NP_Nts:0.09:41	0	0.0015	0	0	0.0986	0.3699	0.4946	0	0.0012	0	0.0199	0	0	0.0143
NP_Mrgpra3-NP_Mrgprd-NP_Nts:0.09:42	0	0	0	0	0.0987	0.3628	0.5207	0.0064	0	0	0.0058	0	0	0.0056
NP_Mrgpra3-NP_Mrgprd-NP_Nts:0.09:43	0	0.0044	0	0.0035	0.0817	0.46	0.4437	0	0	0	0	0	0	0.0066
NP_Mrgpra3-NP_Mrgprd-NP_Nts:0.09:44	0	0	0.001	0	0.0938	0.4337	0.4647	0	0	0	0	0.0067	0	0
NP_Mrgpra3-NP_Mrgprd-NP_Nts:0.09:45	0.0012	0.001	0	0	0.1091	0.4604	0.4284	0	0	0	0	0	0	0
NP_Mrgpra3-NP_Mrgprd-NP_Nts:0.09:46	0.011	0.0056	0	0	0.0917	0.3858	0.4737	0.0068	0.0054	0.0011	0.0027	0.0105	0	0.0057
NP_Mrgpra3-NP_Mrgprd-NP_Nts:0.09:47	0.0009	0.0003	0	0.0004	0.0834	0.4288	0.4563	0	0.0004	0.0184	0	0	0.0111	0
NP_Mrgpra3-NP_Mrgprd-NP_Nts:0.09:48	0	0	0	0	0.0797	0.4391	0.4799	0	0	0	0	0	0.0014	0
NP_Mrgpra3-NP_Mrgprd-NP_Nts:0.09:49	0	0	0	0.0026	0.132	0.3737	0.4741	0.0067	0	0	0	0.0066	0	0.0043
NP_Mrgpra3-NP_Mrgprd-NP_Nts:0.09:50	0.022	0.0001	0	0.001	0.0966	0.4305	0.3956	0	0	0.0063	0	0	0.031	0.017
NP_Mrgpra3-NP_Mrgprd-NP_Nts:0.09:51	0	0	0	0	0.0558	0.4892	0.4371	0	0	0	0.0043	0	0	0.0136
NP_Mrgpra3-NP_Mrgprd-NP_Nts:0.09:52	0	0	0	0	0.0889	0.4046	0.4196	0	0.0465	0	0	0.0347	0	0.0056
NP_Mrgpra3-NP_Mrgprd-NP_Nts:0.09:53	0	0	0	0.0062	0.0915	0.4419	0.4487	0	0.0117	0	0	0	0	0
NP_Mrgpra3-NP_Mrgprd-NP_Nts:0.09:54	0.0037	0.0033	0.0011	0	0.0773	0.4553	0.456	0	0	0	0	0	0.0033	0
NP_Mrgpra3-NP_Mrgprd-NP_Nts:0.09:55	0	0	0	0	0.0796	0.4467	0.472	0	0	0	0	0	0	0.0017
NP_Mrgpra3-NP_Mrgprd-NP_Nts:0.09:56	0.0153	0	0	0	0.0802	0.3729	0.5136	0	0	0.0119	0	0	0	0.0061
NP_Mrgpra3-NP_Mrgprd-NP_Nts:0.09:57	0.003	0	0	0	0.0926	0.4518	0.448	0	0	0	0	0	0.0046	0
NP_Mrgpra3-NP_Mrgprd-NP_Nts:0.09:58	0	0	0	0	0.0761	0.3997	0.4882	0.0051	0	0.0052	0	0.0075	0.0182	0
NP_Mrgpra3-NP_Mrgprd-NP_Nts:0.09:59	0.0034	0	0.0045	0.0047	0.0823	0.4628	0.4	0	0.0357	0	0	0	0.0066	0
NP_Mrgpra3-NP_Mrgprd-NP_Nts:0.09:60	0	0	0	0	0.0985	0.4248	0.4667	0	0	0	0	0	0.01	0
NP_Mrgpra3-NP_Mrgprd-NP_Nts:0.09:61	0.0067	0	0	0	0.0721	0.5004	0.4181	0	0	0.0027	0	0	0	0
NP_Mrgpra3-NP_Mrgprd-NP_Nts:0.09:62	0.0015	0.0017	0	0	0.0734	0.4646	0.4483	0	0	0	0.007	0	0.0035	0
NP_Mrgpra3-NP_Mrgprd-NP_Nts:0.09:63	0	0	0	0	0.0858	0.4704	0.4389	0	0	0	0	0	0.0049	0
NP_Mrgpra3-NP_Mrgprd-NP_Nts:0.09:64	0	0.0122	0	0	0.0762	0.4505	0.4605	0	0	0	0	0	0	0.0007
NP_Mrgpra3-NP_Mrgprd-NP_Nts:0.09:65	0.003	0	0	0	0.069	0.514	0.414	0	0	0	0	0	0	0
NP_Mrgpra3-NP_Mrgprd-NP_Nts:0.09:66	0	0.0063	0	0	0.0939	0.3974	0.475	0.0037	0	0	0.0058	0	0	0.0179
NP_Mrgpra3-NP_Mrgprd-NP_Nts:0.09:67	0.0047	0	0	0.0004	0.0577	0.4824	0.4542	0	0	0	0.0005	0	0.0001	0
NP_Mrgpra3-NP_Mrgprd-NP_Nts:0.09:68	0	0	0	0	0.0714	0.4817	0.4469	0	0	0	0	0	0	0
NP_Mrgpra3-NP_Mrgprd-NP_Nts:0.09:69	0.0012	0	0	0	0.0582	0.4919	0.4412	0	0	0	0	0	0.0075	0
NP_Mrgpra3-NP_Mrgprd-NP_Nts:0.09:70	0.0004	0	0	0	0.1026	0.3939	0.4588	0	0.015	0	0	0.0269	0.0024	0
NP_Mrgpra3-NP_Mrgprd-NP_Nts:0.09:71	0	0	0	0	0.0611	0.5404	0.3875	0	0	0	0	0	0.0111	0
NP_Mrgpra3-NP_Mrgprd-NP_Nts:0.09:72	0.0027	0	0	0	0.0798	0.465	0.4373	0	0	0	0	0	0.0004	0.0148
NP_Mrgpra3-NP_Mrgprd-NP_Nts:0.09:73	0.0126	0	0	0	0.0835	0.4445	0.4528	0	0	0	0	0	0.0066	0
NP_Mrgpra3-NP_Mrgprd-NP_Nts:0.09:74	0	0	0	0	0.0965	0.4522	0.449	0	0	0	0	0	0.0023	0
NP_Mrgpra3-NP_Mrgprd-NP_Nts:0.09:75	0.0033	0	0.0013	0	0.0725	0.4335	0.4402	0	0	0.0254	0	0.0114	0.0124	0
NP_Mrgpra3-NP_Mrgprd-NP_Nts:0.09:76	0.0101	0	0	0	0.0693	0.4916	0.4282	0	0	0	0	0	0.0008	0
NP_Mrgpra3-NP_Mrgprd-NP_Nts:0.09:77	0	0	0	0	0.064	0.4476	0.4777	0	0	0	0	0.0007	0.0101	0
NP_Mrgpra3-NP_Mrgprd-NP_Nts:0.09:78	0	0	0	0	0.084	0.447	0.469	0	0	0	0	0	0	0
NP_Mrgpra3-NP_Mrgprd-NP_Nts:0.09:79	0.0009	0	0	0.0019	0.1125	0.4266	0.4582	0	0	0	0	0	0	0
NP_Mrgpra3-NP_Mrgprd-NP_Nts:0.09:80	0.0105	0	0	0	0.0876	0.4608	0.4151	0	0	0.0195	0	0	0.0065	0
NP_Mrgpra3-NP_Mrgprd-NP_Nts:0.09:81	0.0012	0	0	0	0.0959	0.4427	0.4159	0.0071	0.0015	0	0.0022	0.0276	0.005	0.0009
NP_Mrgpra3-NP_Mrgprd-NP_Nts:0.09:82	0	0	0	0	0.093	0.4634	0.4393	0	0	0	0	0	0.0025	0.0018
NP_Mrgpra3-NP_Mrgprd-NP_Nts:0.09:83	0	0.0039	0	0	0.0904	0.3763	0.4771	0	0.0294	0.0153	0.0025	0.005	0	0
NP_Mrgpra3-NP_Mrgprd-NP_Nts:0.09:84	0.0076	0.0001	0	0.0024	0.0762	0.3228	0.4845	0	0.0254	0.0188	0	0.0281	0.0082	0.026
NP_Mrgpra3-NP_Mrgprd-NP_Nts:0.09:85	0	0	0	0.0023	0.0836	0.4382	0.4685	0	0	0	0	0	0.0061	0.0013
NP_Mrgpra3-NP_Mrgprd-NP_Nts:0.09:86	0	0	0	0	0.061	0.5292	0.3923	0	0	0.0029	0	0	0.0146	0
NP_Mrgpra3-NP_Mrgprd-NP_Nts:0.09:87	0.0019	0	0	0.0095	0.0695	0.4707	0.4102	0.0018	0	0.0073	0	0.0063	0.0216	0.0011
NP_Mrgpra3-NP_Mrgprd-NP_Nts:0.09:88	0	0	0	0	0.0863	0.3856	0.4527	0	0.061	0	0	0.0025	0	0.0118
NP_Mrgpra3-NP_Mrgprd-NP_Nts:0.09:89	0	0	0	0	0.0727	0.4722	0.4551	0	0	0	0	0	0	0
NP_Mrgpra3-NP_Mrgprd-NP_Nts:0.09:90	0	0	0	0	0.1052	0.4441	0.445	0	0	0	0	0	0.0057	0
NP_Mrgpra3-NP_Mrgprd-NP_Nts:0.09:91	0	0	0	0	0.0974	0.4914	0.405	0	0	0	0.0037	0	0	0.0025
NP_Mrgpra3-NP_Mrgprd-NP_Nts:0.09:92	0.004	0	0	0.0001	0.077	0.4788	0.4093	0	0.0258	0	0	0	0.0049	0
NP_Mrgpra3-NP_Mrgprd-NP_Nts:0.09:93	0	0.008	0	0	0.0417	0.5124	0.418	0	0	0	0.0198	0	0	0
NP_Mrgpra3-NP_Mrgprd-NP_Nts:0.09:94	0.0085	0	0	0	0.0767	0.482	0.4224	0	0.0013	0	0	0.0092	0	0
NP_Mrgpra3-NP_Mrgprd-NP_Nts:0.09:95	0	0	0.0035	0	0.0818	0.4981	0.3769	0.0219	0.0115	0	0	0.0041	0.0018	0.0004
NP_Mrgpra3-NP_Mrgprd-NP_Nts:0.09:96	0	0	0.0036	0	0.0955	0.4112	0.4665	0	0.0172	0	0	0.0026	0.0035	0
NP_Mrgpra3-NP_Mrgprd-NP_Nts:0.09:97	0	0	0	0.0018	0.0842	0.4473	0.4446	0.0204	0	0	0	0	0	0.0017
NP_Mrgpra3-NP_Mrgprd-NP_Nts:0.09:98	0	0	0	0	0.0802	0.4124	0.4838	0	0.0232	0	0	0.0003	0	0
NP_Mrgpra3-NP_Mrgprd-NP_Nts:0.09:99	0.0056	0	0	0	0.0891	0.5202	0.3851	0	0	0	0	0	0	0
NP_Mrgpra3-NP_Mrgprd-NP_Nts:0.09:100	0	0	0.0011	0	0.0962	0.4554	0.4217	0.0041	0	0.0055	0.0109	0.0052	0	0
NP_Mrgpra3-NP_Mrgprd-NP_Nts:0.1:1	0	0	0	0	0.1146	0.3548	0.5195	0	0	0	0	0	0	0.011
NP_Mrgpra3-NP_Mrgprd-NP_Nts:0.1:2	0.006	0	0.0007	0	0.0961	0.4754	0.4095	0	0	0.0086	0	0.002	0.0017	0
NP_Mrgpra3-NP_Mrgprd-NP_Nts:0.1:3	0	0	0	0	0.0826	0.4611	0.451	0	0	0	0	0.0047	0.0006	0
NP_Mrgpra3-NP_Mrgprd-NP_Nts:0.1:4	0	0	0	0	0.0736	0.4998	0.4108	0	0	0	0	0	0.0121	0.0037
NP_Mrgpra3-NP_Mrgprd-NP_Nts:0.1:5	0	0	0.0066	0.002	0.093	0.4184	0.438	0.0188	0.0232	0	0	0	0	0
NP_Mrgpra3-NP_Mrgprd-NP_Nts:0.1:6	0	0	0	0	0.0995	0.4293	0.4641	0	0	0	0	0	0.0071	0
NP_Mrgpra3-NP_Mrgprd-NP_Nts:0.1:7	0.0059	0.0063	0	0	0.0984	0.4142	0.4376	0	0.0269	0.0023	0.0008	0	0.0076	0
NP_Mrgpra3-NP_Mrgprd-NP_Nts:0.1:8	0	0	0	0	0.1038	0.4252	0.4604	0	0	0.0013	0	0.0094	0	0
NP_Mrgpra3-NP_Mrgprd-NP_Nts:0.1:9	0	0	0	0	0.1215	0.5169	0.3616	0	0	0	0	0	0	0
NP_Mrgpra3-NP_Mrgprd-NP_Nts:0.1:10	0	0	0	0	0.0921	0.4578	0.4337	0	0	0	0	0.004	0.0124	0
NP_Mrgpra3-NP_Mrgprd-NP_Nts:0.1:11	0	0	0	0.0011	0.1157	0.4643	0.4098	0	0	0	0	0.0044	0	0.0048
NP_Mrgpra3-NP_Mrgprd-NP_Nts:0.1:12	0	0	0	0	0.0979	0.4463	0.4441	0	0	0	0	0	0.0118	0
NP_Mrgpra3-NP_Mrgprd-NP_Nts:0.1:13	0	0	0	0.0029	0.0823	0.4908	0.41	0.0049	0	0	0	0	0	0.009
NP_Mrgpra3-NP_Mrgprd-NP_Nts:0.1:14	0.0139	0.006	0	0	0.0672	0.4293	0.4482	0	0.0077	0	0.0141	0	0.0135	0
NP_Mrgpra3-NP_Mrgprd-NP_Nts:0.1:15	0	0	0	0.0005	0.131	0.4023	0.4435	0	0	0	0	0.0227	0	0
NP_Mrgpra3-NP_Mrgprd-NP_Nts:0.1:16	0	0	0	0	0.1058	0.5192	0.3714	0	0.0036	0	0	0	0	0
NP_Mrgpra3-NP_Mrgprd-NP_Nts:0.1:17	0	0	0	0	0.1139	0.4137	0.4724	0	0	0	0	0	0	0
NP_Mrgpra3-NP_Mrgprd-NP_Nts:0.1:18	0.0038	0.0002	0	0	0.0894	0.4382	0.4544	0	0	0	0.014	0	0	0
NP_Mrgpra3-NP_Mrgprd-NP_Nts:0.1:19	0	0	0	0	0.1125	0.4032	0.4673	0	0.0032	0	0	0.0129	0.0008	0
NP_Mrgpra3-NP_Mrgprd-NP_Nts:0.1:20	0	0.0005	0.0001	0	0.1196	0.4315	0.4119	0	0.0052	0.0312	0	0	0	0
NP_Mrgpra3-NP_Mrgprd-NP_Nts:0.1:21	0	0	0	0	0.079	0.471	0.4256	0	0	0.0239	0	0	0.0004	0
NP_Mrgpra3-NP_Mrgprd-NP_Nts:0.1:22	0	0.0012	0	0	0.0729	0.4218	0.499	0	0	0	0	0	0	0.0051
NP_Mrgpra3-NP_Mrgprd-NP_Nts:0.1:23	0	0	0	0	0.0672	0.4456	0.4773	0	0	0	0	0.0004	0.0095	0
NP_Mrgpra3-NP_Mrgprd-NP_Nts:0.1:24	0	0	0	0	0.0953	0.4562	0.4235	0	0.0019	0.0126	0	0	0.0104	0
NP_Mrgpra3-NP_Mrgprd-NP_Nts:0.1:25	0	0.0052	0	0	0.1009	0.468	0.4192	0	0	0	0	0	0	0.0068
NP_Mrgpra3-NP_Mrgprd-NP_Nts:0.1:26	0	0	0	0.0093	0.0869	0.438	0.4365	0	0.0139	0	0	0	0	0.0153
NP_Mrgpra3-NP_Mrgprd-NP_Nts:0.1:27	0.0071	0	0.0055	0.0026	0.0915	0.4647	0.4098	0	0.0091	0	0	0	0.0097	0
NP_Mrgpra3-NP_Mrgprd-NP_Nts:0.1:28	0	0	0	0.0012	0.1056	0.4574	0.4358	0	0	0	0	0	0	0
NP_Mrgpra3-NP_Mrgprd-NP_Nts:0.1:29	0	0	0	0	0.0843	0.4426	0.4704	0	0	0.0027	0	0	0	0
NP_Mrgpra3-NP_Mrgprd-NP_Nts:0.1:30	0	0	0	0	0.1271	0.4509	0.4135	0	0	0	0	0	0	0.0086
NP_Mrgpra3-NP_Mrgprd-NP_Nts:0.1:31	0	0	0	0	0.1079	0.464	0.4169	0	0	0	0.0055	0.0015	0	0.0043
NP_Mrgpra3-NP_Mrgprd-NP_Nts:0.1:32	0	0	0	0.0016	0.0758	0.5142	0.4019	0	0	0	0	0	0	0.0064
NP_Mrgpra3-NP_Mrgprd-NP_Nts:0.1:33	0	0.0103	0	0.0039	0.1066	0.4454	0.4186	0	0	0	0.0031	0.0018	0.0019	0.0085
NP_Mrgpra3-NP_Mrgprd-NP_Nts:0.1:34	0	0	0	0	0.126	0.4044	0.4697	0	0	0	0	0	0	0
NP_Mrgpra3-NP_Mrgprd-NP_Nts:0.1:35	0	0.0067	0	0	0.0939	0.5122	0.3851	0	0	0	0	0	0.0021	0
NP_Mrgpra3-NP_Mrgprd-NP_Nts:0.1:36	0	0	0.0017	0.0009	0.103	0.4294	0.4347	0	0.0183	0	0.0023	0.0096	0	0
NP_Mrgpra3-NP_Mrgprd-NP_Nts:0.1:37	0	0	0	0	0.0884	0.4146	0.4529	0	0.0272	0	0	0.0168	0	0
NP_Mrgpra3-NP_Mrgprd-NP_Nts:0.1:38	0.0129	0	0	0	0.0913	0.4338	0.4382	0	0	0.0224	0	0	0.0014	0
NP_Mrgpra3-NP_Mrgprd-NP_Nts:0.1:39	0.0003	0	0	0	0.0866	0.4808	0.4323	0	0	0	0	0	0	0
NP_Mrgpra3-NP_Mrgprd-NP_Nts:0.1:40	0	0	0	0	0.0853	0.4265	0.4881	0	0	0	0	0	0	0
NP_Mrgpra3-NP_Mrgprd-NP_Nts:0.1:41	0	0.0015	0	0	0.1079	0.366	0.4901	0	0.0006	0	0.0198	0	0	0.0141
NP_Mrgpra3-NP_Mrgprd-NP_Nts:0.1:42	0	0	0	0	0.1115	0.3575	0.5134	0.0065	0	0	0.0055	0	0	0.0056
NP_Mrgpra3-NP_Mrgprd-NP_Nts:0.1:43	0	0.0045	0	0.0036	0.091	0.4549	0.4394	0	0	0	0	0	0	0.0067
NP_Mrgpra3-NP_Mrgprd-NP_Nts:0.1:44	0	0	0.0012	0	0.102	0.4298	0.4606	0	0	0	0	0.0064	0	0
NP_Mrgpra3-NP_Mrgprd-NP_Nts:0.1:45	0.0012	0.0011	0	0	0.1201	0.4544	0.4232	0	0	0	0	0	0	0
NP_Mrgpra3-NP_Mrgprd-NP_Nts:0.1:46	0.0108	0.0058	0	0	0.1021	0.3815	0.4689	0.0067	0.0042	0.0016	0.0029	0.0101	0	0.0056
NP_Mrgpra3-NP_Mrgprd-NP_Nts:0.1:47	0.0008	0.0001	0	0.0006	0.094	0.4242	0.4512	0	0.0008	0.0175	0	0	0.0108	0
NP_Mrgpra3-NP_Mrgprd-NP_Nts:0.1:48	0	0	0	0	0.0888	0.4349	0.4753	0	0	0	0	0	0.001	0
NP_Mrgpra3-NP_Mrgprd-NP_Nts:0.1:49	0	0	0	0.0025	0.1437	0.3692	0.4681	0.0066	0	0	0	0.006	0	0.004
NP_Mrgpra3-NP_Mrgprd-NP_Nts:0.1:50	0.0218	0.0004	0	0.0007	0.1085	0.4252	0.3901	0	0	0.0058	0	0	0.0306	0.017
NP_Mrgpra3-NP_Mrgprd-NP_Nts:0.1:51	0	0	0	0	0.065	0.4839	0.433	0	0	0	0.0045	0	0	0.0136
NP_Mrgpra3-NP_Mrgprd-NP_Nts:0.1:52	0	0	0	0	0.099	0.4014	0.4149	0	0.0449	0	0	0.0341	0	0.0057
NP_Mrgpra3-NP_Mrgprd-NP_Nts:0.1:53	0	0	0	0.0063	0.1013	0.4367	0.4435	0	0.0121	0	0	0	0	0
NP_Mrgpra3-NP_Mrgprd-NP_Nts:0.1:54	0.0034	0.0034	0.0009	0	0.0876	0.4508	0.4508	0	0	0	0	0	0.0031	0
NP_Mrgpra3-NP_Mrgprd-NP_Nts:0.1:55	0	0	0	0	0.0889	0.4424	0.4671	0	0	0	0	0	0	0.0016
NP_Mrgpra3-NP_Mrgprd-NP_Nts:0.1:56	0.0149	0	0	0	0.0898	0.3694	0.5087	0	0	0.0108	0	0	0	0.0063
NP_Mrgpra3-NP_Mrgprd-NP_Nts:0.1:57	0.0029	0	0	0	0.1022	0.4471	0.4432	0	0	0	0	0	0.0046	0
NP_Mrgpra3-NP_Mrgprd-NP_Nts:0.1:58	0	0	0	0	0.0857	0.3953	0.4822	0.0054	0	0.0053	0	0.0078	0.0183	0
NP_Mrgpra3-NP_Mrgprd-NP_Nts:0.1:59	0.0034	0	0.0045	0.0047	0.0899	0.4588	0.3964	0	0.0357	0	0	0	0.0066	0
NP_Mrgpra3-NP_Mrgprd-NP_Nts:0.1:60	0	0	0	0	0.1094	0.4199	0.4609	0	0	0	0	0	0.0098	0
NP_Mrgpra3-NP_Mrgprd-NP_Nts:0.1:61	0.0065	0	0	0	0.0834	0.4948	0.4131	0	0	0.0021	0	0	0	0
NP_Mrgpra3-NP_Mrgprd-NP_Nts:0.1:62	0.0014	0.0016	0	0	0.0843	0.4594	0.4432	0	0	0	0.0068	0	0.0032	0
NP_Mrgpra3-NP_Mrgprd-NP_Nts:0.1:63	0	0	0	0	0.097	0.4644	0.4337	0	0	0	0	0	0.0049	0
NP_Mrgpra3-NP_Mrgprd-NP_Nts:0.1:64	0	0.0122	0	0	0.0867	0.4454	0.4552	0	0	0	0	0	0	0.0005
NP_Mrgpra3-NP_Mrgprd-NP_Nts:0.1:65	0.0028	0	0	0	0.0794	0.5083	0.4095	0	0	0	0	0	0	0
NP_Mrgpra3-NP_Mrgprd-NP_Nts:0.1:66	0	0.0063	0	0	0.1034	0.3933	0.4695	0.0039	0	0	0.0057	0	0	0.0179
NP_Mrgpra3-NP_Mrgprd-NP_Nts:0.1:67	0.0044	0	0	0.0006	0.0676	0.4773	0.4497	0	0	0	0.0004	0	0	0
NP_Mrgpra3-NP_Mrgprd-NP_Nts:0.1:68	0	0	0	0	0.0817	0.4759	0.4424	0	0	0	0	0	0	0
NP_Mrgpra3-NP_Mrgprd-NP_Nts:0.1:69	0.0013	0	0	0	0.0665	0.4877	0.4371	0	0	0	0	0	0.0074	0
NP_Mrgpra3-NP_Mrgprd-NP_Nts:0.1:70	0.0005	0	0	0	0.1138	0.3894	0.4539	0	0.0133	0	0	0.0267	0.0023	0
NP_Mrgpra3-NP_Mrgprd-NP_Nts:0.1:71	0	0	0	0	0.0711	0.5347	0.3832	0	0	0	0	0	0.0109	0
NP_Mrgpra3-NP_Mrgprd-NP_Nts:0.1:72	0.0025	0	0	0	0.0895	0.4604	0.4328	0	0	0	0.0001	0	0	0.0148
NP_Mrgpra3-NP_Mrgprd-NP_Nts:0.1:73	0.0126	0	0	0	0.0922	0.4405	0.4484	0	0	0	0	0	0.0063	0
NP_Mrgpra3-NP_Mrgprd-NP_Nts:0.1:74	0	0	0	0	0.1065	0.4477	0.4438	0	0	0	0	0	0.002	0
NP_Mrgpra3-NP_Mrgprd-NP_Nts:0.1:75	0.0032	0	0.0012	0	0.0804	0.43	0.4366	0	0	0.025	0	0.0111	0.0124	0
NP_Mrgpra3-NP_Mrgprd-NP_Nts:0.1:76	0.0099	0	0	0	0.0784	0.4869	0.4243	0	0	0	0	0	0.0005	0
NP_Mrgpra3-NP_Mrgprd-NP_Nts:0.1:77	0	0	0	0	0.0729	0.4433	0.4732	0	0	0	0	0.0008	0.0098	0
NP_Mrgpra3-NP_Mrgprd-NP_Nts:0.1:78	0	0	0	0	0.0952	0.4415	0.4633	0	0	0	0	0	0	0
NP_Mrgpra3-NP_Mrgprd-NP_Nts:0.1:79	0.0008	0	0	0.0019	0.1223	0.4223	0.4528	0	0	0	0	0	0	0
NP_Mrgpra3-NP_Mrgprd-NP_Nts:0.1:80	0.0105	0	0	0	0.0991	0.455	0.4102	0	0	0.0192	0	0	0.0061	0
NP_Mrgpra3-NP_Mrgprd-NP_Nts:0.1:81	0.0015	0	0	0	0.1063	0.4377	0.4106	0.0074	0.0007	0	0.0022	0.0276	0.0052	0.0008
NP_Mrgpra3-NP_Mrgprd-NP_Nts:0.1:82	0	0	0	0	0.1023	0.4584	0.4349	0	0	0	0	0	0.0028	0.0016
NP_Mrgpra3-NP_Mrgprd-NP_Nts:0.1:83	0	0.0039	0	0	0.0998	0.3718	0.4715	0	0.0318	0.014	0.0024	0.0048	0	0
NP_Mrgpra3-NP_Mrgprd-NP_Nts:0.1:84	0.0077	0.0002	0	0.0023	0.0842	0.3192	0.4795	0.0001	0.0249	0.0194	0	0.0279	0.0087	0.0259
NP_Mrgpra3-NP_Mrgprd-NP_Nts:0.1:85	0	0	0	0.0022	0.0924	0.4334	0.464	0	0	0	0	0	0.0064	0.0016
NP_Mrgpra3-NP_Mrgprd-NP_Nts:0.1:86	0	0	0	0	0.0698	0.5241	0.3886	0	0	0.0031	0	0	0.0143	0
NP_Mrgpra3-NP_Mrgprd-NP_Nts:0.1:87	0.0018	0	0	0.0094	0.0787	0.4654	0.406	0.0016	0	0.0082	0	0.0063	0.0215	0.0012
NP_Mrgpra3-NP_Mrgprd-NP_Nts:0.1:88	0	0	0	0	0.0979	0.3811	0.4463	0	0.0604	0	0	0.0027	0	0.0116
NP_Mrgpra3-NP_Mrgprd-NP_Nts:0.1:89	0	0	0	0	0.0819	0.4672	0.4509	0	0	0	0	0	0	0
NP_Mrgpra3-NP_Mrgprd-NP_Nts:0.1:90	0	0	0	0	0.1169	0.4391	0.4382	0	0	0	0	0	0.0057	0
NP_Mrgpra3-NP_Mrgprd-NP_Nts:0.1:91	0	0	0	0	0.1069	0.4862	0.4008	0	0	0	0.0036	0	0	0.0024
NP_Mrgpra3-NP_Mrgprd-NP_Nts:0.1:92	0.004	0	0	0	0.0872	0.4737	0.4047	0	0.0252	0	0	0	0.0051	0
NP_Mrgpra3-NP_Mrgprd-NP_Nts:0.1:93	0	0.0082	0	0	0.0508	0.507	0.4143	0	0	0	0.0196	0	0	0
NP_Mrgpra3-NP_Mrgprd-NP_Nts:0.1:94	0.0082	0	0	0	0.0854	0.4768	0.4179	0	0.0024	0	0	0.0093	0	0
NP_Mrgpra3-NP_Mrgprd-NP_Nts:0.1:95	0.0001	0	0.0036	0	0.0912	0.4934	0.3733	0.0217	0.0109	0	0	0.0036	0.0015	0.0006
NP_Mrgpra3-NP_Mrgprd-NP_Nts:0.1:96	0	0	0.0037	0	0.1049	0.4068	0.4618	0	0.0176	0	0	0.0021	0.0032	0
NP_Mrgpra3-NP_Mrgprd-NP_Nts:0.1:97	0	0	0	0.0017	0.0943	0.4424	0.44	0.0198	0	0	0	0	0	0.0018
NP_Mrgpra3-NP_Mrgprd-NP_Nts:0.1:98	0	0	0	0	0.0904	0.408	0.4781	0	0.0232	0	0	0.0003	0	0
NP_Mrgpra3-NP_Mrgprd-NP_Nts:0.1:99	0.0055	0	0	0	0.0989	0.5147	0.381	0	0	0	0	0	0	0
NP_Mrgpra3-NP_Mrgprd-NP_Nts:0.1:100	0	0	0.0009	0	0.1074	0.4497	0.4164	0.0039	0	0.0059	0.0107	0.005	0.0001	0
NF_Calb1-NF_Pvalb-NF2_Ntrk2.Necab2:0.01:1	0	0.0088	0.5125	0.4734	0	0	0.0053	0	0	0	0	0	0	0
NF_Calb1-NF_Pvalb-NF2_Ntrk2.Necab2:0.01:2	0.0011	0	0.487	0.4433	0	0	0	0	0	0.0213	0	0.0317	0.0156	0
NF_Calb1-NF_Pvalb-NF2_Ntrk2.Necab2:0.01:3	0	0.0164	0.4991	0.4481	0	0	0.0002	0.0113	0	0	0	0.0162	0.0071	0.0017
NF_Calb1-NF_Pvalb-NF2_Ntrk2.Necab2:0.01:4	0.0012	0.0169	0.4957	0.486	0	0.0002	0	0	0	0	0	0	0	0
NF_Calb1-NF_Pvalb-NF2_Ntrk2.Necab2:0.01:5	0	0.0133	0.4751	0.5116	0	0	0	0	0	0	0	0	0	0
NF_Calb1-NF_Pvalb-NF2_Ntrk2.Necab2:0.01:6	0	0	0.5557	0.4384	0	0.0052	0.0007	0	0	0	0	0	0	0
NF_Calb1-NF_Pvalb-NF2_Ntrk2.Necab2:0.01:7	0.0028	0.0108	0.4163	0.5702	0	0	0	0	0	0	0	0	0	0
NF_Calb1-NF_Pvalb-NF2_Ntrk2.Necab2:0.01:8	0.0006	0	0.4374	0.5416	0	0	0	0	0	0	0	0.0197	0.0008	0
NF_Calb1-NF_Pvalb-NF2_Ntrk2.Necab2:0.01:9	0.0017	0	0.4438	0.5148	0	0.0037	0	0	0	0.0052	0.0035	0.007	0.0009	0.0193
NF_Calb1-NF_Pvalb-NF2_Ntrk2.Necab2:0.01:10	0	0.0232	0.4129	0.5638	0	0	0	0	0	0	0	0	0	0
NF_Calb1-NF_Pvalb-NF2_Ntrk2.Necab2:0.01:11	0	0	0.4975	0.491	0	0	0	0	0	0.0039	0	0	0.0076	0
NF_Calb1-NF_Pvalb-NF2_Ntrk2.Necab2:0.01:12	0	0.0194	0.4985	0.4703	0	0	0	0	0	0	0.011	0	0.0008	0
NF_Calb1-NF_Pvalb-NF2_Ntrk2.Necab2:0.01:13	0	0.0181	0.4781	0.4854	0	0.0011	0	0	0	0	0	0	0	0.0173
NF_Calb1-NF_Pvalb-NF2_Ntrk2.Necab2:0.01:14	0.0031	0.077	0.4297	0.4903	0	0	0	0	0	0	0	0	0	0
NF_Calb1-NF_Pvalb-NF2_Ntrk2.Necab2:0.01:15	0	0.0015	0.5267	0.4455	0	0	0	0	0	0	0	0.0264	0	0
NF_Calb1-NF_Pvalb-NF2_Ntrk2.Necab2:0.01:16	0.0014	0.0411	0.4948	0.4564	0	0	0	0	0	0	0	0.0063	0	0
NF_Calb1-NF_Pvalb-NF2_Ntrk2.Necab2:0.01:17	0	0.0135	0.494	0.4924	0	0	0	0	0	0	0	0	0	0
NF_Calb1-NF_Pvalb-NF2_Ntrk2.Necab2:0.01:18	0	0.0455	0.4061	0.5227	0	0	0.0106	0	0	0	0.004	0.0085	0.0024	0.0002
NF_Calb1-NF_Pvalb-NF2_Ntrk2.Necab2:0.01:19	0	0	0.4255	0.5666	0	0.0079	0	0	0	0	0	0	0	0
NF_Calb1-NF_Pvalb-NF2_Ntrk2.Necab2:0.01:20	0	0.0212	0.5176	0.4447	0	0.012	0	0	0	0	0	0	0	0.0044
NF_Calb1-NF_Pvalb-NF2_Ntrk2.Necab2:0.01:21	0	0	0.4966	0.4967	0.0011	0	0	0.0018	0	0	0	0	0.0038	0
NF_Calb1-NF_Pvalb-NF2_Ntrk2.Necab2:0.01:22	0	0	0.5576	0.4424	0	0	0	0	0	0	0	0	0	0
NF_Calb1-NF_Pvalb-NF2_Ntrk2.Necab2:0.01:23	0	0	0.511	0.489	0	0	0	0	0	0	0	0	0	0
NF_Calb1-NF_Pvalb-NF2_Ntrk2.Necab2:0.01:24	0	0	0.4297	0.5448	0	0	0	0	0	0	0	0.0003	0	0.0252
NF_Calb1-NF_Pvalb-NF2_Ntrk2.Necab2:0.01:25	0	0.0095	0.5318	0.4566	0	0	0	0	0	0	0	0	0.0021	0
NF_Calb1-NF_Pvalb-NF2_Ntrk2.Necab2:0.01:26	0.0027	0	0.4315	0.5397	0	0	0	0	0	0	0	0.0135	0.0126	0
NF_Calb1-NF_Pvalb-NF2_Ntrk2.Necab2:0.01:27	0	0	0.5503	0.4497	0	0	0	0	0	0	0	0	0	0
NF_Calb1-NF_Pvalb-NF2_Ntrk2.Necab2:0.01:28	0	0.0649	0.5207	0.4086	0.0026	0	0	0.0032	0	0	0	0	0	0
NF_Calb1-NF_Pvalb-NF2_Ntrk2.Necab2:0.01:29	0	0.0002	0.5071	0.4688	0	0	0.0046	0	0.0058	0.0025	0	0.0067	0.0042	0
NF_Calb1-NF_Pvalb-NF2_Ntrk2.Necab2:0.01:30	0	0	0.488	0.4625	0	0.0047	0	0.0039	0	0.0113	0	0.0146	0.0109	0.0043
NF_Calb1-NF_Pvalb-NF2_Ntrk2.Necab2:0.01:31	0	0.0248	0.4642	0.507	0	0	0	0	0	0	0	0	0	0.004
NF_Calb1-NF_Pvalb-NF2_Ntrk2.Necab2:0.01:32	0	0	0.5317	0.4683	0	0	0	0	0	0	0	0	0	0
NF_Calb1-NF_Pvalb-NF2_Ntrk2.Necab2:0.01:33	0.0001	0.0719	0.4948	0.4299	0	0	0	0	0	0	0	0	0.0034	0
NF_Calb1-NF_Pvalb-NF2_Ntrk2.Necab2:0.01:34	0	0	0.4525	0.5452	0.0023	0	0	0	0	0	0	0	0	0
NF_Calb1-NF_Pvalb-NF2_Ntrk2.Necab2:0.01:35	0	0	0.5005	0.4664	0.0048	0	0.0017	0.0041	0	0	0	0.017	0.0056	0
NF_Calb1-NF_Pvalb-NF2_Ntrk2.Necab2:0.01:36	0.0055	0	0.4811	0.4887	0	0	0.0018	0.0042	0	0	0.0046	0	0	0.0142
NF_Calb1-NF_Pvalb-NF2_Ntrk2.Necab2:0.01:37	0	0.0681	0.4279	0.504	0	0	0	0	0	0	0	0	0	0
NF_Calb1-NF_Pvalb-NF2_Ntrk2.Necab2:0.01:38	0	0	0.4837	0.4898	0	0.0037	0.0008	0.019	0	0.0008	0	0.0023	0	0
NF_Calb1-NF_Pvalb-NF2_Ntrk2.Necab2:0.01:39	0	0	0.5042	0.4414	0	0	0.0032	0	0	0.0136	0	0.0232	0	0.0144
NF_Calb1-NF_Pvalb-NF2_Ntrk2.Necab2:0.01:40	0	0	0.5064	0.4587	0.0026	0	0.0065	0.0066	0	0	0	0	0	0.0191
NF_Calb1-NF_Pvalb-NF2_Ntrk2.Necab2:0.01:41	0.0033	0	0.4446	0.5155	0.0042	0	0.0008	0	0	0.0023	0	0.0273	0.002	0
NF_Calb1-NF_Pvalb-NF2_Ntrk2.Necab2:0.01:42	0	0.0139	0.5129	0.4712	0	0	0	0	0	0	0	0	0.0019	0
NF_Calb1-NF_Pvalb-NF2_Ntrk2.Necab2:0.01:43	0	0.0119	0.4051	0.5829	0	0	0	0	0	0	0	0	0	0
NF_Calb1-NF_Pvalb-NF2_Ntrk2.Necab2:0.01:44	0	0.0396	0.4616	0.4987	0	0	0	0	0	0	0	0	0	0
NF_Calb1-NF_Pvalb-NF2_Ntrk2.Necab2:0.01:45	0	0.0124	0.5023	0.4743	0	0.0032	0	0	0	0	0	0	0	0.0079
NF_Calb1-NF_Pvalb-NF2_Ntrk2.Necab2:0.01:46	0	0.002	0.3962	0.598	0	0	0.0038	0	0	0	0	0	0	0
NF_Calb1-NF_Pvalb-NF2_Ntrk2.Necab2:0.01:47	0	0.0363	0.4948	0.4681	0	0	0	0	0.0009	0	0	0	0	0
NF_Calb1-NF_Pvalb-NF2_Ntrk2.Necab2:0.01:48	0	0.0612	0.4042	0.5345	0	0	0	0	0	0	0	0	0	0
NF_Calb1-NF_Pvalb-NF2_Ntrk2.Necab2:0.01:49	0	0	0.4676	0.5081	0.0094	0	0	0	0	0	0	0.0105	0.0045	0
NF_Calb1-NF_Pvalb-NF2_Ntrk2.Necab2:0.01:50	0.0103	0.0103	0.4873	0.4367	0	0	0	0.0103	0	0	0	0.0427	0.0023	0
NF_Calb1-NF_Pvalb-NF2_Ntrk2.Necab2:0.01:51	0	0	0.4893	0.4094	0	0	0.0147	0	0	0.0216	0	0.052	0.013	0
NF_Calb1-NF_Pvalb-NF2_Ntrk2.Necab2:0.01:52	0	0.0955	0.3651	0.4739	0	0	0	0.0023	0.006	0	0.0026	0.0126	0	0.042
NF_Calb1-NF_Pvalb-NF2_Ntrk2.Necab2:0.01:53	0.0024	0	0.4662	0.5095	0	0.0039	0	0.0032	0	0.0001	0	0.0131	0.0016	0
NF_Calb1-NF_Pvalb-NF2_Ntrk2.Necab2:0.01:54	0	0	0.4734	0.4971	0	0	0	0	0	0.0072	0	0.0116	0.0023	0.0083
NF_Calb1-NF_Pvalb-NF2_Ntrk2.Necab2:0.01:55	0	0.0475	0.3754	0.5626	0	0	0.0013	0.0007	0.0081	0	0.0018	0	0	0.0025
NF_Calb1-NF_Pvalb-NF2_Ntrk2.Necab2:0.01:56	0.0048	0.0786	0.4454	0.4249	0	0	0	0	0	0	0	0.0463	0	0
NF_Calb1-NF_Pvalb-NF2_Ntrk2.Necab2:0.01:57	0	0.067	0.4792	0.4494	0	0	0	0	0	0	0.0043	0	0	0
NF_Calb1-NF_Pvalb-NF2_Ntrk2.Necab2:0.01:58	0	0.0716	0.4546	0.4467	0	0	0	0	0	0	0	0.0142	0	0.0129
NF_Calb1-NF_Pvalb-NF2_Ntrk2.Necab2:0.01:59	0	0.0797	0.4338	0.4357	0	0	0.0039	0	0	0	0	0.0466	0	0.0004
NF_Calb1-NF_Pvalb-NF2_Ntrk2.Necab2:0.01:60	0	0	0.4683	0.502	0	0	0	0	0	0.0018	0	0.0278	0	0
NF_Calb1-NF_Pvalb-NF2_Ntrk2.Necab2:0.01:61	0.0034	0.0037	0.5113	0.4696	0	0	0	0	0	0	0	0.0094	0.0026	0
NF_Calb1-NF_Pvalb-NF2_Ntrk2.Necab2:0.01:62	0.0018	0.0157	0.4836	0.4669	0	0	0.0168	0	0.0011	0	0.003	0.0071	0.0041	0
NF_Calb1-NF_Pvalb-NF2_Ntrk2.Necab2:0.01:63	0.0029	0	0.5006	0.4534	0	0	0	0.0028	0	0.0145	0	0.0258	0	0
NF_Calb1-NF_Pvalb-NF2_Ntrk2.Necab2:0.01:64	0	0.0889	0.4887	0.4224	0	0	0	0	0	0	0	0	0	0
NF_Calb1-NF_Pvalb-NF2_Ntrk2.Necab2:0.01:65	0.0059	0	0.471	0.4721	0	0	0.011	0	0	0.0023	0	0.0363	0.0014	0
NF_Calb1-NF_Pvalb-NF2_Ntrk2.Necab2:0.01:66	0	0.0675	0.4868	0.4356	0	0	0	0	0	0	0	0	0	0.0101
NF_Calb1-NF_Pvalb-NF2_Ntrk2.Necab2:0.01:67	0	0	0.4954	0.4639	0	0	0.005	0.001	0	0	0	0.0294	0.0054	0
NF_Calb1-NF_Pvalb-NF2_Ntrk2.Necab2:0.01:68	0	0.0585	0.4944	0.4421	0	0	0	0	0	0	0	0	0	0.0051
NF_Calb1-NF_Pvalb-NF2_Ntrk2.Necab2:0.01:69	0	0.0429	0.477	0.4506	0.0002	0	0.0002	0	0	0	0.015	0.0139	0	0.0002
NF_Calb1-NF_Pvalb-NF2_Ntrk2.Necab2:0.01:70	0	0	0.5481	0.4282	0	0	0.0053	0	0	0	0	0.0053	0	0.0131
NF_Calb1-NF_Pvalb-NF2_Ntrk2.Necab2:0.01:71	0	0.03	0.448	0.5221	0	0	0	0	0	0	0	0	0	0
NF_Calb1-NF_Pvalb-NF2_Ntrk2.Necab2:0.01:72	0	0.0609	0.3997	0.5395	0	0	0	0	0	0	0	0	0	0
NF_Calb1-NF_Pvalb-NF2_Ntrk2.Necab2:0.01:73	0.0027	0	0.4589	0.5162	0.0031	0.0092	0	0	0	0.0019	0	0	0.008	0
NF_Calb1-NF_Pvalb-NF2_Ntrk2.Necab2:0.01:74	0	0.0278	0.4841	0.4881	0	0	0	0	0	0	0	0	0	0
NF_Calb1-NF_Pvalb-NF2_Ntrk2.Necab2:0.01:75	0	0.0042	0.3643	0.6315	0	0	0	0	0	0	0	0	0	0
NF_Calb1-NF_Pvalb-NF2_Ntrk2.Necab2:0.01:76	0.0059	0	0.5244	0.4572	0	0	0	0	0	0.002	0	0.0106	0	0
NF_Calb1-NF_Pvalb-NF2_Ntrk2.Necab2:0.01:77	0	0.0145	0.5406	0.4376	0	0.0006	0	0.0032	0	0	0	0.0035	0	0
NF_Calb1-NF_Pvalb-NF2_Ntrk2.Necab2:0.01:78	0	0	0.5082	0.4918	0	0	0	0	0	0	0	0	0	0
NF_Calb1-NF_Pvalb-NF2_Ntrk2.Necab2:0.01:79	0	0	0.5457	0.4448	0	0.002	0	0	0	0	0	0	0.0075	0
NF_Calb1-NF_Pvalb-NF2_Ntrk2.Necab2:0.01:80	0.001	0	0.5272	0.4702	0	0.0015	0	0	0	0	0	0	0	0
NF_Calb1-NF_Pvalb-NF2_Ntrk2.Necab2:0.01:81	0	0.048	0.4152	0.5367	0	0	0	0	0	0	0	0	0	0
NF_Calb1-NF_Pvalb-NF2_Ntrk2.Necab2:0.01:82	0	0.0116	0.4399	0.5377	0	0	0.0108	0	0	0	0	0	0	0
NF_Calb1-NF_Pvalb-NF2_Ntrk2.Necab2:0.01:83	0	0.0082	0.5239	0.4477	0	0	0	0	0	0	0	0.0162	0.0041	0
NF_Calb1-NF_Pvalb-NF2_Ntrk2.Necab2:0.01:84	0	0.0744	0.427	0.4777	0	0	0	0	0	0	0	0	0	0.0208
NF_Calb1-NF_Pvalb-NF2_Ntrk2.Necab2:0.01:85	0.0038	0.0233	0.502	0.4086	0	0	0	0	0	0	0	0.0583	0.004	0
NF_Calb1-NF_Pvalb-NF2_Ntrk2.Necab2:0.01:86	0	0	0.5136	0.4864	0	0	0	0	0	0	0	0	0	0
NF_Calb1-NF_Pvalb-NF2_Ntrk2.Necab2:0.01:87	0	0	0.5111	0.4889	0	0	0	0	0	0	0	0	0	0
NF_Calb1-NF_Pvalb-NF2_Ntrk2.Necab2:0.01:88	0	0.0319	0.4809	0.4691	0	0	0	0	0	0	0	0.0172	0.0009	0
NF_Calb1-NF_Pvalb-NF2_Ntrk2.Necab2:0.01:89	0	0	0.5158	0.4758	0	0	0	0	0	0	0	0	0.0083	0
NF_Calb1-NF_Pvalb-NF2_Ntrk2.Necab2:0.01:90	0	0	0.4877	0.4704	0	0.0127	0.0114	0.006	0	0.0025	0	0.0059	0.0035	0
NF_Calb1-NF_Pvalb-NF2_Ntrk2.Necab2:0.01:91	0	0.0089	0.5016	0.4895	0	0	0	0	0	0	0	0	0	0
NF_Calb1-NF_Pvalb-NF2_Ntrk2.Necab2:0.01:92	0	0	0.4267	0.5733	0	0	0	0	0	0	0	0	0	0
NF_Calb1-NF_Pvalb-NF2_Ntrk2.Necab2:0.01:93	0	0	0.4883	0.5117	0	0	0	0	0	0	0	0	0	0
NF_Calb1-NF_Pvalb-NF2_Ntrk2.Necab2:0.01:94	0.0019	0	0.4869	0.487	0.0046	0	0	0	0	0	0.0195	0	0	0
NF_Calb1-NF_Pvalb-NF2_Ntrk2.Necab2:0.01:95	0	0.0274	0.5068	0.4608	0	0	0	0	0	0	0	0	0.005	0
NF_Calb1-NF_Pvalb-NF2_Ntrk2.Necab2:0.01:96	0	0	0.5639	0.4361	0	0	0	0	0	0	0	0	0	0
NF_Calb1-NF_Pvalb-NF2_Ntrk2.Necab2:0.01:97	0	0.0318	0.4131	0.5237	0	0	0	0	0	0	0	0	0	0.0314
NF_Calb1-NF_Pvalb-NF2_Ntrk2.Necab2:0.01:98	0	0.0369	0.4855	0.4618	0	0	0	0	0	0	0	0	0	0.0159
NF_Calb1-NF_Pvalb-NF2_Ntrk2.Necab2:0.01:99	0.0003	0	0.4887	0.511	0	0	0	0	0	0	0	0	0	0
NF_Calb1-NF_Pvalb-NF2_Ntrk2.Necab2:0.01:100	0	0	0.4967	0.4666	0	0	0	0	0	0.0092	0.0171	0	0	0.0104
NF_Calb1-NF_Pvalb-NF2_Ntrk2.Necab2:0.02:1	0	0.0173	0.5083	0.469	0	0	0.0055	0	0	0	0	0	0	0
NF_Calb1-NF_Pvalb-NF2_Ntrk2.Necab2:0.02:2	0.0012	0	0.4876	0.4429	0	0	0	0	0	0.0215	0	0.0311	0.0158	0
NF_Calb1-NF_Pvalb-NF2_Ntrk2.Necab2:0.02:3	0	0.0225	0.496	0.4449	0	0	0.0002	0.0114	0	0	0	0.0164	0.007	0.0015
NF_Calb1-NF_Pvalb-NF2_Ntrk2.Necab2:0.02:4	0.0012	0.0257	0.4904	0.4824	0	0.0004	0	0	0	0	0	0	0	0
NF_Calb1-NF_Pvalb-NF2_Ntrk2.Necab2:0.02:5	0	0.0229	0.4705	0.5066	0	0	0	0	0	0	0	0	0	0
NF_Calb1-NF_Pvalb-NF2_Ntrk2.Necab2:0.02:6	0	0	0.5566	0.4378	0	0.0054	0.0002	0	0	0	0	0	0	0
NF_Calb1-NF_Pvalb-NF2_Ntrk2.Necab2:0.02:7	0.0028	0.0226	0.4106	0.5639	0	0	0	0	0	0	0	0	0	0
NF_Calb1-NF_Pvalb-NF2_Ntrk2.Necab2:0.02:8	0.0007	0.0014	0.4398	0.5385	0	0	0	0	0	0	0	0.0189	0.0007	0
NF_Calb1-NF_Pvalb-NF2_Ntrk2.Necab2:0.02:9	0.0017	0.0065	0.4398	0.51	0	0.0036	0	0	0	0.0035	0.0074	0.0072	0.001	0.0194
NF_Calb1-NF_Pvalb-NF2_Ntrk2.Necab2:0.02:10	0	0.0394	0.405	0.5556	0	0	0	0	0	0	0	0	0	0
NF_Calb1-NF_Pvalb-NF2_Ntrk2.Necab2:0.02:11	0	0	0.4983	0.4902	0	0	0	0	0	0.0042	0	0	0.0074	0
NF_Calb1-NF_Pvalb-NF2_Ntrk2.Necab2:0.02:12	0	0.0292	0.4922	0.4651	0	0	0	0	0	0	0.0127	0	0.0008	0
NF_Calb1-NF_Pvalb-NF2_Ntrk2.Necab2:0.02:13	0	0.0278	0.4731	0.4811	0	0.0012	0	0	0	0	0	0	0	0.0169
NF_Calb1-NF_Pvalb-NF2_Ntrk2.Necab2:0.02:14	0.0031	0.0844	0.4262	0.4863	0	0	0	0	0	0	0	0	0	0
NF_Calb1-NF_Pvalb-NF2_Ntrk2.Necab2:0.02:15	0	0.0097	0.5227	0.4414	0	0	0	0	0	0	0	0.0262	0	0
NF_Calb1-NF_Pvalb-NF2_Ntrk2.Necab2:0.02:16	0.0014	0.05	0.4893	0.4525	0	0	0	0	0	0	0	0.0068	0	0
NF_Calb1-NF_Pvalb-NF2_Ntrk2.Necab2:0.02:17	0	0.0208	0.4913	0.488	0	0	0	0	0	0	0	0	0	0
NF_Calb1-NF_Pvalb-NF2_Ntrk2.Necab2:0.02:18	0	0.054	0.4035	0.5182	0	0	0.0104	0	0	0	0.003	0.0084	0.0024	0.0001
NF_Calb1-NF_Pvalb-NF2_Ntrk2.Necab2:0.02:19	0	0.0111	0.4201	0.561	0	0.0078	0	0	0	0	0	0	0	0
NF_Calb1-NF_Pvalb-NF2_Ntrk2.Necab2:0.02:20	0	0.0295	0.5131	0.441	0	0.012	0	0	0	0	0	0	0	0.0044
NF_Calb1-NF_Pvalb-NF2_Ntrk2.Necab2:0.02:21	0	0.0035	0.4956	0.4938	0.001	0	0	0.0021	0	0	0	0	0.004	0
NF_Calb1-NF_Pvalb-NF2_Ntrk2.Necab2:0.02:22	0	0	0.5589	0.4411	0	0	0	0	0	0	0	0	0	0
NF_Calb1-NF_Pvalb-NF2_Ntrk2.Necab2:0.02:23	0	0.0028	0.5103	0.4869	0	0	0	0	0	0	0	0	0	0
NF_Calb1-NF_Pvalb-NF2_Ntrk2.Necab2:0.02:24	0	0	0.4315	0.5427	0	0	0	0	0	0	0	0.0005	0	0.0253
NF_Calb1-NF_Pvalb-NF2_Ntrk2.Necab2:0.02:25	0	0.0193	0.5259	0.4523	0	0	0	0	0	0	0	0	0.0025	0
NF_Calb1-NF_Pvalb-NF2_Ntrk2.Necab2:0.02:26	0.0028	0	0.4328	0.5385	0	0	0	0	0	0	0	0.0133	0.0125	0
NF_Calb1-NF_Pvalb-NF2_Ntrk2.Necab2:0.02:27	0	0	0.5502	0.4498	0	0	0	0	0	0	0	0	0	0
NF_Calb1-NF_Pvalb-NF2_Ntrk2.Necab2:0.02:28	0	0.075	0.5159	0.4034	0.0026	0	0	0.0032	0	0	0	0	0	0
NF_Calb1-NF_Pvalb-NF2_Ntrk2.Necab2:0.02:29	0	0.0103	0.5014	0.4646	0	0	0.0047	0	0.0063	0.002	0	0.0067	0.004	0
NF_Calb1-NF_Pvalb-NF2_Ntrk2.Necab2:0.02:30	0	0.0075	0.4849	0.4583	0	0.0048	0	0.0038	0	0.0113	0	0.0145	0.0107	0.004
NF_Calb1-NF_Pvalb-NF2_Ntrk2.Necab2:0.02:31	0	0.0344	0.4605	0.5012	0	0	0	0	0	0	0	0	0	0.004
NF_Calb1-NF_Pvalb-NF2_Ntrk2.Necab2:0.02:32	0	0	0.5326	0.4674	0	0	0	0	0	0	0	0	0	0
NF_Calb1-NF_Pvalb-NF2_Ntrk2.Necab2:0.02:33	0.0001	0.0783	0.4917	0.4264	0	0	0	0	0	0	0	0	0.0035	0
NF_Calb1-NF_Pvalb-NF2_Ntrk2.Necab2:0.02:34	0	0	0.454	0.5433	0.0027	0	0	0	0	0	0	0	0	0
NF_Calb1-NF_Pvalb-NF2_Ntrk2.Necab2:0.02:35	0	0	0.5011	0.4655	0.005	0.0002	0.0011	0.0052	0	0	0	0.0163	0.0057	0
NF_Calb1-NF_Pvalb-NF2_Ntrk2.Necab2:0.02:36	0.0055	0.0033	0.4804	0.4858	0	0	0.0013	0.0037	0	0	0.0066	0	0	0.0134
NF_Calb1-NF_Pvalb-NF2_Ntrk2.Necab2:0.02:37	0	0.0792	0.4236	0.4972	0	0	0	0	0	0	0	0	0	0
NF_Calb1-NF_Pvalb-NF2_Ntrk2.Necab2:0.02:38	0	0.0021	0.4833	0.4882	0	0.004	0.0001	0.0204	0	0	0	0.0018	0	0
NF_Calb1-NF_Pvalb-NF2_Ntrk2.Necab2:0.02:39	0	0	0.5047	0.4414	0	0	0.0031	0	0	0.0136	0	0.0228	0	0.0144
NF_Calb1-NF_Pvalb-NF2_Ntrk2.Necab2:0.02:40	0	0	0.5084	0.4565	0.0025	0	0.0057	0.0074	0	0	0	0	0	0.0195
NF_Calb1-NF_Pvalb-NF2_Ntrk2.Necab2:0.02:41	0.0035	0	0.4461	0.514	0.0046	0	0.0001	0	0	0.0023	0	0.0274	0.0021	0
NF_Calb1-NF_Pvalb-NF2_Ntrk2.Necab2:0.02:42	0	0.0237	0.5076	0.4668	0	0	0	0	0	0	0	0	0.0019	0
NF_Calb1-NF_Pvalb-NF2_Ntrk2.Necab2:0.02:43	0	0.0242	0.3994	0.5764	0	0	0	0	0	0	0	0	0	0
NF_Calb1-NF_Pvalb-NF2_Ntrk2.Necab2:0.02:44	0	0.0487	0.4572	0.4941	0	0	0	0	0	0	0	0	0	0
NF_Calb1-NF_Pvalb-NF2_Ntrk2.Necab2:0.02:45	0	0.023	0.4966	0.4697	0	0.0032	0	0	0	0	0	0	0	0.0076
NF_Calb1-NF_Pvalb-NF2_Ntrk2.Necab2:0.02:46	0	0.0125	0.3926	0.5909	0	0	0.004	0	0	0	0	0	0	0
NF_Calb1-NF_Pvalb-NF2_Ntrk2.Necab2:0.02:47	0	0.0441	0.4908	0.4647	0	0	0	0	0.0004	0	0	0	0	0
NF_Calb1-NF_Pvalb-NF2_Ntrk2.Necab2:0.02:48	0	0.0707	0.4001	0.5292	0	0	0	0	0	0	0	0	0	0
NF_Calb1-NF_Pvalb-NF2_Ntrk2.Necab2:0.02:49	0	0	0.4685	0.5069	0.0098	0	0	0	0	0	0	0.0102	0.0047	0
NF_Calb1-NF_Pvalb-NF2_Ntrk2.Necab2:0.02:50	0.0103	0.0222	0.4818	0.4318	0	0	0	0.0102	0	0	0	0.0416	0.0022	0
NF_Calb1-NF_Pvalb-NF2_Ntrk2.Necab2:0.02:51	0	0	0.4906	0.4087	0	0	0.0145	0	0	0.0219	0	0.0514	0.0129	0
NF_Calb1-NF_Pvalb-NF2_Ntrk2.Necab2:0.02:52	0	0.1052	0.3635	0.468	0	0	0	0.0027	0.0067	0	0.0002	0.0124	0	0.0414
NF_Calb1-NF_Pvalb-NF2_Ntrk2.Necab2:0.02:53	0.0024	0	0.4672	0.5088	0	0.0037	0	0.0037	0	0	0	0.0126	0.0017	0
NF_Calb1-NF_Pvalb-NF2_Ntrk2.Necab2:0.02:54	0	0	0.4751	0.4963	0	0	0	0	0	0.0065	0	0.0113	0.0024	0.0084
NF_Calb1-NF_Pvalb-NF2_Ntrk2.Necab2:0.02:55	0	0.0573	0.371	0.5572	0	0	0.0013	0.0009	0.0081	0	0.0016	0	0	0.0026
NF_Calb1-NF_Pvalb-NF2_Ntrk2.Necab2:0.02:56	0.0049	0.086	0.4415	0.4214	0	0	0	0	0	0	0	0.0462	0	0
NF_Calb1-NF_Pvalb-NF2_Ntrk2.Necab2:0.02:57	0	0.0747	0.4766	0.4456	0	0	0	0	0	0	0.003	0	0	0
NF_Calb1-NF_Pvalb-NF2_Ntrk2.Necab2:0.02:58	0	0.0807	0.4509	0.4415	0	0	0	0	0	0	0	0.0142	0	0.0126
NF_Calb1-NF_Pvalb-NF2_Ntrk2.Necab2:0.02:59	0	0.0876	0.4309	0.4308	0	0	0.0039	0	0	0	0	0.0463	0	0.0004
NF_Calb1-NF_Pvalb-NF2_Ntrk2.Necab2:0.02:60	0	0.0047	0.4664	0.4997	0	0	0	0	0	0.002	0	0.0272	0	0
NF_Calb1-NF_Pvalb-NF2_Ntrk2.Necab2:0.02:61	0.0032	0.0132	0.5053	0.4665	0	0	0	0	0	0	0	0.0094	0.0024	0
NF_Calb1-NF_Pvalb-NF2_Ntrk2.Necab2:0.02:62	0.0017	0.0258	0.4787	0.4617	0	0	0.0165	0	0.0011	0	0.0036	0.0068	0.004	0
NF_Calb1-NF_Pvalb-NF2_Ntrk2.Necab2:0.02:63	0.003	0	0.5017	0.4533	0	0	0	0.0044	0	0.0127	0	0.0249	0	0
NF_Calb1-NF_Pvalb-NF2_Ntrk2.Necab2:0.02:64	0	0.0966	0.4847	0.4187	0	0	0	0	0	0	0	0	0	0
NF_Calb1-NF_Pvalb-NF2_Ntrk2.Necab2:0.02:65	0.0059	0	0.472	0.4716	0	0	0.0105	0	0	0.0032	0	0.0355	0.0014	0
NF_Calb1-NF_Pvalb-NF2_Ntrk2.Necab2:0.02:66	0	0.0735	0.4844	0.4322	0	0	0	0	0	0	0	0	0	0.0098
NF_Calb1-NF_Pvalb-NF2_Ntrk2.Necab2:0.02:67	0	0	0.4962	0.4636	0	0	0.0044	0.0018	0	0	0	0.0288	0.0051	0
NF_Calb1-NF_Pvalb-NF2_Ntrk2.Necab2:0.02:68	0	0.07	0.4887	0.4366	0	0	0	0	0	0	0	0	0	0.0047
NF_Calb1-NF_Pvalb-NF2_Ntrk2.Necab2:0.02:69	0	0.0535	0.4718	0.4446	0.0003	0	0.0002	0	0	0	0.0162	0.0134	0	0
NF_Calb1-NF_Pvalb-NF2_Ntrk2.Necab2:0.02:70	0	0	0.5496	0.427	0	0	0.0049	0	0	0	0.0002	0.0052	0	0.0132
NF_Calb1-NF_Pvalb-NF2_Ntrk2.Necab2:0.02:71	0	0.0377	0.4442	0.5182	0	0	0	0	0	0	0	0	0	0
NF_Calb1-NF_Pvalb-NF2_Ntrk2.Necab2:0.02:72	0	0.0704	0.3961	0.5334	0	0	0	0	0	0	0	0	0	0
NF_Calb1-NF_Pvalb-NF2_Ntrk2.Necab2:0.02:73	0.0028	0	0.4594	0.515	0.0035	0.0095	0	0	0	0.0017	0	0	0.0082	0
NF_Calb1-NF_Pvalb-NF2_Ntrk2.Necab2:0.02:74	0	0.0367	0.4804	0.4829	0	0	0	0	0	0	0	0	0	0
NF_Calb1-NF_Pvalb-NF2_Ntrk2.Necab2:0.02:75	0	0.0121	0.3613	0.6265	0	0	0	0	0	0	0	0	0	0
NF_Calb1-NF_Pvalb-NF2_Ntrk2.Necab2:0.02:76	0.006	0	0.5241	0.4569	0	0	0	0	0	0.0028	0	0.0102	0	0
NF_Calb1-NF_Pvalb-NF2_Ntrk2.Necab2:0.02:77	0	0.0251	0.5353	0.4326	0	0.0003	0	0.003	0	0	0	0.0037	0	0
NF_Calb1-NF_Pvalb-NF2_Ntrk2.Necab2:0.02:78	0	0	0.5087	0.4913	0	0	0	0	0	0	0	0	0	0
NF_Calb1-NF_Pvalb-NF2_Ntrk2.Necab2:0.02:79	0	0	0.5462	0.444	0	0.0023	0	0	0	0	0	0	0.0075	0
NF_Calb1-NF_Pvalb-NF2_Ntrk2.Necab2:0.02:80	0.0013	0	0.5282	0.4691	0	0.0015	0	0	0	0	0	0	0	0
NF_Calb1-NF_Pvalb-NF2_Ntrk2.Necab2:0.02:81	0	0.0571	0.4115	0.5314	0	0	0	0	0	0	0	0	0	0
NF_Calb1-NF_Pvalb-NF2_Ntrk2.Necab2:0.02:82	0	0.0203	0.4352	0.5334	0	0	0.011	0	0	0	0	0	0	0
NF_Calb1-NF_Pvalb-NF2_Ntrk2.Necab2:0.02:83	0	0.0148	0.5197	0.4451	0	0	0	0	0	0	0	0.0163	0.0041	0
NF_Calb1-NF_Pvalb-NF2_Ntrk2.Necab2:0.02:84	0	0.0838	0.4226	0.4726	0	0	0	0	0	0	0	0	0	0.0211
NF_Calb1-NF_Pvalb-NF2_Ntrk2.Necab2:0.02:85	0.0039	0.0303	0.4979	0.406	0	0	0	0	0	0	0	0.0578	0.0041	0
NF_Calb1-NF_Pvalb-NF2_Ntrk2.Necab2:0.02:86	0	0	0.5138	0.4862	0	0	0	0	0	0	0	0	0	0
NF_Calb1-NF_Pvalb-NF2_Ntrk2.Necab2:0.02:87	0	0	0.5123	0.4877	0	0	0	0	0	0	0	0	0	0
NF_Calb1-NF_Pvalb-NF2_Ntrk2.Necab2:0.02:88	0	0.0443	0.4746	0.4632	0	0	0	0	0	0	0	0.0169	0.001	0
NF_Calb1-NF_Pvalb-NF2_Ntrk2.Necab2:0.02:89	0	0	0.5168	0.4748	0	0	0	0	0	0	0	0	0.0085	0
NF_Calb1-NF_Pvalb-NF2_Ntrk2.Necab2:0.02:90	0	0	0.4881	0.4698	0	0.013	0.0109	0.0066	0	0.0022	0	0.0057	0.0037	0
NF_Calb1-NF_Pvalb-NF2_Ntrk2.Necab2:0.02:91	0	0.0204	0.496	0.4837	0	0	0	0	0	0	0	0	0	0
NF_Calb1-NF_Pvalb-NF2_Ntrk2.Necab2:0.02:92	0	0	0.4291	0.5709	0	0	0	0	0	0	0	0	0	0
NF_Calb1-NF_Pvalb-NF2_Ntrk2.Necab2:0.02:93	0	0	0.4897	0.5103	0	0	0	0	0	0	0	0	0	0
NF_Calb1-NF_Pvalb-NF2_Ntrk2.Necab2:0.02:94	0.0019	0.01	0.4813	0.4818	0.0044	0	0	0	0	0	0.0207	0	0	0
NF_Calb1-NF_Pvalb-NF2_Ntrk2.Necab2:0.02:95	0	0.0372	0.5017	0.456	0	0	0	0	0	0	0	0	0.0051	0
NF_Calb1-NF_Pvalb-NF2_Ntrk2.Necab2:0.02:96	0	0	0.564	0.436	0	0	0	0	0	0	0	0	0	0
NF_Calb1-NF_Pvalb-NF2_Ntrk2.Necab2:0.02:97	0	0.0416	0.4095	0.5179	0	0	0	0	0	0	0	0	0	0.0311
NF_Calb1-NF_Pvalb-NF2_Ntrk2.Necab2:0.02:98	0	0.0449	0.4821	0.4571	0	0	0	0	0	0	0	0	0	0.0159
NF_Calb1-NF_Pvalb-NF2_Ntrk2.Necab2:0.02:99	0.0006	0	0.4903	0.5091	0	0	0	0	0	0	0	0	0	0
NF_Calb1-NF_Pvalb-NF2_Ntrk2.Necab2:0.02:100	0	0.0083	0.4931	0.4615	0	0	0	0	0	0.0081	0.0189	0	0	0.01
NF_Calb1-NF_Pvalb-NF2_Ntrk2.Necab2:0.03:1	0	0.0258	0.5041	0.4644	0	0	0.0057	0	0	0	0	0	0	0
NF_Calb1-NF_Pvalb-NF2_Ntrk2.Necab2:0.03:2	0.0012	0.009	0.4829	0.439	0	0	0	0	0	0.0215	0	0.0304	0.016	0
NF_Calb1-NF_Pvalb-NF2_Ntrk2.Necab2:0.03:3	0	0.0287	0.493	0.4417	0	0	0.0002	0.0115	0	0	0	0.0166	0.007	0.0013
NF_Calb1-NF_Pvalb-NF2_Ntrk2.Necab2:0.03:4	0.0012	0.0344	0.485	0.4788	0	0.0005	0	0	0	0	0	0	0	0
NF_Calb1-NF_Pvalb-NF2_Ntrk2.Necab2:0.03:5	0	0.0325	0.4659	0.5016	0	0	0	0	0	0	0	0	0	0
NF_Calb1-NF_Pvalb-NF2_Ntrk2.Necab2:0.03:6	0	0.0025	0.5559	0.4361	0	0.0055	0	0	0	0	0	0	0	0
NF_Calb1-NF_Pvalb-NF2_Ntrk2.Necab2:0.03:7	0.0028	0.0341	0.4051	0.5575	0	0	0	0	0	0	0.0005	0	0	0
NF_Calb1-NF_Pvalb-NF2_Ntrk2.Necab2:0.03:8	0.0007	0.0101	0.438	0.5326	0	0	0	0	0	0	0	0.0181	0.0005	0
NF_Calb1-NF_Pvalb-NF2_Ntrk2.Necab2:0.03:9	0.0016	0.0151	0.4347	0.5046	0	0.0036	0	0	0	0.0024	0.0102	0.0073	0.0012	0.0195
NF_Calb1-NF_Pvalb-NF2_Ntrk2.Necab2:0.03:10	0	0.0554	0.3972	0.5474	0	0	0	0	0	0	0	0	0	0
NF_Calb1-NF_Pvalb-NF2_Ntrk2.Necab2:0.03:11	0	0.0045	0.4964	0.4875	0	0	0	0	0	0.0044	0	0	0.0071	0
NF_Calb1-NF_Pvalb-NF2_Ntrk2.Necab2:0.03:12	0	0.0391	0.4859	0.4599	0	0	0	0	0	0	0.0143	0	0.0008	0
NF_Calb1-NF_Pvalb-NF2_Ntrk2.Necab2:0.03:13	0	0.0374	0.468	0.4768	0	0.0013	0	0	0	0	0	0	0	0.0165
NF_Calb1-NF_Pvalb-NF2_Ntrk2.Necab2:0.03:14	0.0032	0.0919	0.4227	0.4822	0	0	0	0	0	0	0	0	0	0
NF_Calb1-NF_Pvalb-NF2_Ntrk2.Necab2:0.03:15	0	0.018	0.5187	0.4372	0	0	0	0	0	0	0	0.0261	0	0
NF_Calb1-NF_Pvalb-NF2_Ntrk2.Necab2:0.03:16	0.0014	0.0588	0.4839	0.4487	0	0	0	0	0	0	0	0.0073	0	0
NF_Calb1-NF_Pvalb-NF2_Ntrk2.Necab2:0.03:17	0	0.028	0.4885	0.4835	0	0	0	0	0	0	0	0	0	0
NF_Calb1-NF_Pvalb-NF2_Ntrk2.Necab2:0.03:18	0	0.0625	0.4008	0.5136	0	0	0.0103	0	0	0	0.0021	0.0083	0.0025	0.0001
NF_Calb1-NF_Pvalb-NF2_Ntrk2.Necab2:0.03:19	0	0.0234	0.4141	0.5549	0	0.0076	0	0	0	0	0	0	0	0
NF_Calb1-NF_Pvalb-NF2_Ntrk2.Necab2:0.03:20	0	0.0377	0.5085	0.4373	0	0.012	0	0	0	0	0	0	0	0.0044
NF_Calb1-NF_Pvalb-NF2_Ntrk2.Necab2:0.03:21	0	0.0118	0.4919	0.4891	0.0009	0	0	0.0022	0	0	0	0	0.0041	0
NF_Calb1-NF_Pvalb-NF2_Ntrk2.Necab2:0.03:22	0	0.0037	0.558	0.4383	0	0	0	0	0	0	0	0	0	0
NF_Calb1-NF_Pvalb-NF2_Ntrk2.Necab2:0.03:23	0	0.0133	0.5049	0.4818	0	0	0	0	0	0	0	0	0	0
NF_Calb1-NF_Pvalb-NF2_Ntrk2.Necab2:0.03:24	0	0.0003	0.433	0.5404	0.0004	0	0	0	0	0	0	0.0005	0	0.0253
NF_Calb1-NF_Pvalb-NF2_Ntrk2.Necab2:0.03:25	0	0.0291	0.5201	0.4479	0	0	0	0	0	0	0	0	0.0029	0
NF_Calb1-NF_Pvalb-NF2_Ntrk2.Necab2:0.03:26	0.0028	0	0.4342	0.5373	0	0	0	0	0	0.0005	0	0.0128	0.0124	0
NF_Calb1-NF_Pvalb-NF2_Ntrk2.Necab2:0.03:27	0	0	0.5501	0.4499	0	0	0	0	0	0	0	0	0	0
NF_Calb1-NF_Pvalb-NF2_Ntrk2.Necab2:0.03:28	0	0.085	0.5111	0.3981	0.0026	0	0	0.0032	0	0	0	0	0	0
NF_Calb1-NF_Pvalb-NF2_Ntrk2.Necab2:0.03:29	0	0.0204	0.4956	0.4603	0	0	0.0049	0	0.0069	0.0016	0	0.0066	0.0038	0
NF_Calb1-NF_Pvalb-NF2_Ntrk2.Necab2:0.03:30	0	0.0165	0.481	0.4536	0	0.0049	0	0.0035	0	0.0116	0	0.0145	0.0106	0.0038
NF_Calb1-NF_Pvalb-NF2_Ntrk2.Necab2:0.03:31	0	0.0439	0.4568	0.4954	0	0	0	0	0	0	0	0	0	0.004
NF_Calb1-NF_Pvalb-NF2_Ntrk2.Necab2:0.03:32	0	0	0.5335	0.4665	0	0	0	0	0	0	0	0	0	0
NF_Calb1-NF_Pvalb-NF2_Ntrk2.Necab2:0.03:33	0.0001	0.0848	0.4885	0.4229	0	0	0	0	0	0	0	0	0.0036	0
NF_Calb1-NF_Pvalb-NF2_Ntrk2.Necab2:0.03:34	0	0	0.4554	0.5414	0.0032	0	0	0	0	0	0	0	0	0
NF_Calb1-NF_Pvalb-NF2_Ntrk2.Necab2:0.03:35	0	0	0.5017	0.4645	0.0052	0.0005	0.0005	0.0063	0	0	0	0.0156	0.0057	0
NF_Calb1-NF_Pvalb-NF2_Ntrk2.Necab2:0.03:36	0.0055	0.0127	0.4768	0.4815	0	0	0.0014	0.0041	0	0	0.0053	0	0	0.0126
NF_Calb1-NF_Pvalb-NF2_Ntrk2.Necab2:0.03:37	0	0.0903	0.4193	0.4904	0	0	0	0	0	0	0	0	0	0
NF_Calb1-NF_Pvalb-NF2_Ntrk2.Necab2:0.03:38	0	0.0131	0.4776	0.4831	0	0.0041	0	0.0206	0	0	0	0.0016	0	0
NF_Calb1-NF_Pvalb-NF2_Ntrk2.Necab2:0.03:39	0	0	0.5053	0.4413	0	0	0.0029	0	0	0.0137	0	0.0224	0	0.0145
NF_Calb1-NF_Pvalb-NF2_Ntrk2.Necab2:0.03:40	0	0	0.5105	0.4543	0.0023	0	0.005	0.0081	0	0	0	0	0	0.0199
NF_Calb1-NF_Pvalb-NF2_Ntrk2.Necab2:0.03:41	0.0037	0	0.4473	0.5122	0.0046	0	0	0	0	0.0018	0.0006	0.0275	0.0022	0
NF_Calb1-NF_Pvalb-NF2_Ntrk2.Necab2:0.03:42	0	0.0335	0.5023	0.4624	0	0	0	0	0	0	0	0	0.0019	0
NF_Calb1-NF_Pvalb-NF2_Ntrk2.Necab2:0.03:43	0	0.0364	0.3936	0.5699	0	0	0	0	0	0	0	0	0	0
NF_Calb1-NF_Pvalb-NF2_Ntrk2.Necab2:0.03:44	0	0.0578	0.4528	0.4894	0	0	0	0	0	0	0	0	0	0
NF_Calb1-NF_Pvalb-NF2_Ntrk2.Necab2:0.03:45	0	0.0336	0.4909	0.4651	0	0.0032	0	0	0	0	0	0	0	0.0073
NF_Calb1-NF_Pvalb-NF2_Ntrk2.Necab2:0.03:46	0	0.0229	0.389	0.5839	0	0	0.0042	0	0	0	0	0	0	0
NF_Calb1-NF_Pvalb-NF2_Ntrk2.Necab2:0.03:47	0	0.0518	0.4868	0.4614	0	0	0	0	0	0	0	0	0	0
NF_Calb1-NF_Pvalb-NF2_Ntrk2.Necab2:0.03:48	0	0.0802	0.396	0.5238	0	0	0	0	0	0	0	0	0	0
NF_Calb1-NF_Pvalb-NF2_Ntrk2.Necab2:0.03:49	0	0	0.4693	0.5057	0.01	0.0002	0	0	0	0	0	0.0099	0.0049	0
NF_Calb1-NF_Pvalb-NF2_Ntrk2.Necab2:0.03:50	0.0102	0.0341	0.4762	0.4268	0	0	0	0.0101	0	0	0	0.0405	0.0021	0
NF_Calb1-NF_Pvalb-NF2_Ntrk2.Necab2:0.03:51	0	0	0.4919	0.408	0	0	0.0142	0	0	0.0223	0	0.0508	0.0128	0
NF_Calb1-NF_Pvalb-NF2_Ntrk2.Necab2:0.03:52	0	0.1134	0.3623	0.4623	0	0	0	0.0027	0.0062	0	0	0.0124	0	0.0407
NF_Calb1-NF_Pvalb-NF2_Ntrk2.Necab2:0.03:53	0.0023	0	0.4682	0.5081	0	0.0035	0	0.0041	0	0	0	0.012	0.0018	0
NF_Calb1-NF_Pvalb-NF2_Ntrk2.Necab2:0.03:54	0	0.006	0.4733	0.4932	0	0	0	0	0	0.0058	0	0.0111	0.0023	0.0083
NF_Calb1-NF_Pvalb-NF2_Ntrk2.Necab2:0.03:55	0	0.067	0.3666	0.5518	0	0	0.0012	0.0012	0.0081	0	0.0015	0	0	0.0027
NF_Calb1-NF_Pvalb-NF2_Ntrk2.Necab2:0.03:56	0.005	0.0933	0.4377	0.4179	0	0	0	0	0	0	0	0.0462	0	0
NF_Calb1-NF_Pvalb-NF2_Ntrk2.Necab2:0.03:57	0	0.0824	0.474	0.4418	0	0	0	0	0	0	0.0017	0	0	0
NF_Calb1-NF_Pvalb-NF2_Ntrk2.Necab2:0.03:58	0	0.0899	0.4472	0.4364	0	0	0	0	0	0	0	0.0142	0	0.0123
NF_Calb1-NF_Pvalb-NF2_Ntrk2.Necab2:0.03:59	0	0.0955	0.4281	0.426	0	0	0.004	0	0	0	0	0.0461	0	0.0004
NF_Calb1-NF_Pvalb-NF2_Ntrk2.Necab2:0.03:60	0	0.0161	0.4606	0.4948	0	0	0	0	0	0.002	0	0.0265	0	0
NF_Calb1-NF_Pvalb-NF2_Ntrk2.Necab2:0.03:61	0.003	0.0227	0.4994	0.4634	0	0	0	0	0	0	0	0.0093	0.0022	0
NF_Calb1-NF_Pvalb-NF2_Ntrk2.Necab2:0.03:62	0.0017	0.036	0.4738	0.4565	0	0	0.0162	0	0.001	0	0.0042	0.0066	0.004	0
NF_Calb1-NF_Pvalb-NF2_Ntrk2.Necab2:0.03:63	0.0029	0.0098	0.4971	0.4493	0	0	0	0.0047	0	0.012	0	0.0242	0	0
NF_Calb1-NF_Pvalb-NF2_Ntrk2.Necab2:0.03:64	0	0.1043	0.4807	0.415	0	0	0	0	0	0	0	0	0	0
NF_Calb1-NF_Pvalb-NF2_Ntrk2.Necab2:0.03:65	0.006	0	0.4729	0.4711	0	0	0.0099	0	0	0.004	0	0.0346	0.0015	0
NF_Calb1-NF_Pvalb-NF2_Ntrk2.Necab2:0.03:66	0	0.0796	0.482	0.4288	0	0	0	0	0	0	0	0	0	0.0096
NF_Calb1-NF_Pvalb-NF2_Ntrk2.Necab2:0.03:67	0	0	0.497	0.4633	0	0	0.0039	0.0026	0	0	0	0.0283	0.0049	0
NF_Calb1-NF_Pvalb-NF2_Ntrk2.Necab2:0.03:68	0	0.0815	0.483	0.4312	0	0	0	0	0	0	0	0	0	0.0043
NF_Calb1-NF_Pvalb-NF2_Ntrk2.Necab2:0.03:69	0	0.064	0.4667	0.4385	0.0005	0	0.0002	0	0	0	0.0174	0.0128	0	0
NF_Calb1-NF_Pvalb-NF2_Ntrk2.Necab2:0.03:70	0	0.0042	0.5484	0.4237	0	0	0.0043	0	0	0	0.0016	0.0048	0	0.0129
NF_Calb1-NF_Pvalb-NF2_Ntrk2.Necab2:0.03:71	0	0.0454	0.4404	0.5142	0	0	0	0	0	0	0	0	0	0
NF_Calb1-NF_Pvalb-NF2_Ntrk2.Necab2:0.03:72	0	0.0799	0.3926	0.5274	0	0	0	0	0	0	0	0	0	0
NF_Calb1-NF_Pvalb-NF2_Ntrk2.Necab2:0.03:73	0.0028	0	0.4599	0.5138	0.0038	0.0097	0	0	0	0.0014	0	0	0.0083	0.0001
NF_Calb1-NF_Pvalb-NF2_Ntrk2.Necab2:0.03:74	0	0.0456	0.4768	0.4776	0	0	0	0	0	0	0	0	0	0
NF_Calb1-NF_Pvalb-NF2_Ntrk2.Necab2:0.03:75	0	0.02	0.3584	0.6216	0	0	0	0	0	0	0	0	0	0
NF_Calb1-NF_Pvalb-NF2_Ntrk2.Necab2:0.03:76	0.0061	0	0.5238	0.4566	0	0	0	0	0	0.0037	0	0.0098	0	0
NF_Calb1-NF_Pvalb-NF2_Ntrk2.Necab2:0.03:77	0	0.0356	0.53	0.4276	0	0.0001	0	0.0028	0	0	0	0.0039	0	0
NF_Calb1-NF_Pvalb-NF2_Ntrk2.Necab2:0.03:78	0	0	0.5091	0.4909	0	0	0	0	0	0	0	0	0	0
NF_Calb1-NF_Pvalb-NF2_Ntrk2.Necab2:0.03:79	0	0	0.5468	0.4431	0	0.0026	0	0	0	0	0	0	0.0075	0
NF_Calb1-NF_Pvalb-NF2_Ntrk2.Necab2:0.03:80	0.0015	0	0.5291	0.468	0	0.0014	0	0	0	0	0	0	0	0
NF_Calb1-NF_Pvalb-NF2_Ntrk2.Necab2:0.03:81	0	0.0662	0.4078	0.526	0	0	0	0	0	0	0	0	0	0
NF_Calb1-NF_Pvalb-NF2_Ntrk2.Necab2:0.03:82	0	0.0291	0.4306	0.5291	0	0	0.0113	0	0	0	0	0	0	0
NF_Calb1-NF_Pvalb-NF2_Ntrk2.Necab2:0.03:83	0	0.0215	0.5155	0.4426	0	0	0	0	0	0	0	0.0164	0.0041	0
NF_Calb1-NF_Pvalb-NF2_Ntrk2.Necab2:0.03:84	0	0.0931	0.4182	0.4674	0	0	0	0	0	0	0	0	0	0.0213
NF_Calb1-NF_Pvalb-NF2_Ntrk2.Necab2:0.03:85	0.0039	0.0373	0.4937	0.4033	0	0	0	0	0	0	0	0.0574	0.0043	0
NF_Calb1-NF_Pvalb-NF2_Ntrk2.Necab2:0.03:86	0	0.0033	0.5115	0.4842	0	0	0	0	0	0	0.001	0	0	0
NF_Calb1-NF_Pvalb-NF2_Ntrk2.Necab2:0.03:87	0	0	0.5136	0.4864	0	0	0	0	0	0	0	0	0	0
NF_Calb1-NF_Pvalb-NF2_Ntrk2.Necab2:0.03:88	0	0.0567	0.4683	0.4572	0	0	0	0	0	0	0	0.0167	0.0011	0
NF_Calb1-NF_Pvalb-NF2_Ntrk2.Necab2:0.03:89	0	0	0.5177	0.4737	0	0	0	0	0	0	0	0	0.0086	0
NF_Calb1-NF_Pvalb-NF2_Ntrk2.Necab2:0.03:90	0	0	0.4886	0.4691	0	0.0133	0.0103	0.0072	0	0.002	0	0.0056	0.0039	0
NF_Calb1-NF_Pvalb-NF2_Ntrk2.Necab2:0.03:91	0	0.0318	0.4904	0.4778	0	0	0	0	0	0	0	0	0	0
NF_Calb1-NF_Pvalb-NF2_Ntrk2.Necab2:0.03:92	0	0.004	0.429	0.567	0	0	0	0	0	0	0	0	0	0
NF_Calb1-NF_Pvalb-NF2_Ntrk2.Necab2:0.03:93	0	0	0.4911	0.5089	0	0	0	0	0	0	0	0	0	0
NF_Calb1-NF_Pvalb-NF2_Ntrk2.Necab2:0.03:94	0.0018	0.0203	0.4755	0.4766	0.0042	0	0	0	0	0	0.0216	0	0	0
NF_Calb1-NF_Pvalb-NF2_Ntrk2.Necab2:0.03:95	0	0.0471	0.4967	0.4511	0	0	0	0	0	0	0	0	0.0051	0
NF_Calb1-NF_Pvalb-NF2_Ntrk2.Necab2:0.03:96	0	0.0061	0.5606	0.4333	0	0	0	0	0	0	0	0	0	0
NF_Calb1-NF_Pvalb-NF2_Ntrk2.Necab2:0.03:97	0	0.0514	0.4058	0.5121	0	0	0	0	0	0	0	0	0	0.0307
NF_Calb1-NF_Pvalb-NF2_Ntrk2.Necab2:0.03:98	0	0.0529	0.4787	0.4525	0	0	0	0	0	0	0	0	0	0.0159
NF_Calb1-NF_Pvalb-NF2_Ntrk2.Necab2:0.03:99	0.0009	0	0.492	0.5071	0	0	0	0	0	0	0	0	0	0
NF_Calb1-NF_Pvalb-NF2_Ntrk2.Necab2:0.03:100	0	0.0192	0.4883	0.4557	0	0	0	0	0	0.0076	0.0195	0	0	0.0097
NF_Calb1-NF_Pvalb-NF2_Ntrk2.Necab2:0.04:1	0	0.0343	0.4999	0.4599	0	0	0.0058	0	0	0	0	0	0	0
NF_Calb1-NF_Pvalb-NF2_Ntrk2.Necab2:0.04:2	0.0012	0.0197	0.4773	0.4344	0	0	0	0	0	0.0216	0	0.0297	0.0162	0
NF_Calb1-NF_Pvalb-NF2_Ntrk2.Necab2:0.04:3	0	0.0349	0.4899	0.4384	0	0	0.0001	0.0117	0	0	0	0.0168	0.007	0.0011
NF_Calb1-NF_Pvalb-NF2_Ntrk2.Necab2:0.04:4	0.0012	0.0433	0.4797	0.4751	0	0.0007	0	0	0	0	0	0	0	0
NF_Calb1-NF_Pvalb-NF2_Ntrk2.Necab2:0.04:5	0	0.0421	0.4613	0.4967	0	0	0	0	0	0	0	0	0	0
NF_Calb1-NF_Pvalb-NF2_Ntrk2.Necab2:0.04:6	0	0.0133	0.5502	0.4311	0	0.0053	0	0	0	0	0	0	0	0
NF_Calb1-NF_Pvalb-NF2_Ntrk2.Necab2:0.04:7	0.0028	0.0454	0.3995	0.5511	0	0	0	0	0	0	0.0012	0	0	0
NF_Calb1-NF_Pvalb-NF2_Ntrk2.Necab2:0.04:8	0.0007	0.0188	0.4362	0.5267	0	0	0	0	0	0	0	0.0173	0.0003	0
NF_Calb1-NF_Pvalb-NF2_Ntrk2.Necab2:0.04:9	0.0015	0.0237	0.4296	0.4991	0	0.0036	0	0	0	0.0013	0.013	0.0074	0.0013	0.0196
NF_Calb1-NF_Pvalb-NF2_Ntrk2.Necab2:0.04:10	0	0.0714	0.3894	0.5393	0	0	0	0	0	0	0	0	0	0
NF_Calb1-NF_Pvalb-NF2_Ntrk2.Necab2:0.04:11	0	0.0159	0.4906	0.4823	0	0	0	0	0	0.0044	0	0	0.0068	0
NF_Calb1-NF_Pvalb-NF2_Ntrk2.Necab2:0.04:12	0	0.049	0.4796	0.4546	0	0	0	0	0	0	0.016	0	0.0008	0
NF_Calb1-NF_Pvalb-NF2_Ntrk2.Necab2:0.04:13	0	0.0471	0.463	0.4724	0	0.0014	0	0	0	0	0	0	0	0.0161
NF_Calb1-NF_Pvalb-NF2_Ntrk2.Necab2:0.04:14	0.0032	0.0993	0.4192	0.4782	0	0	0	0	0	0	0	0	0	0
NF_Calb1-NF_Pvalb-NF2_Ntrk2.Necab2:0.04:15	0	0.0263	0.5147	0.433	0	0	0	0	0	0	0	0.0259	0	0
NF_Calb1-NF_Pvalb-NF2_Ntrk2.Necab2:0.04:16	0.0013	0.0677	0.4784	0.4448	0	0	0	0	0	0	0	0.0077	0	0
NF_Calb1-NF_Pvalb-NF2_Ntrk2.Necab2:0.04:17	0	0.0352	0.4857	0.4791	0	0	0	0	0	0	0	0	0	0
NF_Calb1-NF_Pvalb-NF2_Ntrk2.Necab2:0.04:18	0	0.071	0.3982	0.5089	0	0	0.0101	0	0	0	0.0011	0.0082	0.0025	0
NF_Calb1-NF_Pvalb-NF2_Ntrk2.Necab2:0.04:19	0	0.0357	0.408	0.5488	0	0.0075	0	0	0	0	0	0	0	0
NF_Calb1-NF_Pvalb-NF2_Ntrk2.Necab2:0.04:20	0	0.046	0.504	0.4336	0	0.012	0	0	0	0	0	0	0	0.0044
NF_Calb1-NF_Pvalb-NF2_Ntrk2.Necab2:0.04:21	0	0.0202	0.4882	0.4844	0.0008	0	0	0.0022	0	0	0	0	0.0042	0
NF_Calb1-NF_Pvalb-NF2_Ntrk2.Necab2:0.04:22	0	0.014	0.5532	0.4328	0	0	0	0	0	0	0	0	0	0
NF_Calb1-NF_Pvalb-NF2_Ntrk2.Necab2:0.04:23	0	0.0238	0.4996	0.4766	0	0	0	0	0	0	0	0	0	0
NF_Calb1-NF_Pvalb-NF2_Ntrk2.Necab2:0.04:24	0	0.0159	0.4254	0.5326	0.0005	0	0	0	0	0	0	0.0007	0	0.0249
NF_Calb1-NF_Pvalb-NF2_Ntrk2.Necab2:0.04:25	0	0.0389	0.5142	0.4436	0	0	0	0	0	0	0	0	0.0033	0
NF_Calb1-NF_Pvalb-NF2_Ntrk2.Necab2:0.04:26	0.0029	0	0.4355	0.5361	0	0	0	0	0	0.001	0	0.0122	0.0124	0
NF_Calb1-NF_Pvalb-NF2_Ntrk2.Necab2:0.04:27	0	0	0.55	0.45	0	0	0	0	0	0	0	0	0	0
NF_Calb1-NF_Pvalb-NF2_Ntrk2.Necab2:0.04:28	0	0.095	0.5064	0.3929	0.0026	0	0	0.0031	0	0	0	0	0	0
NF_Calb1-NF_Pvalb-NF2_Ntrk2.Necab2:0.04:29	0	0.0305	0.4898	0.456	0	0	0.005	0	0.0074	0.0011	0	0.0066	0.0036	0
NF_Calb1-NF_Pvalb-NF2_Ntrk2.Necab2:0.04:30	0	0.0255	0.4771	0.4489	0	0.005	0	0.0031	0	0.0119	0	0.0144	0.0104	0.0035
NF_Calb1-NF_Pvalb-NF2_Ntrk2.Necab2:0.04:31	0	0.0534	0.4531	0.4896	0	0	0	0	0	0	0	0	0	0.004
NF_Calb1-NF_Pvalb-NF2_Ntrk2.Necab2:0.04:32	0	0	0.5343	0.4657	0	0	0	0	0	0	0	0	0	0
NF_Calb1-NF_Pvalb-NF2_Ntrk2.Necab2:0.04:33	0.0002	0.0913	0.4854	0.4194	0	0	0	0	0	0	0	0	0.0038	0
NF_Calb1-NF_Pvalb-NF2_Ntrk2.Necab2:0.04:34	0	0	0.4568	0.5395	0.0035	0.0002	0	0	0	0	0	0	0	0
NF_Calb1-NF_Pvalb-NF2_Ntrk2.Necab2:0.04:35	0	0	0.5023	0.4636	0.0053	0.0008	0	0.0074	0	0	0	0.0148	0.0058	0
NF_Calb1-NF_Pvalb-NF2_Ntrk2.Necab2:0.04:36	0.0055	0.0221	0.4732	0.4771	0	0	0.0015	0.0045	0	0	0.0041	0	0	0.0119
NF_Calb1-NF_Pvalb-NF2_Ntrk2.Necab2:0.04:37	0	0.1014	0.415	0.4837	0	0	0	0	0	0	0	0	0	0
NF_Calb1-NF_Pvalb-NF2_Ntrk2.Necab2:0.04:38	0	0.0241	0.4717	0.478	0	0.0041	0	0.0207	0	0	0	0.0013	0	0
NF_Calb1-NF_Pvalb-NF2_Ntrk2.Necab2:0.04:39	0	0.0055	0.5025	0.4392	0	0	0.0029	0	0	0.0136	0	0.022	0	0.0143
NF_Calb1-NF_Pvalb-NF2_Ntrk2.Necab2:0.04:40	0	0.009	0.5072	0.4487	0.0019	0	0.0049	0.0082	0	0	0	0	0	0.0201
NF_Calb1-NF_Pvalb-NF2_Ntrk2.Necab2:0.04:41	0.0038	0	0.4476	0.5093	0.0037	0	0	0	0	0	0.0056	0.0277	0.0022	0
NF_Calb1-NF_Pvalb-NF2_Ntrk2.Necab2:0.04:42	0	0.0432	0.4969	0.4579	0	0	0	0	0	0	0	0	0.0019	0
NF_Calb1-NF_Pvalb-NF2_Ntrk2.Necab2:0.04:43	0	0.0486	0.3879	0.5635	0	0	0	0	0	0	0	0	0	0
NF_Calb1-NF_Pvalb-NF2_Ntrk2.Necab2:0.04:44	0	0.0669	0.4484	0.4847	0	0	0	0	0	0	0	0	0	0
NF_Calb1-NF_Pvalb-NF2_Ntrk2.Necab2:0.04:45	0	0.0442	0.4852	0.4605	0	0.0032	0	0	0	0	0	0	0	0.007
NF_Calb1-NF_Pvalb-NF2_Ntrk2.Necab2:0.04:46	0	0.0334	0.3854	0.5769	0	0	0.0044	0	0	0	0	0	0	0
NF_Calb1-NF_Pvalb-NF2_Ntrk2.Necab2:0.04:47	0	0.0596	0.4826	0.4578	0	0	0	0	0	0	0	0	0	0
NF_Calb1-NF_Pvalb-NF2_Ntrk2.Necab2:0.04:48	0	0.0897	0.3918	0.5185	0	0	0	0	0	0	0	0	0	0
NF_Calb1-NF_Pvalb-NF2_Ntrk2.Necab2:0.04:49	0	0.0061	0.4665	0.5022	0.0102	0.0003	0	0	0	0	0	0.0096	0.0051	0
NF_Calb1-NF_Pvalb-NF2_Ntrk2.Necab2:0.04:50	0.0101	0.046	0.4706	0.4218	0	0	0	0.0101	0	0	0	0.0393	0.002	0
NF_Calb1-NF_Pvalb-NF2_Ntrk2.Necab2:0.04:51	0	0	0.4932	0.4074	0	0	0.014	0	0	0.0226	0	0.0501	0.0126	0
NF_Calb1-NF_Pvalb-NF2_Ntrk2.Necab2:0.04:52	0	0.1214	0.3612	0.4566	0	0	0	0.0027	0.0057	0	0	0.0125	0	0.0401
NF_Calb1-NF_Pvalb-NF2_Ntrk2.Necab2:0.04:53	0.0023	0	0.4692	0.5074	0	0.0033	0	0.0045	0	0	0	0.0115	0.0018	0
NF_Calb1-NF_Pvalb-NF2_Ntrk2.Necab2:0.04:54	0	0.0146	0.47	0.4892	0	0	0	0	0	0.0051	0	0.0109	0.0022	0.0082
NF_Calb1-NF_Pvalb-NF2_Ntrk2.Necab2:0.04:55	0	0.0768	0.3623	0.5463	0	0	0.0011	0.0014	0.008	0	0.0013	0	0	0.0028
NF_Calb1-NF_Pvalb-NF2_Ntrk2.Necab2:0.04:56	0.0051	0.1006	0.4339	0.4144	0	0	0	0	0	0	0	0.0461	0	0
NF_Calb1-NF_Pvalb-NF2_Ntrk2.Necab2:0.04:57	0	0.0901	0.4715	0.438	0	0	0	0	0	0	0.0004	0	0	0
NF_Calb1-NF_Pvalb-NF2_Ntrk2.Necab2:0.04:58	0	0.099	0.4436	0.4313	0	0	0	0	0	0	0	0.0142	0	0.012
NF_Calb1-NF_Pvalb-NF2_Ntrk2.Necab2:0.04:59	0	0.1034	0.4252	0.4212	0	0	0.004	0	0	0	0	0.0459	0	0.0004
NF_Calb1-NF_Pvalb-NF2_Ntrk2.Necab2:0.04:60	0	0.0275	0.4547	0.4898	0	0	0	0	0	0.0021	0	0.0259	0	0
NF_Calb1-NF_Pvalb-NF2_Ntrk2.Necab2:0.04:61	0.0028	0.0322	0.4934	0.4604	0	0	0	0	0	0	0	0.0093	0.0019	0
NF_Calb1-NF_Pvalb-NF2_Ntrk2.Necab2:0.04:62	0.0017	0.0461	0.4689	0.4514	0	0	0.0159	0	0.0009	0	0.0048	0.0064	0.0039	0
NF_Calb1-NF_Pvalb-NF2_Ntrk2.Necab2:0.04:63	0.0028	0.0215	0.4913	0.4446	0	0	0	0.0047	0	0.0115	0	0.0236	0	0
NF_Calb1-NF_Pvalb-NF2_Ntrk2.Necab2:0.04:64	0	0.112	0.4767	0.4112	0	0	0	0	0	0	0	0	0	0
NF_Calb1-NF_Pvalb-NF2_Ntrk2.Necab2:0.04:65	0.0061	0	0.474	0.4706	0.0007	0	0.009	0	0	0.0044	0	0.0338	0.0015	0
NF_Calb1-NF_Pvalb-NF2_Ntrk2.Necab2:0.04:66	0	0.0856	0.4796	0.4254	0	0	0	0	0	0	0	0	0	0.0094
NF_Calb1-NF_Pvalb-NF2_Ntrk2.Necab2:0.04:67	0	0.0026	0.4963	0.4621	0	0	0.0035	0.0031	0	0	0	0.0278	0.0047	0
NF_Calb1-NF_Pvalb-NF2_Ntrk2.Necab2:0.04:68	0	0.093	0.4773	0.4258	0	0	0	0	0	0	0	0	0	0.004
NF_Calb1-NF_Pvalb-NF2_Ntrk2.Necab2:0.04:69	0	0.0744	0.4615	0.4324	0.0006	0	0.0002	0	0	0	0.0186	0.0122	0	0
NF_Calb1-NF_Pvalb-NF2_Ntrk2.Necab2:0.04:70	0	0.0126	0.5451	0.4194	0	0	0.0043	0	0	0	0.001	0.0047	0	0.0128
NF_Calb1-NF_Pvalb-NF2_Ntrk2.Necab2:0.04:71	0	0.0531	0.4366	0.5103	0	0	0	0	0	0	0	0	0	0
NF_Calb1-NF_Pvalb-NF2_Ntrk2.Necab2:0.04:72	0	0.0894	0.3891	0.5215	0	0	0	0	0	0	0	0	0	0
NF_Calb1-NF_Pvalb-NF2_Ntrk2.Necab2:0.04:73	0.0028	0	0.4592	0.5111	0.0032	0.0094	0	0	0	0	0.0052	0	0.0084	0.0007
NF_Calb1-NF_Pvalb-NF2_Ntrk2.Necab2:0.04:74	0	0.0545	0.4731	0.4724	0	0	0	0	0	0	0	0	0	0
NF_Calb1-NF_Pvalb-NF2_Ntrk2.Necab2:0.04:75	0	0.028	0.3554	0.6166	0	0	0	0	0	0	0	0	0	0
NF_Calb1-NF_Pvalb-NF2_Ntrk2.Necab2:0.04:76	0.0061	0.0049	0.5208	0.4543	0.0004	0	0	0	0	0.0041	0	0.0094	0	0
NF_Calb1-NF_Pvalb-NF2_Ntrk2.Necab2:0.04:77	0	0.0462	0.5247	0.4225	0	0	0	0.0025	0	0	0	0.0041	0	0
NF_Calb1-NF_Pvalb-NF2_Ntrk2.Necab2:0.04:78	0	0	0.5096	0.4904	0	0	0	0	0	0	0	0	0	0
NF_Calb1-NF_Pvalb-NF2_Ntrk2.Necab2:0.04:79	0	0	0.5473	0.4422	0	0.0029	0	0	0	0	0	0	0.0075	0
NF_Calb1-NF_Pvalb-NF2_Ntrk2.Necab2:0.04:80	0.0016	0.0055	0.5269	0.4648	0	0.0012	0	0	0	0	0	0	0	0
NF_Calb1-NF_Pvalb-NF2_Ntrk2.Necab2:0.04:81	0	0.0752	0.4041	0.5207	0	0	0	0	0	0	0	0	0	0
NF_Calb1-NF_Pvalb-NF2_Ntrk2.Necab2:0.04:82	0	0.0378	0.426	0.5247	0	0	0.0115	0	0	0	0	0	0	0
NF_Calb1-NF_Pvalb-NF2_Ntrk2.Necab2:0.04:83	0	0.0281	0.5113	0.44	0	0	0	0	0	0	0	0.0164	0.0041	0
NF_Calb1-NF_Pvalb-NF2_Ntrk2.Necab2:0.04:84	0	0.1025	0.4138	0.4622	0	0	0	0	0	0	0	0	0	0.0216
NF_Calb1-NF_Pvalb-NF2_Ntrk2.Necab2:0.04:85	0.004	0.0444	0.4896	0.4007	0	0	0	0	0	0	0	0.0569	0.0045	0
NF_Calb1-NF_Pvalb-NF2_Ntrk2.Necab2:0.04:86	0	0.0147	0.5049	0.4794	0	0	0	0	0	0	0.001	0	0	0
NF_Calb1-NF_Pvalb-NF2_Ntrk2.Necab2:0.04:87	0	0.0085	0.5097	0.4818	0	0	0	0	0	0	0	0	0	0
NF_Calb1-NF_Pvalb-NF2_Ntrk2.Necab2:0.04:88	0	0.0691	0.462	0.4513	0	0	0	0	0	0	0	0.0165	0.0012	0
NF_Calb1-NF_Pvalb-NF2_Ntrk2.Necab2:0.04:89	0	0	0.5186	0.4727	0	0	0	0	0	0	0	0	0.0087	0
NF_Calb1-NF_Pvalb-NF2_Ntrk2.Necab2:0.04:90	0	0	0.4891	0.4684	0	0.0136	0.0098	0.0077	0	0.0018	0	0.0055	0.004	0
NF_Calb1-NF_Pvalb-NF2_Ntrk2.Necab2:0.04:91	0	0.0432	0.4848	0.472	0	0	0	0	0	0	0	0	0	0
NF_Calb1-NF_Pvalb-NF2_Ntrk2.Necab2:0.04:92	0	0.013	0.4259	0.5611	0	0	0	0	0	0	0	0	0	0
NF_Calb1-NF_Pvalb-NF2_Ntrk2.Necab2:0.04:93	0	0	0.4924	0.5074	0	0	0	0.0002	0	0	0	0	0	0
NF_Calb1-NF_Pvalb-NF2_Ntrk2.Necab2:0.04:94	0.0018	0.0306	0.4697	0.4713	0.004	0	0	0	0	0	0.0226	0	0	0
NF_Calb1-NF_Pvalb-NF2_Ntrk2.Necab2:0.04:95	0	0.0569	0.4917	0.4463	0	0	0	0	0	0	0	0	0.0051	0
NF_Calb1-NF_Pvalb-NF2_Ntrk2.Necab2:0.04:96	0	0.0169	0.5544	0.4287	0	0	0	0	0	0	0	0	0	0
NF_Calb1-NF_Pvalb-NF2_Ntrk2.Necab2:0.04:97	0	0.0612	0.4021	0.5062	0	0	0	0	0	0	0	0	0	0.0304
NF_Calb1-NF_Pvalb-NF2_Ntrk2.Necab2:0.04:98	0	0.0609	0.4753	0.4478	0	0	0	0	0	0	0	0	0	0.016
NF_Calb1-NF_Pvalb-NF2_Ntrk2.Necab2:0.04:99	0.0012	0	0.4936	0.5052	0	0	0	0	0	0	0	0	0	0
NF_Calb1-NF_Pvalb-NF2_Ntrk2.Necab2:0.04:100	0	0.0301	0.4835	0.45	0	0	0	0	0	0.0071	0.02	0	0	0.0093
NF_Calb1-NF_Pvalb-NF2_Ntrk2.Necab2:0.05:1	0	0.0429	0.4957	0.4554	0	0	0.006	0	0	0	0	0	0	0
NF_Calb1-NF_Pvalb-NF2_Ntrk2.Necab2:0.05:2	0.0012	0.0303	0.4716	0.4299	0	0	0	0	0	0.0216	0	0.029	0.0163	0
NF_Calb1-NF_Pvalb-NF2_Ntrk2.Necab2:0.05:3	0	0.0412	0.4868	0.4352	0	0	0.0001	0.0118	0	0	0	0.0171	0.0069	0.0009
NF_Calb1-NF_Pvalb-NF2_Ntrk2.Necab2:0.05:4	0.0012	0.0521	0.4743	0.4715	0	0.0008	0	0	0	0	0	0	0	0
NF_Calb1-NF_Pvalb-NF2_Ntrk2.Necab2:0.05:5	0	0.0517	0.4567	0.4917	0	0	0	0	0	0	0	0	0	0
NF_Calb1-NF_Pvalb-NF2_Ntrk2.Necab2:0.05:6	0	0.0241	0.5446	0.4262	0	0.0052	0	0	0	0	0	0	0	0
NF_Calb1-NF_Pvalb-NF2_Ntrk2.Necab2:0.05:7	0.0028	0.0567	0.394	0.5447	0	0	0	0	0	0	0.0018	0	0	0
NF_Calb1-NF_Pvalb-NF2_Ntrk2.Necab2:0.05:8	0.0007	0.0275	0.4344	0.5209	0	0	0	0	0	0	0	0.0165	0.0002	0
NF_Calb1-NF_Pvalb-NF2_Ntrk2.Necab2:0.05:9	0.0015	0.0324	0.4244	0.4937	0	0.0036	0	0	0	0.0001	0.0158	0.0075	0.0014	0.0197
NF_Calb1-NF_Pvalb-NF2_Ntrk2.Necab2:0.05:10	0	0.0873	0.3816	0.5312	0	0	0	0	0	0	0	0	0	0
NF_Calb1-NF_Pvalb-NF2_Ntrk2.Necab2:0.05:11	0	0.0273	0.4848	0.477	0	0	0	0	0	0.0044	0	0	0.0065	0
NF_Calb1-NF_Pvalb-NF2_Ntrk2.Necab2:0.05:12	0	0.0589	0.4732	0.4494	0	0	0	0	0	0	0.0177	0	0.0009	0
NF_Calb1-NF_Pvalb-NF2_Ntrk2.Necab2:0.05:13	0	0.0568	0.458	0.4681	0	0.0015	0	0	0	0	0	0	0	0.0157
NF_Calb1-NF_Pvalb-NF2_Ntrk2.Necab2:0.05:14	0.0032	0.1068	0.4157	0.4742	0	0	0	0	0	0	0	0	0	0
NF_Calb1-NF_Pvalb-NF2_Ntrk2.Necab2:0.05:15	0	0.0347	0.5107	0.4289	0	0	0	0	0	0	0	0.0258	0	0
NF_Calb1-NF_Pvalb-NF2_Ntrk2.Necab2:0.05:16	0.0013	0.0767	0.4728	0.441	0	0	0	0	0	0	0	0.0082	0	0
NF_Calb1-NF_Pvalb-NF2_Ntrk2.Necab2:0.05:17	0	0.0424	0.4829	0.4746	0	0	0	0	0	0	0	0	0	0
NF_Calb1-NF_Pvalb-NF2_Ntrk2.Necab2:0.05:18	0	0.0795	0.3955	0.5043	0	0	0.0099	0	0	0	0.0002	0.0081	0.0025	0
NF_Calb1-NF_Pvalb-NF2_Ntrk2.Necab2:0.05:19	0	0.048	0.4019	0.5427	0	0.0074	0	0	0	0	0	0	0	0
NF_Calb1-NF_Pvalb-NF2_Ntrk2.Necab2:0.05:20	0	0.0544	0.4994	0.4298	0	0.012	0	0	0	0	0	0	0	0.0044
NF_Calb1-NF_Pvalb-NF2_Ntrk2.Necab2:0.05:21	0	0.0285	0.4844	0.4798	0.0006	0	0	0.0023	0	0	0	0	0.0043	0
NF_Calb1-NF_Pvalb-NF2_Ntrk2.Necab2:0.05:22	0	0.0243	0.5483	0.4274	0	0	0	0	0	0	0	0	0	0
NF_Calb1-NF_Pvalb-NF2_Ntrk2.Necab2:0.05:23	0	0.0343	0.4943	0.4715	0	0	0	0	0	0	0	0	0	0
NF_Calb1-NF_Pvalb-NF2_Ntrk2.Necab2:0.05:24	0	0.0313	0.4178	0.5248	0.0007	0	0	0	0	0	0	0.0009	0	0.0244
NF_Calb1-NF_Pvalb-NF2_Ntrk2.Necab2:0.05:25	0	0.0482	0.5084	0.4391	0	0	0	0	0	0	0.0006	0	0.0036	0
NF_Calb1-NF_Pvalb-NF2_Ntrk2.Necab2:0.05:26	0.0029	0	0.436	0.5336	0	0	0	0	0	0	0.0041	0.0114	0.0121	0
NF_Calb1-NF_Pvalb-NF2_Ntrk2.Necab2:0.05:27	0	0.0106	0.5436	0.4459	0	0	0	0	0	0	0	0	0	0
NF_Calb1-NF_Pvalb-NF2_Ntrk2.Necab2:0.05:28	0	0.105	0.5016	0.3876	0.0026	0	0	0.0031	0	0	0	0	0	0
NF_Calb1-NF_Pvalb-NF2_Ntrk2.Necab2:0.05:29	0	0.0401	0.4842	0.4517	0	0	0.0052	0	0.0074	0.0006	0.0008	0.0066	0.0035	0
NF_Calb1-NF_Pvalb-NF2_Ntrk2.Necab2:0.05:30	0	0.0344	0.4732	0.4442	0	0.0052	0	0.0028	0	0.0122	0	0.0144	0.0103	0.0032
NF_Calb1-NF_Pvalb-NF2_Ntrk2.Necab2:0.05:31	0	0.0629	0.4493	0.4838	0	0	0	0	0	0	0	0	0	0.004
NF_Calb1-NF_Pvalb-NF2_Ntrk2.Necab2:0.05:32	0	0	0.5352	0.4648	0	0	0	0	0	0	0	0	0	0
NF_Calb1-NF_Pvalb-NF2_Ntrk2.Necab2:0.05:33	0.0002	0.0977	0.4823	0.4158	0	0	0	0	0	0	0	0	0.0039	0
NF_Calb1-NF_Pvalb-NF2_Ntrk2.Necab2:0.05:34	0	0.0039	0.4545	0.5347	0.0027	0	0	0	0	0	0.0042	0	0	0
NF_Calb1-NF_Pvalb-NF2_Ntrk2.Necab2:0.05:35	0	0.0064	0.4984	0.4595	0.0049	0.0008	0	0.0069	0	0	0.0027	0.0146	0.0057	0
NF_Calb1-NF_Pvalb-NF2_Ntrk2.Necab2:0.05:36	0.0055	0.0315	0.4696	0.4728	0	0	0.0016	0.005	0	0	0.0029	0	0	0.0111
NF_Calb1-NF_Pvalb-NF2_Ntrk2.Necab2:0.05:37	0	0.1124	0.4107	0.477	0	0	0	0	0	0	0	0	0	0
NF_Calb1-NF_Pvalb-NF2_Ntrk2.Necab2:0.05:38	0	0.0352	0.4659	0.4729	0	0.0041	0	0.0209	0	0	0	0.001	0	0
NF_Calb1-NF_Pvalb-NF2_Ntrk2.Necab2:0.05:39	0	0.0132	0.4985	0.4362	0	0	0.003	0	0	0.0133	0	0.0217	0	0.014
NF_Calb1-NF_Pvalb-NF2_Ntrk2.Necab2:0.05:40	0	0.022	0.5015	0.4417	0.0013	0	0.0052	0.0081	0	0	0	0	0	0.0202
NF_Calb1-NF_Pvalb-NF2_Ntrk2.Necab2:0.05:41	0.0039	0	0.4478	0.5064	0.0025	0	0	0	0	0	0.0103	0.027	0.0021	0
NF_Calb1-NF_Pvalb-NF2_Ntrk2.Necab2:0.05:42	0	0.053	0.4916	0.4535	0	0	0	0	0	0	0	0	0.0019	0
NF_Calb1-NF_Pvalb-NF2_Ntrk2.Necab2:0.05:43	0	0.0608	0.3822	0.557	0	0	0	0	0	0	0	0	0	0
NF_Calb1-NF_Pvalb-NF2_Ntrk2.Necab2:0.05:44	0	0.076	0.444	0.4801	0	0	0	0	0	0	0	0	0	0
NF_Calb1-NF_Pvalb-NF2_Ntrk2.Necab2:0.05:45	0	0.0549	0.4794	0.4559	0	0.0031	0	0	0	0	0	0	0	0.0067
NF_Calb1-NF_Pvalb-NF2_Ntrk2.Necab2:0.05:46	0	0.0438	0.3818	0.5699	0	0	0.0046	0	0	0	0	0	0	0
NF_Calb1-NF_Pvalb-NF2_Ntrk2.Necab2:0.05:47	0	0.0673	0.4784	0.4543	0	0	0	0	0	0	0	0	0	0
NF_Calb1-NF_Pvalb-NF2_Ntrk2.Necab2:0.05:48	0	0.0992	0.3877	0.5131	0	0	0	0	0	0	0	0	0	0
NF_Calb1-NF_Pvalb-NF2_Ntrk2.Necab2:0.05:49	0	0.0163	0.4613	0.4971	0.0102	0.0005	0	0	0	0	0	0.0094	0.0052	0
NF_Calb1-NF_Pvalb-NF2_Ntrk2.Necab2:0.05:50	0.0101	0.0578	0.4651	0.4169	0	0	0	0.01	0	0	0	0.0382	0.0019	0
NF_Calb1-NF_Pvalb-NF2_Ntrk2.Necab2:0.05:51	0	0	0.4946	0.4067	0	0	0.0138	0	0	0.0229	0	0.0495	0.0125	0
NF_Calb1-NF_Pvalb-NF2_Ntrk2.Necab2:0.05:52	0	0.1294	0.3601	0.4509	0	0	0	0.0027	0.0051	0	0	0.0125	0	0.0394
NF_Calb1-NF_Pvalb-NF2_Ntrk2.Necab2:0.05:53	0.0022	0	0.4702	0.5067	0	0.0031	0	0.0049	0	0	0	0.011	0.0019	0
NF_Calb1-NF_Pvalb-NF2_Ntrk2.Necab2:0.05:54	0	0.0231	0.4667	0.4852	0	0	0	0	0	0.0044	0	0.0106	0.0021	0.008
NF_Calb1-NF_Pvalb-NF2_Ntrk2.Necab2:0.05:55	0	0.0865	0.3579	0.5409	0	0	0.001	0.0016	0.008	0	0.0012	0	0	0.003
NF_Calb1-NF_Pvalb-NF2_Ntrk2.Necab2:0.05:56	0.0051	0.1079	0.43	0.4109	0	0	0	0	0	0	0	0.046	0	0
NF_Calb1-NF_Pvalb-NF2_Ntrk2.Necab2:0.05:57	0	0.0971	0.4689	0.434	0	0	0	0	0	0	0	0	0	0
NF_Calb1-NF_Pvalb-NF2_Ntrk2.Necab2:0.05:58	0	0.108	0.4399	0.4262	0	0	0	0	0	0	0	0.0142	0	0.0117
NF_Calb1-NF_Pvalb-NF2_Ntrk2.Necab2:0.05:59	0	0.1112	0.4224	0.4164	0	0	0.0041	0	0	0	0	0.0456	0	0.0004
NF_Calb1-NF_Pvalb-NF2_Ntrk2.Necab2:0.05:60	0	0.039	0.4488	0.4849	0	0	0	0	0	0.0021	0	0.0253	0	0
NF_Calb1-NF_Pvalb-NF2_Ntrk2.Necab2:0.05:61	0.0026	0.0417	0.4874	0.4573	0	0	0	0	0	0	0	0.0093	0.0017	0
NF_Calb1-NF_Pvalb-NF2_Ntrk2.Necab2:0.05:62	0.0017	0.0563	0.464	0.4462	0	0	0.0156	0	0.0008	0	0.0054	0.0062	0.0039	0
NF_Calb1-NF_Pvalb-NF2_Ntrk2.Necab2:0.05:63	0.0027	0.0333	0.4856	0.4398	0	0	0	0.0047	0	0.011	0	0.0229	0	0
NF_Calb1-NF_Pvalb-NF2_Ntrk2.Necab2:0.05:64	0	0.1198	0.4727	0.4075	0	0	0	0	0	0	0	0	0	0
NF_Calb1-NF_Pvalb-NF2_Ntrk2.Necab2:0.05:65	0.0061	0.0092	0.4694	0.4661	0.0008	0	0.0085	0	0	0.0041	0.0013	0.033	0.0015	0
NF_Calb1-NF_Pvalb-NF2_Ntrk2.Necab2:0.05:66	0	0.0917	0.4771	0.422	0	0	0	0	0	0	0	0	0	0.0091
NF_Calb1-NF_Pvalb-NF2_Ntrk2.Necab2:0.05:67	0	0.0123	0.4913	0.458	0	0	0.0034	0.003	0	0	0	0.0277	0.0044	0
NF_Calb1-NF_Pvalb-NF2_Ntrk2.Necab2:0.05:68	0	0.1044	0.4716	0.4203	0	0	0	0	0	0	0	0	0	0.0036
NF_Calb1-NF_Pvalb-NF2_Ntrk2.Necab2:0.05:69	0	0.0849	0.4564	0.4263	0.0007	0	0.0002	0	0	0	0.0198	0.0117	0	0
NF_Calb1-NF_Pvalb-NF2_Ntrk2.Necab2:0.05:70	0	0.021	0.5418	0.4151	0	0	0.0043	0	0	0	0.0004	0.0047	0	0.0126
NF_Calb1-NF_Pvalb-NF2_Ntrk2.Necab2:0.05:71	0	0.0609	0.4327	0.5064	0	0	0	0	0	0	0	0	0	0
NF_Calb1-NF_Pvalb-NF2_Ntrk2.Necab2:0.05:72	0	0.0989	0.3856	0.5155	0	0	0	0	0	0	0	0	0	0
NF_Calb1-NF_Pvalb-NF2_Ntrk2.Necab2:0.05:73	0.0027	0.0052	0.4553	0.5066	0.0023	0.0093	0	0	0	0	0.0094	0	0.0083	0.001
NF_Calb1-NF_Pvalb-NF2_Ntrk2.Necab2:0.05:74	0	0.0634	0.4695	0.4671	0	0	0	0	0	0	0	0	0	0
NF_Calb1-NF_Pvalb-NF2_Ntrk2.Necab2:0.05:75	0	0.0359	0.3524	0.6117	0	0	0	0	0	0	0	0	0	0
NF_Calb1-NF_Pvalb-NF2_Ntrk2.Necab2:0.05:76	0.0061	0.0143	0.5152	0.4503	0.0008	0	0	0	0	0.0043	0	0.009	0	0
NF_Calb1-NF_Pvalb-NF2_Ntrk2.Necab2:0.05:77	0	0.0567	0.5194	0.4174	0	0	0	0.0022	0	0	0	0.0043	0	0
NF_Calb1-NF_Pvalb-NF2_Ntrk2.Necab2:0.05:78	0	0.0041	0.5076	0.4883	0	0	0	0	0	0	0	0	0	0
NF_Calb1-NF_Pvalb-NF2_Ntrk2.Necab2:0.05:79	0	0.0078	0.5434	0.4383	0	0.0031	0	0	0	0	0	0	0.0075	0
NF_Calb1-NF_Pvalb-NF2_Ntrk2.Necab2:0.05:80	0.0017	0.0123	0.5239	0.4611	0	0.001	0	0	0	0	0	0	0	0
NF_Calb1-NF_Pvalb-NF2_Ntrk2.Necab2:0.05:81	0	0.0842	0.4004	0.5153	0	0	0	0	0	0	0	0	0	0
NF_Calb1-NF_Pvalb-NF2_Ntrk2.Necab2:0.05:82	0	0.0466	0.4213	0.5204	0	0	0.0118	0	0	0	0	0	0	0
NF_Calb1-NF_Pvalb-NF2_Ntrk2.Necab2:0.05:83	0	0.0348	0.5071	0.4375	0	0	0	0	0	0	0	0.0165	0.0041	0
NF_Calb1-NF_Pvalb-NF2_Ntrk2.Necab2:0.05:84	0	0.1119	0.4093	0.457	0	0	0	0	0	0	0	0	0	0.0218
NF_Calb1-NF_Pvalb-NF2_Ntrk2.Necab2:0.05:85	0.004	0.0515	0.4854	0.398	0	0	0	0	0	0	0	0.0564	0.0047	0
NF_Calb1-NF_Pvalb-NF2_Ntrk2.Necab2:0.05:86	0	0.0261	0.4982	0.4747	0	0	0	0	0	0	0.0009	0	0	0
NF_Calb1-NF_Pvalb-NF2_Ntrk2.Necab2:0.05:87	0	0.0205	0.5037	0.4757	0	0	0	0	0	0	0	0	0	0
NF_Calb1-NF_Pvalb-NF2_Ntrk2.Necab2:0.05:88	0	0.0814	0.4557	0.4454	0	0	0	0	0	0	0	0.0162	0.0013	0
NF_Calb1-NF_Pvalb-NF2_Ntrk2.Necab2:0.05:89	0	0.0073	0.5152	0.4688	0	0	0	0	0	0	0	0	0.0087	0
NF_Calb1-NF_Pvalb-NF2_Ntrk2.Necab2:0.05:90	0	0	0.4896	0.4677	0	0.0139	0.0093	0.0083	0	0.0016	0	0.0054	0.0042	0
NF_Calb1-NF_Pvalb-NF2_Ntrk2.Necab2:0.05:91	0	0.0546	0.4792	0.4662	0	0	0	0	0	0	0	0	0	0
NF_Calb1-NF_Pvalb-NF2_Ntrk2.Necab2:0.05:92	0	0.022	0.4228	0.5552	0	0	0	0	0	0	0	0	0	0
NF_Calb1-NF_Pvalb-NF2_Ntrk2.Necab2:0.05:93	0	0.0017	0.4912	0.5034	0	0	0	0	0	0	0.0037	0	0	0
NF_Calb1-NF_Pvalb-NF2_Ntrk2.Necab2:0.05:94	0.0018	0.0409	0.4639	0.466	0.0038	0	0	0	0	0	0.0235	0	0	0
NF_Calb1-NF_Pvalb-NF2_Ntrk2.Necab2:0.05:95	0	0.0666	0.4867	0.4415	0	0	0	0	0	0	0	0	0.0052	0
NF_Calb1-NF_Pvalb-NF2_Ntrk2.Necab2:0.05:96	0	0.0277	0.5482	0.4241	0	0	0	0	0	0	0	0	0	0
NF_Calb1-NF_Pvalb-NF2_Ntrk2.Necab2:0.05:97	0	0.071	0.3985	0.5004	0	0	0	0	0	0	0	0	0	0.0301
NF_Calb1-NF_Pvalb-NF2_Ntrk2.Necab2:0.05:98	0	0.0689	0.4719	0.4431	0	0	0	0	0	0	0	0	0	0.016
NF_Calb1-NF_Pvalb-NF2_Ntrk2.Necab2:0.05:99	0.0015	0	0.4953	0.5032	0	0	0	0	0	0	0	0	0	0
NF_Calb1-NF_Pvalb-NF2_Ntrk2.Necab2:0.05:100	0	0.0409	0.4788	0.4442	0	0	0	0	0	0.0066	0.0206	0	0	0.0089
NF_Calb1-NF_Pvalb-NF2_Ntrk2.Necab2:0.06:1	0	0.0514	0.4915	0.4509	0	0	0.0062	0	0	0	0	0	0	0
NF_Calb1-NF_Pvalb-NF2_Ntrk2.Necab2:0.06:2	0.0012	0.041	0.466	0.4253	0	0	0	0	0	0.0217	0	0.0284	0.0165	0
NF_Calb1-NF_Pvalb-NF2_Ntrk2.Necab2:0.06:3	0	0.0475	0.4837	0.4319	0	0	0	0.0119	0	0	0	0.0173	0.0069	0.0007
NF_Calb1-NF_Pvalb-NF2_Ntrk2.Necab2:0.06:4	0.0012	0.061	0.469	0.4678	0	0.001	0	0	0	0	0	0	0	0
NF_Calb1-NF_Pvalb-NF2_Ntrk2.Necab2:0.06:5	0	0.0612	0.452	0.4867	0	0	0	0	0	0	0	0	0	0
NF_Calb1-NF_Pvalb-NF2_Ntrk2.Necab2:0.06:6	0	0.0348	0.5389	0.4212	0	0.005	0	0	0	0	0	0	0	0
NF_Calb1-NF_Pvalb-NF2_Ntrk2.Necab2:0.06:7	0.0028	0.0679	0.3884	0.5383	0	0	0	0	0	0	0.0025	0	0	0
NF_Calb1-NF_Pvalb-NF2_Ntrk2.Necab2:0.06:8	0.0007	0.0361	0.4325	0.515	0	0	0	0	0	0	0	0.0157	0	0
NF_Calb1-NF_Pvalb-NF2_Ntrk2.Necab2:0.06:9	0.0013	0.0413	0.4191	0.4882	0	0.0035	0	0	0	0	0.0183	0.0071	0.0014	0.0198
NF_Calb1-NF_Pvalb-NF2_Ntrk2.Necab2:0.06:10	0	0.1031	0.3738	0.5231	0	0	0	0	0	0	0	0	0	0
NF_Calb1-NF_Pvalb-NF2_Ntrk2.Necab2:0.06:11	0	0.0387	0.4789	0.4717	0	0	0	0	0	0.0045	0	0	0.0062	0
NF_Calb1-NF_Pvalb-NF2_Ntrk2.Necab2:0.06:12	0	0.0688	0.4669	0.4441	0	0	0	0	0	0	0.0193	0	0.0009	0
NF_Calb1-NF_Pvalb-NF2_Ntrk2.Necab2:0.06:13	0	0.0664	0.453	0.4637	0	0.0016	0	0	0	0	0	0	0	0.0153
NF_Calb1-NF_Pvalb-NF2_Ntrk2.Necab2:0.06:14	0.0033	0.1143	0.4122	0.4702	0	0	0	0	0	0	0	0	0	0
NF_Calb1-NF_Pvalb-NF2_Ntrk2.Necab2:0.06:15	0	0.0431	0.5067	0.4247	0	0	0	0	0	0	0	0.0256	0	0
NF_Calb1-NF_Pvalb-NF2_Ntrk2.Necab2:0.06:16	0.0013	0.0856	0.4673	0.4371	0	0	0	0	0	0	0	0.0087	0	0
NF_Calb1-NF_Pvalb-NF2_Ntrk2.Necab2:0.06:17	0	0.0497	0.4802	0.4702	0	0	0	0	0	0	0	0	0	0
NF_Calb1-NF_Pvalb-NF2_Ntrk2.Necab2:0.06:18	0	0.0874	0.3931	0.4997	0	0	0.0095	0	0	0	0	0.0078	0.0025	0
NF_Calb1-NF_Pvalb-NF2_Ntrk2.Necab2:0.06:19	0	0.0603	0.3959	0.5366	0	0.0072	0	0	0	0	0	0	0	0
NF_Calb1-NF_Pvalb-NF2_Ntrk2.Necab2:0.06:20	0	0.0627	0.4948	0.4261	0	0.012	0	0	0	0	0	0	0	0.0044
NF_Calb1-NF_Pvalb-NF2_Ntrk2.Necab2:0.06:21	0	0.0369	0.4807	0.4751	0.0005	0	0	0.0024	0	0	0	0	0.0045	0
NF_Calb1-NF_Pvalb-NF2_Ntrk2.Necab2:0.06:22	0	0.0346	0.5435	0.4219	0	0	0	0	0	0	0	0	0	0
NF_Calb1-NF_Pvalb-NF2_Ntrk2.Necab2:0.06:23	0	0.0448	0.4889	0.4663	0	0	0	0	0	0	0	0	0	0
NF_Calb1-NF_Pvalb-NF2_Ntrk2.Necab2:0.06:24	0	0.0466	0.4103	0.5171	0.0009	0	0	0	0	0	0	0.001	0	0.024
NF_Calb1-NF_Pvalb-NF2_Ntrk2.Necab2:0.06:25	0	0.0572	0.5026	0.4346	0	0	0	0	0	0	0.0017	0	0.0039	0
NF_Calb1-NF_Pvalb-NF2_Ntrk2.Necab2:0.06:26	0.0028	0.0061	0.4334	0.5294	0	0	0	0	0	0	0.006	0.0105	0.0118	0
NF_Calb1-NF_Pvalb-NF2_Ntrk2.Necab2:0.06:27	0	0.0214	0.537	0.4416	0	0	0	0	0	0	0	0	0	0
NF_Calb1-NF_Pvalb-NF2_Ntrk2.Necab2:0.06:28	0	0.115	0.4968	0.3824	0.0026	0	0	0.0031	0	0	0	0	0	0
NF_Calb1-NF_Pvalb-NF2_Ntrk2.Necab2:0.06:29	0	0.0489	0.4788	0.4475	0	0	0.0054	0	0.0066	0.0002	0.0027	0.0066	0.0033	0
NF_Calb1-NF_Pvalb-NF2_Ntrk2.Necab2:0.06:30	0	0.0435	0.4693	0.4395	0	0.0053	0	0.0025	0	0.0125	0	0.0144	0.0101	0.003
NF_Calb1-NF_Pvalb-NF2_Ntrk2.Necab2:0.06:31	0	0.0724	0.4456	0.4781	0	0	0	0	0	0	0	0	0	0.0039
NF_Calb1-NF_Pvalb-NF2_Ntrk2.Necab2:0.06:32	0	0.009	0.5307	0.4603	0	0	0	0	0	0	0	0	0	0
NF_Calb1-NF_Pvalb-NF2_Ntrk2.Necab2:0.06:33	0.0003	0.1043	0.4791	0.4123	0	0	0	0	0	0	0	0	0.0041	0
NF_Calb1-NF_Pvalb-NF2_Ntrk2.Necab2:0.06:34	0	0.0161	0.4485	0.528	0.0026	0.0002	0	0	0	0	0.0047	0	0	0
NF_Calb1-NF_Pvalb-NF2_Ntrk2.Necab2:0.06:35	0	0.0169	0.4926	0.4543	0.0047	0.0009	0	0.0068	0	0	0.0037	0.0144	0.0057	0
NF_Calb1-NF_Pvalb-NF2_Ntrk2.Necab2:0.06:36	0.0055	0.0409	0.4661	0.4685	0	0	0.0017	0.0054	0	0	0.0016	0	0	0.0103
NF_Calb1-NF_Pvalb-NF2_Ntrk2.Necab2:0.06:37	0	0.1233	0.4064	0.4703	0	0	0	0	0	0	0	0	0	0
NF_Calb1-NF_Pvalb-NF2_Ntrk2.Necab2:0.06:38	0	0.0463	0.4599	0.4677	0	0.0041	0	0.021	0	0	0	0.0007	0.0003	0
NF_Calb1-NF_Pvalb-NF2_Ntrk2.Necab2:0.06:39	0	0.0209	0.4945	0.4332	0	0	0.0031	0	0	0.0131	0	0.0214	0	0.0137
NF_Calb1-NF_Pvalb-NF2_Ntrk2.Necab2:0.06:40	0	0.035	0.4959	0.4347	0.0008	0	0.0054	0.008	0	0	0	0	0	0.0203
NF_Calb1-NF_Pvalb-NF2_Ntrk2.Necab2:0.06:41	0.0039	0.0054	0.4454	0.5023	0.0019	0	0	0	0	0	0.0123	0.0267	0.0021	0
NF_Calb1-NF_Pvalb-NF2_Ntrk2.Necab2:0.06:42	0	0.0627	0.4863	0.4491	0	0	0	0	0	0	0	0	0.0019	0
NF_Calb1-NF_Pvalb-NF2_Ntrk2.Necab2:0.06:43	0	0.0729	0.3765	0.5506	0	0	0	0	0	0	0	0	0	0
NF_Calb1-NF_Pvalb-NF2_Ntrk2.Necab2:0.06:44	0	0.0851	0.4395	0.4754	0	0	0	0	0	0	0	0	0	0
NF_Calb1-NF_Pvalb-NF2_Ntrk2.Necab2:0.06:45	0	0.0656	0.4737	0.4512	0	0.0031	0	0	0	0	0	0	0	0.0064
NF_Calb1-NF_Pvalb-NF2_Ntrk2.Necab2:0.06:46	0	0.0541	0.3783	0.5629	0	0	0.0048	0	0	0	0	0	0	0
NF_Calb1-NF_Pvalb-NF2_Ntrk2.Necab2:0.06:47	0	0.075	0.4743	0.4507	0	0	0	0	0	0	0	0	0	0
NF_Calb1-NF_Pvalb-NF2_Ntrk2.Necab2:0.06:48	0	0.1087	0.3836	0.5077	0	0	0	0	0	0	0	0	0	0
NF_Calb1-NF_Pvalb-NF2_Ntrk2.Necab2:0.06:49	0	0.0265	0.4562	0.492	0.0101	0.0007	0	0.0002	0	0	0	0.009	0.0053	0
NF_Calb1-NF_Pvalb-NF2_Ntrk2.Necab2:0.06:50	0.01	0.0696	0.4595	0.412	0	0	0	0.01	0	0	0	0.0371	0.0018	0
NF_Calb1-NF_Pvalb-NF2_Ntrk2.Necab2:0.06:51	0	0	0.4959	0.406	0	0	0.0135	0	0	0.0233	0	0.0489	0.0124	0
NF_Calb1-NF_Pvalb-NF2_Ntrk2.Necab2:0.06:52	0	0.1373	0.3589	0.4452	0	0	0	0.0027	0.0046	0	0	0.0126	0	0.0387
NF_Calb1-NF_Pvalb-NF2_Ntrk2.Necab2:0.06:53	0.0021	0	0.4712	0.5059	0	0.0029	0	0.0053	0	0	0	0.0105	0.002	0
NF_Calb1-NF_Pvalb-NF2_Ntrk2.Necab2:0.06:54	0	0.0317	0.4634	0.4811	0	0	0	0	0	0.0036	0	0.0104	0.002	0.0078
NF_Calb1-NF_Pvalb-NF2_Ntrk2.Necab2:0.06:55	0	0.0962	0.3535	0.5355	0	0	0.0009	0.0018	0.008	0	0.001	0	0	0.0031
NF_Calb1-NF_Pvalb-NF2_Ntrk2.Necab2:0.06:56	0.0052	0.1152	0.4262	0.4074	0	0	0	0	0	0	0	0.0459	0	0
NF_Calb1-NF_Pvalb-NF2_Ntrk2.Necab2:0.06:57	0	0.1038	0.4663	0.4299	0	0	0	0	0	0	0	0	0	0
NF_Calb1-NF_Pvalb-NF2_Ntrk2.Necab2:0.06:58	0	0.1171	0.4363	0.4211	0	0	0	0	0	0	0	0.0142	0	0.0114
NF_Calb1-NF_Pvalb-NF2_Ntrk2.Necab2:0.06:59	0	0.119	0.4195	0.4116	0	0	0.0041	0	0	0	0	0.0454	0	0.0004
NF_Calb1-NF_Pvalb-NF2_Ntrk2.Necab2:0.06:60	0	0.0503	0.443	0.48	0	0	0	0	0	0.0021	0	0.0246	0	0
NF_Calb1-NF_Pvalb-NF2_Ntrk2.Necab2:0.06:61	0.0023	0.0513	0.4814	0.4542	0	0	0	0	0	0	0	0.0093	0.0015	0
NF_Calb1-NF_Pvalb-NF2_Ntrk2.Necab2:0.06:62	0.0016	0.0665	0.4591	0.441	0	0	0.0153	0	0.0007	0	0.006	0.006	0.0038	0
NF_Calb1-NF_Pvalb-NF2_Ntrk2.Necab2:0.06:63	0.0027	0.045	0.4798	0.4351	0	0	0	0.0047	0	0.0105	0	0.0223	0	0
NF_Calb1-NF_Pvalb-NF2_Ntrk2.Necab2:0.06:64	0	0.1276	0.4687	0.4037	0	0	0	0	0	0	0	0	0	0
NF_Calb1-NF_Pvalb-NF2_Ntrk2.Necab2:0.06:65	0.006	0.0215	0.463	0.4605	0.0008	0	0.0082	0	0	0.0039	0.0024	0.0322	0.0014	0
NF_Calb1-NF_Pvalb-NF2_Ntrk2.Necab2:0.06:66	0	0.0978	0.4747	0.4186	0	0	0	0	0	0	0	0	0	0.0089
NF_Calb1-NF_Pvalb-NF2_Ntrk2.Necab2:0.06:67	0	0.0221	0.4864	0.4538	0	0	0.0033	0.0028	0	0	0	0.0275	0.0041	0
NF_Calb1-NF_Pvalb-NF2_Ntrk2.Necab2:0.06:68	0	0.1159	0.466	0.4149	0	0	0	0	0	0	0	0	0	0.0033
NF_Calb1-NF_Pvalb-NF2_Ntrk2.Necab2:0.06:69	0	0.0953	0.4513	0.4202	0.0008	0	0.0002	0	0	0	0.021	0.0111	0	0
NF_Calb1-NF_Pvalb-NF2_Ntrk2.Necab2:0.06:70	0	0.0294	0.5386	0.4108	0	0	0.0043	0	0	0	0	0.0046	0	0.0125
NF_Calb1-NF_Pvalb-NF2_Ntrk2.Necab2:0.06:71	0	0.0687	0.4289	0.5024	0	0	0	0	0	0	0	0	0	0
NF_Calb1-NF_Pvalb-NF2_Ntrk2.Necab2:0.06:72	0	0.1083	0.3821	0.5096	0	0	0	0	0	0	0	0	0	0
NF_Calb1-NF_Pvalb-NF2_Ntrk2.Necab2:0.06:73	0.0026	0.0175	0.4483	0.5004	0.0021	0.0094	0	0	0	0	0.0099	0	0.0083	0.0014
NF_Calb1-NF_Pvalb-NF2_Ntrk2.Necab2:0.06:74	0	0.0723	0.4658	0.4619	0	0	0	0	0	0	0	0	0	0
NF_Calb1-NF_Pvalb-NF2_Ntrk2.Necab2:0.06:75	0	0.0438	0.3495	0.6068	0	0	0	0	0	0	0	0	0	0
NF_Calb1-NF_Pvalb-NF2_Ntrk2.Necab2:0.06:76	0.0061	0.0237	0.5096	0.4463	0.0013	0	0	0	0	0.0045	0	0.0086	0	0
NF_Calb1-NF_Pvalb-NF2_Ntrk2.Necab2:0.06:77	0	0.0673	0.5141	0.4123	0	0	0	0.002	0	0	0	0.0044	0	0
NF_Calb1-NF_Pvalb-NF2_Ntrk2.Necab2:0.06:78	0	0.0139	0.5022	0.4839	0	0	0	0	0	0	0	0	0	0
NF_Calb1-NF_Pvalb-NF2_Ntrk2.Necab2:0.06:79	0	0.0183	0.5378	0.4333	0	0.0032	0	0	0	0	0	0	0.0074	0
NF_Calb1-NF_Pvalb-NF2_Ntrk2.Necab2:0.06:80	0.0018	0.0192	0.5209	0.4573	0	0.0008	0	0	0	0	0	0	0	0
NF_Calb1-NF_Pvalb-NF2_Ntrk2.Necab2:0.06:81	0	0.0933	0.3967	0.51	0	0	0	0	0	0	0	0	0	0
NF_Calb1-NF_Pvalb-NF2_Ntrk2.Necab2:0.06:82	0	0.0553	0.4166	0.516	0	0	0.012	0	0	0	0	0	0	0
NF_Calb1-NF_Pvalb-NF2_Ntrk2.Necab2:0.06:83	0	0.0415	0.5028	0.4349	0	0	0	0	0	0	0	0.0166	0.0041	0
NF_Calb1-NF_Pvalb-NF2_Ntrk2.Necab2:0.06:84	0	0.1213	0.4049	0.4518	0	0	0	0	0	0	0	0	0	0.0221
NF_Calb1-NF_Pvalb-NF2_Ntrk2.Necab2:0.06:85	0.0041	0.0585	0.4812	0.3954	0	0	0	0	0	0	0	0.0559	0.0049	0
NF_Calb1-NF_Pvalb-NF2_Ntrk2.Necab2:0.06:86	0	0.0375	0.4916	0.47	0	0	0	0	0	0	0.0008	0	0	0
NF_Calb1-NF_Pvalb-NF2_Ntrk2.Necab2:0.06:87	0	0.0325	0.4978	0.4697	0	0	0	0	0	0	0	0	0	0
NF_Calb1-NF_Pvalb-NF2_Ntrk2.Necab2:0.06:88	0	0.0937	0.4494	0.4395	0	0	0	0	0	0	0	0.016	0.0014	0
NF_Calb1-NF_Pvalb-NF2_Ntrk2.Necab2:0.06:89	0	0.0173	0.5103	0.4638	0	0	0	0	0	0	0	0	0.0087	0
NF_Calb1-NF_Pvalb-NF2_Ntrk2.Necab2:0.06:90	0	0	0.49	0.467	0	0.0143	0.0087	0.0089	0	0.0013	0	0.0053	0.0044	0
NF_Calb1-NF_Pvalb-NF2_Ntrk2.Necab2:0.06:91	0	0.066	0.4736	0.4604	0	0	0	0	0	0	0	0	0	0
NF_Calb1-NF_Pvalb-NF2_Ntrk2.Necab2:0.06:92	0	0.031	0.4197	0.5492	0	0	0	0	0	0	0	0	0	0
NF_Calb1-NF_Pvalb-NF2_Ntrk2.Necab2:0.06:93	0	0.0116	0.4864	0.4978	0	0	0	0	0	0	0.0041	0	0	0
NF_Calb1-NF_Pvalb-NF2_Ntrk2.Necab2:0.06:94	0.0017	0.0513	0.458	0.4607	0.0034	0.0003	0.0002	0	0	0	0.0244	0	0	0
NF_Calb1-NF_Pvalb-NF2_Ntrk2.Necab2:0.06:95	0	0.0764	0.4817	0.4367	0	0	0	0	0	0	0	0	0.0052	0
NF_Calb1-NF_Pvalb-NF2_Ntrk2.Necab2:0.06:96	0	0.0385	0.542	0.4195	0	0	0	0	0	0	0	0	0	0
NF_Calb1-NF_Pvalb-NF2_Ntrk2.Necab2:0.06:97	0	0.0808	0.3948	0.4946	0	0	0	0	0	0	0	0	0	0.0297
NF_Calb1-NF_Pvalb-NF2_Ntrk2.Necab2:0.06:98	0	0.0769	0.4685	0.4384	0.0004	0	0	0	0	0	0	0	0	0.0159
NF_Calb1-NF_Pvalb-NF2_Ntrk2.Necab2:0.06:99	0.0018	0	0.4969	0.5013	0	0	0	0	0	0	0	0	0	0
NF_Calb1-NF_Pvalb-NF2_Ntrk2.Necab2:0.06:100	0	0.0518	0.474	0.4384	0	0	0	0	0	0.0061	0.0211	0	0	0.0086
NF_Calb1-NF_Pvalb-NF2_Ntrk2.Necab2:0.07:1	0	0.06	0.4873	0.4463	0	0	0.0064	0	0	0	0	0	0	0
NF_Calb1-NF_Pvalb-NF2_Ntrk2.Necab2:0.07:2	0.0012	0.0517	0.4603	0.4207	0	0	0	0	0	0.0217	0	0.0277	0.0166	0
NF_Calb1-NF_Pvalb-NF2_Ntrk2.Necab2:0.07:3	0	0.0538	0.4806	0.4286	0	0	0	0.0121	0	0	0	0.0175	0.0068	0.0005
NF_Calb1-NF_Pvalb-NF2_Ntrk2.Necab2:0.07:4	0.0013	0.07	0.4636	0.4641	0	0.0011	0	0	0	0	0	0	0	0
NF_Calb1-NF_Pvalb-NF2_Ntrk2.Necab2:0.07:5	0	0.0708	0.4474	0.4818	0	0	0	0	0	0	0	0	0	0
NF_Calb1-NF_Pvalb-NF2_Ntrk2.Necab2:0.07:6	0	0.0456	0.5333	0.4163	0	0.0048	0	0	0	0	0	0	0	0
NF_Calb1-NF_Pvalb-NF2_Ntrk2.Necab2:0.07:7	0.0028	0.0792	0.3829	0.532	0	0	0	0	0	0	0.0031	0	0	0
NF_Calb1-NF_Pvalb-NF2_Ntrk2.Necab2:0.07:8	0.0006	0.0447	0.4307	0.5091	0	0	0	0	0	0	0	0.0148	0	0
NF_Calb1-NF_Pvalb-NF2_Ntrk2.Necab2:0.07:9	0.0011	0.0502	0.4138	0.4827	0	0.0034	0	0	0	0	0.0208	0.0066	0.0015	0.0198
NF_Calb1-NF_Pvalb-NF2_Ntrk2.Necab2:0.07:10	0	0.1188	0.3661	0.5151	0	0	0	0	0	0	0	0	0	0
NF_Calb1-NF_Pvalb-NF2_Ntrk2.Necab2:0.07:11	0	0.0501	0.4731	0.4664	0	0	0	0	0	0.0045	0	0	0.0059	0
NF_Calb1-NF_Pvalb-NF2_Ntrk2.Necab2:0.07:12	0	0.0787	0.4605	0.4388	0	0	0	0	0	0	0.021	0	0.0009	0
NF_Calb1-NF_Pvalb-NF2_Ntrk2.Necab2:0.07:13	0	0.0761	0.448	0.4594	0	0.0017	0	0	0	0	0	0	0	0.0148
NF_Calb1-NF_Pvalb-NF2_Ntrk2.Necab2:0.07:14	0.0033	0.1218	0.4087	0.4662	0	0	0	0	0	0	0	0	0	0
NF_Calb1-NF_Pvalb-NF2_Ntrk2.Necab2:0.07:15	0	0.0515	0.5026	0.4205	0	0	0	0	0	0	0	0.0255	0	0
NF_Calb1-NF_Pvalb-NF2_Ntrk2.Necab2:0.07:16	0.0013	0.0946	0.4618	0.4332	0	0	0	0	0	0	0	0.0092	0	0
NF_Calb1-NF_Pvalb-NF2_Ntrk2.Necab2:0.07:17	0	0.0569	0.4774	0.4657	0	0	0	0	0	0	0	0	0	0
NF_Calb1-NF_Pvalb-NF2_Ntrk2.Necab2:0.07:18	0	0.0952	0.3907	0.495	0	0	0.0091	0	0	0	0	0.0075	0.0025	0
NF_Calb1-NF_Pvalb-NF2_Ntrk2.Necab2:0.07:19	0	0.0725	0.3899	0.5306	0	0.0071	0	0	0	0	0	0	0	0
NF_Calb1-NF_Pvalb-NF2_Ntrk2.Necab2:0.07:20	0	0.0711	0.4901	0.4223	0	0.012	0	0	0	0	0	0	0	0.0044
NF_Calb1-NF_Pvalb-NF2_Ntrk2.Necab2:0.07:21	0	0.0453	0.4769	0.4704	0.0004	0	0	0.0024	0	0	0	0	0.0046	0
NF_Calb1-NF_Pvalb-NF2_Ntrk2.Necab2:0.07:22	0	0.0448	0.5387	0.4165	0	0	0	0	0	0	0	0	0	0
NF_Calb1-NF_Pvalb-NF2_Ntrk2.Necab2:0.07:23	0	0.0553	0.4836	0.4611	0	0	0	0	0	0	0	0	0	0
NF_Calb1-NF_Pvalb-NF2_Ntrk2.Necab2:0.07:24	0	0.0618	0.4029	0.5095	0.0011	0	0	0	0	0	0	0.0012	0	0.0235
NF_Calb1-NF_Pvalb-NF2_Ntrk2.Necab2:0.07:25	0	0.0662	0.4968	0.4301	0	0	0	0	0	0	0.0027	0	0.0041	0
NF_Calb1-NF_Pvalb-NF2_Ntrk2.Necab2:0.07:26	0.0027	0.0157	0.429	0.5245	0	0	0	0	0	0	0.0064	0.01	0.0117	0
NF_Calb1-NF_Pvalb-NF2_Ntrk2.Necab2:0.07:27	0	0.0323	0.5304	0.4373	0	0	0	0	0	0	0	0	0	0
NF_Calb1-NF_Pvalb-NF2_Ntrk2.Necab2:0.07:28	0	0.125	0.492	0.3772	0.0026	0	0	0.003	0	0	0	0.0002	0	0
NF_Calb1-NF_Pvalb-NF2_Ntrk2.Necab2:0.07:29	0	0.0577	0.4734	0.4433	0	0	0.0056	0	0.0057	0	0.0047	0.0066	0.003	0
NF_Calb1-NF_Pvalb-NF2_Ntrk2.Necab2:0.07:30	0	0.0525	0.4654	0.4348	0	0.0054	0	0.0022	0	0.0128	0	0.0144	0.0099	0.0027
NF_Calb1-NF_Pvalb-NF2_Ntrk2.Necab2:0.07:31	0	0.0819	0.4419	0.4723	0	0	0	0	0	0	0	0	0	0.0039
NF_Calb1-NF_Pvalb-NF2_Ntrk2.Necab2:0.07:32	0	0.0193	0.5254	0.4552	0	0	0	0	0	0	0	0	0	0
NF_Calb1-NF_Pvalb-NF2_Ntrk2.Necab2:0.07:33	0.0003	0.1108	0.476	0.4087	0	0	0	0	0	0	0	0	0.0042	0
NF_Calb1-NF_Pvalb-NF2_Ntrk2.Necab2:0.07:34	0	0.0283	0.4425	0.5213	0.0024	0.0003	0	0	0	0	0.0052	0	0	0
NF_Calb1-NF_Pvalb-NF2_Ntrk2.Necab2:0.07:35	0	0.0273	0.4868	0.449	0.0045	0.001	0.0002	0.0066	0	0	0.0047	0.0142	0.0057	0
NF_Calb1-NF_Pvalb-NF2_Ntrk2.Necab2:0.07:36	0.0055	0.0503	0.4625	0.4641	0	0	0.0018	0.0058	0	0	0.0004	0	0	0.0095
NF_Calb1-NF_Pvalb-NF2_Ntrk2.Necab2:0.07:37	0	0.1341	0.4022	0.4637	0	0	0	0	0	0	0	0	0	0
NF_Calb1-NF_Pvalb-NF2_Ntrk2.Necab2:0.07:38	0	0.0574	0.454	0.4624	0	0.0041	0	0.0212	0	0	0	0.0004	0.0005	0
NF_Calb1-NF_Pvalb-NF2_Ntrk2.Necab2:0.07:39	0	0.0287	0.4904	0.4302	0	0	0.0032	0	0	0.0129	0	0.0211	0	0.0134
NF_Calb1-NF_Pvalb-NF2_Ntrk2.Necab2:0.07:40	0	0.0478	0.4903	0.4278	0.0002	0	0.0057	0.0078	0	0	0	0	0	0.0204
NF_Calb1-NF_Pvalb-NF2_Ntrk2.Necab2:0.07:41	0.004	0.0156	0.4409	0.4969	0.0018	0	0	0	0	0	0.0118	0.0268	0.0021	0
NF_Calb1-NF_Pvalb-NF2_Ntrk2.Necab2:0.07:42	0	0.0725	0.4809	0.4446	0	0	0	0	0	0	0	0	0.0019	0
NF_Calb1-NF_Pvalb-NF2_Ntrk2.Necab2:0.07:43	0	0.085	0.3708	0.5442	0	0	0	0	0	0	0	0	0	0
NF_Calb1-NF_Pvalb-NF2_Ntrk2.Necab2:0.07:44	0	0.0941	0.4351	0.4707	0	0	0	0	0	0	0	0	0	0
NF_Calb1-NF_Pvalb-NF2_Ntrk2.Necab2:0.07:45	0	0.0763	0.4679	0.4466	0	0.0031	0	0	0	0	0	0	0	0.0061
NF_Calb1-NF_Pvalb-NF2_Ntrk2.Necab2:0.07:46	0	0.0645	0.3747	0.5559	0	0	0.0049	0	0	0	0	0	0	0
NF_Calb1-NF_Pvalb-NF2_Ntrk2.Necab2:0.07:47	0	0.0828	0.4701	0.4471	0	0	0	0	0	0	0	0	0	0
NF_Calb1-NF_Pvalb-NF2_Ntrk2.Necab2:0.07:48	0	0.1182	0.3794	0.5024	0	0	0	0	0	0	0	0	0	0
NF_Calb1-NF_Pvalb-NF2_Ntrk2.Necab2:0.07:49	0	0.0367	0.451	0.487	0.01	0.0009	0	0.0005	0	0	0	0.0085	0.0054	0
NF_Calb1-NF_Pvalb-NF2_Ntrk2.Necab2:0.07:50	0.0099	0.0814	0.454	0.407	0	0	0	0.0099	0	0	0	0.036	0.0017	0
NF_Calb1-NF_Pvalb-NF2_Ntrk2.Necab2:0.07:51	0	0	0.4972	0.4054	0	0	0.0133	0	0	0.0236	0	0.0483	0.0123	0
NF_Calb1-NF_Pvalb-NF2_Ntrk2.Necab2:0.07:52	0	0.1452	0.3578	0.4396	0	0	0	0.0027	0.004	0	0	0.0126	0	0.038
NF_Calb1-NF_Pvalb-NF2_Ntrk2.Necab2:0.07:53	0.0021	0	0.4722	0.5052	0	0.0027	0	0.0058	0	0	0	0.0099	0.0021	0
NF_Calb1-NF_Pvalb-NF2_Ntrk2.Necab2:0.07:54	0	0.0402	0.4601	0.4771	0	0	0	0	0	0.0029	0	0.0102	0.0019	0.0076
NF_Calb1-NF_Pvalb-NF2_Ntrk2.Necab2:0.07:55	0	0.1059	0.3492	0.5301	0	0	0.0008	0.002	0.008	0	0.0009	0	0	0.0032
NF_Calb1-NF_Pvalb-NF2_Ntrk2.Necab2:0.07:56	0.0053	0.1225	0.4224	0.4039	0	0	0	0	0	0	0	0.0459	0	0
NF_Calb1-NF_Pvalb-NF2_Ntrk2.Necab2:0.07:57	0	0.1105	0.4637	0.4258	0	0	0	0	0	0	0	0	0	0
NF_Calb1-NF_Pvalb-NF2_Ntrk2.Necab2:0.07:58	0	0.1261	0.4326	0.4161	0	0	0	0	0	0	0	0.0142	0	0.011
NF_Calb1-NF_Pvalb-NF2_Ntrk2.Necab2:0.07:59	0	0.1269	0.4167	0.4067	0	0	0.0042	0	0	0	0	0.0452	0	0.0004
NF_Calb1-NF_Pvalb-NF2_Ntrk2.Necab2:0.07:60	0	0.0617	0.4371	0.4751	0	0	0	0	0	0.0021	0	0.024	0	0
NF_Calb1-NF_Pvalb-NF2_Ntrk2.Necab2:0.07:61	0.0021	0.0608	0.4753	0.4511	0	0	0	0	0	0	0	0.0093	0.0013	0
NF_Calb1-NF_Pvalb-NF2_Ntrk2.Necab2:0.07:62	0.0016	0.0766	0.4541	0.4358	0	0	0.015	0	0.0006	0	0.0066	0.0058	0.0038	0
NF_Calb1-NF_Pvalb-NF2_Ntrk2.Necab2:0.07:63	0.0026	0.0568	0.474	0.4304	0	0	0	0.0047	0	0.0099	0	0.0216	0	0
NF_Calb1-NF_Pvalb-NF2_Ntrk2.Necab2:0.07:64	0	0.1354	0.4647	0.3999	0	0	0	0	0	0	0	0	0	0
NF_Calb1-NF_Pvalb-NF2_Ntrk2.Necab2:0.07:65	0.0059	0.0337	0.4566	0.4549	0.0009	0	0.008	0	0	0.0037	0.0035	0.0315	0.0013	0
NF_Calb1-NF_Pvalb-NF2_Ntrk2.Necab2:0.07:66	0	0.104	0.4722	0.4152	0	0	0	0	0	0	0	0	0	0.0086
NF_Calb1-NF_Pvalb-NF2_Ntrk2.Necab2:0.07:67	0	0.0319	0.4814	0.4497	0	0	0.0032	0.0027	0	0	0	0.0274	0.0038	0
NF_Calb1-NF_Pvalb-NF2_Ntrk2.Necab2:0.07:68	0	0.1272	0.4603	0.4095	0	0	0	0	0	0	0	0	0	0.0029
NF_Calb1-NF_Pvalb-NF2_Ntrk2.Necab2:0.07:69	0	0.1057	0.4463	0.4142	0.001	0	0.0002	0	0	0	0.0222	0.0105	0	0
NF_Calb1-NF_Pvalb-NF2_Ntrk2.Necab2:0.07:70	0	0.0374	0.5354	0.4065	0	0	0.0042	0	0	0	0	0.0044	0	0.0122
NF_Calb1-NF_Pvalb-NF2_Ntrk2.Necab2:0.07:71	0	0.0765	0.425	0.4985	0	0	0	0	0	0	0	0	0	0
NF_Calb1-NF_Pvalb-NF2_Ntrk2.Necab2:0.07:72	0	0.1177	0.3786	0.5036	0	0	0	0	0	0	0	0	0	0
NF_Calb1-NF_Pvalb-NF2_Ntrk2.Necab2:0.07:73	0.0025	0.0297	0.4414	0.4943	0.0019	0.0096	0	0	0	0	0.0105	0	0.0084	0.0017
NF_Calb1-NF_Pvalb-NF2_Ntrk2.Necab2:0.07:74	0	0.0812	0.4622	0.4566	0	0	0	0	0	0	0	0	0	0
NF_Calb1-NF_Pvalb-NF2_Ntrk2.Necab2:0.07:75	0	0.0517	0.3465	0.6018	0	0	0	0	0	0	0	0	0	0
NF_Calb1-NF_Pvalb-NF2_Ntrk2.Necab2:0.07:76	0.0061	0.033	0.504	0.4422	0.0017	0	0	0	0	0.0047	0	0.0082	0	0
NF_Calb1-NF_Pvalb-NF2_Ntrk2.Necab2:0.07:77	0	0.0779	0.5087	0.4072	0	0	0	0.0017	0	0	0	0.0045	0	0
NF_Calb1-NF_Pvalb-NF2_Ntrk2.Necab2:0.07:78	0	0.0238	0.4968	0.4794	0	0	0	0	0	0	0	0	0	0
NF_Calb1-NF_Pvalb-NF2_Ntrk2.Necab2:0.07:79	0	0.0288	0.5322	0.4284	0	0.0033	0	0	0	0	0	0	0.0073	0
NF_Calb1-NF_Pvalb-NF2_Ntrk2.Necab2:0.07:80	0.002	0.026	0.5179	0.4535	0	0.0006	0	0	0	0	0	0	0	0
NF_Calb1-NF_Pvalb-NF2_Ntrk2.Necab2:0.07:81	0	0.1022	0.393	0.5047	0	0	0	0	0	0	0	0	0	0
NF_Calb1-NF_Pvalb-NF2_Ntrk2.Necab2:0.07:82	0	0.0641	0.412	0.5117	0	0	0.0122	0	0	0	0	0	0	0
NF_Calb1-NF_Pvalb-NF2_Ntrk2.Necab2:0.07:83	0	0.0482	0.4986	0.4323	0	0	0	0	0	0	0	0.0167	0.0041	0
NF_Calb1-NF_Pvalb-NF2_Ntrk2.Necab2:0.07:84	0	0.1307	0.4004	0.4466	0	0	0	0	0	0	0	0	0	0.0223
NF_Calb1-NF_Pvalb-NF2_Ntrk2.Necab2:0.07:85	0.0042	0.0657	0.477	0.3927	0	0	0	0	0	0	0	0.0554	0.0051	0
NF_Calb1-NF_Pvalb-NF2_Ntrk2.Necab2:0.07:86	0	0.0489	0.485	0.4653	0	0	0	0	0	0	0.0008	0	0	0
NF_Calb1-NF_Pvalb-NF2_Ntrk2.Necab2:0.07:87	0	0.0444	0.4919	0.4637	0	0	0	0	0	0	0	0	0	0
NF_Calb1-NF_Pvalb-NF2_Ntrk2.Necab2:0.07:88	0	0.1059	0.4432	0.4336	0	0	0	0	0	0	0	0.0158	0.0015	0
NF_Calb1-NF_Pvalb-NF2_Ntrk2.Necab2:0.07:89	0	0.0272	0.5054	0.4588	0	0	0	0	0	0	0	0	0.0086	0
NF_Calb1-NF_Pvalb-NF2_Ntrk2.Necab2:0.07:90	0	0	0.4905	0.4664	0	0.0146	0.0082	0.0095	0	0.0011	0	0.0052	0.0046	0
NF_Calb1-NF_Pvalb-NF2_Ntrk2.Necab2:0.07:91	0	0.0774	0.468	0.4546	0	0	0	0	0	0	0	0	0	0
NF_Calb1-NF_Pvalb-NF2_Ntrk2.Necab2:0.07:92	0	0.0401	0.4166	0.5433	0	0	0	0	0	0	0	0	0	0
NF_Calb1-NF_Pvalb-NF2_Ntrk2.Necab2:0.07:93	0	0.0216	0.4817	0.4923	0	0	0	0	0	0	0.0045	0	0	0
NF_Calb1-NF_Pvalb-NF2_Ntrk2.Necab2:0.07:94	0.0017	0.0616	0.4522	0.4553	0.0029	0.0007	0.0003	0	0	0	0.0253	0	0	0
NF_Calb1-NF_Pvalb-NF2_Ntrk2.Necab2:0.07:95	0	0.0862	0.4767	0.4319	0	0	0	0	0	0	0	0	0.0052	0
NF_Calb1-NF_Pvalb-NF2_Ntrk2.Necab2:0.07:96	0	0.0493	0.5358	0.415	0	0	0	0	0	0	0	0	0	0
NF_Calb1-NF_Pvalb-NF2_Ntrk2.Necab2:0.07:97	0	0.0906	0.3912	0.4888	0	0	0	0	0	0	0	0	0	0.0294
NF_Calb1-NF_Pvalb-NF2_Ntrk2.Necab2:0.07:98	0	0.0849	0.465	0.4336	0.0008	0	0	0	0	0	0	0	0	0.0157
NF_Calb1-NF_Pvalb-NF2_Ntrk2.Necab2:0.07:99	0.0021	0	0.4986	0.4993	0	0	0	0	0	0	0	0	0	0
NF_Calb1-NF_Pvalb-NF2_Ntrk2.Necab2:0.07:100	0	0.0626	0.4692	0.4327	0	0	0	0	0	0.0056	0.0217	0	0	0.0082
NF_Calb1-NF_Pvalb-NF2_Ntrk2.Necab2:0.08:1	0	0.0686	0.483	0.4418	0	0	0.0066	0	0	0	0	0	0	0
NF_Calb1-NF_Pvalb-NF2_Ntrk2.Necab2:0.08:2	0.0012	0.0624	0.4547	0.4162	0	0	0	0	0	0.0218	0	0.027	0.0168	0
NF_Calb1-NF_Pvalb-NF2_Ntrk2.Necab2:0.08:3	0	0.0602	0.4775	0.4252	0	0	0	0.0122	0	0	0	0.0178	0.0068	0.0003
NF_Calb1-NF_Pvalb-NF2_Ntrk2.Necab2:0.08:4	0.0013	0.079	0.4581	0.4604	0	0.0013	0	0	0	0	0	0	0	0
NF_Calb1-NF_Pvalb-NF2_Ntrk2.Necab2:0.08:5	0	0.0804	0.4428	0.4768	0	0	0	0	0	0	0	0	0	0
NF_Calb1-NF_Pvalb-NF2_Ntrk2.Necab2:0.08:6	0	0.0563	0.5277	0.4114	0	0.0047	0	0	0	0	0	0	0	0
NF_Calb1-NF_Pvalb-NF2_Ntrk2.Necab2:0.08:7	0.0028	0.0904	0.3774	0.5256	0	0	0	0	0	0	0.0038	0	0	0
NF_Calb1-NF_Pvalb-NF2_Ntrk2.Necab2:0.08:8	0.0005	0.0533	0.4289	0.5033	0	0	0	0	0	0	0	0.014	0	0
NF_Calb1-NF_Pvalb-NF2_Ntrk2.Necab2:0.08:9	0.001	0.0592	0.4085	0.4772	0	0.0033	0	0	0	0	0.0232	0.0062	0.0015	0.0199
NF_Calb1-NF_Pvalb-NF2_Ntrk2.Necab2:0.08:10	0	0.1345	0.3584	0.5071	0	0	0	0	0	0	0	0	0	0
NF_Calb1-NF_Pvalb-NF2_Ntrk2.Necab2:0.08:11	0	0.0615	0.4673	0.4611	0	0	0	0	0	0.0046	0	0	0.0055	0
NF_Calb1-NF_Pvalb-NF2_Ntrk2.Necab2:0.08:12	0	0.0886	0.4542	0.4336	0	0	0	0	0	0	0.0227	0	0.0009	0
NF_Calb1-NF_Pvalb-NF2_Ntrk2.Necab2:0.08:13	0	0.0857	0.4429	0.455	0	0.0018	0	0	0	0	0	0	0	0.0144
NF_Calb1-NF_Pvalb-NF2_Ntrk2.Necab2:0.08:14	0.0034	0.1292	0.4052	0.4621	0	0	0	0	0	0	0	0	0	0
NF_Calb1-NF_Pvalb-NF2_Ntrk2.Necab2:0.08:15	0	0.0599	0.4985	0.4162	0	0	0	0	0	0	0	0.0253	0	0
NF_Calb1-NF_Pvalb-NF2_Ntrk2.Necab2:0.08:16	0.0013	0.1036	0.4562	0.4293	0	0	0	0	0	0	0	0.0096	0	0
NF_Calb1-NF_Pvalb-NF2_Ntrk2.Necab2:0.08:17	0	0.0641	0.4747	0.4613	0	0	0	0	0	0	0	0	0	0
NF_Calb1-NF_Pvalb-NF2_Ntrk2.Necab2:0.08:18	0	0.103	0.3883	0.4904	0	0	0.0086	0	0	0	0	0.0072	0.0025	0
NF_Calb1-NF_Pvalb-NF2_Ntrk2.Necab2:0.08:19	0	0.0847	0.3839	0.5245	0	0.007	0	0	0	0	0	0	0	0
NF_Calb1-NF_Pvalb-NF2_Ntrk2.Necab2:0.08:20	0	0.0794	0.4855	0.4185	0	0.012	0	0	0	0	0.0002	0	0	0.0044
NF_Calb1-NF_Pvalb-NF2_Ntrk2.Necab2:0.08:21	0	0.0537	0.4732	0.4657	0.0002	0	0	0.0025	0	0	0	0	0.0047	0
NF_Calb1-NF_Pvalb-NF2_Ntrk2.Necab2:0.08:22	0	0.055	0.5339	0.4111	0	0	0	0	0	0	0	0	0	0
NF_Calb1-NF_Pvalb-NF2_Ntrk2.Necab2:0.08:23	0	0.0658	0.4782	0.4559	0	0	0	0	0	0	0	0	0	0
NF_Calb1-NF_Pvalb-NF2_Ntrk2.Necab2:0.08:24	0	0.0769	0.3955	0.5019	0.0012	0	0	0	0	0	0	0.0014	0	0.0231
NF_Calb1-NF_Pvalb-NF2_Ntrk2.Necab2:0.08:25	0	0.0752	0.4911	0.4255	0	0	0	0	0	0	0.0038	0	0.0044	0
NF_Calb1-NF_Pvalb-NF2_Ntrk2.Necab2:0.08:26	0.0027	0.0252	0.4247	0.5195	0	0	0	0	0	0	0.0068	0.0096	0.0116	0
NF_Calb1-NF_Pvalb-NF2_Ntrk2.Necab2:0.08:27	0	0.0431	0.5239	0.433	0	0	0	0	0	0	0	0	0	0
NF_Calb1-NF_Pvalb-NF2_Ntrk2.Necab2:0.08:28	0	0.1349	0.487	0.3718	0.0026	0	0	0.0027	0	0	0	0.0009	0	0
NF_Calb1-NF_Pvalb-NF2_Ntrk2.Necab2:0.08:29	0	0.0665	0.4679	0.439	0	0	0.0058	0	0.0047	0	0.0067	0.0066	0.0028	0
NF_Calb1-NF_Pvalb-NF2_Ntrk2.Necab2:0.08:30	0	0.0615	0.4615	0.4301	0	0.0055	0	0.0018	0	0.0131	0	0.0143	0.0098	0.0024
NF_Calb1-NF_Pvalb-NF2_Ntrk2.Necab2:0.08:31	0	0.0913	0.4382	0.4665	0	0	0	0	0	0	0	0	0	0.0039
NF_Calb1-NF_Pvalb-NF2_Ntrk2.Necab2:0.08:32	0	0.0296	0.5202	0.4502	0	0	0	0	0	0	0	0	0	0
NF_Calb1-NF_Pvalb-NF2_Ntrk2.Necab2:0.08:33	0.0004	0.1174	0.4728	0.4051	0	0	0	0	0	0	0	0	0.0043	0
NF_Calb1-NF_Pvalb-NF2_Ntrk2.Necab2:0.08:34	0	0.0404	0.4365	0.5146	0.0023	0.0005	0	0	0	0	0.0057	0	0	0
NF_Calb1-NF_Pvalb-NF2_Ntrk2.Necab2:0.08:35	0	0.0377	0.4809	0.4438	0.0043	0.0012	0.0003	0.0065	0	0	0.0056	0.014	0.0057	0
NF_Calb1-NF_Pvalb-NF2_Ntrk2.Necab2:0.08:36	0.0055	0.0591	0.4591	0.4598	0	0	0.0019	0.0059	0	0	0	0	0	0.0087
NF_Calb1-NF_Pvalb-NF2_Ntrk2.Necab2:0.08:37	0	0.1449	0.398	0.4571	0	0	0	0	0	0	0	0	0	0
NF_Calb1-NF_Pvalb-NF2_Ntrk2.Necab2:0.08:38	0	0.0686	0.448	0.4572	0	0.0041	0	0.0213	0	0	0	0.0001	0.0007	0
NF_Calb1-NF_Pvalb-NF2_Ntrk2.Necab2:0.08:39	0	0.0365	0.4864	0.4271	0	0	0.0033	0	0	0.0127	0	0.0208	0	0.0132
NF_Calb1-NF_Pvalb-NF2_Ntrk2.Necab2:0.08:40	0	0.0605	0.4849	0.4209	0	0	0.0057	0.0076	0	0	0	0	0	0.0204
NF_Calb1-NF_Pvalb-NF2_Ntrk2.Necab2:0.08:41	0.004	0.0258	0.4363	0.4916	0.0018	0	0	0	0	0	0.0113	0.0269	0.0022	0
NF_Calb1-NF_Pvalb-NF2_Ntrk2.Necab2:0.08:42	0	0.0822	0.4756	0.4402	0	0	0	0	0	0	0	0	0.0019	0
NF_Calb1-NF_Pvalb-NF2_Ntrk2.Necab2:0.08:43	0	0.0971	0.3651	0.5378	0	0	0	0	0	0	0	0	0	0
NF_Calb1-NF_Pvalb-NF2_Ntrk2.Necab2:0.08:44	0	0.1032	0.4307	0.4661	0	0	0	0	0	0	0	0	0	0
NF_Calb1-NF_Pvalb-NF2_Ntrk2.Necab2:0.08:45	0	0.087	0.4622	0.4419	0	0.0031	0	0	0	0	0	0	0	0.0058
NF_Calb1-NF_Pvalb-NF2_Ntrk2.Necab2:0.08:46	0	0.0748	0.3712	0.5489	0	0	0.0051	0	0	0	0	0	0	0
NF_Calb1-NF_Pvalb-NF2_Ntrk2.Necab2:0.08:47	0	0.0905	0.4659	0.4436	0	0	0	0	0	0	0	0	0	0
NF_Calb1-NF_Pvalb-NF2_Ntrk2.Necab2:0.08:48	0	0.1277	0.3753	0.497	0	0	0	0	0	0	0	0	0	0
NF_Calb1-NF_Pvalb-NF2_Ntrk2.Necab2:0.08:49	0	0.0468	0.4458	0.4819	0.0099	0.0011	0	0.0008	0	0	0	0.0081	0.0055	0
NF_Calb1-NF_Pvalb-NF2_Ntrk2.Necab2:0.08:50	0.0099	0.0932	0.4485	0.4021	0	0	0	0.0098	0	0	0	0.0349	0.0016	0
NF_Calb1-NF_Pvalb-NF2_Ntrk2.Necab2:0.08:51	0	0.0011	0.4978	0.4041	0	0	0.0131	0	0	0.0237	0.0005	0.0477	0.0121	0
NF_Calb1-NF_Pvalb-NF2_Ntrk2.Necab2:0.08:52	0	0.153	0.3567	0.4341	0	0	0	0.0027	0.0035	0	0	0.0127	0	0.0374
NF_Calb1-NF_Pvalb-NF2_Ntrk2.Necab2:0.08:53	0.002	0	0.4732	0.5045	0	0.0025	0	0.0062	0	0	0	0.0094	0.0022	0
NF_Calb1-NF_Pvalb-NF2_Ntrk2.Necab2:0.08:54	0	0.0489	0.4568	0.4731	0	0	0	0	0	0.0022	0	0.01	0.0018	0.0074
NF_Calb1-NF_Pvalb-NF2_Ntrk2.Necab2:0.08:55	0	0.1156	0.3448	0.5247	0	0	0.0008	0.0022	0.0079	0	0.0007	0	0	0.0033
NF_Calb1-NF_Pvalb-NF2_Ntrk2.Necab2:0.08:56	0.0054	0.1298	0.4186	0.4005	0	0	0	0	0	0	0	0.0458	0	0
NF_Calb1-NF_Pvalb-NF2_Ntrk2.Necab2:0.08:57	0	0.1172	0.4611	0.4217	0	0	0	0	0	0	0	0	0	0
NF_Calb1-NF_Pvalb-NF2_Ntrk2.Necab2:0.08:58	0	0.1351	0.429	0.411	0	0	0	0	0	0	0	0.0142	0	0.0107
NF_Calb1-NF_Pvalb-NF2_Ntrk2.Necab2:0.08:59	0	0.1347	0.4138	0.402	0	0	0.0043	0	0	0	0	0.0449	0	0.0004
NF_Calb1-NF_Pvalb-NF2_Ntrk2.Necab2:0.08:60	0	0.0731	0.4313	0.4702	0	0	0	0	0	0.0022	0	0.0233	0	0
NF_Calb1-NF_Pvalb-NF2_Ntrk2.Necab2:0.08:61	0.0019	0.0704	0.4693	0.448	0	0	0	0	0	0	0	0.0093	0.001	0
NF_Calb1-NF_Pvalb-NF2_Ntrk2.Necab2:0.08:62	0.0016	0.0868	0.4492	0.4307	0	0	0.0147	0	0.0006	0	0.0071	0.0056	0.0037	0
NF_Calb1-NF_Pvalb-NF2_Ntrk2.Necab2:0.08:63	0.0025	0.0685	0.4682	0.4256	0	0	0	0.0048	0	0.0094	0	0.021	0	0
NF_Calb1-NF_Pvalb-NF2_Ntrk2.Necab2:0.08:64	0	0.1432	0.4606	0.3962	0	0	0	0	0	0	0	0	0	0
NF_Calb1-NF_Pvalb-NF2_Ntrk2.Necab2:0.08:65	0.0059	0.0458	0.4503	0.4494	0.0009	0	0.0077	0	0	0.0035	0.0046	0.0307	0.0013	0
NF_Calb1-NF_Pvalb-NF2_Ntrk2.Necab2:0.08:66	0	0.1101	0.4697	0.4117	0	0	0	0	0	0	0	0	0	0.0084
NF_Calb1-NF_Pvalb-NF2_Ntrk2.Necab2:0.08:67	0	0.0417	0.4764	0.4456	0	0	0.0031	0.0025	0	0	0	0.0272	0.0035	0
NF_Calb1-NF_Pvalb-NF2_Ntrk2.Necab2:0.08:68	0	0.1386	0.4547	0.4041	0	0	0	0	0	0	0	0	0	0.0026
NF_Calb1-NF_Pvalb-NF2_Ntrk2.Necab2:0.08:69	0	0.1161	0.4412	0.4081	0.0011	0	0.0002	0	0	0	0.0234	0.01	0	0
NF_Calb1-NF_Pvalb-NF2_Ntrk2.Necab2:0.08:70	0	0.0454	0.5322	0.4021	0	0	0.004	0	0	0	0	0.0042	0.0001	0.012
NF_Calb1-NF_Pvalb-NF2_Ntrk2.Necab2:0.08:71	0	0.0844	0.4211	0.4945	0	0	0	0	0	0	0	0	0	0
NF_Calb1-NF_Pvalb-NF2_Ntrk2.Necab2:0.08:72	0	0.1271	0.3752	0.4977	0	0	0	0	0	0	0	0	0	0
NF_Calb1-NF_Pvalb-NF2_Ntrk2.Necab2:0.08:73	0.0024	0.0419	0.4345	0.4882	0.0018	0.0097	0	0	0	0	0.011	0	0.0084	0.0021
NF_Calb1-NF_Pvalb-NF2_Ntrk2.Necab2:0.08:74	0	0.0901	0.4585	0.4514	0	0	0	0	0	0	0	0	0	0
NF_Calb1-NF_Pvalb-NF2_Ntrk2.Necab2:0.08:75	0	0.0596	0.3435	0.5969	0	0	0	0	0	0	0	0	0	0
NF_Calb1-NF_Pvalb-NF2_Ntrk2.Necab2:0.08:76	0.0061	0.0425	0.4984	0.4381	0.0022	0	0	0	0	0.0049	0	0.0078	0	0
NF_Calb1-NF_Pvalb-NF2_Ntrk2.Necab2:0.08:77	0	0.0884	0.5034	0.4021	0	0	0	0.0014	0	0	0	0.0047	0	0
NF_Calb1-NF_Pvalb-NF2_Ntrk2.Necab2:0.08:78	0	0.0336	0.4914	0.475	0	0	0	0	0	0	0	0	0	0
NF_Calb1-NF_Pvalb-NF2_Ntrk2.Necab2:0.08:79	0	0.0393	0.5267	0.4234	0	0.0034	0	0	0	0	0	0	0.0072	0
NF_Calb1-NF_Pvalb-NF2_Ntrk2.Necab2:0.08:80	0.0021	0.033	0.5149	0.4497	0	0.0004	0	0	0	0	0	0	0	0
NF_Calb1-NF_Pvalb-NF2_Ntrk2.Necab2:0.08:81	0	0.1112	0.3894	0.4994	0	0	0	0	0	0	0	0	0	0
NF_Calb1-NF_Pvalb-NF2_Ntrk2.Necab2:0.08:82	0	0.0729	0.4073	0.5073	0	0	0.0125	0	0	0	0	0	0	0
NF_Calb1-NF_Pvalb-NF2_Ntrk2.Necab2:0.08:83	0	0.0549	0.4944	0.4298	0	0	0	0	0	0	0	0.0168	0.0041	0
NF_Calb1-NF_Pvalb-NF2_Ntrk2.Necab2:0.08:84	0	0.1401	0.3959	0.4413	0	0	0	0	0	0	0	0	0	0.0226
NF_Calb1-NF_Pvalb-NF2_Ntrk2.Necab2:0.08:85	0.0042	0.0728	0.4728	0.39	0	0	0	0	0	0	0	0.0549	0.0052	0
NF_Calb1-NF_Pvalb-NF2_Ntrk2.Necab2:0.08:86	0	0.0602	0.4784	0.4606	0	0	0	0	0	0	0.0007	0	0	0
NF_Calb1-NF_Pvalb-NF2_Ntrk2.Necab2:0.08:87	0	0.0562	0.486	0.4578	0	0	0	0	0	0	0	0	0	0
NF_Calb1-NF_Pvalb-NF2_Ntrk2.Necab2:0.08:88	0	0.1182	0.4369	0.4278	0	0	0	0	0	0	0	0.0156	0.0015	0
NF_Calb1-NF_Pvalb-NF2_Ntrk2.Necab2:0.08:89	0	0.0371	0.5005	0.4538	0	0	0	0	0	0	0	0	0.0086	0
NF_Calb1-NF_Pvalb-NF2_Ntrk2.Necab2:0.08:90	0	0	0.491	0.4657	0	0.0149	0.0076	0.0101	0	0.0009	0	0.0051	0.0048	0
NF_Calb1-NF_Pvalb-NF2_Ntrk2.Necab2:0.08:91	0	0.0888	0.4625	0.4488	0	0	0	0	0	0	0	0	0	0
NF_Calb1-NF_Pvalb-NF2_Ntrk2.Necab2:0.08:92	0	0.0491	0.4135	0.5374	0	0	0	0	0	0	0	0	0	0
NF_Calb1-NF_Pvalb-NF2_Ntrk2.Necab2:0.08:93	0	0.0315	0.4769	0.4867	0	0	0	0	0	0	0.0049	0	0	0
NF_Calb1-NF_Pvalb-NF2_Ntrk2.Necab2:0.08:94	0.0016	0.0719	0.4464	0.4497	0.0024	0.0009	0.0004	0	0	0	0.0261	0	0	0.0004
NF_Calb1-NF_Pvalb-NF2_Ntrk2.Necab2:0.08:95	0	0.0959	0.4717	0.4271	0	0	0	0	0	0	0	0	0.0053	0
NF_Calb1-NF_Pvalb-NF2_Ntrk2.Necab2:0.08:96	0	0.06	0.5296	0.4104	0	0	0	0	0	0	0	0	0	0
NF_Calb1-NF_Pvalb-NF2_Ntrk2.Necab2:0.08:97	0	0.1004	0.3875	0.483	0	0	0	0	0	0	0	0	0	0.0291
NF_Calb1-NF_Pvalb-NF2_Ntrk2.Necab2:0.08:98	0	0.0929	0.4615	0.4288	0.0013	0	0	0	0	0	0	0	0	0.0155
NF_Calb1-NF_Pvalb-NF2_Ntrk2.Necab2:0.08:99	0.0024	0	0.5002	0.4974	0	0	0	0	0	0	0	0	0	0
NF_Calb1-NF_Pvalb-NF2_Ntrk2.Necab2:0.08:100	0	0.0734	0.4644	0.4269	0	0	0	0	0	0.0051	0.0222	0	0	0.0079
NF_Calb1-NF_Pvalb-NF2_Ntrk2.Necab2:0.09:1	0	0.0773	0.4788	0.4372	0	0	0.0068	0	0	0	0	0	0	0
NF_Calb1-NF_Pvalb-NF2_Ntrk2.Necab2:0.09:2	0.0012	0.073	0.4491	0.4116	0	0	0	0	0	0.0218	0	0.0263	0.0169	0
NF_Calb1-NF_Pvalb-NF2_Ntrk2.Necab2:0.09:3	0	0.0666	0.4743	0.4219	0	0	0	0.0123	0	0	0	0.018	0.0068	0.0001
NF_Calb1-NF_Pvalb-NF2_Ntrk2.Necab2:0.09:4	0.0013	0.088	0.4527	0.4566	0	0.0015	0	0	0	0	0	0	0	0
NF_Calb1-NF_Pvalb-NF2_Ntrk2.Necab2:0.09:5	0	0.0899	0.4382	0.4718	0	0	0	0	0	0	0	0	0	0
NF_Calb1-NF_Pvalb-NF2_Ntrk2.Necab2:0.09:6	0	0.067	0.5221	0.4064	0	0.0045	0	0	0	0	0	0	0	0
NF_Calb1-NF_Pvalb-NF2_Ntrk2.Necab2:0.09:7	0.0028	0.1016	0.3719	0.5193	0	0	0	0	0	0	0.0044	0	0	0
NF_Calb1-NF_Pvalb-NF2_Ntrk2.Necab2:0.09:8	0.0005	0.0619	0.427	0.4974	0	0	0	0	0	0	0	0.0131	0	0
NF_Calb1-NF_Pvalb-NF2_Ntrk2.Necab2:0.09:9	0.0008	0.0681	0.4031	0.4717	0	0.0032	0	0	0	0	0.0257	0.0057	0.0016	0.02
NF_Calb1-NF_Pvalb-NF2_Ntrk2.Necab2:0.09:10	0	0.1501	0.3508	0.4992	0	0	0	0	0	0	0	0	0	0
NF_Calb1-NF_Pvalb-NF2_Ntrk2.Necab2:0.09:11	0	0.0729	0.4614	0.4559	0	0	0	0	0	0.0046	0	0	0.0052	0
NF_Calb1-NF_Pvalb-NF2_Ntrk2.Necab2:0.09:12	0	0.0986	0.4478	0.4283	0	0	0	0	0	0	0.0244	0	0.001	0
NF_Calb1-NF_Pvalb-NF2_Ntrk2.Necab2:0.09:13	0	0.0954	0.4379	0.4507	0	0.002	0	0	0	0	0	0	0	0.014
NF_Calb1-NF_Pvalb-NF2_Ntrk2.Necab2:0.09:14	0.0034	0.1367	0.4017	0.4581	0	0	0	0	0	0	0	0	0	0
NF_Calb1-NF_Pvalb-NF2_Ntrk2.Necab2:0.09:15	0	0.0684	0.4945	0.412	0	0	0	0	0	0	0	0.0252	0	0
NF_Calb1-NF_Pvalb-NF2_Ntrk2.Necab2:0.09:16	0.0013	0.1125	0.4507	0.4254	0	0	0	0	0	0	0.0001	0.0101	0	0
NF_Calb1-NF_Pvalb-NF2_Ntrk2.Necab2:0.09:17	0	0.0713	0.4719	0.4568	0	0	0	0	0	0	0	0	0	0
NF_Calb1-NF_Pvalb-NF2_Ntrk2.Necab2:0.09:18	0.0001	0.1108	0.3859	0.4858	0	0	0.0082	0	0	0	0	0.0068	0.0024	0
NF_Calb1-NF_Pvalb-NF2_Ntrk2.Necab2:0.09:19	0	0.0968	0.3779	0.5185	0	0.0068	0	0	0	0	0	0	0	0
NF_Calb1-NF_Pvalb-NF2_Ntrk2.Necab2:0.09:20	0	0.0874	0.4809	0.4146	0	0.0118	0	0	0	0	0.0009	0	0	0.0044
NF_Calb1-NF_Pvalb-NF2_Ntrk2.Necab2:0.09:21	0	0.0621	0.4694	0.4609	0.0001	0	0	0.0025	0	0	0	0	0.0049	0
NF_Calb1-NF_Pvalb-NF2_Ntrk2.Necab2:0.09:22	0	0.0651	0.5292	0.4057	0	0	0	0	0	0	0	0	0	0
NF_Calb1-NF_Pvalb-NF2_Ntrk2.Necab2:0.09:23	0	0.0764	0.4729	0.4507	0	0	0	0	0	0	0	0	0	0
NF_Calb1-NF_Pvalb-NF2_Ntrk2.Necab2:0.09:24	0	0.0918	0.3882	0.4944	0.0014	0	0	0	0	0	0	0.0015	0	0.0227
NF_Calb1-NF_Pvalb-NF2_Ntrk2.Necab2:0.09:25	0	0.0842	0.4853	0.421	0	0	0	0	0	0	0.0049	0	0.0046	0
NF_Calb1-NF_Pvalb-NF2_Ntrk2.Necab2:0.09:26	0.0027	0.0347	0.4204	0.5145	0	0	0	0	0	0	0.0071	0.0091	0.0114	0
NF_Calb1-NF_Pvalb-NF2_Ntrk2.Necab2:0.09:27	0	0.054	0.5173	0.4287	0	0	0	0	0	0	0	0	0	0
NF_Calb1-NF_Pvalb-NF2_Ntrk2.Necab2:0.09:28	0	0.1448	0.4821	0.3665	0.0026	0	0	0.0025	0	0	0	0.0015	0	0
NF_Calb1-NF_Pvalb-NF2_Ntrk2.Necab2:0.09:29	0	0.0754	0.4625	0.4348	0	0	0.006	0	0.0036	0	0.0087	0.0065	0.0026	0
NF_Calb1-NF_Pvalb-NF2_Ntrk2.Necab2:0.09:30	0	0.0706	0.4575	0.4253	0	0.0056	0	0.0015	0	0.0134	0	0.0143	0.0096	0.0022
NF_Calb1-NF_Pvalb-NF2_Ntrk2.Necab2:0.09:31	0	0.1008	0.4345	0.4608	0	0	0	0	0	0	0	0	0	0.0039
NF_Calb1-NF_Pvalb-NF2_Ntrk2.Necab2:0.09:32	0	0.0398	0.515	0.4452	0	0	0	0	0	0	0	0	0	0
NF_Calb1-NF_Pvalb-NF2_Ntrk2.Necab2:0.09:33	0.0004	0.124	0.4696	0.4015	0	0	0	0	0	0	0	0	0.0045	0
NF_Calb1-NF_Pvalb-NF2_Ntrk2.Necab2:0.09:34	0	0.0526	0.4305	0.5079	0.0021	0.0006	0	0	0	0	0.0062	0	0	0
NF_Calb1-NF_Pvalb-NF2_Ntrk2.Necab2:0.09:35	0	0.0481	0.4751	0.4386	0.004	0.0013	0.0005	0.0064	0	0	0.0066	0.0138	0.0057	0
NF_Calb1-NF_Pvalb-NF2_Ntrk2.Necab2:0.09:36	0.0055	0.0676	0.4558	0.4555	0	0	0.0018	0.0059	0	0	0	0	0	0.0079
NF_Calb1-NF_Pvalb-NF2_Ntrk2.Necab2:0.09:37	0	0.1556	0.3938	0.4505	0	0	0	0	0	0	0	0	0	0
NF_Calb1-NF_Pvalb-NF2_Ntrk2.Necab2:0.09:38	0	0.0798	0.4419	0.4519	0.0001	0.0041	0	0.0214	0	0	0	0	0.0009	0
NF_Calb1-NF_Pvalb-NF2_Ntrk2.Necab2:0.09:39	0	0.0444	0.4823	0.4241	0	0	0.0034	0	0	0.0125	0	0.0205	0	0.0129
NF_Calb1-NF_Pvalb-NF2_Ntrk2.Necab2:0.09:40	0	0.0732	0.4795	0.414	0	0	0.0056	0.0072	0	0	0	0	0	0.0204
NF_Calb1-NF_Pvalb-NF2_Ntrk2.Necab2:0.09:41	0.0041	0.036	0.4318	0.4862	0.0017	0	0	0	0	0	0.0109	0.027	0.0023	0
NF_Calb1-NF_Pvalb-NF2_Ntrk2.Necab2:0.09:42	0	0.092	0.4703	0.4358	0	0	0	0	0	0	0	0	0.002	0
NF_Calb1-NF_Pvalb-NF2_Ntrk2.Necab2:0.09:43	0	0.1091	0.3594	0.5314	0	0	0	0	0	0	0	0	0	0
NF_Calb1-NF_Pvalb-NF2_Ntrk2.Necab2:0.09:44	0	0.1123	0.4263	0.4614	0	0	0	0	0	0	0	0	0	0
NF_Calb1-NF_Pvalb-NF2_Ntrk2.Necab2:0.09:45	0	0.0978	0.4564	0.4373	0	0.0031	0	0	0	0	0	0	0	0.0055
NF_Calb1-NF_Pvalb-NF2_Ntrk2.Necab2:0.09:46	0	0.0851	0.3676	0.542	0	0	0.0053	0	0	0	0	0	0	0
NF_Calb1-NF_Pvalb-NF2_Ntrk2.Necab2:0.09:47	0	0.0982	0.4618	0.44	0	0	0	0	0	0	0	0	0	0
NF_Calb1-NF_Pvalb-NF2_Ntrk2.Necab2:0.09:48	0	0.1373	0.3711	0.4916	0	0	0	0	0	0	0	0	0	0
NF_Calb1-NF_Pvalb-NF2_Ntrk2.Necab2:0.09:49	0	0.0569	0.4406	0.4769	0.0099	0.0013	0	0.0011	0	0	0	0.0077	0.0056	0
NF_Calb1-NF_Pvalb-NF2_Ntrk2.Necab2:0.09:50	0.0098	0.105	0.443	0.3972	0	0	0	0.0098	0	0	0	0.0338	0.0016	0
NF_Calb1-NF_Pvalb-NF2_Ntrk2.Necab2:0.09:51	0	0.0111	0.493	0.3991	0	0	0.013	0	0	0.023	0.0017	0.0471	0.0118	0
NF_Calb1-NF_Pvalb-NF2_Ntrk2.Necab2:0.09:52	0	0.1608	0.3556	0.4285	0	0	0	0.0027	0.0029	0	0	0.0127	0	0.0367
NF_Calb1-NF_Pvalb-NF2_Ntrk2.Necab2:0.09:53	0.002	0	0.4742	0.5038	0	0.0023	0	0.0066	0	0	0	0.0089	0.0023	0
NF_Calb1-NF_Pvalb-NF2_Ntrk2.Necab2:0.09:54	0	0.0575	0.4534	0.469	0	0	0	0	0	0.0014	0	0.0098	0.0017	0.0072
NF_Calb1-NF_Pvalb-NF2_Ntrk2.Necab2:0.09:55	0	0.1253	0.3404	0.5193	0	0	0.0007	0.0024	0.0079	0	0.0006	0	0	0.0034
NF_Calb1-NF_Pvalb-NF2_Ntrk2.Necab2:0.09:56	0.0055	0.137	0.4148	0.397	0	0	0	0	0	0	0	0.0457	0	0
NF_Calb1-NF_Pvalb-NF2_Ntrk2.Necab2:0.09:57	0	0.1239	0.4585	0.4176	0	0	0	0	0	0	0	0	0	0
NF_Calb1-NF_Pvalb-NF2_Ntrk2.Necab2:0.09:58	0	0.144	0.4254	0.406	0	0	0	0	0	0	0	0.0142	0	0.0104
NF_Calb1-NF_Pvalb-NF2_Ntrk2.Necab2:0.09:59	0	0.1425	0.411	0.3972	0	0	0.0043	0	0	0	0	0.0447	0	0.0004
NF_Calb1-NF_Pvalb-NF2_Ntrk2.Necab2:0.09:60	0	0.0844	0.4255	0.4653	0	0	0	0	0	0.0022	0	0.0227	0	0
NF_Calb1-NF_Pvalb-NF2_Ntrk2.Necab2:0.09:61	0.0017	0.08	0.4632	0.4449	0	0	0	0	0	0	0	0.0093	0.0008	0
NF_Calb1-NF_Pvalb-NF2_Ntrk2.Necab2:0.09:62	0.0016	0.097	0.4443	0.4255	0	0	0.0144	0	0.0005	0	0.0077	0.0054	0.0037	0
NF_Calb1-NF_Pvalb-NF2_Ntrk2.Necab2:0.09:63	0.0024	0.0803	0.4624	0.4209	0	0	0	0.0048	0	0.0089	0	0.0204	0	0
NF_Calb1-NF_Pvalb-NF2_Ntrk2.Necab2:0.09:64	0	0.1511	0.4566	0.3924	0	0	0	0	0	0	0	0	0	0
NF_Calb1-NF_Pvalb-NF2_Ntrk2.Necab2:0.09:65	0.0058	0.058	0.4439	0.4438	0.0009	0	0.0075	0	0	0.0033	0.0057	0.0299	0.0012	0
NF_Calb1-NF_Pvalb-NF2_Ntrk2.Necab2:0.09:66	0	0.1163	0.4673	0.4082	0	0	0	0	0	0	0	0	0	0.0082
NF_Calb1-NF_Pvalb-NF2_Ntrk2.Necab2:0.09:67	0	0.0515	0.4714	0.4415	0	0	0.003	0.0024	0	0	0	0.0271	0.0032	0
NF_Calb1-NF_Pvalb-NF2_Ntrk2.Necab2:0.09:68	0	0.15	0.4491	0.3987	0	0	0	0	0	0	0	0	0	0.0022
NF_Calb1-NF_Pvalb-NF2_Ntrk2.Necab2:0.09:69	0	0.1264	0.4362	0.4021	0.0012	0	0.0002	0	0	0	0.0245	0.0094	0	0
NF_Calb1-NF_Pvalb-NF2_Ntrk2.Necab2:0.09:70	0	0.0534	0.529	0.3978	0	0	0.0039	0	0	0	0	0.004	0.0002	0.0118
NF_Calb1-NF_Pvalb-NF2_Ntrk2.Necab2:0.09:71	0	0.0922	0.4173	0.4905	0	0	0	0	0	0	0	0	0	0
NF_Calb1-NF_Pvalb-NF2_Ntrk2.Necab2:0.09:72	0	0.1364	0.3717	0.4919	0	0	0	0	0	0	0	0	0	0
NF_Calb1-NF_Pvalb-NF2_Ntrk2.Necab2:0.09:73	0.0023	0.054	0.4277	0.4821	0.0016	0.0098	0	0	0	0	0.0116	0	0.0085	0.0024
NF_Calb1-NF_Pvalb-NF2_Ntrk2.Necab2:0.09:74	0	0.099	0.4549	0.4462	0	0	0	0	0	0	0	0	0	0
NF_Calb1-NF_Pvalb-NF2_Ntrk2.Necab2:0.09:75	0	0.0675	0.3406	0.592	0	0	0	0	0	0	0	0	0	0
NF_Calb1-NF_Pvalb-NF2_Ntrk2.Necab2:0.09:76	0.0061	0.0517	0.4928	0.4341	0.0026	0	0	0	0	0.0051	0.0002	0.0074	0	0
NF_Calb1-NF_Pvalb-NF2_Ntrk2.Necab2:0.09:77	0	0.099	0.4981	0.397	0	0	0	0.0011	0	0	0	0.0048	0	0
NF_Calb1-NF_Pvalb-NF2_Ntrk2.Necab2:0.09:78	0	0.0435	0.4859	0.4705	0	0	0	0	0	0	0	0	0	0
NF_Calb1-NF_Pvalb-NF2_Ntrk2.Necab2:0.09:79	0	0.0497	0.5212	0.4185	0	0.0035	0	0	0	0	0	0	0.0072	0
NF_Calb1-NF_Pvalb-NF2_Ntrk2.Necab2:0.09:80	0.0022	0.0399	0.5118	0.4459	0	0.0002	0	0	0	0	0	0	0	0
NF_Calb1-NF_Pvalb-NF2_Ntrk2.Necab2:0.09:81	0	0.1202	0.3857	0.4942	0	0	0	0	0	0	0	0	0	0
NF_Calb1-NF_Pvalb-NF2_Ntrk2.Necab2:0.09:82	0	0.0817	0.4026	0.503	0	0	0.0127	0	0	0	0	0	0	0
NF_Calb1-NF_Pvalb-NF2_Ntrk2.Necab2:0.09:83	0	0.0617	0.4901	0.4272	0	0	0	0	0	0	0	0.0169	0.0041	0
NF_Calb1-NF_Pvalb-NF2_Ntrk2.Necab2:0.09:84	0	0.1496	0.3915	0.4361	0	0	0	0	0	0	0	0	0	0.0228
NF_Calb1-NF_Pvalb-NF2_Ntrk2.Necab2:0.09:85	0.0043	0.08	0.4686	0.3873	0	0	0	0	0	0	0	0.0544	0.0054	0
NF_Calb1-NF_Pvalb-NF2_Ntrk2.Necab2:0.09:86	0	0.0716	0.4718	0.4559	0	0	0	0	0	0	0.0007	0	0	0
NF_Calb1-NF_Pvalb-NF2_Ntrk2.Necab2:0.09:87	0	0.0679	0.4802	0.4519	0	0	0	0	0	0	0	0	0	0
NF_Calb1-NF_Pvalb-NF2_Ntrk2.Necab2:0.09:88	0	0.1304	0.4307	0.422	0	0	0	0	0	0	0	0.0153	0.0016	0
NF_Calb1-NF_Pvalb-NF2_Ntrk2.Necab2:0.09:89	0	0.047	0.4956	0.4489	0	0	0	0	0	0	0	0	0.0086	0
NF_Calb1-NF_Pvalb-NF2_Ntrk2.Necab2:0.09:90	0	0.0008	0.491	0.4647	0	0.0152	0.0072	0.0106	0	0.0007	0	0.005	0.005	0
NF_Calb1-NF_Pvalb-NF2_Ntrk2.Necab2:0.09:91	0	0.1001	0.4569	0.443	0	0	0	0	0	0	0	0	0	0
NF_Calb1-NF_Pvalb-NF2_Ntrk2.Necab2:0.09:92	0	0.0581	0.4104	0.5315	0	0	0	0	0	0	0	0	0	0
NF_Calb1-NF_Pvalb-NF2_Ntrk2.Necab2:0.09:93	0	0.0415	0.4721	0.4811	0	0	0	0.0003	0	0	0.0051	0	0	0
NF_Calb1-NF_Pvalb-NF2_Ntrk2.Necab2:0.09:94	0.0016	0.0823	0.4405	0.444	0.0019	0.0011	0.0005	0	0	0	0.0269	0	0	0.0012
NF_Calb1-NF_Pvalb-NF2_Ntrk2.Necab2:0.09:95	0	0.1056	0.4668	0.4223	0	0	0	0	0	0	0	0	0.0053	0
NF_Calb1-NF_Pvalb-NF2_Ntrk2.Necab2:0.09:96	0	0.0708	0.5234	0.4058	0	0	0	0	0	0	0	0	0	0
NF_Calb1-NF_Pvalb-NF2_Ntrk2.Necab2:0.09:97	0	0.1102	0.3838	0.4772	0	0	0	0	0	0	0	0	0	0.0288
NF_Calb1-NF_Pvalb-NF2_Ntrk2.Necab2:0.09:98	0	0.1008	0.4579	0.424	0.0016	0	0.0004	0	0	0	0	0	0	0.0152
NF_Calb1-NF_Pvalb-NF2_Ntrk2.Necab2:0.09:99	0.0025	0.0084	0.4969	0.4921	0	0	0	0	0	0	0	0	0	0
NF_Calb1-NF_Pvalb-NF2_Ntrk2.Necab2:0.09:100	0	0.0843	0.4596	0.4212	0	0	0	0	0	0.0047	0.0228	0	0	0.0075
NF_Calb1-NF_Pvalb-NF2_Ntrk2.Necab2:0.1:1	0	0.0859	0.4745	0.4326	0	0	0.0069	0	0	0	0	0	0	0
NF_Calb1-NF_Pvalb-NF2_Ntrk2.Necab2:0.1:2	0.0012	0.0837	0.4434	0.4071	0	0	0	0	0	0.0218	0	0.0257	0.0171	0
NF_Calb1-NF_Pvalb-NF2_Ntrk2.Necab2:0.1:3	0	0.073	0.4711	0.4185	0	0	0	0.0124	0	0	0	0.0182	0.0067	0
NF_Calb1-NF_Pvalb-NF2_Ntrk2.Necab2:0.1:4	0.0013	0.097	0.4472	0.4529	0	0.0016	0	0	0	0	0	0	0	0
NF_Calb1-NF_Pvalb-NF2_Ntrk2.Necab2:0.1:5	0	0.0995	0.4336	0.4669	0	0	0	0	0	0	0	0	0	0
NF_Calb1-NF_Pvalb-NF2_Ntrk2.Necab2:0.1:6	0	0.0777	0.5165	0.4015	0	0.0043	0	0	0	0	0	0	0	0
NF_Calb1-NF_Pvalb-NF2_Ntrk2.Necab2:0.1:7	0.0028	0.1128	0.3664	0.5129	0	0	0	0	0	0	0.0051	0	0	0
NF_Calb1-NF_Pvalb-NF2_Ntrk2.Necab2:0.1:8	0.0004	0.0705	0.4252	0.4916	0	0	0	0	0	0	0	0.0123	0	0
NF_Calb1-NF_Pvalb-NF2_Ntrk2.Necab2:0.1:9	0.0006	0.0771	0.3978	0.4662	0	0.0031	0	0	0	0	0.0282	0.0052	0.0016	0.0201
NF_Calb1-NF_Pvalb-NF2_Ntrk2.Necab2:0.1:10	0	0.1656	0.3432	0.4912	0	0	0	0	0	0	0	0	0	0
NF_Calb1-NF_Pvalb-NF2_Ntrk2.Necab2:0.1:11	0	0.0842	0.4556	0.4506	0	0	0	0	0	0.0047	0	0	0.0049	0
NF_Calb1-NF_Pvalb-NF2_Ntrk2.Necab2:0.1:12	0	0.1085	0.4414	0.423	0	0	0	0	0	0	0.026	0	0.001	0
NF_Calb1-NF_Pvalb-NF2_Ntrk2.Necab2:0.1:13	0	0.105	0.4329	0.4463	0	0.0021	0	0	0	0	0	0	0	0.0136
NF_Calb1-NF_Pvalb-NF2_Ntrk2.Necab2:0.1:14	0.0035	0.1442	0.3982	0.4541	0	0	0	0	0	0	0	0	0	0
NF_Calb1-NF_Pvalb-NF2_Ntrk2.Necab2:0.1:15	0	0.0769	0.4904	0.4077	0	0	0	0	0	0	0	0.025	0	0
NF_Calb1-NF_Pvalb-NF2_Ntrk2.Necab2:0.1:16	0.0012	0.1203	0.4454	0.4213	0	0	0	0	0	0	0.0018	0.01	0	0
NF_Calb1-NF_Pvalb-NF2_Ntrk2.Necab2:0.1:17	0	0.0785	0.4691	0.4524	0	0	0	0	0	0	0	0	0	0
NF_Calb1-NF_Pvalb-NF2_Ntrk2.Necab2:0.1:18	0.0002	0.1186	0.3834	0.4811	0	0	0.0078	0	0	0	0	0.0065	0.0024	0
NF_Calb1-NF_Pvalb-NF2_Ntrk2.Necab2:0.1:19	0	0.109	0.3719	0.5125	0	0.0067	0	0	0	0	0	0	0	0
NF_Calb1-NF_Pvalb-NF2_Ntrk2.Necab2:0.1:20	0	0.0954	0.4762	0.4108	0	0.0116	0	0	0	0	0.0017	0	0	0.0043
NF_Calb1-NF_Pvalb-NF2_Ntrk2.Necab2:0.1:21	0	0.0706	0.4657	0.4562	0	0	0	0.0026	0	0	0	0	0.005	0
NF_Calb1-NF_Pvalb-NF2_Ntrk2.Necab2:0.1:22	0	0.0753	0.5244	0.4003	0	0	0	0	0	0	0	0	0	0
NF_Calb1-NF_Pvalb-NF2_Ntrk2.Necab2:0.1:23	0	0.087	0.4675	0.4455	0	0	0	0	0	0	0	0	0	0
NF_Calb1-NF_Pvalb-NF2_Ntrk2.Necab2:0.1:24	0	0.1066	0.381	0.487	0.0016	0	0	0	0	0	0	0.0017	0	0.0222
NF_Calb1-NF_Pvalb-NF2_Ntrk2.Necab2:0.1:25	0	0.0932	0.4795	0.4165	0	0	0	0	0	0	0.0059	0	0.0049	0
NF_Calb1-NF_Pvalb-NF2_Ntrk2.Necab2:0.1:26	0.0026	0.0443	0.416	0.5096	0	0	0	0	0	0	0.0075	0.0087	0.0113	0
NF_Calb1-NF_Pvalb-NF2_Ntrk2.Necab2:0.1:27	0	0.0648	0.5107	0.4244	0	0	0	0	0	0	0	0	0	0
NF_Calb1-NF_Pvalb-NF2_Ntrk2.Necab2:0.1:28	0	0.1547	0.4771	0.3612	0.0026	0	0	0.0022	0	0	0	0.0021	0	0
NF_Calb1-NF_Pvalb-NF2_Ntrk2.Necab2:0.1:29	0	0.0843	0.457	0.4305	0	0	0.0062	0	0.0026	0	0.0107	0.0064	0.0024	0
NF_Calb1-NF_Pvalb-NF2_Ntrk2.Necab2:0.1:30	0	0.0796	0.4536	0.4206	0	0.0057	0	0.0012	0	0.0137	0	0.0143	0.0095	0.0019
NF_Calb1-NF_Pvalb-NF2_Ntrk2.Necab2:0.1:31	0	0.1103	0.4308	0.455	0	0	0	0	0	0	0	0	0	0.0039
NF_Calb1-NF_Pvalb-NF2_Ntrk2.Necab2:0.1:32	0	0.0501	0.5097	0.4402	0	0	0	0	0	0	0	0	0	0
NF_Calb1-NF_Pvalb-NF2_Ntrk2.Necab2:0.1:33	0.0005	0.1306	0.4664	0.3979	0	0	0	0	0	0	0	0	0.0046	0
NF_Calb1-NF_Pvalb-NF2_Ntrk2.Necab2:0.1:34	0	0.0648	0.4245	0.5012	0.002	0.0008	0	0	0	0	0.0068	0	0	0
NF_Calb1-NF_Pvalb-NF2_Ntrk2.Necab2:0.1:35	0	0.0584	0.4693	0.4334	0.0038	0.0014	0.0007	0.0062	0	0	0.0075	0.0136	0.0057	0
NF_Calb1-NF_Pvalb-NF2_Ntrk2.Necab2:0.1:36	0.0055	0.0761	0.4525	0.4512	0	0	0.0018	0.0059	0	0	0	0	0	0.0071
NF_Calb1-NF_Pvalb-NF2_Ntrk2.Necab2:0.1:37	0	0.1663	0.3897	0.444	0	0	0	0	0	0	0	0	0	0
NF_Calb1-NF_Pvalb-NF2_Ntrk2.Necab2:0.1:38	0	0.0911	0.4358	0.4465	0.0007	0.0037	0	0.0211	0	0	0	0	0.0011	0
NF_Calb1-NF_Pvalb-NF2_Ntrk2.Necab2:0.1:39	0	0.0523	0.4781	0.421	0	0	0.0035	0	0	0.0123	0	0.0202	0	0.0126
NF_Calb1-NF_Pvalb-NF2_Ntrk2.Necab2:0.1:40	0	0.0857	0.4742	0.4073	0	0	0.0055	0.0069	0	0	0	0	0	0.0205
NF_Calb1-NF_Pvalb-NF2_Ntrk2.Necab2:0.1:41	0.0042	0.0462	0.4272	0.4809	0.0016	0	0	0	0	0	0.0104	0.0271	0.0024	0
NF_Calb1-NF_Pvalb-NF2_Ntrk2.Necab2:0.1:42	0	0.1018	0.4649	0.4313	0	0	0	0	0	0	0	0	0.002	0
NF_Calb1-NF_Pvalb-NF2_Ntrk2.Necab2:0.1:43	0	0.1211	0.3537	0.5248	0	0	0	0	0	0	0	0	0	0.0004
NF_Calb1-NF_Pvalb-NF2_Ntrk2.Necab2:0.1:44	0	0.1214	0.4219	0.4567	0	0	0	0	0	0	0	0	0	0
NF_Calb1-NF_Pvalb-NF2_Ntrk2.Necab2:0.1:45	0	0.1086	0.4506	0.4326	0	0.0031	0	0	0	0	0	0	0	0.0051
NF_Calb1-NF_Pvalb-NF2_Ntrk2.Necab2:0.1:46	0	0.0954	0.3641	0.5351	0	0	0.0055	0	0	0	0	0	0	0
NF_Calb1-NF_Pvalb-NF2_Ntrk2.Necab2:0.1:47	0	0.1059	0.4576	0.4365	0	0	0	0	0	0	0	0	0	0
NF_Calb1-NF_Pvalb-NF2_Ntrk2.Necab2:0.1:48	0	0.1468	0.367	0.4862	0	0	0	0	0	0	0	0	0	0
NF_Calb1-NF_Pvalb-NF2_Ntrk2.Necab2:0.1:49	0	0.067	0.4355	0.4719	0.0098	0.0015	0	0.0013	0	0	0	0.0073	0.0057	0
NF_Calb1-NF_Pvalb-NF2_Ntrk2.Necab2:0.1:50	0.0097	0.1167	0.4375	0.3923	0	0	0	0.0097	0	0	0	0.0327	0.0015	0
NF_Calb1-NF_Pvalb-NF2_Ntrk2.Necab2:0.1:51	0	0.0211	0.4883	0.3941	0	0	0.013	0	0	0.0224	0.003	0.0466	0.0116	0
NF_Calb1-NF_Pvalb-NF2_Ntrk2.Necab2:0.1:52	0	0.1686	0.3545	0.423	0	0	0	0.0027	0.0024	0	0	0.0128	0	0.036
NF_Calb1-NF_Pvalb-NF2_Ntrk2.Necab2:0.1:53	0.0019	0.008	0.4705	0.5	0	0.0021	0	0.0064	0	0	0	0.0088	0.0023	0
NF_Calb1-NF_Pvalb-NF2_Ntrk2.Necab2:0.1:54	0	0.0661	0.4501	0.4649	0	0	0	0	0	0.0007	0	0.0096	0.0015	0.0071
NF_Calb1-NF_Pvalb-NF2_Ntrk2.Necab2:0.1:55	0	0.135	0.3361	0.5139	0	0	0.0006	0.0027	0.0079	0	0.0004	0	0	0.0035
NF_Calb1-NF_Pvalb-NF2_Ntrk2.Necab2:0.1:56	0.0055	0.1443	0.411	0.3935	0	0	0	0	0	0	0	0.0457	0	0
NF_Calb1-NF_Pvalb-NF2_Ntrk2.Necab2:0.1:57	0	0.1307	0.4559	0.4135	0	0	0	0	0	0	0	0	0	0
NF_Calb1-NF_Pvalb-NF2_Ntrk2.Necab2:0.1:58	0	0.1529	0.4218	0.401	0	0	0	0	0	0	0	0.0141	0	0.0101
NF_Calb1-NF_Pvalb-NF2_Ntrk2.Necab2:0.1:59	0	0.1502	0.4082	0.3924	0	0	0.0044	0	0	0	0	0.0445	0	0.0003
NF_Calb1-NF_Pvalb-NF2_Ntrk2.Necab2:0.1:60	0	0.0957	0.4196	0.4604	0	0	0	0	0	0.0022	0	0.0221	0	0
NF_Calb1-NF_Pvalb-NF2_Ntrk2.Necab2:0.1:61	0.0015	0.0896	0.4572	0.4418	0	0	0	0	0	0	0	0.0093	0.0006	0
NF_Calb1-NF_Pvalb-NF2_Ntrk2.Necab2:0.1:62	0.0016	0.1072	0.4394	0.4203	0	0	0.0141	0	0.0004	0	0.0083	0.0052	0.0036	0
NF_Calb1-NF_Pvalb-NF2_Ntrk2.Necab2:0.1:63	0.0023	0.0921	0.4567	0.4161	0	0	0	0.0048	0	0.0084	0	0.0197	0	0
NF_Calb1-NF_Pvalb-NF2_Ntrk2.Necab2:0.1:64	0	0.159	0.4525	0.3885	0	0	0	0	0	0	0	0	0	0
NF_Calb1-NF_Pvalb-NF2_Ntrk2.Necab2:0.1:65	0.0058	0.0701	0.4376	0.4383	0.001	0	0.0072	0	0	0.0031	0.0067	0.0291	0.0011	0
NF_Calb1-NF_Pvalb-NF2_Ntrk2.Necab2:0.1:66	0	0.1225	0.4648	0.4048	0	0	0	0	0	0	0	0	0	0.0079
NF_Calb1-NF_Pvalb-NF2_Ntrk2.Necab2:0.1:67	0	0.0614	0.4664	0.4373	0	0	0.0029	0.0022	0	0	0	0.0269	0.0029	0
NF_Calb1-NF_Pvalb-NF2_Ntrk2.Necab2:0.1:68	0	0.1613	0.4435	0.3934	0	0	0	0	0	0	0	0	0	0.0018
NF_Calb1-NF_Pvalb-NF2_Ntrk2.Necab2:0.1:69	0	0.1367	0.4311	0.3961	0.0013	0	0.0001	0	0	0	0.0257	0.0088	0	0
NF_Calb1-NF_Pvalb-NF2_Ntrk2.Necab2:0.1:70	0	0.0614	0.5258	0.3934	0	0	0.0037	0	0	0	0	0.0038	0.0003	0.0116
NF_Calb1-NF_Pvalb-NF2_Ntrk2.Necab2:0.1:71	0	0.1002	0.4134	0.4865	0	0	0	0	0	0	0	0	0	0
NF_Calb1-NF_Pvalb-NF2_Ntrk2.Necab2:0.1:72	0	0.1457	0.3683	0.486	0	0	0	0	0	0	0	0	0	0
NF_Calb1-NF_Pvalb-NF2_Ntrk2.Necab2:0.1:73	0.0022	0.0661	0.4208	0.4761	0.0014	0.0099	0	0	0	0	0.0121	0	0.0086	0.0028
NF_Calb1-NF_Pvalb-NF2_Ntrk2.Necab2:0.1:74	0	0.1078	0.4512	0.4409	0	0	0	0	0	0	0	0	0	0
NF_Calb1-NF_Pvalb-NF2_Ntrk2.Necab2:0.1:75	0	0.0754	0.3376	0.587	0	0	0	0	0	0	0	0	0	0
NF_Calb1-NF_Pvalb-NF2_Ntrk2.Necab2:0.1:76	0.0061	0.0601	0.4874	0.43	0.0028	0	0	0	0	0.0047	0.0019	0.007	0	0
NF_Calb1-NF_Pvalb-NF2_Ntrk2.Necab2:0.1:77	0	0.1096	0.4928	0.3919	0	0	0	0.0008	0	0	0	0.005	0	0
NF_Calb1-NF_Pvalb-NF2_Ntrk2.Necab2:0.1:78	0	0.0534	0.4805	0.4661	0	0	0	0	0	0	0	0	0	0
NF_Calb1-NF_Pvalb-NF2_Ntrk2.Necab2:0.1:79	0	0.0602	0.5156	0.4136	0	0.0035	0	0	0	0	0	0	0.0071	0
NF_Calb1-NF_Pvalb-NF2_Ntrk2.Necab2:0.1:80	0.0023	0.0469	0.5088	0.4421	0	0	0	0	0	0	0	0	0	0
NF_Calb1-NF_Pvalb-NF2_Ntrk2.Necab2:0.1:81	0	0.1291	0.382	0.4889	0	0	0	0	0	0	0	0	0	0
NF_Calb1-NF_Pvalb-NF2_Ntrk2.Necab2:0.1:82	0	0.0905	0.398	0.4986	0	0	0.013	0	0	0	0	0	0	0
NF_Calb1-NF_Pvalb-NF2_Ntrk2.Necab2:0.1:83	0	0.0684	0.4859	0.4246	0	0	0	0	0	0	0	0.017	0.0041	0
NF_Calb1-NF_Pvalb-NF2_Ntrk2.Necab2:0.1:84	0	0.1591	0.387	0.4309	0	0	0	0	0	0	0	0	0	0.0231
NF_Calb1-NF_Pvalb-NF2_Ntrk2.Necab2:0.1:85	0.0043	0.0872	0.4643	0.3846	0	0	0	0	0	0	0	0.054	0.0056	0
NF_Calb1-NF_Pvalb-NF2_Ntrk2.Necab2:0.1:86	0	0.0829	0.4653	0.4512	0	0	0	0	0	0	0.0006	0	0	0
NF_Calb1-NF_Pvalb-NF2_Ntrk2.Necab2:0.1:87	0	0.0795	0.4744	0.4461	0	0	0	0	0	0	0	0	0	0
NF_Calb1-NF_Pvalb-NF2_Ntrk2.Necab2:0.1:88	0	0.1425	0.4245	0.4162	0	0	0	0	0	0	0	0.0151	0.0017	0
NF_Calb1-NF_Pvalb-NF2_Ntrk2.Necab2:0.1:89	0	0.0569	0.4907	0.4439	0	0	0	0	0	0	0	0	0.0085	0
NF_Calb1-NF_Pvalb-NF2_Ntrk2.Necab2:0.1:90	0	0.0092	0.4864	0.4608	0	0.0153	0.007	0.01	0	0.0013	0	0.0051	0.005	0
NF_Calb1-NF_Pvalb-NF2_Ntrk2.Necab2:0.1:91	0	0.1114	0.4513	0.4371	0	0	0	0	0	0	0	0.0002	0	0
NF_Calb1-NF_Pvalb-NF2_Ntrk2.Necab2:0.1:92	0	0.0671	0.4073	0.5256	0	0	0	0	0	0	0	0	0	0
NF_Calb1-NF_Pvalb-NF2_Ntrk2.Necab2:0.1:93	0	0.0514	0.4673	0.4755	0	0	0	0.0006	0	0	0.0052	0	0	0
NF_Calb1-NF_Pvalb-NF2_Ntrk2.Necab2:0.1:94	0.0015	0.0925	0.4347	0.4383	0.0015	0.0012	0.0005	0	0	0	0.0277	0	0	0.002
NF_Calb1-NF_Pvalb-NF2_Ntrk2.Necab2:0.1:95	0	0.1153	0.4618	0.4175	0	0	0	0	0	0	0	0	0.0053	0
NF_Calb1-NF_Pvalb-NF2_Ntrk2.Necab2:0.1:96	0	0.0815	0.5173	0.4013	0	0	0	0	0	0	0	0	0	0
NF_Calb1-NF_Pvalb-NF2_Ntrk2.Necab2:0.1:97	0	0.12	0.3802	0.4714	0	0	0	0	0	0	0	0	0	0.0284
NF_Calb1-NF_Pvalb-NF2_Ntrk2.Necab2:0.1:98	0	0.1088	0.4543	0.4191	0.0019	0	0.0008	0	0	0	0	0	0.0001	0.015
[truncated: 4,002 more rows]

## Sheet: Stereoscope.Estimates
Stereoscope estimated cell percentages of spatial transcriptome spots simulated to evaluate the accuracy and sensitivity in deconvoluting rare cell types (associated with Fig. 5b, c).
sample	endothelial	NF_Ca1b1	NF_Pvalb	NF2_Ntrk2.Necab2	NP_Mrgpra3	NP_Mrgprd	NP_Nts	PEP1_Dcn	PEP1_S100a11.Tagln2	PEP1_Slc7a3.Sstr2	PEP2_Htr3a.Sema5a	PEP3_Trpm8	satellite.glia	Th
NP_Mrgpra3-NP_Mrgprd-NP_Nts:0.01:1	0	0	0	0	0.0033	0.5554	0.4413	0	0	0	0	0	0	0
NP_Mrgpra3-NP_Mrgprd-NP_Nts:0.01:2	0	0	0	0	0	0.7191	0.2809	0	0	0	0	0	0	0
NP_Mrgpra3-NP_Mrgprd-NP_Nts:0.01:3	0	0	0	0	0	0.6823	0.3177	0	0	0	0	0	0	0
NP_Mrgpra3-NP_Mrgprd-NP_Nts:0.01:4	0	0	0	0	0	0.7126	0.2851	0	0	0	0	0	0.0023	0
NP_Mrgpra3-NP_Mrgprd-NP_Nts:0.01:5	0	0	0	0	0.0271	0.6389	0.3341	0	0	0	0	0	0	0
NP_Mrgpra3-NP_Mrgprd-NP_Nts:0.01:6	0	0	0	0	0	0.6661	0.3339	0	0	0	0	0	0	0
NP_Mrgpra3-NP_Mrgprd-NP_Nts:0.01:7	0	0	0	0	0.0087	0.6163	0.3608	0	0.013	0	0	0	0.0012	0
NP_Mrgpra3-NP_Mrgprd-NP_Nts:0.01:8	0	0	0	0	0	0.6424	0.3576	0	0	0	0	0	0	0
NP_Mrgpra3-NP_Mrgprd-NP_Nts:0.01:9	0	0	0	0	0.013	0.7375	0.2496	0	0	0	0	0	0	0
NP_Mrgpra3-NP_Mrgprd-NP_Nts:0.01:10	0	0	0	0	0	0.6789	0.3176	0	0	0	0	0	0.0035	0
NP_Mrgpra3-NP_Mrgprd-NP_Nts:0.01:11	0	0	0	0	0.008	0.6763	0.3157	0	0	0	0	0	0	0
NP_Mrgpra3-NP_Mrgprd-NP_Nts:0.01:12	0	0	0	0	0	0.6792	0.3208	0	0	0	0	0	0	0
NP_Mrgpra3-NP_Mrgprd-NP_Nts:0.01:13	0	0	0	0	0	0.7114	0.2886	0	0	0	0	0	0	0
NP_Mrgpra3-NP_Mrgprd-NP_Nts:0.01:14	0	0	0	0	0.0051	0.596	0.3713	0	0.0165	0	0	0	0.0018	0.0093
NP_Mrgpra3-NP_Mrgprd-NP_Nts:0.01:15	0	0	0	0	0.0373	0.6224	0.3399	0	0	0	0	0.0005	0	0
NP_Mrgpra3-NP_Mrgprd-NP_Nts:0.01:16	0	0	0	0	0.0013	0.769	0.2297	0	0	0	0	0	0	0
NP_Mrgpra3-NP_Mrgprd-NP_Nts:0.01:17	0	0	0	0	0	0.6102	0.3898	0	0	0	0	0	0	0
NP_Mrgpra3-NP_Mrgprd-NP_Nts:0.01:18	0	0	0	0	0.0009	0.6574	0.3417	0	0	0	0	0	0	0
NP_Mrgpra3-NP_Mrgprd-NP_Nts:0.01:19	0	0	0	0	0.0096	0.6158	0.3736	0	0	0	0	0.001	0	0
NP_Mrgpra3-NP_Mrgprd-NP_Nts:0.01:20	0	0	0	0	0.0124	0.6341	0.3337	0	0.0198	0	0	0	0	0
NP_Mrgpra3-NP_Mrgprd-NP_Nts:0.01:21	0	0	0	0	0	0.6549	0.3451	0	0	0	0	0	0	0
NP_Mrgpra3-NP_Mrgprd-NP_Nts:0.01:22	0	0	0	0	0	0.6183	0.3817	0	0	0	0	0	0	0
NP_Mrgpra3-NP_Mrgprd-NP_Nts:0.01:23	0	0	0	0	0	0.6655	0.3345	0	0	0	0	0	0	0
NP_Mrgpra3-NP_Mrgprd-NP_Nts:0.01:24	0	0	0	0	0.0098	0.6803	0.3098	0	0	0	0	0	0	0
NP_Mrgpra3-NP_Mrgprd-NP_Nts:0.01:25	0	0	0	0	0.0025	0.6632	0.3311	0	0	0	0	0	0	0.0033
NP_Mrgpra3-NP_Mrgprd-NP_Nts:0.01:26	0	0	0	0	0.0205	0.6372	0.3423	0	0	0	0	0	0	0
NP_Mrgpra3-NP_Mrgprd-NP_Nts:0.01:27	0	0	0	0	0.0147	0.6818	0.3035	0	0	0	0	0	0	0
NP_Mrgpra3-NP_Mrgprd-NP_Nts:0.01:28	0	0	0	0	0.0142	0.6614	0.3245	0	0	0	0	0	0	0
NP_Mrgpra3-NP_Mrgprd-NP_Nts:0.01:29	0	0	0	0	0	0.6489	0.3511	0	0	0	0	0	0	0
NP_Mrgpra3-NP_Mrgprd-NP_Nts:0.01:30	0	0	0	0	0.0412	0.6408	0.318	0	0	0	0	0	0	0
NP_Mrgpra3-NP_Mrgprd-NP_Nts:0.01:31	0	0	0	0	0.005	0.6833	0.3117	0	0	0	0	0	0	0
NP_Mrgpra3-NP_Mrgprd-NP_Nts:0.01:32	0	0	0	0	0	0.7151	0.2849	0	0	0	0	0	0	0
NP_Mrgpra3-NP_Mrgprd-NP_Nts:0.01:33	0	0	0	0	0.0193	0.6579	0.3065	0	0	0	0	0	0	0.0163
NP_Mrgpra3-NP_Mrgprd-NP_Nts:0.01:34	0	0	0	0	0.0162	0.5713	0.3964	0	0.0142	0	0	0	0	0.0018
NP_Mrgpra3-NP_Mrgprd-NP_Nts:0.01:35	0	0	0	0	0	0.7401	0.2599	0	0	0	0	0	0	0
NP_Mrgpra3-NP_Mrgprd-NP_Nts:0.01:36	0	0	0	0	0.0155	0.6394	0.3408	0	0	0	0	0.0043	0	0
NP_Mrgpra3-NP_Mrgprd-NP_Nts:0.01:37	0	0	0	0	0.0291	0.5879	0.3796	0	0	0	0	0.0034	0	0
NP_Mrgpra3-NP_Mrgprd-NP_Nts:0.01:38	0	0	0	0	0.0216	0.6441	0.3343	0	0	0	0	0	0	0
NP_Mrgpra3-NP_Mrgprd-NP_Nts:0.01:39	0	0	0	0	0	0.6908	0.3092	0	0	0	0	0	0	0
NP_Mrgpra3-NP_Mrgprd-NP_Nts:0.01:40	0	0	0	0	0	0.6121	0.3879	0	0	0	0	0	0	0
NP_Mrgpra3-NP_Mrgprd-NP_Nts:0.01:41	0	0	0	0	0.0249	0.5191	0.4199	0	0.036	0	0	0	0	0
NP_Mrgpra3-NP_Mrgprd-NP_Nts:0.01:42	0	0	0	0	0	0.5713	0.4252	0	0.0035	0	0	0	0	0
NP_Mrgpra3-NP_Mrgprd-NP_Nts:0.01:43	0	0	0	0	0	0.6649	0.3325	0	0	0	0	0	0	0.0026
NP_Mrgpra3-NP_Mrgprd-NP_Nts:0.01:44	0	0	0	0	0.0112	0.6624	0.3264	0	0	0	0	0	0	0
NP_Mrgpra3-NP_Mrgprd-NP_Nts:0.01:45	0	0	0	0	0.0064	0.6787	0.3149	0	0	0	0	0	0	0
NP_Mrgpra3-NP_Mrgprd-NP_Nts:0.01:46	0.0012	0	0	0	0.0049	0.6071	0.3616	0	0.021	0	0	0	0	0.0042
NP_Mrgpra3-NP_Mrgprd-NP_Nts:0.01:47	0	0	0	0	0	0.6561	0.3422	0	0	0	0	0	0.0017	0
NP_Mrgpra3-NP_Mrgprd-NP_Nts:0.01:48	0	0	0	0	0	0.6644	0.3356	0	0	0	0	0	0	0
NP_Mrgpra3-NP_Mrgprd-NP_Nts:0.01:49	0	0	0	0	0.0275	0.6018	0.3693	0	0	0	0	0.0014	0	0
NP_Mrgpra3-NP_Mrgprd-NP_Nts:0.01:50	0	0	0	0	0	0.6829	0.3012	0	0	0	0	0	0.0066	0.0093
NP_Mrgpra3-NP_Mrgprd-NP_Nts:0.01:51	0	0	0	0	0	0.6594	0.3308	0	0	0	0	0	0	0.0098
NP_Mrgpra3-NP_Mrgprd-NP_Nts:0.01:52	0	0	0	0	0.0109	0.6058	0.3603	0	0	0.0085	0	0.0145	0	0
NP_Mrgpra3-NP_Mrgprd-NP_Nts:0.01:53	0	0	0	0	0	0.6662	0.3338	0	0	0	0	0	0	0
NP_Mrgpra3-NP_Mrgprd-NP_Nts:0.01:54	0	0	0	0	0	0.6585	0.3415	0	0	0	0	0	0	0
NP_Mrgpra3-NP_Mrgprd-NP_Nts:0.01:55	0	0	0	0	0	0.641	0.359	0	0	0	0	0	0	0
NP_Mrgpra3-NP_Mrgprd-NP_Nts:0.01:56	0	0	0	0	0	0.5892	0.4009	0	0	0	0	0.0099	0	0
NP_Mrgpra3-NP_Mrgprd-NP_Nts:0.01:57	0	0	0	0	0	0.6968	0.3032	0	0	0	0	0	0	0
NP_Mrgpra3-NP_Mrgprd-NP_Nts:0.01:58	0	0	0	0	0	0.6303	0.3697	0	0	0	0	0	0	0
NP_Mrgpra3-NP_Mrgprd-NP_Nts:0.01:59	0	0	0	0	0.0353	0.6642	0.3006	0	0	0	0	0	0	0
NP_Mrgpra3-NP_Mrgprd-NP_Nts:0.01:60	0	0	0	0	0	0.6337	0.3596	0	0.0052	0	0	0	0.0015	0
NP_Mrgpra3-NP_Mrgprd-NP_Nts:0.01:61	0	0	0	0	0	0.7117	0.2883	0	0	0	0	0	0	0
NP_Mrgpra3-NP_Mrgprd-NP_Nts:0.01:62	0	0	0	0	0	0.6544	0.3456	0	0	0	0	0	0	0
NP_Mrgpra3-NP_Mrgprd-NP_Nts:0.01:63	0	0	0	0	0	0.7156	0.2844	0	0	0	0	0	0	0
NP_Mrgpra3-NP_Mrgprd-NP_Nts:0.01:64	0	0	0	0	0.0002	0.6566	0.3432	0	0	0	0	0	0	0
NP_Mrgpra3-NP_Mrgprd-NP_Nts:0.01:65	0	0	0	0	0	0.7067	0.2933	0	0	0	0	0	0	0
NP_Mrgpra3-NP_Mrgprd-NP_Nts:0.01:66	0	0	0	0	0.0077	0.5978	0.3819	0	0.001	0	0	0	0	0.0116
NP_Mrgpra3-NP_Mrgprd-NP_Nts:0.01:67	0	0	0	0	0	0.6741	0.3259	0	0	0	0	0	0	0
NP_Mrgpra3-NP_Mrgprd-NP_Nts:0.01:68	0	0	0	0	0	0.687	0.313	0	0	0	0	0	0	0
NP_Mrgpra3-NP_Mrgprd-NP_Nts:0.01:69	0	0	0	0	0	0.6871	0.3129	0	0	0	0	0	0	0
NP_Mrgpra3-NP_Mrgprd-NP_Nts:0.01:70	0	0	0	0	0.0179	0.6047	0.3694	0	0	0	0	0.008	0	0
NP_Mrgpra3-NP_Mrgprd-NP_Nts:0.01:71	0	0	0	0	0	0.761	0.239	0	0	0	0	0	0	0
NP_Mrgpra3-NP_Mrgprd-NP_Nts:0.01:72	0.0007	0	0	0	0	0.6794	0.3199	0	0	0	0	0	0	0
NP_Mrgpra3-NP_Mrgprd-NP_Nts:0.01:73	0	0	0	0	0.0079	0.6592	0.3329	0	0	0	0	0	0	0
NP_Mrgpra3-NP_Mrgprd-NP_Nts:0.01:74	0	0	0	0	0	0.6915	0.3085	0	0	0	0	0	0	0
NP_Mrgpra3-NP_Mrgprd-NP_Nts:0.01:75	0	0	0	0	0.0113	0.6542	0.3326	0	0	0	0	0.0019	0	0
NP_Mrgpra3-NP_Mrgprd-NP_Nts:0.01:76	0	0	0	0	0	0.6902	0.3098	0	0	0	0	0	0	0
NP_Mrgpra3-NP_Mrgprd-NP_Nts:0.01:77	0	0	0	0	0	0.6932	0.3068	0	0	0	0	0	0	0
NP_Mrgpra3-NP_Mrgprd-NP_Nts:0.01:78	0	0	0	0	0	0.6504	0.3496	0	0	0	0	0	0	0
NP_Mrgpra3-NP_Mrgprd-NP_Nts:0.01:79	0	0	0	0	0.0055	0.6554	0.3391	0	0	0	0	0	0	0
NP_Mrgpra3-NP_Mrgprd-NP_Nts:0.01:80	0	0	0	0	0.0081	0.6759	0.314	0	0	0	0	0.002	0	0
NP_Mrgpra3-NP_Mrgprd-NP_Nts:0.01:81	0	0	0	0	0.0161	0.6475	0.3287	0	0.0059	0	0	0	0	0.0018
NP_Mrgpra3-NP_Mrgprd-NP_Nts:0.01:82	0	0	0	0	0	0.6839	0.3161	0	0	0	0	0	0	0
NP_Mrgpra3-NP_Mrgprd-NP_Nts:0.01:83	0	0	0	0	0.0165	0.5772	0.4022	0	0.0041	0	0	0	0	0
NP_Mrgpra3-NP_Mrgprd-NP_Nts:0.01:84	0	0	0	0	0.0146	0.5301	0.4111	0	0.0008	0.0175	0	0.0065	0.001	0.0183
NP_Mrgpra3-NP_Mrgprd-NP_Nts:0.01:85	0	0	0	0	0.0098	0.6461	0.3441	0	0	0	0	0	0	0
NP_Mrgpra3-NP_Mrgprd-NP_Nts:0.01:86	0	0	0	0	0	0.755	0.245	0	0	0	0	0	0	0
NP_Mrgpra3-NP_Mrgprd-NP_Nts:0.01:87	0	0	0	0	0	0.7072	0.2859	0	0	0	0	0.0015	0	0.0055
NP_Mrgpra3-NP_Mrgprd-NP_Nts:0.01:88	0.0002	0	0	0	0	0.5941	0.3824	0	0.0232	0	0	0	0	0
NP_Mrgpra3-NP_Mrgprd-NP_Nts:0.01:89	0	0	0	0	0	0.681	0.319	0	0	0	0	0	0	0
NP_Mrgpra3-NP_Mrgprd-NP_Nts:0.01:90	0	0	0	0	0.0027	0.6365	0.3596	0	0	0	0	0	0.0012	0
NP_Mrgpra3-NP_Mrgprd-NP_Nts:0.01:91	0	0	0	0	0.0115	0.6844	0.3041	0	0	0	0	0	0	0
NP_Mrgpra3-NP_Mrgprd-NP_Nts:0.01:92	0	0	0	0	0	0.7057	0.2943	0	0	0	0	0	0	0
NP_Mrgpra3-NP_Mrgprd-NP_Nts:0.01:93	0	0	0	0	0	0.6974	0.2835	0	0	0	0	0	0.0005	0.0187
NP_Mrgpra3-NP_Mrgprd-NP_Nts:0.01:94	0	0	0	0	0	0.7043	0.2957	0	0	0	0	0	0	0
NP_Mrgpra3-NP_Mrgprd-NP_Nts:0.01:95	0	0	0	0	0.0231	0.7107	0.2662	0	0	0	0	0	0	0
NP_Mrgpra3-NP_Mrgprd-NP_Nts:0.01:96	0	0	0	0	0.0267	0.6177	0.3556	0	0	0	0	0	0	0
NP_Mrgpra3-NP_Mrgprd-NP_Nts:0.01:97	0	0	0	0	0.0104	0.6402	0.3495	0	0	0	0	0	0	0
NP_Mrgpra3-NP_Mrgprd-NP_Nts:0.01:98	0	0	0	0	0.001	0.6101	0.3889	0	0	0	0	0	0	0
NP_Mrgpra3-NP_Mrgprd-NP_Nts:0.01:99	0	0	0	0	0	0.7377	0.2623	0	0	0	0	0	0	0
NP_Mrgpra3-NP_Mrgprd-NP_Nts:0.01:100	0	0	0	0	0.0235	0.6647	0.3061	0	0	0	0	0	0	0.0057
NP_Mrgpra3-NP_Mrgprd-NP_Nts:0.02:1	0	0	0	0	0.0181	0.5475	0.4344	0	0	0	0	0	0	0
NP_Mrgpra3-NP_Mrgprd-NP_Nts:0.02:2	0	0	0	0	0.0118	0.7104	0.2778	0	0	0	0	0	0	0
NP_Mrgpra3-NP_Mrgprd-NP_Nts:0.02:3	0	0	0	0	0	0.6819	0.3181	0	0	0	0	0	0	0
NP_Mrgpra3-NP_Mrgprd-NP_Nts:0.02:4	0	0	0	0	0	0.7115	0.2862	0	0	0	0	0	0.0023	0
NP_Mrgpra3-NP_Mrgprd-NP_Nts:0.02:5	0	0	0	0	0.039	0.6311	0.33	0	0	0	0	0	0	0
NP_Mrgpra3-NP_Mrgprd-NP_Nts:0.02:6	0	0	0	0	0	0.6658	0.3342	0	0	0	0	0	0	0
NP_Mrgpra3-NP_Mrgprd-NP_Nts:0.02:7	0	0	0	0	0.0216	0.6085	0.3557	0	0.0131	0	0	0	0.0011	0
NP_Mrgpra3-NP_Mrgprd-NP_Nts:0.02:8	0	0	0	0	0.0037	0.64	0.3564	0	0	0	0	0	0	0
NP_Mrgpra3-NP_Mrgprd-NP_Nts:0.02:9	0	0	0	0	0.0263	0.7278	0.2458	0	0	0	0	0	0	0
NP_Mrgpra3-NP_Mrgprd-NP_Nts:0.02:10	0	0	0	0	0	0.6778	0.3187	0	0	0	0	0	0.0034	0
NP_Mrgpra3-NP_Mrgprd-NP_Nts:0.02:11	0	0	0	0	0.0217	0.6668	0.3116	0	0	0	0	0	0	0
NP_Mrgpra3-NP_Mrgprd-NP_Nts:0.02:12	0	0	0	0	0	0.6783	0.3217	0	0	0	0	0	0	0
NP_Mrgpra3-NP_Mrgprd-NP_Nts:0.02:13	0	0	0	0	0	0.71	0.29	0	0	0	0	0	0	0
NP_Mrgpra3-NP_Mrgprd-NP_Nts:0.02:14	0	0	0	0	0.0158	0.5889	0.3673	0	0.0168	0	0	0	0.0018	0.0094
NP_Mrgpra3-NP_Mrgprd-NP_Nts:0.02:15	0	0	0	0	0.0513	0.6134	0.3348	0	0	0	0	0.0004	0	0
NP_Mrgpra3-NP_Mrgprd-NP_Nts:0.02:16	0	0	0	0	0.0137	0.7593	0.227	0	0	0	0	0	0	0
NP_Mrgpra3-NP_Mrgprd-NP_Nts:0.02:17	0	0	0	0	0.015	0.601	0.384	0	0	0	0	0	0	0
NP_Mrgpra3-NP_Mrgprd-NP_Nts:0.02:18	0	0	0	0	0.0127	0.6494	0.3378	0	0	0	0	0	0	0
NP_Mrgpra3-NP_Mrgprd-NP_Nts:0.02:19	0	0	0	0	0.0225	0.6078	0.3685	0	0	0	0	0.0013	0	0
NP_Mrgpra3-NP_Mrgprd-NP_Nts:0.02:20	0	0	0	0	0.0258	0.6261	0.3287	0	0.0195	0	0	0	0	0
NP_Mrgpra3-NP_Mrgprd-NP_Nts:0.02:21	0	0	0	0	0	0.6538	0.3462	0	0	0	0	0	0	0
NP_Mrgpra3-NP_Mrgprd-NP_Nts:0.02:22	0	0	0	0	0	0.6181	0.3819	0	0	0	0	0	0	0
NP_Mrgpra3-NP_Mrgprd-NP_Nts:0.02:23	0	0	0	0	0.005	0.6616	0.3334	0	0	0	0	0	0	0
NP_Mrgpra3-NP_Mrgprd-NP_Nts:0.02:24	0	0	0	0	0.0215	0.6725	0.306	0	0	0	0	0	0	0
NP_Mrgpra3-NP_Mrgprd-NP_Nts:0.02:25	0	0	0	0	0.0164	0.6544	0.3262	0	0	0	0	0	0	0.0031
NP_Mrgpra3-NP_Mrgprd-NP_Nts:0.02:26	0	0	0	0	0.0313	0.63	0.3388	0	0	0	0	0	0	0
NP_Mrgpra3-NP_Mrgprd-NP_Nts:0.02:27	0	0	0	0	0.0245	0.6746	0.3009	0	0	0	0	0	0	0
NP_Mrgpra3-NP_Mrgprd-NP_Nts:0.02:28	0	0	0	0	0.029	0.6515	0.3195	0	0	0	0	0	0	0
NP_Mrgpra3-NP_Mrgprd-NP_Nts:0.02:29	0	0	0	0	0	0.6486	0.3514	0	0	0	0	0	0	0
NP_Mrgpra3-NP_Mrgprd-NP_Nts:0.02:30	0	0	0	0	0.0537	0.6323	0.314	0	0	0	0	0	0	0
NP_Mrgpra3-NP_Mrgprd-NP_Nts:0.02:31	0	0	0	0	0.0171	0.6751	0.3078	0	0	0	0	0	0	0
NP_Mrgpra3-NP_Mrgprd-NP_Nts:0.02:32	0	0	0	0	0	0.7139	0.2861	0	0	0	0	0	0	0
NP_Mrgpra3-NP_Mrgprd-NP_Nts:0.02:33	0	0	0	0	0.0305	0.6505	0.3029	0	0	0	0	0	0	0.0161
NP_Mrgpra3-NP_Mrgprd-NP_Nts:0.02:34	0	0	0	0	0.0319	0.5632	0.3906	0	0.0125	0	0	0	0	0.0018
NP_Mrgpra3-NP_Mrgprd-NP_Nts:0.02:35	0	0	0	0	0.0067	0.7342	0.2591	0	0	0	0	0	0	0
NP_Mrgpra3-NP_Mrgprd-NP_Nts:0.02:36	0	0	0	0	0.0272	0.6316	0.337	0	0	0	0	0.0041	0	0
NP_Mrgpra3-NP_Mrgprd-NP_Nts:0.02:37	0	0	0	0	0.0409	0.5807	0.3749	0	0	0	0	0.0035	0	0
NP_Mrgpra3-NP_Mrgprd-NP_Nts:0.02:38	0	0	0	0	0.0307	0.6383	0.331	0	0	0	0	0	0	0
NP_Mrgpra3-NP_Mrgprd-NP_Nts:0.02:39	0	0	0	0	0.0035	0.6879	0.3086	0	0	0	0	0	0	0
NP_Mrgpra3-NP_Mrgprd-NP_Nts:0.02:40	0	0	0	0	0.0083	0.6073	0.3844	0	0	0	0	0	0	0
NP_Mrgpra3-NP_Mrgprd-NP_Nts:0.02:41	0	0	0	0	0.0375	0.5118	0.4148	0	0.0359	0	0	0	0	0
NP_Mrgpra3-NP_Mrgprd-NP_Nts:0.02:42	0	0	0	0	0.0129	0.5628	0.4191	0	0.0052	0	0	0	0	0
NP_Mrgpra3-NP_Mrgprd-NP_Nts:0.02:43	0	0	0	0	0.007	0.659	0.3309	0	0	0	0	0	0	0.0031
NP_Mrgpra3-NP_Mrgprd-NP_Nts:0.02:44	0	0	0	0	0.0213	0.6553	0.3234	0	0	0	0	0	0	0
NP_Mrgpra3-NP_Mrgprd-NP_Nts:0.02:45	0	0	0	0	0.0208	0.6687	0.3106	0	0	0	0	0	0	0
NP_Mrgpra3-NP_Mrgprd-NP_Nts:0.02:46	0.0012	0	0	0	0.0185	0.5983	0.3564	0	0.0213	0	0	0	0	0.0044
NP_Mrgpra3-NP_Mrgprd-NP_Nts:0.02:47	0	0	0	0	0.0085	0.6506	0.3393	0	0	0	0	0	0.0016	0
NP_Mrgpra3-NP_Mrgprd-NP_Nts:0.02:48	0	0	0	0	0.0043	0.661	0.3346	0	0	0	0	0	0	0
NP_Mrgpra3-NP_Mrgprd-NP_Nts:0.02:49	0	0	0	0	0.0439	0.5922	0.3628	0	0	0	0	0.0011	0	0
NP_Mrgpra3-NP_Mrgprd-NP_Nts:0.02:50	0	0	0	0	0.008	0.6773	0.2987	0	0	0	0	0	0.0066	0.0094
NP_Mrgpra3-NP_Mrgprd-NP_Nts:0.02:51	0	0	0	0	0	0.6573	0.3316	0	0	0	0	0	0	0.0111
NP_Mrgpra3-NP_Mrgprd-NP_Nts:0.02:52	0	0	0	0	0.0248	0.5977	0.3547	0	0	0.0084	0	0.0144	0	0
NP_Mrgpra3-NP_Mrgprd-NP_Nts:0.02:53	0	0	0	0	0.0077	0.6606	0.3317	0	0	0	0	0	0	0
NP_Mrgpra3-NP_Mrgprd-NP_Nts:0.02:54	0	0	0	0	0.0018	0.6571	0.3411	0	0	0	0	0	0	0
NP_Mrgpra3-NP_Mrgprd-NP_Nts:0.02:55	0	0	0	0	0	0.6407	0.3593	0	0	0	0	0	0	0
NP_Mrgpra3-NP_Mrgprd-NP_Nts:0.02:56	0	0	0	0	0	0.5887	0.4008	0	0	0	0	0.0106	0	0
NP_Mrgpra3-NP_Mrgprd-NP_Nts:0.02:57	0	0	0	0	0.0002	0.6962	0.3036	0	0	0	0	0	0	0
NP_Mrgpra3-NP_Mrgprd-NP_Nts:0.02:58	0	0	0	0	0	0.6299	0.3701	0	0	0	0	0	0	0
NP_Mrgpra3-NP_Mrgprd-NP_Nts:0.02:59	0	0	0	0	0.0449	0.6575	0.2975	0	0	0	0	0	0	0
NP_Mrgpra3-NP_Mrgprd-NP_Nts:0.02:60	0	0	0	0	0	0.6314	0.3571	0	0.0103	0	0	0	0.0013	0
NP_Mrgpra3-NP_Mrgprd-NP_Nts:0.02:61	0	0	0	0	0	0.7106	0.2894	0	0	0	0	0	0	0
NP_Mrgpra3-NP_Mrgprd-NP_Nts:0.02:62	0	0	0	0	0	0.6537	0.3462	0	0	0	0	0	0	0.0001
NP_Mrgpra3-NP_Mrgprd-NP_Nts:0.02:63	0	0	0	0	0	0.7139	0.2861	0	0	0	0	0	0	0
NP_Mrgpra3-NP_Mrgprd-NP_Nts:0.02:64	0	0	0	0	0.014	0.6475	0.3386	0	0	0	0	0	0	0
NP_Mrgpra3-NP_Mrgprd-NP_Nts:0.02:65	0	0	0	0	0	0.7056	0.2944	0	0	0	0	0	0	0
NP_Mrgpra3-NP_Mrgprd-NP_Nts:0.02:66	0	0	0	0	0.0204	0.5895	0.3759	0	0.0025	0	0	0	0	0.0117
NP_Mrgpra3-NP_Mrgprd-NP_Nts:0.02:67	0	0	0	0	0	0.673	0.327	0	0	0	0	0	0	0
NP_Mrgpra3-NP_Mrgprd-NP_Nts:0.02:68	0	0	0	0	0	0.6857	0.3143	0	0	0	0	0	0	0
NP_Mrgpra3-NP_Mrgprd-NP_Nts:0.02:69	0	0	0	0	0	0.6862	0.3138	0	0	0	0	0	0	0
NP_Mrgpra3-NP_Mrgprd-NP_Nts:0.02:70	0	0	0	0	0.0316	0.5963	0.3642	0	0	0	0	0.0079	0	0
NP_Mrgpra3-NP_Mrgprd-NP_Nts:0.02:71	0	0	0	0	0	0.7597	0.2403	0	0	0	0	0	0	0
NP_Mrgpra3-NP_Mrgprd-NP_Nts:0.02:72	0.0007	0	0	0	0.0113	0.6717	0.3162	0	0	0	0	0	0	0
NP_Mrgpra3-NP_Mrgprd-NP_Nts:0.02:73	0	0	0	0	0.0182	0.6523	0.3294	0	0	0	0	0	0	0
NP_Mrgpra3-NP_Mrgprd-NP_Nts:0.02:74	0	0	0	0	0	0.6909	0.3091	0	0	0	0	0	0	0
NP_Mrgpra3-NP_Mrgprd-NP_Nts:0.02:75	0	0	0	0	0.0216	0.6477	0.3289	0	0	0	0	0.0018	0	0
NP_Mrgpra3-NP_Mrgprd-NP_Nts:0.02:76	0	0	0	0	0.0047	0.6868	0.3085	0	0	0	0	0	0	0
NP_Mrgpra3-NP_Mrgprd-NP_Nts:0.02:77	0	0	0	0	0	0.6926	0.3074	0	0	0	0	0	0	0
NP_Mrgpra3-NP_Mrgprd-NP_Nts:0.02:78	0	0	0	0	0.0062	0.646	0.3478	0	0	0	0	0	0	0
NP_Mrgpra3-NP_Mrgprd-NP_Nts:0.02:79	0	0	0	0	0.0189	0.6467	0.3345	0	0	0	0	0	0	0
NP_Mrgpra3-NP_Mrgprd-NP_Nts:0.02:80	0	0	0	0	0.0221	0.6661	0.31	0	0	0	0	0.0019	0	0
NP_Mrgpra3-NP_Mrgprd-NP_Nts:0.02:81	0	0	0	0	0.0295	0.638	0.3242	0	0.0064	0	0	0	0	0.0019
NP_Mrgpra3-NP_Mrgprd-NP_Nts:0.02:82	0	0	0	0	0.0115	0.6761	0.3124	0	0	0	0	0	0	0
NP_Mrgpra3-NP_Mrgprd-NP_Nts:0.02:83	0	0	0	0	0.0301	0.5681	0.3963	0	0.0055	0	0	0	0	0
NP_Mrgpra3-NP_Mrgprd-NP_Nts:0.02:84	0	0	0	0	0.0254	0.5235	0.4064	0	0.0014	0.0175	0	0.0065	0.0012	0.0182
NP_Mrgpra3-NP_Mrgprd-NP_Nts:0.02:85	0	0	0	0	0.0216	0.6377	0.3407	0	0	0	0	0	0	0
NP_Mrgpra3-NP_Mrgprd-NP_Nts:0.02:86	0	0	0	0	0	0.7539	0.2461	0	0	0	0	0	0	0
NP_Mrgpra3-NP_Mrgprd-NP_Nts:0.02:87	0	0	0	0	0.0048	0.7026	0.2854	0	0	0	0	0.0018	0	0.0054
NP_Mrgpra3-NP_Mrgprd-NP_Nts:0.02:88	0.0002	0	0	0	0.006	0.5898	0.3776	0	0.0264	0	0	0	0	0
NP_Mrgpra3-NP_Mrgprd-NP_Nts:0.02:89	0	0	0	0	0.0087	0.6741	0.3171	0	0	0	0	0	0	0
NP_Mrgpra3-NP_Mrgprd-NP_Nts:0.02:90	0	0	0	0	0.0177	0.6278	0.3533	0	0	0	0	0	0.0012	0
NP_Mrgpra3-NP_Mrgprd-NP_Nts:0.02:91	0	0	0	0	0.0243	0.6757	0.3	0	0	0	0	0	0	0
NP_Mrgpra3-NP_Mrgprd-NP_Nts:0.02:92	0	0	0	0	0	0.705	0.295	0	0	0	0	0	0	0
NP_Mrgpra3-NP_Mrgprd-NP_Nts:0.02:93	0	0	0	0	0	0.6951	0.2848	0	0	0	0	0	0.0004	0.0197
NP_Mrgpra3-NP_Mrgprd-NP_Nts:0.02:94	0	0	0	0	0.0042	0.7006	0.2953	0	0	0	0	0	0	0
NP_Mrgpra3-NP_Mrgprd-NP_Nts:0.02:95	0	0	0	0	0.0333	0.7033	0.2634	0	0	0	0	0	0	0
NP_Mrgpra3-NP_Mrgprd-NP_Nts:0.02:96	0	0	0	0	0.0391	0.6096	0.351	0	0.0003	0	0	0	0	0
NP_Mrgpra3-NP_Mrgprd-NP_Nts:0.02:97	0	0	0	0	0.022	0.6323	0.3457	0	0	0	0	0	0	0
NP_Mrgpra3-NP_Mrgprd-NP_Nts:0.02:98	0	0	0	0	0.0139	0.6022	0.3839	0	0	0	0	0	0	0
NP_Mrgpra3-NP_Mrgprd-NP_Nts:0.02:99	0	0	0	0	0	0.7362	0.2638	0	0	0	0	0	0	0
NP_Mrgpra3-NP_Mrgprd-NP_Nts:0.02:100	0	0	0	0	0.0363	0.6561	0.3021	0	0	0	0	0	0	0.0055
NP_Mrgpra3-NP_Mrgprd-NP_Nts:0.03:1	0	0	0	0	0.0324	0.5396	0.428	0	0	0	0	0	0	0
NP_Mrgpra3-NP_Mrgprd-NP_Nts:0.03:2	0	0	0	0	0.0251	0.7005	0.2744	0	0	0	0	0	0	0
NP_Mrgpra3-NP_Mrgprd-NP_Nts:0.03:3	0	0	0	0	0.0071	0.6769	0.316	0	0	0	0	0	0	0
NP_Mrgpra3-NP_Mrgprd-NP_Nts:0.03:4	0	0	0	0	0.0086	0.7051	0.2841	0	0	0	0	0	0.0023	0
NP_Mrgpra3-NP_Mrgprd-NP_Nts:0.03:5	0	0	0	0	0.0505	0.6234	0.3262	0	0	0	0	0	0	0
NP_Mrgpra3-NP_Mrgprd-NP_Nts:0.03:6	0	0	0	0	0.0094	0.6599	0.3307	0	0	0	0	0	0	0
NP_Mrgpra3-NP_Mrgprd-NP_Nts:0.03:7	0	0	0	0	0.0343	0.6009	0.3509	0	0.0127	0	0	0	0.0011	0
NP_Mrgpra3-NP_Mrgprd-NP_Nts:0.03:8	0	0	0	0	0.0161	0.6323	0.3516	0	0	0	0	0	0	0
NP_Mrgpra3-NP_Mrgprd-NP_Nts:0.03:9	0	0	0	0	0.0393	0.7186	0.242	0	0	0	0	0	0	0
NP_Mrgpra3-NP_Mrgprd-NP_Nts:0.03:10	0	0	0	0	0	0.6768	0.3198	0	0	0	0	0	0.0034	0
NP_Mrgpra3-NP_Mrgprd-NP_Nts:0.03:11	0	0	0	0	0.0349	0.6578	0.3072	0	0	0	0	0	0	0
NP_Mrgpra3-NP_Mrgprd-NP_Nts:0.03:12	0	0	0	0	0.0096	0.6714	0.319	0	0	0	0	0	0	0
NP_Mrgpra3-NP_Mrgprd-NP_Nts:0.03:13	0	0	0	0	0	0.7087	0.2913	0	0	0	0	0	0	0
NP_Mrgpra3-NP_Mrgprd-NP_Nts:0.03:14	0	0	0	0	0.0259	0.5826	0.3635	0	0.0166	0	0	0	0.0017	0.0097
NP_Mrgpra3-NP_Mrgprd-NP_Nts:0.03:15	0	0	0	0	0.0649	0.6044	0.3302	0	0	0	0	0.0005	0	0
NP_Mrgpra3-NP_Mrgprd-NP_Nts:0.03:16	0	0	0	0	0.0256	0.7501	0.2243	0	0	0	0	0	0	0
NP_Mrgpra3-NP_Mrgprd-NP_Nts:0.03:17	0	0	0	0	0.0305	0.5917	0.3778	0	0	0	0	0	0	0
NP_Mrgpra3-NP_Mrgprd-NP_Nts:0.03:18	0	0	0	0	0.0239	0.642	0.3342	0	0	0	0	0	0	0
NP_Mrgpra3-NP_Mrgprd-NP_Nts:0.03:19	0	0	0	0	0.0349	0.5998	0.3638	0	0	0	0	0.0016	0	0
NP_Mrgpra3-NP_Mrgprd-NP_Nts:0.03:20	0	0	0	0	0.0384	0.6177	0.3244	0	0.0195	0	0	0	0	0
NP_Mrgpra3-NP_Mrgprd-NP_Nts:0.03:21	0	0	0	0	0	0.6528	0.3472	0	0	0	0	0	0	0
NP_Mrgpra3-NP_Mrgprd-NP_Nts:0.03:22	0	0	0	0	0.0027	0.6163	0.381	0	0	0	0	0	0	0
NP_Mrgpra3-NP_Mrgprd-NP_Nts:0.03:23	0	0	0	0	0.0169	0.6537	0.3294	0	0	0	0	0	0	0
NP_Mrgpra3-NP_Mrgprd-NP_Nts:0.03:24	0	0	0	0	0.0328	0.6646	0.3026	0	0	0	0	0	0	0
NP_Mrgpra3-NP_Mrgprd-NP_Nts:0.03:25	0	0	0	0	0.0291	0.6461	0.3217	0	0	0	0	0	0	0.0031
NP_Mrgpra3-NP_Mrgprd-NP_Nts:0.03:26	0	0	0	0	0.0416	0.6229	0.3355	0	0	0	0	0	0	0
NP_Mrgpra3-NP_Mrgprd-NP_Nts:0.03:27	0	0	0	0	0.0344	0.6678	0.2978	0	0	0	0	0	0	0
NP_Mrgpra3-NP_Mrgprd-NP_Nts:0.03:28	0	0	0	0	0.0435	0.642	0.3145	0	0	0	0	0	0	0
NP_Mrgpra3-NP_Mrgprd-NP_Nts:0.03:29	0	0	0	0	0.0015	0.647	0.3515	0	0	0	0	0	0	0
NP_Mrgpra3-NP_Mrgprd-NP_Nts:0.03:30	0	0	0	0	0.0662	0.6238	0.31	0	0	0	0	0	0	0
NP_Mrgpra3-NP_Mrgprd-NP_Nts:0.03:31	0	0	0	0	0.029	0.6669	0.3041	0	0	0	0	0	0	0
NP_Mrgpra3-NP_Mrgprd-NP_Nts:0.03:32	0	0	0	0	0.0056	0.7093	0.2851	0	0	0	0	0	0	0
NP_Mrgpra3-NP_Mrgprd-NP_Nts:0.03:33	0	0	0	0	0.0415	0.6429	0.2997	0	0	0	0	0	0	0.0158
NP_Mrgpra3-NP_Mrgprd-NP_Nts:0.03:34	0	0	0	0	0.047	0.555	0.3853	0	0.011	0	0	0	0	0.0017
NP_Mrgpra3-NP_Mrgprd-NP_Nts:0.03:35	0	0	0	0	0.0188	0.7252	0.256	0	0	0	0	0	0	0
NP_Mrgpra3-NP_Mrgprd-NP_Nts:0.03:36	0	0	0	0	0.0385	0.6243	0.3332	0	0	0	0	0.004	0	0
NP_Mrgpra3-NP_Mrgprd-NP_Nts:0.03:37	0	0	0	0	0.0524	0.5739	0.3705	0	0	0	0	0.0032	0	0
NP_Mrgpra3-NP_Mrgprd-NP_Nts:0.03:38	0	0	0	0	0.0399	0.6324	0.3277	0	0	0	0	0	0	0
NP_Mrgpra3-NP_Mrgprd-NP_Nts:0.03:39	0	0	0	0	0.0163	0.6792	0.3045	0	0	0	0	0	0	0
NP_Mrgpra3-NP_Mrgprd-NP_Nts:0.03:40	0	0	0	0	0.0198	0.6006	0.3796	0	0	0	0	0	0	0
NP_Mrgpra3-NP_Mrgprd-NP_Nts:0.03:41	0	0	0	0	0.0498	0.5047	0.4099	0	0.0356	0	0	0	0	0
NP_Mrgpra3-NP_Mrgprd-NP_Nts:0.03:42	0	0	0	0	0.0303	0.5525	0.412	0	0.0053	0	0	0	0	0
NP_Mrgpra3-NP_Mrgprd-NP_Nts:0.03:43	0	0	0	0	0.0185	0.6508	0.3275	0	0	0	0	0	0	0.0033
NP_Mrgpra3-NP_Mrgprd-NP_Nts:0.03:44	0	0	0	0	0.0317	0.648	0.3204	0	0	0	0	0	0	0
NP_Mrgpra3-NP_Mrgprd-NP_Nts:0.03:45	0	0	0	0	0.0349	0.659	0.3061	0	0	0	0	0	0	0
NP_Mrgpra3-NP_Mrgprd-NP_Nts:0.03:46	0.0012	0	0	0	0.0311	0.5908	0.3518	0	0.0209	0	0	0	0	0.0042
NP_Mrgpra3-NP_Mrgprd-NP_Nts:0.03:47	0	0	0	0	0.0227	0.6423	0.335	0	0	0	0	0	0	0
NP_Mrgpra3-NP_Mrgprd-NP_Nts:0.03:48	0	0	0	0	0.0154	0.6536	0.331	0	0	0	0	0	0	0
NP_Mrgpra3-NP_Mrgprd-NP_Nts:0.03:49	0	0	0	0	0.0593	0.5827	0.3569	0	0	0	0	0.0011	0	0
NP_Mrgpra3-NP_Mrgprd-NP_Nts:0.03:50	0	0	0	0	0.022	0.6682	0.2941	0	0	0	0	0	0.0064	0.0093
NP_Mrgpra3-NP_Mrgprd-NP_Nts:0.03:51	0	0	0	0	0.0079	0.6508	0.3295	0	0	0	0	0	0	0.0118
NP_Mrgpra3-NP_Mrgprd-NP_Nts:0.03:52	0	0	0	0	0.0379	0.5907	0.3494	0	0.0001	0.008	0	0.0139	0	0
NP_Mrgpra3-NP_Mrgprd-NP_Nts:0.03:53	0	0	0	0	0.02	0.6522	0.3277	0	0	0	0	0	0	0
NP_Mrgpra3-NP_Mrgprd-NP_Nts:0.03:54	0	0	0	0	0.0151	0.6486	0.3364	0	0	0	0	0	0	0
NP_Mrgpra3-NP_Mrgprd-NP_Nts:0.03:55	0	0	0	0	0.0076	0.6353	0.3571	0	0	0	0	0	0	0
NP_Mrgpra3-NP_Mrgprd-NP_Nts:0.03:56	0	0	0	0	0.006	0.5847	0.3977	0	0	0.0023	0	0.0093	0	0
NP_Mrgpra3-NP_Mrgprd-NP_Nts:0.03:57	0	0	0	0	0.0116	0.6884	0.3	0	0	0	0	0	0	0
NP_Mrgpra3-NP_Mrgprd-NP_Nts:0.03:58	0	0	0	0	0.0097	0.6235	0.3669	0	0	0	0	0	0	0
NP_Mrgpra3-NP_Mrgprd-NP_Nts:0.03:59	0	0	0	0	0.0539	0.6514	0.2948	0	0	0	0	0	0	0
NP_Mrgpra3-NP_Mrgprd-NP_Nts:0.03:60	0	0	0	0	0.0121	0.6239	0.3522	0	0.0106	0	0	0	0.0012	0
NP_Mrgpra3-NP_Mrgprd-NP_Nts:0.03:61	0	0	0	0	0	0.7096	0.2904	0	0	0	0	0	0	0
NP_Mrgpra3-NP_Mrgprd-NP_Nts:0.03:62	0	0	0	0	0.0049	0.6499	0.345	0	0	0	0	0	0	0.0003
NP_Mrgpra3-NP_Mrgprd-NP_Nts:0.03:63	0	0	0	0	0.0067	0.7085	0.2848	0	0	0	0	0	0	0
NP_Mrgpra3-NP_Mrgprd-NP_Nts:0.03:64	0	0	0	0	0.0271	0.6389	0.334	0	0	0	0	0	0	0
NP_Mrgpra3-NP_Mrgprd-NP_Nts:0.03:65	0	0	0	0	0.0015	0.7036	0.2949	0	0	0	0	0	0	0
NP_Mrgpra3-NP_Mrgprd-NP_Nts:0.03:66	0	0	0	0	0.033	0.5818	0.3706	0	0.0033	0	0	0	0	0.0114
NP_Mrgpra3-NP_Mrgprd-NP_Nts:0.03:67	0	0	0	0	0.0069	0.6678	0.3253	0	0	0	0	0	0	0
NP_Mrgpra3-NP_Mrgprd-NP_Nts:0.03:68	0	0	0	0	0	0.6845	0.3155	0	0	0	0	0	0	0
NP_Mrgpra3-NP_Mrgprd-NP_Nts:0.03:69	0	0	0	0	0	0.6856	0.3144	0	0	0	0	0	0	0
NP_Mrgpra3-NP_Mrgprd-NP_Nts:0.03:70	0	0	0	0	0.0449	0.5885	0.3589	0	0	0	0	0.0077	0	0
NP_Mrgpra3-NP_Mrgprd-NP_Nts:0.03:71	0	0	0	0	0	0.7585	0.2415	0	0	0	0	0	0	0
NP_Mrgpra3-NP_Mrgprd-NP_Nts:0.03:72	0.0007	0	0	0	0.0235	0.6633	0.3125	0	0	0	0	0	0	0
NP_Mrgpra3-NP_Mrgprd-NP_Nts:0.03:73	0	0	0	0	0.0289	0.6453	0.3257	0	0	0	0	0	0	0
NP_Mrgpra3-NP_Mrgprd-NP_Nts:0.03:74	0	0	0	0	0.0032	0.6881	0.3087	0	0	0	0	0	0	0
NP_Mrgpra3-NP_Mrgprd-NP_Nts:0.03:75	0	0	0	0	0.0317	0.6415	0.3253	0	0	0	0	0.0015	0	0
NP_Mrgpra3-NP_Mrgprd-NP_Nts:0.03:76	0	0	0	0	0.0161	0.6789	0.305	0	0	0	0	0	0	0
NP_Mrgpra3-NP_Mrgprd-NP_Nts:0.03:77	0	0	0	0	0	0.6918	0.3082	0	0	0	0	0	0	0
NP_Mrgpra3-NP_Mrgprd-NP_Nts:0.03:78	0	0	0	0	0.0202	0.637	0.3428	0	0	0	0	0	0	0
NP_Mrgpra3-NP_Mrgprd-NP_Nts:0.03:79	0	0	0	0	0.0318	0.6382	0.33	0	0	0	0	0	0	0
NP_Mrgpra3-NP_Mrgprd-NP_Nts:0.03:80	0	0	0	0	0.0354	0.6568	0.306	0	0	0	0	0.0018	0	0
NP_Mrgpra3-NP_Mrgprd-NP_Nts:0.03:81	0	0	0	0	0.0424	0.6299	0.3195	0	0.0064	0	0	0	0	0.0018
NP_Mrgpra3-NP_Mrgprd-NP_Nts:0.03:82	0	0	0	0	0.0245	0.6676	0.3079	0	0	0	0	0	0	0
NP_Mrgpra3-NP_Mrgprd-NP_Nts:0.03:83	0	0	0	0	0.043	0.5597	0.3906	0	0.0067	0	0	0	0	0
NP_Mrgpra3-NP_Mrgprd-NP_Nts:0.03:84	0	0	0	0	0.0364	0.5166	0.4016	0	0.0023	0.0174	0	0.0062	0.0013	0.0181
NP_Mrgpra3-NP_Mrgprd-NP_Nts:0.03:85	0	0	0	0	0.033	0.6297	0.3373	0	0	0	0	0	0	0
NP_Mrgpra3-NP_Mrgprd-NP_Nts:0.03:86	0	0	0	0	0.001	0.7522	0.2468	0	0	0	0	0	0	0
NP_Mrgpra3-NP_Mrgprd-NP_Nts:0.03:87	0	0	0	0	0.0156	0.6946	0.2827	0	0	0	0	0.0017	0	0.0054
NP_Mrgpra3-NP_Mrgprd-NP_Nts:0.03:88	0.0002	0	0	0	0.0224	0.5811	0.3707	0	0.0256	0	0	0	0	0
NP_Mrgpra3-NP_Mrgprd-NP_Nts:0.03:89	0	0	0	0	0.02	0.6664	0.3136	0	0	0	0	0	0	0
NP_Mrgpra3-NP_Mrgprd-NP_Nts:0.03:90	0	0	0	0	0.0326	0.6193	0.3468	0	0	0	0	0	0.0013	0
NP_Mrgpra3-NP_Mrgprd-NP_Nts:0.03:91	0	0	0	0	0.0369	0.6673	0.2958	0	0	0	0	0	0	0
NP_Mrgpra3-NP_Mrgprd-NP_Nts:0.03:92	0	0	0	0	0.0078	0.6996	0.2926	0	0	0	0	0	0	0
NP_Mrgpra3-NP_Mrgprd-NP_Nts:0.03:93	0	0	0	0	0.0086	0.6885	0.2828	0	0	0	0	0	0	0.0201
NP_Mrgpra3-NP_Mrgprd-NP_Nts:0.03:94	0	0	0	0	0.0146	0.6933	0.2921	0	0	0	0	0	0	0
NP_Mrgpra3-NP_Mrgprd-NP_Nts:0.03:95	0	0	0	0	0.0435	0.6957	0.2608	0	0	0	0	0	0	0
NP_Mrgpra3-NP_Mrgprd-NP_Nts:0.03:96	0	0	0	0	0.0515	0.6013	0.3465	0	0.0007	0	0	0	0	0
NP_Mrgpra3-NP_Mrgprd-NP_Nts:0.03:97	0	0	0	0	0.0336	0.6245	0.3418	0	0	0	0	0	0	0
NP_Mrgpra3-NP_Mrgprd-NP_Nts:0.03:98	0	0	0	0	0.0262	0.5947	0.3791	0	0	0	0	0	0	0
NP_Mrgpra3-NP_Mrgprd-NP_Nts:0.03:99	0	0	0	0	0.0114	0.7279	0.2607	0	0	0	0	0	0	0
NP_Mrgpra3-NP_Mrgprd-NP_Nts:0.03:100	0	0	0	0	0.0494	0.6476	0.2978	0	0	0	0	0	0	0.0053
NP_Mrgpra3-NP_Mrgprd-NP_Nts:0.04:1	0	0	0	0	0.0471	0.5315	0.4213	0	0	0	0	0	0	0
NP_Mrgpra3-NP_Mrgprd-NP_Nts:0.04:2	0	0	0	0	0.0385	0.6905	0.2711	0	0	0	0	0	0	0
NP_Mrgpra3-NP_Mrgprd-NP_Nts:0.04:3	0	0	0	0	0.02	0.6682	0.3118	0	0	0	0	0	0	0
NP_Mrgpra3-NP_Mrgprd-NP_Nts:0.04:4	0	0	0	0	0.021	0.6962	0.2806	0	0	0	0	0	0.0023	0
NP_Mrgpra3-NP_Mrgprd-NP_Nts:0.04:5	0	0	0	0	0.0619	0.6157	0.3224	0	0	0	0	0	0	0
NP_Mrgpra3-NP_Mrgprd-NP_Nts:0.04:6	0	0	0	0	0.0231	0.6512	0.3258	0	0	0	0	0	0	0
NP_Mrgpra3-NP_Mrgprd-NP_Nts:0.04:7	0	0	0	0	0.0465	0.5941	0.3458	0	0.0125	0	0	0	0.0011	0
NP_Mrgpra3-NP_Mrgprd-NP_Nts:0.04:8	0	0	0	0	0.0289	0.6243	0.3467	0	0	0	0	0	0	0
NP_Mrgpra3-NP_Mrgprd-NP_Nts:0.04:9	0	0	0	0	0.0515	0.71	0.2385	0	0	0	0	0	0	0
NP_Mrgpra3-NP_Mrgprd-NP_Nts:0.04:10	0	0	0	0	0	0.6757	0.3208	0	0	0	0	0	0.0035	0
NP_Mrgpra3-NP_Mrgprd-NP_Nts:0.04:11	0	0	0	0	0.0483	0.6488	0.3029	0	0	0	0	0	0	0
NP_Mrgpra3-NP_Mrgprd-NP_Nts:0.04:12	0	0	0	0	0.021	0.6632	0.3158	0	0	0	0	0	0	0
NP_Mrgpra3-NP_Mrgprd-NP_Nts:0.04:13	0	0	0	0	0.0094	0.7015	0.2891	0	0	0	0	0	0	0
NP_Mrgpra3-NP_Mrgprd-NP_Nts:0.04:14	0	0	0	0	0.0359	0.5762	0.3599	0	0.0163	0	0	0	0.0016	0.0101
NP_Mrgpra3-NP_Mrgprd-NP_Nts:0.04:15	0	0	0	0	0.0782	0.5957	0.3256	0	0	0	0	0.0005	0	0
NP_Mrgpra3-NP_Mrgprd-NP_Nts:0.04:16	0	0	0	0	0.0375	0.7408	0.2216	0	0	0	0	0	0	0
NP_Mrgpra3-NP_Mrgprd-NP_Nts:0.04:17	0	0	0	0	0.0462	0.5823	0.3716	0	0	0	0	0	0	0
NP_Mrgpra3-NP_Mrgprd-NP_Nts:0.04:18	0	0	0	0	0.0349	0.6346	0.3304	0	0	0	0	0	0	0
NP_Mrgpra3-NP_Mrgprd-NP_Nts:0.04:19	0	0	0	0	0.0472	0.5921	0.3592	0	0	0	0	0.0014	0	0
NP_Mrgpra3-NP_Mrgprd-NP_Nts:0.04:20	0	0	0	0	0.0515	0.6095	0.3198	0	0.0191	0	0	0	0	0
NP_Mrgpra3-NP_Mrgprd-NP_Nts:0.04:21	0	0	0	0	0.0111	0.6452	0.3437	0	0	0	0	0	0	0
NP_Mrgpra3-NP_Mrgprd-NP_Nts:0.04:22	0	0	0	0	0.0147	0.6089	0.3764	0	0	0	0	0	0	0
NP_Mrgpra3-NP_Mrgprd-NP_Nts:0.04:23	0	0	0	0	0.0282	0.6461	0.3258	0	0	0	0	0	0	0
NP_Mrgpra3-NP_Mrgprd-NP_Nts:0.04:24	0	0	0	0	0.044	0.6568	0.2991	0	0	0	0	0	0	0
NP_Mrgpra3-NP_Mrgprd-NP_Nts:0.04:25	0	0	0	0	0.0424	0.6376	0.317	0	0	0	0	0	0	0.003
NP_Mrgpra3-NP_Mrgprd-NP_Nts:0.04:26	0	0	0	0	0.0515	0.6163	0.3322	0	0	0	0	0	0	0
NP_Mrgpra3-NP_Mrgprd-NP_Nts:0.04:27	0	0	0	0	0.0439	0.661	0.295	0	0	0	0	0	0	0
NP_Mrgpra3-NP_Mrgprd-NP_Nts:0.04:28	0	0	0	0	0.0576	0.633	0.3094	0	0	0	0	0	0	0
NP_Mrgpra3-NP_Mrgprd-NP_Nts:0.04:29	0	0	0	0	0.0134	0.639	0.3476	0	0	0	0	0	0	0
NP_Mrgpra3-NP_Mrgprd-NP_Nts:0.04:30	0	0	0	0	0.079	0.6149	0.3061	0	0	0	0	0	0	0
NP_Mrgpra3-NP_Mrgprd-NP_Nts:0.04:31	0	0	0	0	0.0406	0.6589	0.3005	0	0	0	0	0	0	0
NP_Mrgpra3-NP_Mrgprd-NP_Nts:0.04:32	0	0	0	0	0.0155	0.7021	0.2825	0	0	0	0	0	0	0
NP_Mrgpra3-NP_Mrgprd-NP_Nts:0.04:33	0	0	0	0	0.0524	0.6357	0.2961	0	0	0	0	0	0	0.0158
NP_Mrgpra3-NP_Mrgprd-NP_Nts:0.04:34	0	0	0	0	0.0623	0.5478	0.3798	0	0.0101	0	0	0	0	0
NP_Mrgpra3-NP_Mrgprd-NP_Nts:0.04:35	0	0	0	0	0.031	0.7161	0.2529	0	0	0	0	0	0	0
NP_Mrgpra3-NP_Mrgprd-NP_Nts:0.04:36	0	0	0	0	0.0499	0.6168	0.3292	0	0	0	0	0.0041	0	0
NP_Mrgpra3-NP_Mrgprd-NP_Nts:0.04:37	0	0	0	0	0.0635	0.5675	0.3658	0	0	0	0	0.0032	0	0
NP_Mrgpra3-NP_Mrgprd-NP_Nts:0.04:38	0	0	0	0	0.0488	0.6266	0.3247	0	0	0	0	0	0	0
NP_Mrgpra3-NP_Mrgprd-NP_Nts:0.04:39	0	0	0	0	0.0289	0.6708	0.3003	0	0	0	0	0	0	0
NP_Mrgpra3-NP_Mrgprd-NP_Nts:0.04:40	0	0	0	0	0.0315	0.5937	0.3748	0	0	0	0	0	0	0
NP_Mrgpra3-NP_Mrgprd-NP_Nts:0.04:41	0	0	0	0	0.062	0.4976	0.405	0	0.0354	0	0	0	0	0
NP_Mrgpra3-NP_Mrgprd-NP_Nts:0.04:42	0	0	0	0	0.0471	0.5426	0.4051	0	0.0052	0	0	0	0	0
NP_Mrgpra3-NP_Mrgprd-NP_Nts:0.04:43	0	0	0	0	0.03	0.6427	0.3238	0	0	0	0	0	0	0.0035
NP_Mrgpra3-NP_Mrgprd-NP_Nts:0.04:44	0	0	0	0	0.0414	0.6416	0.317	0	0	0	0	0	0	0
NP_Mrgpra3-NP_Mrgprd-NP_Nts:0.04:45	0	0	0	0	0.0486	0.6495	0.3019	0	0	0	0	0	0	0
NP_Mrgpra3-NP_Mrgprd-NP_Nts:0.04:46	0.0013	0	0	0	0.0442	0.5822	0.3469	0	0.021	0	0	0	0	0.0045
NP_Mrgpra3-NP_Mrgprd-NP_Nts:0.04:47	0	0	0	0	0.036	0.6338	0.3302	0	0	0	0	0	0	0
NP_Mrgpra3-NP_Mrgprd-NP_Nts:0.04:48	0	0	0	0	0.0272	0.6454	0.3273	0	0	0	0	0	0	0
NP_Mrgpra3-NP_Mrgprd-NP_Nts:0.04:49	0	0	0	0	0.0745	0.5738	0.3509	0	0	0	0	0.0009	0	0
NP_Mrgpra3-NP_Mrgprd-NP_Nts:0.04:50	0	0	0	0	0.0357	0.6598	0.2894	0	0	0	0	0	0.0061	0.009
NP_Mrgpra3-NP_Mrgprd-NP_Nts:0.04:51	0	0	0	0	0.0195	0.643	0.3259	0	0	0	0	0	0	0.0116
NP_Mrgpra3-NP_Mrgprd-NP_Nts:0.04:52	0	0	0	0	0.0515	0.5833	0.3441	0	0	0.0076	0	0.0135	0	0
NP_Mrgpra3-NP_Mrgprd-NP_Nts:0.04:53	0	0	0	0	0.0328	0.6434	0.3239	0	0	0	0	0	0	0
NP_Mrgpra3-NP_Mrgprd-NP_Nts:0.04:54	0	0	0	0	0.0282	0.64	0.3318	0	0	0	0	0	0	0
NP_Mrgpra3-NP_Mrgprd-NP_Nts:0.04:55	0	0	0	0	0.0199	0.6275	0.3526	0	0	0	0	0	0	0
NP_Mrgpra3-NP_Mrgprd-NP_Nts:0.04:56	0	0	0	0	0.0184	0.5776	0.3932	0	0	0.0019	0	0.009	0	0
NP_Mrgpra3-NP_Mrgprd-NP_Nts:0.04:57	0	0	0	0	0.0233	0.6806	0.2961	0	0	0	0	0	0	0
NP_Mrgpra3-NP_Mrgprd-NP_Nts:0.04:58	0	0	0	0	0.0225	0.6153	0.3622	0	0	0	0	0	0	0
NP_Mrgpra3-NP_Mrgprd-NP_Nts:0.04:59	0	0	0	0	0.0632	0.6448	0.292	0	0	0	0	0	0	0
NP_Mrgpra3-NP_Mrgprd-NP_Nts:0.04:60	0	0	0	0	0.0263	0.6155	0.3469	0	0.0102	0	0	0	0.0012	0
NP_Mrgpra3-NP_Mrgprd-NP_Nts:0.04:61	0	0	0	0	0.0115	0.7011	0.2875	0	0	0	0	0	0	0
NP_Mrgpra3-NP_Mrgprd-NP_Nts:0.04:62	0	0	0	0	0.0185	0.6409	0.3404	0	0	0	0	0	0	0.0002
NP_Mrgpra3-NP_Mrgprd-NP_Nts:0.04:63	0	0	0	0	0.02	0.6988	0.2812	0	0	0	0	0	0	0
NP_Mrgpra3-NP_Mrgprd-NP_Nts:0.04:64	0	0	0	0	0.0399	0.6307	0.3294	0	0	0	0	0	0	0
NP_Mrgpra3-NP_Mrgprd-NP_Nts:0.04:65	0	0	0	0	0.0146	0.6944	0.291	0	0	0	0	0	0	0
NP_Mrgpra3-NP_Mrgprd-NP_Nts:0.04:66	0	0	0	0	0.0455	0.5739	0.3649	0	0.0042	0	0	0	0	0.0114
NP_Mrgpra3-NP_Mrgprd-NP_Nts:0.04:67	0	0	0	0	0.0188	0.6594	0.3219	0	0	0	0	0	0	0
NP_Mrgpra3-NP_Mrgprd-NP_Nts:0.04:68	0	0	0	0	0.0054	0.6799	0.3147	0	0	0	0	0	0	0
NP_Mrgpra3-NP_Mrgprd-NP_Nts:0.04:69	0	0	0	0	0.0048	0.682	0.3132	0	0	0	0	0	0	0
NP_Mrgpra3-NP_Mrgprd-NP_Nts:0.04:70	0	0	0	0	0.0579	0.5809	0.3539	0	0	0	0	0.0074	0	0
NP_Mrgpra3-NP_Mrgprd-NP_Nts:0.04:71	0	0	0	0	0.0042	0.7542	0.2416	0	0	0	0	0	0	0
NP_Mrgpra3-NP_Mrgprd-NP_Nts:0.04:72	0.0007	0	0	0	0.0353	0.6554	0.3086	0	0	0	0	0	0	0
NP_Mrgpra3-NP_Mrgprd-NP_Nts:0.04:73	0	0	0	0	0.0397	0.6383	0.322	0	0	0	0	0	0	0
NP_Mrgpra3-NP_Mrgprd-NP_Nts:0.04:74	0	0	0	0	0.0138	0.6807	0.3055	0	0	0	0	0	0	0
NP_Mrgpra3-NP_Mrgprd-NP_Nts:0.04:75	0	0	0	0	0.0415	0.6355	0.3218	0	0	0	0	0.0012	0	0
NP_Mrgpra3-NP_Mrgprd-NP_Nts:0.04:76	0	0	0	0	0.0271	0.6715	0.3014	0	0	0	0	0	0	0
NP_Mrgpra3-NP_Mrgprd-NP_Nts:0.04:77	0	0	0	0	0.0023	0.6896	0.3081	0	0	0	0	0	0	0
NP_Mrgpra3-NP_Mrgprd-NP_Nts:0.04:78	0	0	0	0	0.0337	0.6279	0.3384	0	0	0	0	0	0	0
NP_Mrgpra3-NP_Mrgprd-NP_Nts:0.04:79	0	0	0	0	0.0446	0.6297	0.3257	0	0	0	0	0	0	0
NP_Mrgpra3-NP_Mrgprd-NP_Nts:0.04:80	0	0	0	0	0.0492	0.6472	0.302	0	0	0	0	0.0016	0	0
NP_Mrgpra3-NP_Mrgprd-NP_Nts:0.04:81	0	0	0	0	0.0554	0.6209	0.3149	0	0.0067	0	0	0	0	0.002
NP_Mrgpra3-NP_Mrgprd-NP_Nts:0.04:82	0	0	0	0	0.0371	0.6589	0.304	0	0	0	0	0	0	0
NP_Mrgpra3-NP_Mrgprd-NP_Nts:0.04:83	0	0	0	0	0.0557	0.5517	0.3851	0	0.0075	0	0	0	0	0
NP_Mrgpra3-NP_Mrgprd-NP_Nts:0.04:84	0	0	0	0	0.0468	0.5105	0.3972	0	0.0027	0.0174	0	0.006	0.0014	0.018
NP_Mrgpra3-NP_Mrgprd-NP_Nts:0.04:85	0	0	0	0	0.0441	0.6218	0.3341	0	0	0	0	0	0	0
NP_Mrgpra3-NP_Mrgprd-NP_Nts:0.04:86	0	0	0	0	0.0111	0.7446	0.2443	0	0	0	0	0	0	0
NP_Mrgpra3-NP_Mrgprd-NP_Nts:0.04:87	0	0	0	0	0.0264	0.6869	0.2797	0	0	0	0	0.0016	0	0.0054
NP_Mrgpra3-NP_Mrgprd-NP_Nts:0.04:88	0.0002	0	0	0	0.0386	0.5724	0.364	0	0.0248	0	0	0	0	0
NP_Mrgpra3-NP_Mrgprd-NP_Nts:0.04:89	0	0	0	0	0.0314	0.6583	0.3104	0	0	0	0	0	0	0
NP_Mrgpra3-NP_Mrgprd-NP_Nts:0.04:90	0	0	0	0	0.0474	0.6109	0.3404	0	0	0	0	0	0.0013	0
NP_Mrgpra3-NP_Mrgprd-NP_Nts:0.04:91	0	0	0	0	0.0488	0.659	0.2922	0	0	0	0	0	0	0
NP_Mrgpra3-NP_Mrgprd-NP_Nts:0.04:92	0	0	0	0	0.0191	0.6919	0.2889	0	0	0	0	0	0	0
NP_Mrgpra3-NP_Mrgprd-NP_Nts:0.04:93	0	0	0	0	0.0178	0.681	0.2809	0	0	0	0	0	0	0.0203
NP_Mrgpra3-NP_Mrgprd-NP_Nts:0.04:94	0	0	0	0	0.0254	0.6855	0.2891	0	0	0	0	0	0	0
NP_Mrgpra3-NP_Mrgprd-NP_Nts:0.04:95	0	0	0	0	0.054	0.688	0.258	0	0	0	0	0	0	0
NP_Mrgpra3-NP_Mrgprd-NP_Nts:0.04:96	0	0	0	0	0.0641	0.5927	0.3424	0	0.0007	0	0	0	0	0
NP_Mrgpra3-NP_Mrgprd-NP_Nts:0.04:97	0	0	0	0	0.0455	0.6165	0.338	0	0	0	0	0	0	0
NP_Mrgpra3-NP_Mrgprd-NP_Nts:0.04:98	0	0	0	0	0.0387	0.587	0.3743	0	0	0	0	0	0	0
NP_Mrgpra3-NP_Mrgprd-NP_Nts:0.04:99	0	0	0	0	0.0235	0.7191	0.2574	0	0	0	0	0	0	0
NP_Mrgpra3-NP_Mrgprd-NP_Nts:0.04:100	0	0	0	0	0.062	0.639	0.294	0	0	0	0	0	0	0.005
NP_Mrgpra3-NP_Mrgprd-NP_Nts:0.05:1	0	0	0	0	0.0611	0.5239	0.415	0	0	0	0	0	0	0
NP_Mrgpra3-NP_Mrgprd-NP_Nts:0.05:2	0	0	0	0	0.0513	0.6813	0.2675	0	0	0	0	0	0	0
NP_Mrgpra3-NP_Mrgprd-NP_Nts:0.05:3	0	0	0	0	0.0326	0.6599	0.3075	0	0	0	0	0	0	0
NP_Mrgpra3-NP_Mrgprd-NP_Nts:0.05:4	0	0	0	0	0.0336	0.6874	0.2768	0	0	0	0	0	0.0023	0
NP_Mrgpra3-NP_Mrgprd-NP_Nts:0.05:5	0	0	0	0	0.0732	0.6082	0.3185	0	0	0	0	0	0	0
NP_Mrgpra3-NP_Mrgprd-NP_Nts:0.05:6	0	0	0	0	0.0364	0.6428	0.3208	0	0	0	0	0	0	0
NP_Mrgpra3-NP_Mrgprd-NP_Nts:0.05:7	0	0	0	0	0.059	0.5865	0.341	0	0.0122	0	0	0	0.0011	0
NP_Mrgpra3-NP_Mrgprd-NP_Nts:0.05:8	0	0	0	0	0.0415	0.6165	0.3419	0	0	0	0	0	0	0
NP_Mrgpra3-NP_Mrgprd-NP_Nts:0.05:9	0	0	0	0	0.0639	0.7008	0.2353	0	0	0	0	0	0	0
NP_Mrgpra3-NP_Mrgprd-NP_Nts:0.05:10	0	0	0	0	0.0113	0.6677	0.3178	0	0	0	0	0	0.0033	0
NP_Mrgpra3-NP_Mrgprd-NP_Nts:0.05:11	0	0	0	0	0.0612	0.6401	0.2987	0	0	0	0	0	0	0
NP_Mrgpra3-NP_Mrgprd-NP_Nts:0.05:12	0	0	0	0	0.0327	0.6553	0.312	0	0	0	0	0	0	0
NP_Mrgpra3-NP_Mrgprd-NP_Nts:0.05:13	0	0	0	0	0.0223	0.692	0.2857	0	0	0	0	0	0	0
NP_Mrgpra3-NP_Mrgprd-NP_Nts:0.05:14	0	0	0	0	0.0462	0.5691	0.3558	0	0.0167	0	0	0	0.0016	0.0106
NP_Mrgpra3-NP_Mrgprd-NP_Nts:0.05:15	0	0	0	0	0.0914	0.587	0.321	0	0	0	0	0.0006	0	0
NP_Mrgpra3-NP_Mrgprd-NP_Nts:0.05:16	0	0	0	0	0.0491	0.7318	0.2191	0	0	0	0	0	0	0
NP_Mrgpra3-NP_Mrgprd-NP_Nts:0.05:17	0	0	0	0	0.0609	0.5737	0.3654	0	0	0	0	0	0	0
NP_Mrgpra3-NP_Mrgprd-NP_Nts:0.05:18	0	0	0	0	0.046	0.6273	0.3267	0	0	0	0	0	0	0
NP_Mrgpra3-NP_Mrgprd-NP_Nts:0.05:19	0	0	0	0	0.0594	0.5847	0.3542	0	0	0	0	0.0017	0	0
NP_Mrgpra3-NP_Mrgprd-NP_Nts:0.05:20	0	0	0	0	0.0638	0.6018	0.3154	0	0.0189	0	0	0	0	0
NP_Mrgpra3-NP_Mrgprd-NP_Nts:0.05:21	0	0	0	0	0.0245	0.6363	0.3392	0	0	0	0	0	0	0
NP_Mrgpra3-NP_Mrgprd-NP_Nts:0.05:22	0	0	0	0	0.0266	0.6018	0.3716	0	0	0	0	0	0	0
NP_Mrgpra3-NP_Mrgprd-NP_Nts:0.05:23	0	0	0	0	0.0394	0.6387	0.3219	0	0	0	0	0	0	0
NP_Mrgpra3-NP_Mrgprd-NP_Nts:0.05:24	0	0	0	0	0.055	0.6494	0.2956	0	0	0	0	0	0	0
NP_Mrgpra3-NP_Mrgprd-NP_Nts:0.05:25	0	0	0	0	0.055	0.6293	0.3129	0	0	0	0	0	0	0.0027
NP_Mrgpra3-NP_Mrgprd-NP_Nts:0.05:26	0	0	0	0	0.0614	0.6092	0.3294	0	0	0	0	0	0	0
NP_Mrgpra3-NP_Mrgprd-NP_Nts:0.05:27	0	0	0	0	0.0535	0.6541	0.2924	0	0	0	0	0	0	0
NP_Mrgpra3-NP_Mrgprd-NP_Nts:0.05:28	0	0	0	0	0.0714	0.6237	0.3049	0	0	0	0	0	0	0
NP_Mrgpra3-NP_Mrgprd-NP_Nts:0.05:29	0	0	0	0	0.025	0.6315	0.3435	0	0	0	0	0	0	0
NP_Mrgpra3-NP_Mrgprd-NP_Nts:0.05:30	0	0	0	0	0.0915	0.6065	0.3021	0	0	0	0	0	0	0
NP_Mrgpra3-NP_Mrgprd-NP_Nts:0.05:31	0	0	0	0	0.0524	0.6506	0.297	0	0	0	0	0	0	0
NP_Mrgpra3-NP_Mrgprd-NP_Nts:0.05:32	0	0	0	0	0.0242	0.6956	0.2801	0	0	0	0	0	0	0
NP_Mrgpra3-NP_Mrgprd-NP_Nts:0.05:33	0	0	0	0	0.0633	0.6284	0.2929	0	0	0	0	0	0	0.0154
NP_Mrgpra3-NP_Mrgprd-NP_Nts:0.05:34	0	0	0	0	0.077	0.5398	0.3742	0	0.009	0	0	0	0	0
NP_Mrgpra3-NP_Mrgprd-NP_Nts:0.05:35	0	0	0	0	0.043	0.7071	0.2499	0	0	0	0	0	0	0
NP_Mrgpra3-NP_Mrgprd-NP_Nts:0.05:36	0	0	0	0	0.0605	0.6099	0.3257	0	0	0	0	0.0039	0	0
NP_Mrgpra3-NP_Mrgprd-NP_Nts:0.05:37	0	0	0	0	0.0745	0.561	0.3614	0	0	0	0	0.0031	0	0
NP_Mrgpra3-NP_Mrgprd-NP_Nts:0.05:38	0	0	0	0	0.0579	0.6207	0.3215	0	0	0	0	0	0	0
NP_Mrgpra3-NP_Mrgprd-NP_Nts:0.05:39	0	0	0	0	0.0412	0.6623	0.2965	0	0	0	0	0	0	0
NP_Mrgpra3-NP_Mrgprd-NP_Nts:0.05:40	0	0	0	0	0.0428	0.5871	0.3701	0	0	0	0	0	0	0
NP_Mrgpra3-NP_Mrgprd-NP_Nts:0.05:41	0	0	0	0	0.0741	0.4906	0.4004	0	0.0349	0	0	0	0	0
NP_Mrgpra3-NP_Mrgprd-NP_Nts:0.05:42	0	0	0	0	0.0637	0.5328	0.3984	0	0.0051	0	0	0	0	0
NP_Mrgpra3-NP_Mrgprd-NP_Nts:0.05:43	0	0	0	0	0.0415	0.6345	0.3203	0	0	0	0	0	0	0.0036
NP_Mrgpra3-NP_Mrgprd-NP_Nts:0.05:44	0	0	0	0	0.0513	0.6344	0.3143	0	0	0	0	0	0	0
NP_Mrgpra3-NP_Mrgprd-NP_Nts:0.05:45	0	0	0	0	0.062	0.6403	0.2977	0	0	0	0	0	0	0
NP_Mrgpra3-NP_Mrgprd-NP_Nts:0.05:46	0.0013	0	0	0	0.0572	0.5743	0.3421	0	0.0207	0	0	0	0	0.0045
NP_Mrgpra3-NP_Mrgprd-NP_Nts:0.05:47	0	0	0	0	0.0489	0.6256	0.3255	0	0	0	0	0	0	0
NP_Mrgpra3-NP_Mrgprd-NP_Nts:0.05:48	0	0	0	0	0.0382	0.6382	0.3237	0	0	0	0	0	0	0
NP_Mrgpra3-NP_Mrgprd-NP_Nts:0.05:49	0	0	0	0	0.0897	0.5648	0.3449	0	0	0	0	0.0006	0	0
NP_Mrgpra3-NP_Mrgprd-NP_Nts:0.05:50	0	0	0	0	0.0498	0.6504	0.2849	0	0	0	0	0	0.0061	0.0089
NP_Mrgpra3-NP_Mrgprd-NP_Nts:0.05:51	0	0	0	0	0.0269	0.6353	0.3211	0	0.0055	0	0	0	0	0.0112
NP_Mrgpra3-NP_Mrgprd-NP_Nts:0.05:52	0	0	0	0	0.0645	0.576	0.3391	0	0	0.0071	0	0.0133	0	0
NP_Mrgpra3-NP_Mrgprd-NP_Nts:0.05:53	0	0	0	0	0.0451	0.6351	0.3199	0	0	0	0	0	0	0
NP_Mrgpra3-NP_Mrgprd-NP_Nts:0.05:54	0	0	0	0	0.0411	0.6319	0.3269	0	0	0	0	0	0	0
NP_Mrgpra3-NP_Mrgprd-NP_Nts:0.05:55	0	0	0	0	0.0325	0.6193	0.3481	0	0	0	0	0	0	0.0001
NP_Mrgpra3-NP_Mrgprd-NP_Nts:0.05:56	0	0	0	0	0.0309	0.5702	0.3885	0	0	0.0016	0	0.0088	0	0
NP_Mrgpra3-NP_Mrgprd-NP_Nts:0.05:57	0	0	0	0	0.0351	0.6729	0.292	0	0	0	0	0	0	0
NP_Mrgpra3-NP_Mrgprd-NP_Nts:0.05:58	0	0	0	0	0.035	0.6072	0.3578	0	0	0	0	0	0	0
NP_Mrgpra3-NP_Mrgprd-NP_Nts:0.05:59	0	0	0	0	0.0726	0.6385	0.2889	0	0	0	0	0	0	0
NP_Mrgpra3-NP_Mrgprd-NP_Nts:0.05:60	0	0	0	0	0.0405	0.607	0.3419	0	0.0095	0	0	0	0.0011	0
NP_Mrgpra3-NP_Mrgprd-NP_Nts:0.05:61	0	0	0	0	0.024	0.6925	0.2836	0	0	0	0	0	0	0
NP_Mrgpra3-NP_Mrgprd-NP_Nts:0.05:62	0	0	0	0	0.0313	0.6325	0.3362	0	0	0	0	0	0	0.0001
NP_Mrgpra3-NP_Mrgprd-NP_Nts:0.05:63	0	0	0	0	0.0331	0.6894	0.2776	0	0	0	0	0	0	0
NP_Mrgpra3-NP_Mrgprd-NP_Nts:0.05:64	0	0	0	0	0.0529	0.622	0.3251	0	0	0	0	0	0	0
NP_Mrgpra3-NP_Mrgprd-NP_Nts:0.05:65	0	0	0	0	0.0274	0.6858	0.2868	0	0	0	0	0	0	0
NP_Mrgpra3-NP_Mrgprd-NP_Nts:0.05:66	0	0	0	0	0.0574	0.5665	0.3595	0	0.005	0	0	0	0	0.0115
NP_Mrgpra3-NP_Mrgprd-NP_Nts:0.05:67	0	0	0	0	0.0309	0.651	0.3181	0	0	0	0	0	0	0
NP_Mrgpra3-NP_Mrgprd-NP_Nts:0.05:68	0	0	0	0	0.0179	0.6711	0.311	0	0	0	0	0	0	0
NP_Mrgpra3-NP_Mrgprd-NP_Nts:0.05:69	0	0	0	0	0.0142	0.6753	0.3105	0	0	0	0	0	0	0
NP_Mrgpra3-NP_Mrgprd-NP_Nts:0.05:70	0	0	0	0	0.0707	0.5729	0.3491	0	0	0	0	0.0074	0	0
NP_Mrgpra3-NP_Mrgprd-NP_Nts:0.05:71	0	0	0	0	0.0154	0.7458	0.2388	0	0	0	0	0	0	0
NP_Mrgpra3-NP_Mrgprd-NP_Nts:0.05:72	0	0	0	0	0.0476	0.6471	0.3053	0	0	0	0	0	0	0
NP_Mrgpra3-NP_Mrgprd-NP_Nts:0.05:73	0	0	0	0	0.0499	0.6317	0.3184	0	0	0	0	0	0	0
NP_Mrgpra3-NP_Mrgprd-NP_Nts:0.05:74	0	0	0	0	0.0252	0.6731	0.3017	0	0	0	0	0	0	0
NP_Mrgpra3-NP_Mrgprd-NP_Nts:0.05:75	0	0	0	0	0.051	0.6293	0.3186	0	0	0	0	0.0011	0	0
NP_Mrgpra3-NP_Mrgprd-NP_Nts:0.05:76	0	0	0	0	0.0382	0.6637	0.298	0	0	0	0	0	0	0
NP_Mrgpra3-NP_Mrgprd-NP_Nts:0.05:77	0	0	0	0	0.013	0.682	0.305	0	0	0	0	0	0	0
NP_Mrgpra3-NP_Mrgprd-NP_Nts:0.05:78	0	0	0	0	0.0473	0.6189	0.3339	0	0	0	0	0	0	0
NP_Mrgpra3-NP_Mrgprd-NP_Nts:0.05:79	0	0	0	0	0.0572	0.6218	0.321	0	0	0	0	0	0	0
NP_Mrgpra3-NP_Mrgprd-NP_Nts:0.05:80	0	0	0	0	0.0622	0.6379	0.2984	0	0	0	0	0.0015	0	0
NP_Mrgpra3-NP_Mrgprd-NP_Nts:0.05:81	0	0	0	0	0.0681	0.6126	0.3103	0	0.0068	0	0	0	0	0.0021
NP_Mrgpra3-NP_Mrgprd-NP_Nts:0.05:82	0	0	0	0	0.0494	0.651	0.2996	0	0	0	0	0	0	0
NP_Mrgpra3-NP_Mrgprd-NP_Nts:0.05:83	0	0	0	0	0.0689	0.5429	0.3793	0	0.009	0	0	0	0	0
NP_Mrgpra3-NP_Mrgprd-NP_Nts:0.05:84	0	0	0	0	0.0572	0.5041	0.3925	0	0.0035	0.0176	0	0.0057	0.0016	0.0178
NP_Mrgpra3-NP_Mrgprd-NP_Nts:0.05:85	0	0	0	0	0.0558	0.6134	0.3308	0	0	0	0	0	0	0
NP_Mrgpra3-NP_Mrgprd-NP_Nts:0.05:86	0	0	0	0	0.0212	0.7372	0.2417	0	0	0	0	0	0	0
NP_Mrgpra3-NP_Mrgprd-NP_Nts:0.05:87	0	0	0	0	0.0372	0.6786	0.277	0	0	0	0	0.0017	0	0.0055
NP_Mrgpra3-NP_Mrgprd-NP_Nts:0.05:88	0.0002	0	0	0	0.0547	0.5636	0.3574	0	0.0241	0	0	0	0	0
NP_Mrgpra3-NP_Mrgprd-NP_Nts:0.05:89	0	0	0	0	0.0428	0.6499	0.3073	0	0	0	0	0	0	0
NP_Mrgpra3-NP_Mrgprd-NP_Nts:0.05:90	0	0	0	0	0.0615	0.603	0.3342	0	0	0	0	0	0.0013	0
NP_Mrgpra3-NP_Mrgprd-NP_Nts:0.05:91	0	0	0	0	0.061	0.6507	0.2883	0	0	0	0	0	0	0
NP_Mrgpra3-NP_Mrgprd-NP_Nts:0.05:92	0	0	0	0	0.0305	0.6845	0.2851	0	0	0	0	0	0	0
NP_Mrgpra3-NP_Mrgprd-NP_Nts:0.05:93	0	0	0	0	0.0272	0.6735	0.2785	0	0	0	0	0	0	0.0208
NP_Mrgpra3-NP_Mrgprd-NP_Nts:0.05:94	0	0	0	0	0.0363	0.6777	0.2859	0	0	0	0	0	0	0
NP_Mrgpra3-NP_Mrgprd-NP_Nts:0.05:95	0	0	0	0	0.0641	0.6806	0.2553	0	0	0	0	0	0	0
NP_Mrgpra3-NP_Mrgprd-NP_Nts:0.05:96	0	0	0	0	0.0762	0.5847	0.3382	0	0.001	0	0	0	0	0
NP_Mrgpra3-NP_Mrgprd-NP_Nts:0.05:97	0	0	0	0	0.0572	0.6088	0.334	0	0	0	0	0	0	0
NP_Mrgpra3-NP_Mrgprd-NP_Nts:0.05:98	0	0	0	0	0.0511	0.5794	0.3695	0	0	0	0	0	0	0
NP_Mrgpra3-NP_Mrgprd-NP_Nts:0.05:99	0	0	0	0	0.0359	0.7101	0.254	0	0	0	0	0	0	0
NP_Mrgpra3-NP_Mrgprd-NP_Nts:0.05:100	0	0	0	0	0.0748	0.6303	0.29	0	0	0	0	0	0	0.0049
NP_Mrgpra3-NP_Mrgprd-NP_Nts:0.06:1	0	0	0	0	0.0752	0.5164	0.4084	0	0	0	0	0	0	0
NP_Mrgpra3-NP_Mrgprd-NP_Nts:0.06:2	0	0	0	0	0.0643	0.6715	0.2642	0	0	0	0	0	0	0
NP_Mrgpra3-NP_Mrgprd-NP_Nts:0.06:3	0	0	0	0	0.0457	0.6512	0.3031	0	0	0	0	0	0	0
NP_Mrgpra3-NP_Mrgprd-NP_Nts:0.06:4	0	0	0	0	0.0462	0.6786	0.273	0	0	0	0	0	0.0022	0
NP_Mrgpra3-NP_Mrgprd-NP_Nts:0.06:5	0	0	0	0	0.0844	0.6007	0.3149	0	0	0	0	0	0	0
NP_Mrgpra3-NP_Mrgprd-NP_Nts:0.06:6	0	0	0	0	0.0492	0.6346	0.3162	0	0	0	0	0	0	0
NP_Mrgpra3-NP_Mrgprd-NP_Nts:0.06:7	0	0	0	0	0.071	0.5799	0.3363	0	0.0117	0	0	0	0.0011	0
NP_Mrgpra3-NP_Mrgprd-NP_Nts:0.06:8	0	0	0	0	0.0541	0.6086	0.3373	0	0	0	0	0	0	0
NP_Mrgpra3-NP_Mrgprd-NP_Nts:0.06:9	0	0	0	0	0.0762	0.692	0.2317	0	0	0	0	0	0	0
NP_Mrgpra3-NP_Mrgprd-NP_Nts:0.06:10	0	0	0	0	0.0235	0.659	0.314	0	0	0	0	0	0.0034	0
NP_Mrgpra3-NP_Mrgprd-NP_Nts:0.06:11	0	0	0	0	0.0744	0.631	0.2946	0	0	0	0	0	0	0
NP_Mrgpra3-NP_Mrgprd-NP_Nts:0.06:12	0	0	0	0	0.0445	0.6471	0.3085	0	0	0	0	0	0	0
NP_Mrgpra3-NP_Mrgprd-NP_Nts:0.06:13	0	0	0	0	0.0352	0.6827	0.2821	0	0	0	0	0	0	0
NP_Mrgpra3-NP_Mrgprd-NP_Nts:0.06:14	0	0	0	0	0.0563	0.5628	0.3521	0	0.0164	0	0	0	0.0015	0.0108
NP_Mrgpra3-NP_Mrgprd-NP_Nts:0.06:15	0	0	0	0	0.1042	0.579	0.3163	0	0	0	0	0.0005	0	0
NP_Mrgpra3-NP_Mrgprd-NP_Nts:0.06:16	0	0	0	0	0.0609	0.7226	0.2166	0	0	0	0	0	0	0
NP_Mrgpra3-NP_Mrgprd-NP_Nts:0.06:17	0	0	0	0	0.0757	0.5647	0.3596	0	0	0	0	0	0	0
NP_Mrgpra3-NP_Mrgprd-NP_Nts:0.06:18	0	0	0	0	0.0568	0.6198	0.3233	0	0	0	0	0	0	0
NP_Mrgpra3-NP_Mrgprd-NP_Nts:0.06:19	0	0	0	0	0.0712	0.5773	0.3499	0	0	0	0	0.0016	0	0
NP_Mrgpra3-NP_Mrgprd-NP_Nts:0.06:20	0	0	0	0	0.0763	0.594	0.3109	0	0.0189	0	0	0	0	0
NP_Mrgpra3-NP_Mrgprd-NP_Nts:0.06:21	0	0	0	0	0.0381	0.6271	0.3348	0	0	0	0	0	0	0
NP_Mrgpra3-NP_Mrgprd-NP_Nts:0.06:22	0	0	0	0	0.038	0.5946	0.3674	0	0	0	0	0	0	0
NP_Mrgpra3-NP_Mrgprd-NP_Nts:0.06:23	0	0	0	0	0.0512	0.6307	0.3181	0	0	0	0	0	0	0
NP_Mrgpra3-NP_Mrgprd-NP_Nts:0.06:24	0	0	0	0	0.0656	0.6419	0.2924	0	0	0	0	0	0	0
NP_Mrgpra3-NP_Mrgprd-NP_Nts:0.06:25	0	0	0	0	0.0677	0.6211	0.3085	0	0	0	0	0	0	0.0027
NP_Mrgpra3-NP_Mrgprd-NP_Nts:0.06:26	0	0	0	0	0.0709	0.6026	0.3264	0	0	0	0	0	0	0
NP_Mrgpra3-NP_Mrgprd-NP_Nts:0.06:27	0	0	0	0	0.0629	0.6473	0.2898	0	0	0	0	0	0	0
NP_Mrgpra3-NP_Mrgprd-NP_Nts:0.06:28	0	0	0	0	0.0851	0.6147	0.3002	0	0	0	0	0	0	0
NP_Mrgpra3-NP_Mrgprd-NP_Nts:0.06:29	0	0	0	0	0.0368	0.6238	0.3394	0	0	0	0	0	0	0
NP_Mrgpra3-NP_Mrgprd-NP_Nts:0.06:30	0	0	0	0	0.1033	0.5982	0.2985	0	0	0	0	0	0	0
NP_Mrgpra3-NP_Mrgprd-NP_Nts:0.06:31	0	0	0	0	0.0641	0.6427	0.2932	0	0	0	0	0	0	0
NP_Mrgpra3-NP_Mrgprd-NP_Nts:0.06:32	0	0	0	0	0.034	0.6885	0.2775	0	0	0	0	0	0	0
NP_Mrgpra3-NP_Mrgprd-NP_Nts:0.06:33	0	0	0	0	0.074	0.6217	0.2892	0	0	0	0	0	0	0.0151
NP_Mrgpra3-NP_Mrgprd-NP_Nts:0.06:34	0	0	0	0	0.0921	0.5319	0.3687	0	0.0073	0	0	0	0	0
NP_Mrgpra3-NP_Mrgprd-NP_Nts:0.06:35	0	0	0	0	0.0551	0.6981	0.2468	0	0	0	0	0	0	0
NP_Mrgpra3-NP_Mrgprd-NP_Nts:0.06:36	0	0	0	0	0.0715	0.603	0.322	0	0	0	0	0.0036	0	0
NP_Mrgpra3-NP_Mrgprd-NP_Nts:0.06:37	0	0	0	0	0.0849	0.5548	0.3575	0	0	0	0	0.0029	0	0
NP_Mrgpra3-NP_Mrgprd-NP_Nts:0.06:38	0	0	0	0	0.0669	0.6149	0.3183	0	0	0	0	0	0	0
NP_Mrgpra3-NP_Mrgprd-NP_Nts:0.06:39	0	0	0	0	0.0538	0.6538	0.2924	0	0	0	0	0	0	0
NP_Mrgpra3-NP_Mrgprd-NP_Nts:0.06:40	0	0	0	0	0.0543	0.5802	0.3655	0	0	0	0	0	0	0
NP_Mrgpra3-NP_Mrgprd-NP_Nts:0.06:41	0	0	0	0	0.0864	0.4837	0.3951	0	0.0348	0	0	0	0	0
NP_Mrgpra3-NP_Mrgprd-NP_Nts:0.06:42	0	0	0	0	0.0802	0.523	0.3915	0	0.0052	0	0	0	0	0
NP_Mrgpra3-NP_Mrgprd-NP_Nts:0.06:43	0	0	0	0	0.0528	0.6267	0.317	0	0	0	0	0	0	0.0035
NP_Mrgpra3-NP_Mrgprd-NP_Nts:0.06:44	0	0	0	0	0.0612	0.6275	0.3113	0	0	0	0	0	0	0
NP_Mrgpra3-NP_Mrgprd-NP_Nts:0.06:45	0	0	0	0	0.0756	0.6309	0.2935	0	0	0	0	0	0	0
NP_Mrgpra3-NP_Mrgprd-NP_Nts:0.06:46	0.0012	0	0	0	0.0699	0.5661	0.3375	0	0.0207	0	0	0	0	0.0046
NP_Mrgpra3-NP_Mrgprd-NP_Nts:0.06:47	0	0	0	0	0.0621	0.6171	0.3208	0	0	0	0	0	0	0
NP_Mrgpra3-NP_Mrgprd-NP_Nts:0.06:48	0	0	0	0	0.0492	0.6306	0.3202	0	0	0	0	0	0	0
NP_Mrgpra3-NP_Mrgprd-NP_Nts:0.06:49	0	0	0	0	0.1045	0.5556	0.3393	0	0	0	0	0.0006	0	0
NP_Mrgpra3-NP_Mrgprd-NP_Nts:0.06:50	0	0	0	0	0.0632	0.6418	0.2802	0	0	0	0	0	0.006	0.0088
NP_Mrgpra3-NP_Mrgprd-NP_Nts:0.06:51	0	0	0	0	0.038	0.6272	0.3171	0	0.0063	0	0	0	0	0.0114
NP_Mrgpra3-NP_Mrgprd-NP_Nts:0.06:52	0	0	0	0	0.0774	0.5688	0.334	0	0	0.007	0	0.0127	0	0
NP_Mrgpra3-NP_Mrgprd-NP_Nts:0.06:53	0	0	0	0	0.0574	0.6266	0.3161	0	0	0	0	0	0	0
NP_Mrgpra3-NP_Mrgprd-NP_Nts:0.06:54	0	0	0	0	0.0541	0.6236	0.3222	0	0	0	0	0	0	0
NP_Mrgpra3-NP_Mrgprd-NP_Nts:0.06:55	0	0	0	0	0.0447	0.6118	0.3433	0	0	0	0	0	0	0.0001
NP_Mrgpra3-NP_Mrgprd-NP_Nts:0.06:56	0	0	0	0	0.0428	0.563	0.384	0	0	0.0013	0	0.0088	0	0
NP_Mrgpra3-NP_Mrgprd-NP_Nts:0.06:57	0	0	0	0	0.0465	0.6653	0.2882	0	0	0	0	0	0	0
NP_Mrgpra3-NP_Mrgprd-NP_Nts:0.06:58	0	0	0	0	0.0475	0.5992	0.3533	0	0	0	0	0	0	0
NP_Mrgpra3-NP_Mrgprd-NP_Nts:0.06:59	0	0	0	0	0.0814	0.6324	0.2863	0	0	0	0	0	0	0
NP_Mrgpra3-NP_Mrgprd-NP_Nts:0.06:60	0	0	0	0	0.0542	0.5988	0.3369	0	0.009	0	0	0	0.0011	0
NP_Mrgpra3-NP_Mrgprd-NP_Nts:0.06:61	0	0	0	0	0.0365	0.6836	0.2799	0	0	0	0	0	0	0
NP_Mrgpra3-NP_Mrgprd-NP_Nts:0.06:62	0	0	0	0	0.0447	0.6238	0.3315	0	0	0	0	0	0	0
NP_Mrgpra3-NP_Mrgprd-NP_Nts:0.06:63	0	0	0	0	0.046	0.6798	0.2742	0	0	0	0	0	0	0
NP_Mrgpra3-NP_Mrgprd-NP_Nts:0.06:64	0	0	0	0	0.0655	0.6138	0.3207	0	0	0	0	0	0	0
NP_Mrgpra3-NP_Mrgprd-NP_Nts:0.06:65	0	0	0	0	0.0401	0.6769	0.283	0	0	0	0	0	0	0
NP_Mrgpra3-NP_Mrgprd-NP_Nts:0.06:66	0	0	0	0	0.0694	0.5593	0.3545	0	0.0056	0	0	0	0	0.0112
NP_Mrgpra3-NP_Mrgprd-NP_Nts:0.06:67	0	0	0	0	0.0427	0.6427	0.3146	0	0	0	0	0	0	0
NP_Mrgpra3-NP_Mrgprd-NP_Nts:0.06:68	0	0	0	0	0.0299	0.6625	0.3076	0	0	0	0	0	0	0
NP_Mrgpra3-NP_Mrgprd-NP_Nts:0.06:69	0	0	0	0	0.0245	0.6681	0.3074	0	0	0	0	0	0	0
NP_Mrgpra3-NP_Mrgprd-NP_Nts:0.06:70	0	0	0	0	0.0834	0.5653	0.344	0	0	0	0	0.0073	0	0
NP_Mrgpra3-NP_Mrgprd-NP_Nts:0.06:71	0	0	0	0	0.027	0.737	0.236	0	0	0	0	0	0	0
NP_Mrgpra3-NP_Mrgprd-NP_Nts:0.06:72	0	0	0	0	0.0593	0.639	0.3017	0	0	0	0	0	0	0
NP_Mrgpra3-NP_Mrgprd-NP_Nts:0.06:73	0	0	0	0	0.0603	0.6249	0.3147	0	0	0	0	0	0	0
NP_Mrgpra3-NP_Mrgprd-NP_Nts:0.06:74	0	0	0	0	0.0364	0.6656	0.298	0	0	0	0	0	0	0
NP_Mrgpra3-NP_Mrgprd-NP_Nts:0.06:75	0	0	0	0	0.0607	0.6232	0.3152	0	0	0	0	0.0009	0	0
NP_Mrgpra3-NP_Mrgprd-NP_Nts:0.06:76	0	0	0	0	0.0491	0.6568	0.2941	0	0	0	0	0	0	0
NP_Mrgpra3-NP_Mrgprd-NP_Nts:0.06:77	0	0	0	0	0.023	0.6751	0.3019	0	0	0	0	0	0	0
NP_Mrgpra3-NP_Mrgprd-NP_Nts:0.06:78	0	0	0	0	0.0608	0.6102	0.3291	0	0	0	0	0	0	0
NP_Mrgpra3-NP_Mrgprd-NP_Nts:0.06:79	0	0	0	0	0.0696	0.6134	0.317	0	0	0	0	0	0	0
NP_Mrgpra3-NP_Mrgprd-NP_Nts:0.06:80	0	0	0	0	0.0755	0.6285	0.2947	0	0	0	0	0.0014	0	0
NP_Mrgpra3-NP_Mrgprd-NP_Nts:0.06:81	0	0	0	0	0.0803	0.6045	0.3062	0	0.007	0	0	0	0	0.0019
NP_Mrgpra3-NP_Mrgprd-NP_Nts:0.06:82	0	0	0	0	0.0621	0.6423	0.2956	0	0	0	0	0	0	0
NP_Mrgpra3-NP_Mrgprd-NP_Nts:0.06:83	0	0	0	0	0.081	0.535	0.374	0	0.0099	0	0	0	0	0
NP_Mrgpra3-NP_Mrgprd-NP_Nts:0.06:84	0	0	0	0	0.0675	0.498	0.3879	0	0.0038	0.0174	0	0.0057	0.0018	0.0178
NP_Mrgpra3-NP_Mrgprd-NP_Nts:0.06:85	0	0	0	0	0.067	0.6055	0.3275	0	0	0	0	0	0	0
NP_Mrgpra3-NP_Mrgprd-NP_Nts:0.06:86	0	0	0	0	0.0306	0.7301	0.2393	0	0	0	0	0	0	0
NP_Mrgpra3-NP_Mrgprd-NP_Nts:0.06:87	0	0	0	0	0.0483	0.6705	0.274	0	0	0	0	0.0017	0	0.0055
NP_Mrgpra3-NP_Mrgprd-NP_Nts:0.06:88	0.0002	0	0	0	0.0706	0.5552	0.351	0	0.023	0	0	0	0	0
NP_Mrgpra3-NP_Mrgprd-NP_Nts:0.06:89	0	0	0	0	0.0541	0.6418	0.3041	0	0	0	0	0	0	0
NP_Mrgpra3-NP_Mrgprd-NP_Nts:0.06:90	0	0	0	0	0.0759	0.5948	0.328	0	0	0	0	0	0.0013	0
NP_Mrgpra3-NP_Mrgprd-NP_Nts:0.06:91	0	0	0	0	0.0728	0.6426	0.2846	0	0	0	0	0	0	0
NP_Mrgpra3-NP_Mrgprd-NP_Nts:0.06:92	0	0	0	0	0.0418	0.677	0.2812	0	0	0	0	0	0	0
NP_Mrgpra3-NP_Mrgprd-NP_Nts:0.06:93	0	0	0	0	0.0369	0.6665	0.2757	0	0	0	0	0	0	0.0209
NP_Mrgpra3-NP_Mrgprd-NP_Nts:0.06:94	0	0	0	0	0.0469	0.6703	0.2828	0	0	0	0	0	0	0
NP_Mrgpra3-NP_Mrgprd-NP_Nts:0.06:95	0	0	0	0	0.0737	0.6736	0.2528	0	0	0	0	0	0	0
NP_Mrgpra3-NP_Mrgprd-NP_Nts:0.06:96	0	0	0	0	0.0885	0.5767	0.3339	0	0.0009	0	0	0	0	0
NP_Mrgpra3-NP_Mrgprd-NP_Nts:0.06:97	0	0	0	0	0.0687	0.601	0.3303	0	0	0	0	0	0	0
NP_Mrgpra3-NP_Mrgprd-NP_Nts:0.06:98	0	0	0	0	0.0635	0.5718	0.3647	0	0	0	0	0	0	0
NP_Mrgpra3-NP_Mrgprd-NP_Nts:0.06:99	0	0	0	0	0.048	0.7012	0.2509	0	0	0	0	0	0	0
NP_Mrgpra3-NP_Mrgprd-NP_Nts:0.06:100	0	0	0	0	0.0878	0.622	0.2858	0	0	0	0	0	0	0.0044
NP_Mrgpra3-NP_Mrgprd-NP_Nts:0.07:1	0	0	0	0	0.0894	0.5086	0.402	0	0	0	0	0	0	0
NP_Mrgpra3-NP_Mrgprd-NP_Nts:0.07:2	0	0	0	0	0.0772	0.6621	0.2607	0	0	0	0	0	0	0
NP_Mrgpra3-NP_Mrgprd-NP_Nts:0.07:3	0	0	0	0	0.0584	0.6428	0.2988	0	0	0	0	0	0	0
NP_Mrgpra3-NP_Mrgprd-NP_Nts:0.07:4	0	0	0	0	0.0579	0.6701	0.2699	0	0	0	0	0	0.0021	0
NP_Mrgpra3-NP_Mrgprd-NP_Nts:0.07:5	0	0	0	0	0.0956	0.5931	0.3113	0	0	0	0	0	0	0
NP_Mrgpra3-NP_Mrgprd-NP_Nts:0.07:6	0	0	0	0	0.0621	0.6265	0.3114	0	0	0	0	0	0	0
NP_Mrgpra3-NP_Mrgprd-NP_Nts:0.07:7	0	0	0	0	0.083	0.5726	0.3316	0	0.0117	0	0	0	0.0011	0
NP_Mrgpra3-NP_Mrgprd-NP_Nts:0.07:8	0	0	0	0	0.0663	0.6013	0.3324	0	0	0	0	0	0	0
NP_Mrgpra3-NP_Mrgprd-NP_Nts:0.07:9	0	0	0	0	0.0881	0.6836	0.2283	0	0	0	0	0	0	0
NP_Mrgpra3-NP_Mrgprd-NP_Nts:0.07:10	0	0	0	0	0.0362	0.6503	0.3103	0	0	0	0	0	0.0032	0
NP_Mrgpra3-NP_Mrgprd-NP_Nts:0.07:11	0	0	0	0	0.0871	0.6226	0.2903	0	0	0	0	0	0	0
NP_Mrgpra3-NP_Mrgprd-NP_Nts:0.07:12	0	0	0	0	0.056	0.6392	0.3048	0	0	0	0	0	0	0
NP_Mrgpra3-NP_Mrgprd-NP_Nts:0.07:13	0	0	0	0	0.048	0.6735	0.2785	0	0	0	0	0	0	0
NP_Mrgpra3-NP_Mrgprd-NP_Nts:0.07:14	0	0	0	0	0.0662	0.5563	0.3483	0	0.0166	0	0	0	0.0015	0.0112
NP_Mrgpra3-NP_Mrgprd-NP_Nts:0.07:15	0	0	0	0	0.1167	0.5708	0.312	0	0	0	0	0.0005	0	0
NP_Mrgpra3-NP_Mrgprd-NP_Nts:0.07:16	0	0	0	0	0.0724	0.7134	0.2142	0	0	0	0	0	0	0
NP_Mrgpra3-NP_Mrgprd-NP_Nts:0.07:17	0	0	0	0	0.0906	0.5559	0.3535	0	0	0	0	0	0	0
NP_Mrgpra3-NP_Mrgprd-NP_Nts:0.07:18	0	0	0	0	0.0678	0.6125	0.3197	0	0	0	0	0	0	0
NP_Mrgpra3-NP_Mrgprd-NP_Nts:0.07:19	0	0	0	0	0.0831	0.5697	0.3453	0	0	0	0	0.0018	0	0
NP_Mrgpra3-NP_Mrgprd-NP_Nts:0.07:20	0	0	0	0	0.0887	0.586	0.3067	0	0.0186	0	0	0	0	0
NP_Mrgpra3-NP_Mrgprd-NP_Nts:0.07:21	0	0	0	0	0.0514	0.6182	0.3304	0	0	0	0	0	0	0
NP_Mrgpra3-NP_Mrgprd-NP_Nts:0.07:22	0	0	0	0	0.0498	0.5875	0.3627	0	0	0	0	0	0	0
NP_Mrgpra3-NP_Mrgprd-NP_Nts:0.07:23	0	0	0	0	0.0623	0.6235	0.3142	0	0	0	0	0	0	0
NP_Mrgpra3-NP_Mrgprd-NP_Nts:0.07:24	0	0	0	0	0.0767	0.6343	0.2891	0	0	0	0	0	0	0
NP_Mrgpra3-NP_Mrgprd-NP_Nts:0.07:25	0	0	0	0	0.0801	0.6133	0.304	0	0	0	0	0	0	0.0026
NP_Mrgpra3-NP_Mrgprd-NP_Nts:0.07:26	0	0	0	0	0.0811	0.5959	0.323	0	0	0	0	0	0	0
NP_Mrgpra3-NP_Mrgprd-NP_Nts:0.07:27	0	0	0	0	0.0722	0.6405	0.2872	0	0	0	0	0	0	0
NP_Mrgpra3-NP_Mrgprd-NP_Nts:0.07:28	0	0	0	0	0.0986	0.606	0.2954	0	0	0	0	0	0	0
NP_Mrgpra3-NP_Mrgprd-NP_Nts:0.07:29	0	0	0	0	0.0479	0.6165	0.3356	0	0	0	0	0	0	0
NP_Mrgpra3-NP_Mrgprd-NP_Nts:0.07:30	0	0	0	0	0.1154	0.59	0.2946	0	0	0	0	0	0	0
NP_Mrgpra3-NP_Mrgprd-NP_Nts:0.07:31	0	0	0	0	0.0757	0.6348	0.2895	0	0	0	0	0	0	0
NP_Mrgpra3-NP_Mrgprd-NP_Nts:0.07:32	0	0	0	0	0.0431	0.6815	0.2754	0	0	0	0	0	0	0
NP_Mrgpra3-NP_Mrgprd-NP_Nts:0.07:33	0	0	0	0	0.0852	0.6141	0.286	0	0	0	0	0	0	0.0148
NP_Mrgpra3-NP_Mrgprd-NP_Nts:0.07:34	0	0	0	0	0.1068	0.5241	0.3633	0	0.0058	0	0	0	0	0
NP_Mrgpra3-NP_Mrgprd-NP_Nts:0.07:35	0	0	0	0	0.0668	0.6891	0.2441	0	0	0	0	0	0	0
NP_Mrgpra3-NP_Mrgprd-NP_Nts:0.07:36	0	0	0	0	0.0826	0.5955	0.3183	0	0	0	0	0.0036	0	0
NP_Mrgpra3-NP_Mrgprd-NP_Nts:0.07:37	0	0	0	0	0.0962	0.5483	0.3527	0	0	0	0	0.0028	0	0
NP_Mrgpra3-NP_Mrgprd-NP_Nts:0.07:38	0	0	0	0	0.0756	0.609	0.3154	0	0	0	0	0	0	0
NP_Mrgpra3-NP_Mrgprd-NP_Nts:0.07:39	0	0	0	0	0.0657	0.6457	0.2886	0	0	0	0	0	0	0
NP_Mrgpra3-NP_Mrgprd-NP_Nts:0.07:40	0	0	0	0	0.0655	0.5734	0.3611	0	0	0	0	0	0	0
NP_Mrgpra3-NP_Mrgprd-NP_Nts:0.07:41	0	0	0	0	0.0982	0.4767	0.3904	0	0.0347	0	0	0	0	0
NP_Mrgpra3-NP_Mrgprd-NP_Nts:0.07:42	0	0	0	0	0.0962	0.5136	0.385	0	0.0052	0	0	0	0	0
NP_Mrgpra3-NP_Mrgprd-NP_Nts:0.07:43	0	0	0	0	0.0643	0.6183	0.3135	0	0	0	0	0	0	0.0039
NP_Mrgpra3-NP_Mrgprd-NP_Nts:0.07:44	0	0	0	0	0.071	0.6207	0.3083	0	0	0	0	0	0	0
NP_Mrgpra3-NP_Mrgprd-NP_Nts:0.07:45	0	0	0	0	0.0886	0.6218	0.2896	0	0	0	0	0	0	0
NP_Mrgpra3-NP_Mrgprd-NP_Nts:0.07:46	0.0012	0	0	0	0.0823	0.5586	0.3327	0	0.0206	0	0	0	0	0.0047
NP_Mrgpra3-NP_Mrgprd-NP_Nts:0.07:47	0	0	0	0	0.0749	0.6089	0.3162	0	0	0	0	0	0	0
NP_Mrgpra3-NP_Mrgprd-NP_Nts:0.07:48	0	0	0	0	0.0601	0.6231	0.3168	0	0	0	0	0	0	0
NP_Mrgpra3-NP_Mrgprd-NP_Nts:0.07:49	0	0	0	0	0.1192	0.5469	0.3337	0	0	0	0	0.0002	0	0
NP_Mrgpra3-NP_Mrgprd-NP_Nts:0.07:50	0	0	0	0	0.077	0.6328	0.2756	0	0	0	0	0	0.0059	0.0086
NP_Mrgpra3-NP_Mrgprd-NP_Nts:0.07:51	0	0	0	0	0.0488	0.619	0.3133	0	0.0074	0	0	0	0	0.0115
NP_Mrgpra3-NP_Mrgprd-NP_Nts:0.07:52	0	0	0	0	0.0901	0.5619	0.3291	0	0	0.0065	0	0.0124	0	0
NP_Mrgpra3-NP_Mrgprd-NP_Nts:0.07:53	0	0	0	0	0.0697	0.6182	0.3121	0	0	0	0	0	0	0
NP_Mrgpra3-NP_Mrgprd-NP_Nts:0.07:54	0	0	0	0	0.0669	0.6156	0.3175	0	0	0	0	0	0	0
NP_Mrgpra3-NP_Mrgprd-NP_Nts:0.07:55	0	0	0	0	0.057	0.6037	0.3391	0	0	0	0	0	0	0.0002
NP_Mrgpra3-NP_Mrgprd-NP_Nts:0.07:56	0	0	0	0	0.055	0.5561	0.3796	0	0	0.0008	0	0.0084	0	0
NP_Mrgpra3-NP_Mrgprd-NP_Nts:0.07:57	0	0	0	0	0.058	0.6573	0.2847	0	0	0	0	0	0	0
NP_Mrgpra3-NP_Mrgprd-NP_Nts:0.07:58	0	0	0	0	0.0594	0.5915	0.3491	0	0	0	0	0	0	0
NP_Mrgpra3-NP_Mrgprd-NP_Nts:0.07:59	0	0	0	0	0.0905	0.6261	0.2834	0	0	0	0	0	0	0
NP_Mrgpra3-NP_Mrgprd-NP_Nts:0.07:60	0	0	0	0	0.0682	0.5901	0.3321	0	0.0086	0	0	0	0.001	0
NP_Mrgpra3-NP_Mrgprd-NP_Nts:0.07:61	0	0	0	0	0.0488	0.6751	0.2761	0	0	0	0	0	0	0
NP_Mrgpra3-NP_Mrgprd-NP_Nts:0.07:62	0	0	0	0	0.0577	0.6153	0.327	0	0	0	0	0	0	0
NP_Mrgpra3-NP_Mrgprd-NP_Nts:0.07:63	0	0	0	0	0.0594	0.6701	0.2705	0	0	0	0	0	0	0
NP_Mrgpra3-NP_Mrgprd-NP_Nts:0.07:64	0	0	0	0	0.078	0.6055	0.3165	0	0	0	0	0	0	0
NP_Mrgpra3-NP_Mrgprd-NP_Nts:0.07:65	0	0	0	0	0.0527	0.6681	0.2792	0	0	0	0	0	0	0
NP_Mrgpra3-NP_Mrgprd-NP_Nts:0.07:66	0	0	0	0	0.0811	0.552	0.3491	0	0.0065	0	0	0	0	0.0113
NP_Mrgpra3-NP_Mrgprd-NP_Nts:0.07:67	0	0	0	0	0.0545	0.6344	0.311	0	0	0	0	0	0	0
NP_Mrgpra3-NP_Mrgprd-NP_Nts:0.07:68	0	0	0	0	0.0424	0.6538	0.3038	0	0	0	0	0	0	0
NP_Mrgpra3-NP_Mrgprd-NP_Nts:0.07:69	0	0	0	0	0.0342	0.6613	0.3045	0	0	0	0	0	0	0
NP_Mrgpra3-NP_Mrgprd-NP_Nts:0.07:70	0	0	0	0	0.0962	0.5578	0.339	0	0	0	0	0.007	0	0
NP_Mrgpra3-NP_Mrgprd-NP_Nts:0.07:71	0	0	0	0	0.0384	0.7284	0.2332	0	0	0	0	0	0	0
NP_Mrgpra3-NP_Mrgprd-NP_Nts:0.07:72	0	0	0	0	0.0711	0.631	0.2979	0	0	0	0	0	0	0
NP_Mrgpra3-NP_Mrgprd-NP_Nts:0.07:73	0	0	0	0	0.0711	0.6177	0.3111	0	0	0	0	0	0	0
NP_Mrgpra3-NP_Mrgprd-NP_Nts:0.07:74	0	0	0	0	0.0474	0.6582	0.2944	0	0	0	0	0	0	0
NP_Mrgpra3-NP_Mrgprd-NP_Nts:0.07:75	0	0	0	0	0.0706	0.6172	0.3117	0	0	0	0	0.0006	0	0
NP_Mrgpra3-NP_Mrgprd-NP_Nts:0.07:76	0	0	0	0	0.0601	0.6493	0.2906	0	0	0	0	0	0	0
NP_Mrgpra3-NP_Mrgprd-NP_Nts:0.07:77	0	0	0	0	0.0338	0.6676	0.2986	0	0	0	0	0	0	0
NP_Mrgpra3-NP_Mrgprd-NP_Nts:0.07:78	0	0	0	0	0.0745	0.6011	0.3243	0	0	0	0	0	0	0
NP_Mrgpra3-NP_Mrgprd-NP_Nts:0.07:79	0	0	0	0	0.0817	0.6055	0.3128	0	0	0	0	0	0	0
NP_Mrgpra3-NP_Mrgprd-NP_Nts:0.07:80	0	0	0	0	0.0886	0.6197	0.2906	0	0	0	0	0.0012	0	0
NP_Mrgpra3-NP_Mrgprd-NP_Nts:0.07:81	0.0004	0	0	0	0.0935	0.5962	0.3018	0	0.0061	0	0	0	0	0.002
NP_Mrgpra3-NP_Mrgprd-NP_Nts:0.07:82	0	0	0	0	0.0743	0.6343	0.2915	0	0	0	0	0	0	0
NP_Mrgpra3-NP_Mrgprd-NP_Nts:0.07:83	0	0	0	0	0.0937	0.5265	0.3687	0	0.0111	0	0	0	0	0
NP_Mrgpra3-NP_Mrgprd-NP_Nts:0.07:84	0	0	0	0	0.0781	0.4915	0.3832	0	0.0045	0.0176	0	0.0053	0.0019	0.0178
NP_Mrgpra3-NP_Mrgprd-NP_Nts:0.07:85	0	0	0	0	0.0779	0.5978	0.3243	0	0	0	0	0	0	0
NP_Mrgpra3-NP_Mrgprd-NP_Nts:0.07:86	0	0	0	0	0.0407	0.7225	0.2368	0	0	0	0	0	0	0
NP_Mrgpra3-NP_Mrgprd-NP_Nts:0.07:87	0	0	0	0	0.0595	0.6621	0.2709	0	0	0	0	0.0018	0	0.0057
NP_Mrgpra3-NP_Mrgprd-NP_Nts:0.07:88	0.0002	0	0	0	0.086	0.5468	0.3447	0	0.0223	0	0	0	0	0
NP_Mrgpra3-NP_Mrgprd-NP_Nts:0.07:89	0	0	0	0	0.0653	0.634	0.3006	0	0	0	0	0	0	0
NP_Mrgpra3-NP_Mrgprd-NP_Nts:0.07:90	0	0	0	0	0.0898	0.5868	0.3221	0	0	0	0	0	0.0013	0
NP_Mrgpra3-NP_Mrgprd-NP_Nts:0.07:91	0	0	0	0	0.0848	0.6344	0.2808	0	0	0	0	0	0	0
NP_Mrgpra3-NP_Mrgprd-NP_Nts:0.07:92	0	0	0	0	0.0534	0.6691	0.2775	0	0	0	0	0	0	0
NP_Mrgpra3-NP_Mrgprd-NP_Nts:0.07:93	0	0	0	0	0.0465	0.659	0.2735	0	0	0	0	0	0	0.021
NP_Mrgpra3-NP_Mrgprd-NP_Nts:0.07:94	0	0	0	0	0.0575	0.6627	0.2798	0	0	0	0	0	0	0
NP_Mrgpra3-NP_Mrgprd-NP_Nts:0.07:95	0	0	0	0	0.0841	0.6659	0.2501	0	0	0	0	0	0	0
NP_Mrgpra3-NP_Mrgprd-NP_Nts:0.07:96	0	0	0	0	0.1006	0.5684	0.3299	0	0.0011	0	0	0	0	0
NP_Mrgpra3-NP_Mrgprd-NP_Nts:0.07:97	0	0	0	0	0.0803	0.5932	0.3265	0	0	0	0	0	0	0
NP_Mrgpra3-NP_Mrgprd-NP_Nts:0.07:98	0	0	0	0	0.0756	0.5642	0.3598	0	0.0003	0	0	0	0	0
NP_Mrgpra3-NP_Mrgprd-NP_Nts:0.07:99	0	0	0	0	0.0604	0.6921	0.2475	0	0	0	0	0	0	0
NP_Mrgpra3-NP_Mrgprd-NP_Nts:0.07:100	0	0	0	0	0.1005	0.6133	0.2817	0	0	0	0	0	0	0.0045
NP_Mrgpra3-NP_Mrgprd-NP_Nts:0.08:1	0	0	0	0	0.1032	0.5012	0.3956	0	0	0	0	0	0	0
NP_Mrgpra3-NP_Mrgprd-NP_Nts:0.08:2	0	0	0	0	0.0899	0.6528	0.2573	0	0	0	0	0	0	0
NP_Mrgpra3-NP_Mrgprd-NP_Nts:0.08:3	0	0	0	0	0.0713	0.6345	0.2942	0	0	0	0	0	0	0
NP_Mrgpra3-NP_Mrgprd-NP_Nts:0.08:4	0	0	0	0	0.0702	0.6614	0.2663	0	0	0	0	0	0.0021	0
NP_Mrgpra3-NP_Mrgprd-NP_Nts:0.08:5	0	0	0	0	0.1068	0.5857	0.3074	0	0	0	0	0	0	0
NP_Mrgpra3-NP_Mrgprd-NP_Nts:0.08:6	0	0	0	0	0.0752	0.6184	0.3064	0	0	0	0	0	0	0
NP_Mrgpra3-NP_Mrgprd-NP_Nts:0.08:7	0	0	0	0	0.0953	0.5653	0.327	0	0.0114	0	0	0	0.001	0
NP_Mrgpra3-NP_Mrgprd-NP_Nts:0.08:8	0	0	0	0	0.0788	0.5934	0.3278	0	0	0	0	0	0	0
NP_Mrgpra3-NP_Mrgprd-NP_Nts:0.08:9	0	0	0	0	0.0999	0.6751	0.225	0	0	0	0	0	0	0
NP_Mrgpra3-NP_Mrgprd-NP_Nts:0.08:10	0	0	0	0	0.0488	0.6416	0.3065	0	0	0	0	0	0.0031	0
NP_Mrgpra3-NP_Mrgprd-NP_Nts:0.08:11	0	0	0	0	0.0997	0.6139	0.2864	0	0	0	0	0	0	0
NP_Mrgpra3-NP_Mrgprd-NP_Nts:0.08:12	0	0	0	0	0.0678	0.6307	0.3015	0	0	0	0	0	0	0
NP_Mrgpra3-NP_Mrgprd-NP_Nts:0.08:13	0	0	0	0	0.0611	0.664	0.2749	0	0	0	0	0	0	0
NP_Mrgpra3-NP_Mrgprd-NP_Nts:0.08:14	0	0	0	0	0.0762	0.55	0.3442	0	0.0165	0	0	0	0.0014	0.0116
NP_Mrgpra3-NP_Mrgprd-NP_Nts:0.08:15	0	0	0	0	0.1296	0.5626	0.3074	0	0	0	0	0.0004	0	0
NP_Mrgpra3-NP_Mrgprd-NP_Nts:0.08:16	0	0	0	0	0.0839	0.7045	0.2115	0	0	0	0	0	0	0
NP_Mrgpra3-NP_Mrgprd-NP_Nts:0.08:17	0	0	0	0	0.1049	0.5473	0.3478	0	0	0	0	0	0	0
NP_Mrgpra3-NP_Mrgprd-NP_Nts:0.08:18	0	0	0	0	0.0782	0.6056	0.3163	0	0	0	0	0	0	0
NP_Mrgpra3-NP_Mrgprd-NP_Nts:0.08:19	0	0	0	0	0.0949	0.5623	0.3408	0	0	0	0	0.0019	0	0
NP_Mrgpra3-NP_Mrgprd-NP_Nts:0.08:20	0	0	0	0	0.101	0.578	0.3024	0	0.0186	0	0	0	0	0
NP_Mrgpra3-NP_Mrgprd-NP_Nts:0.08:21	0	0	0	0	0.0647	0.6092	0.3261	0	0	0	0	0	0	0
NP_Mrgpra3-NP_Mrgprd-NP_Nts:0.08:22	0	0	0	0	0.0615	0.5805	0.358	0	0	0	0	0	0	0
NP_Mrgpra3-NP_Mrgprd-NP_Nts:0.08:23	0	0	0	0	0.0737	0.6156	0.3107	0	0	0	0	0	0	0
NP_Mrgpra3-NP_Mrgprd-NP_Nts:0.08:24	0	0	0	0	0.0849	0.6271	0.2843	0	0	0.0037	0	0	0	0
NP_Mrgpra3-NP_Mrgprd-NP_Nts:0.08:25	0	0	0	0	0.0924	0.6053	0.3	0	0	0	0	0	0	0.0023
NP_Mrgpra3-NP_Mrgprd-NP_Nts:0.08:26	0	0	0	0	0.0907	0.5892	0.3201	0	0	0	0	0	0	0
NP_Mrgpra3-NP_Mrgprd-NP_Nts:0.08:27	0	0	0	0	0.082	0.6337	0.2843	0	0	0	0	0	0	0
NP_Mrgpra3-NP_Mrgprd-NP_Nts:0.08:28	0	0	0	0	0.1119	0.5973	0.2908	0	0	0	0	0	0	0
NP_Mrgpra3-NP_Mrgprd-NP_Nts:0.08:29	0	0	0	0	0.0592	0.6094	0.3314	0	0	0	0	0	0	0
NP_Mrgpra3-NP_Mrgprd-NP_Nts:0.08:30	0	0	0	0	0.1271	0.5817	0.2912	0	0	0	0	0	0	0
NP_Mrgpra3-NP_Mrgprd-NP_Nts:0.08:31	0	0	0	0	0.0869	0.627	0.2861	0	0	0	0	0	0	0
NP_Mrgpra3-NP_Mrgprd-NP_Nts:0.08:32	0	0	0	0	0.0524	0.6747	0.2729	0	0	0	0	0	0	0
NP_Mrgpra3-NP_Mrgprd-NP_Nts:0.08:33	0	0	0	0	0.0958	0.607	0.2823	0	0	0	0	0	0	0.0148
NP_Mrgpra3-NP_Mrgprd-NP_Nts:0.08:34	0	0	0	0	0.1215	0.5164	0.3577	0	0.0044	0	0	0	0	0
NP_Mrgpra3-NP_Mrgprd-NP_Nts:0.08:35	0	0	0	0	0.0786	0.6806	0.2408	0	0	0	0	0	0	0
NP_Mrgpra3-NP_Mrgprd-NP_Nts:0.08:36	0	0	0	0	0.0929	0.5889	0.3148	0	0	0	0	0.0035	0	0
NP_Mrgpra3-NP_Mrgprd-NP_Nts:0.08:37	0	0	0	0	0.1064	0.5421	0.3487	0	0	0	0	0.0027	0	0
NP_Mrgpra3-NP_Mrgprd-NP_Nts:0.08:38	0	0	0	0	0.0847	0.603	0.3123	0	0	0	0	0	0	0
NP_Mrgpra3-NP_Mrgprd-NP_Nts:0.08:39	0	0	0	0	0.0781	0.6374	0.2845	0	0	0	0	0	0	0
NP_Mrgpra3-NP_Mrgprd-NP_Nts:0.08:40	0	0	0	0	0.0765	0.5672	0.3563	0	0	0	0	0	0	0
NP_Mrgpra3-NP_Mrgprd-NP_Nts:0.08:41	0	0	0	0	0.1101	0.47	0.3856	0	0.0343	0	0	0	0	0
NP_Mrgpra3-NP_Mrgprd-NP_Nts:0.08:42	0	0	0	0	0.1121	0.5041	0.3786	0	0.0051	0	0	0	0	0
NP_Mrgpra3-NP_Mrgprd-NP_Nts:0.08:43	0	0	0	0	0.074	0.6108	0.3089	0	0.0027	0	0	0	0	0.0036
NP_Mrgpra3-NP_Mrgprd-NP_Nts:0.08:44	0	0	0	0	0.0807	0.6139	0.3053	0	0	0	0	0	0	0
NP_Mrgpra3-NP_Mrgprd-NP_Nts:0.08:45	0	0	0	0	0.1018	0.6125	0.2857	0	0	0	0	0	0	0
NP_Mrgpra3-NP_Mrgprd-NP_Nts:0.08:46	0.0013	0	0	0	0.095	0.5504	0.3283	0	0.0204	0	0	0	0	0.0047
NP_Mrgpra3-NP_Mrgprd-NP_Nts:0.08:47	0	0	0	0	0.0881	0.6004	0.3115	0	0	0	0	0	0	0
NP_Mrgpra3-NP_Mrgprd-NP_Nts:0.08:48	0	0	0	0	0.0709	0.6158	0.3133	0	0	0	0	0	0	0
NP_Mrgpra3-NP_Mrgprd-NP_Nts:0.08:49	0	0	0	0	0.1334	0.5386	0.328	0	0	0	0	0	0	0
NP_Mrgpra3-NP_Mrgprd-NP_Nts:0.08:50	0	0	0	0	0.0904	0.6239	0.2714	0	0	0	0	0	0.0057	0.0087
NP_Mrgpra3-NP_Mrgprd-NP_Nts:0.08:51	0	0	0	0	0.0596	0.6108	0.3097	0	0.0083	0	0	0	0	0.0117
NP_Mrgpra3-NP_Mrgprd-NP_Nts:0.08:52	0	0	0	0	0.1025	0.555	0.3243	0	0	0.0061	0	0.0121	0	0
NP_Mrgpra3-NP_Mrgprd-NP_Nts:0.08:53	0	0	0	0	0.0818	0.6099	0.3083	0	0	0	0	0	0	0
NP_Mrgpra3-NP_Mrgprd-NP_Nts:0.08:54	0	0	0	0	0.0797	0.6073	0.3129	0	0	0	0	0	0	0
NP_Mrgpra3-NP_Mrgprd-NP_Nts:0.08:55	0	0	0	0	0.0695	0.5958	0.3347	0	0	0	0	0	0	0
NP_Mrgpra3-NP_Mrgprd-NP_Nts:0.08:56	0	0	0	0	0.067	0.5487	0.3753	0	0	0.0007	0	0.0084	0	0
NP_Mrgpra3-NP_Mrgprd-NP_Nts:0.08:57	0	0	0	0	0.0695	0.6495	0.281	0	0	0	0	0	0	0
NP_Mrgpra3-NP_Mrgprd-NP_Nts:0.08:58	0	0	0	0	0.0718	0.5836	0.3446	0	0	0	0	0	0	0
NP_Mrgpra3-NP_Mrgprd-NP_Nts:0.08:59	0	0	0	0	0.0994	0.6198	0.2808	0	0	0	0	0	0	0
NP_Mrgpra3-NP_Mrgprd-NP_Nts:0.08:60	0	0	0	0	0.0818	0.5821	0.3273	0	0.0078	0	0	0	0.0009	0
NP_Mrgpra3-NP_Mrgprd-NP_Nts:0.08:61	0	0	0	0	0.062	0.6657	0.2722	0	0	0	0	0	0	0
NP_Mrgpra3-NP_Mrgprd-NP_Nts:0.08:62	0	0	0	0	0.0707	0.6067	0.3226	0	0	0	0	0	0	0
NP_Mrgpra3-NP_Mrgprd-NP_Nts:0.08:63	0	0	0	0	0.0718	0.661	0.2671	0	0	0	0	0	0	0
NP_Mrgpra3-NP_Mrgprd-NP_Nts:0.08:64	0	0	0	0	0.0901	0.5976	0.3122	0	0	0	0	0	0	0
NP_Mrgpra3-NP_Mrgprd-NP_Nts:0.08:65	0	0	0	0	0.065	0.6596	0.2754	0	0	0	0	0	0	0
NP_Mrgpra3-NP_Mrgprd-NP_Nts:0.08:66	0	0	0	0	0.0883	0.5462	0.3436	0.0136	0	0	0	0	0	0.0084
NP_Mrgpra3-NP_Mrgprd-NP_Nts:0.08:67	0	0	0	0	0.0663	0.6261	0.3076	0	0	0	0	0	0	0
NP_Mrgpra3-NP_Mrgprd-NP_Nts:0.08:68	0	0	0	0	0.0542	0.6453	0.3005	0	0	0	0	0	0	0
NP_Mrgpra3-NP_Mrgprd-NP_Nts:0.08:69	0	0	0	0	0.0437	0.6548	0.3015	0	0	0	0	0	0	0
NP_Mrgpra3-NP_Mrgprd-NP_Nts:0.08:70	0	0	0	0	0.1085	0.5504	0.3343	0	0	0	0	0.0068	0	0
NP_Mrgpra3-NP_Mrgprd-NP_Nts:0.08:71	0	0	0	0	0.0499	0.7199	0.2302	0	0	0	0	0	0	0
NP_Mrgpra3-NP_Mrgprd-NP_Nts:0.08:72	0	0	0	0	0.0826	0.6231	0.2942	0	0	0	0	0	0	0
NP_Mrgpra3-NP_Mrgprd-NP_Nts:0.08:73	0	0	0	0	0.0812	0.6109	0.3079	0	0	0	0	0	0	0
NP_Mrgpra3-NP_Mrgprd-NP_Nts:0.08:74	0	0	0	0	0.0586	0.6506	0.2908	0	0	0	0	0	0	0
NP_Mrgpra3-NP_Mrgprd-NP_Nts:0.08:75	0	0	0	0	0.08	0.6111	0.3083	0	0	0	0	0.0006	0	0
NP_Mrgpra3-NP_Mrgprd-NP_Nts:0.08:76	0	0	0	0	0.0711	0.6417	0.2872	0	0	0	0	0	0	0
NP_Mrgpra3-NP_Mrgprd-NP_Nts:0.08:77	0	0	0	0	0.0442	0.6606	0.2952	0	0	0	0	0	0	0
NP_Mrgpra3-NP_Mrgprd-NP_Nts:0.08:78	0	0	0	0	0.0874	0.5926	0.32	0	0	0	0	0	0	0
NP_Mrgpra3-NP_Mrgprd-NP_Nts:0.08:79	0	0	0	0	0.094	0.5972	0.3087	0	0	0	0	0	0	0
NP_Mrgpra3-NP_Mrgprd-NP_Nts:0.08:80	0	0	0	0	0.1015	0.6104	0.287	0	0	0	0	0.0011	0	0
NP_Mrgpra3-NP_Mrgprd-NP_Nts:0.08:81	0.0004	0	0	0	0.1058	0.5878	0.2976	0	0.0062	0	0	0	0	0.0023
NP_Mrgpra3-NP_Mrgprd-NP_Nts:0.08:82	0	0	0	0	0.086	0.6264	0.2876	0	0	0	0	0	0	0
NP_Mrgpra3-NP_Mrgprd-NP_Nts:0.08:83	0	0	0	0	0.106	0.5186	0.3634	0	0.0119	0	0	0	0	0
NP_Mrgpra3-NP_Mrgprd-NP_Nts:0.08:84	0	0	0	0	0.0882	0.4852	0.3788	0	0.0052	0.0175	0	0.0055	0.002	0.0177
NP_Mrgpra3-NP_Mrgprd-NP_Nts:0.08:85	0	0	0	0	0.0893	0.5897	0.321	0	0	0	0	0	0	0
NP_Mrgpra3-NP_Mrgprd-NP_Nts:0.08:86	0	0	0	0	0.0508	0.7152	0.2341	0	0	0	0	0	0	0
NP_Mrgpra3-NP_Mrgprd-NP_Nts:0.08:87	0	0	0	0	0.0697	0.6545	0.2687	0	0	0	0	0.0017	0	0.0055
NP_Mrgpra3-NP_Mrgprd-NP_Nts:0.08:88	0.0002	0	0	0	0.1011	0.5388	0.3385	0	0.0214	0	0	0	0	0
NP_Mrgpra3-NP_Mrgprd-NP_Nts:0.08:89	0	0	0	0	0.0765	0.6261	0.2974	0	0	0	0	0	0	0
NP_Mrgpra3-NP_Mrgprd-NP_Nts:0.08:90	0	0	0	0	0.1036	0.579	0.3161	0	0	0	0	0	0.0013	0
NP_Mrgpra3-NP_Mrgprd-NP_Nts:0.08:91	0	0	0	0	0.096	0.6266	0.2774	0	0	0	0	0	0	0
NP_Mrgpra3-NP_Mrgprd-NP_Nts:0.08:92	0	0	0	0	0.0652	0.6615	0.2733	0	0	0	0	0	0	0
NP_Mrgpra3-NP_Mrgprd-NP_Nts:0.08:93	0	0	0	0	0.0566	0.6511	0.271	0	0	0	0	0	0	0.0213
NP_Mrgpra3-NP_Mrgprd-NP_Nts:0.08:94	0	0	0	0	0.0683	0.655	0.2767	0	0	0	0	0	0	0
NP_Mrgpra3-NP_Mrgprd-NP_Nts:0.08:95	0	0	0	0	0.0943	0.6583	0.2474	0	0	0	0	0	0	0
NP_Mrgpra3-NP_Mrgprd-NP_Nts:0.08:96	0	0	0	0	0.1127	0.5605	0.3255	0	0.0013	0	0	0	0	0
NP_Mrgpra3-NP_Mrgprd-NP_Nts:0.08:97	0	0	0	0	0.0918	0.5855	0.3227	0	0	0	0	0	0	0
NP_Mrgpra3-NP_Mrgprd-NP_Nts:0.08:98	0	0	0	0	0.0877	0.5569	0.3549	0	0.0005	0	0	0	0	0
NP_Mrgpra3-NP_Mrgprd-NP_Nts:0.08:99	0	0	0	0	0.0721	0.6834	0.2444	0	0	0	0	0	0	0
NP_Mrgpra3-NP_Mrgprd-NP_Nts:0.08:100	0	0	0	0	0.1132	0.6049	0.2777	0	0	0	0	0	0	0.0042
NP_Mrgpra3-NP_Mrgprd-NP_Nts:0.09:1	0	0	0	0	0.1172	0.4936	0.3892	0	0	0	0	0	0	0
NP_Mrgpra3-NP_Mrgprd-NP_Nts:0.09:2	0	0	0	0	0.1026	0.6432	0.2543	0	0	0	0	0	0	0
NP_Mrgpra3-NP_Mrgprd-NP_Nts:0.09:3	0	0	0	0	0.084	0.626	0.29	0	0	0	0	0	0	0
NP_Mrgpra3-NP_Mrgprd-NP_Nts:0.09:4	0	0	0	0	0.0823	0.6527	0.2628	0	0	0	0	0	0.0022	0
NP_Mrgpra3-NP_Mrgprd-NP_Nts:0.09:5	0	0	0	0	0.1178	0.5786	0.3036	0	0	0	0	0	0	0
NP_Mrgpra3-NP_Mrgprd-NP_Nts:0.09:6	0	0	0	0	0.0877	0.6104	0.3019	0	0	0	0	0	0	0
NP_Mrgpra3-NP_Mrgprd-NP_Nts:0.09:7	0	0	0	0	0.1074	0.5586	0.3221	0	0.011	0	0	0	0.001	0
NP_Mrgpra3-NP_Mrgprd-NP_Nts:0.09:8	0	0	0	0	0.0911	0.5857	0.3232	0	0	0	0	0	0	0
NP_Mrgpra3-NP_Mrgprd-NP_Nts:0.09:9	0	0	0	0	0.1118	0.6666	0.2216	0	0	0	0	0	0	0
NP_Mrgpra3-NP_Mrgprd-NP_Nts:0.09:10	0	0	0	0	0.061	0.6332	0.3028	0	0	0	0	0	0.003	0
NP_Mrgpra3-NP_Mrgprd-NP_Nts:0.09:11	0	0	0	0	0.1125	0.6052	0.2823	0	0	0	0	0	0	0
NP_Mrgpra3-NP_Mrgprd-NP_Nts:0.09:12	0	0	0	0	0.0793	0.6228	0.298	0	0	0	0	0	0	0
NP_Mrgpra3-NP_Mrgprd-NP_Nts:0.09:13	0	0	0	0	0.0742	0.6544	0.2713	0	0	0	0	0	0	0
NP_Mrgpra3-NP_Mrgprd-NP_Nts:0.09:14	0	0	0	0	0.0864	0.5432	0.341	0	0.0162	0	0	0	0.0013	0.0119
NP_Mrgpra3-NP_Mrgprd-NP_Nts:0.09:15	0	0	0	0	0.1421	0.5542	0.3031	0	0	0	0	0.0006	0	0
NP_Mrgpra3-NP_Mrgprd-NP_Nts:0.09:16	0	0	0	0	0.0954	0.6955	0.2092	0	0	0	0	0	0	0
NP_Mrgpra3-NP_Mrgprd-NP_Nts:0.09:17	0	0	0	0	0.1193	0.5386	0.3421	0	0	0	0	0	0	0
NP_Mrgpra3-NP_Mrgprd-NP_Nts:0.09:18	0	0	0	0	0.0887	0.5985	0.3128	0	0	0	0	0	0	0
NP_Mrgpra3-NP_Mrgprd-NP_Nts:0.09:19	0	0	0	0	0.1064	0.5551	0.3363	0	0	0	0	0.0021	0	0
NP_Mrgpra3-NP_Mrgprd-NP_Nts:0.09:20	0	0	0	0	0.1132	0.5704	0.2981	0	0.0183	0	0	0	0	0
NP_Mrgpra3-NP_Mrgprd-NP_Nts:0.09:21	0	0	0	0	0.0779	0.6002	0.3218	0	0	0	0	0	0	0
NP_Mrgpra3-NP_Mrgprd-NP_Nts:0.09:22	0	0	0	0	0.0729	0.5735	0.3536	0	0	0	0	0	0	0
NP_Mrgpra3-NP_Mrgprd-NP_Nts:0.09:23	0	0	0	0	0.085	0.6083	0.3067	0	0	0	0	0	0	0
NP_Mrgpra3-NP_Mrgprd-NP_Nts:0.09:24	0	0	0	0	0.0956	0.6194	0.2811	0	0	0.0039	0	0	0	0
NP_Mrgpra3-NP_Mrgprd-NP_Nts:0.09:25	0	0	0	0	0.105	0.5972	0.2955	0	0	0	0	0	0	0.0023
NP_Mrgpra3-NP_Mrgprd-NP_Nts:0.09:26	0	0	0	0	0.1005	0.5826	0.317	0	0	0	0	0	0	0
NP_Mrgpra3-NP_Mrgprd-NP_Nts:0.09:27	0	0	0	0	0.0912	0.6272	0.2816	0	0	0	0	0	0	0
NP_Mrgpra3-NP_Mrgprd-NP_Nts:0.09:28	0	0	0	0	0.125	0.5885	0.2865	0	0	0	0	0	0	0
NP_Mrgpra3-NP_Mrgprd-NP_Nts:0.09:29	0	0	0	0	0.0711	0.6016	0.3274	0	0	0	0	0	0	0
NP_Mrgpra3-NP_Mrgprd-NP_Nts:0.09:30	0	0	0	0	0.1385	0.5738	0.2877	0	0	0	0	0	0	0
NP_Mrgpra3-NP_Mrgprd-NP_Nts:0.09:31	0	0	0	0	0.0985	0.6189	0.2826	0	0	0	0	0	0	0
NP_Mrgpra3-NP_Mrgprd-NP_Nts:0.09:32	0	0	0	0	0.0618	0.6678	0.2705	0	0	0	0	0	0	0
NP_Mrgpra3-NP_Mrgprd-NP_Nts:0.09:33	0	0	0	0	0.1065	0.5998	0.2792	0	0	0	0	0	0	0.0145
NP_Mrgpra3-NP_Mrgprd-NP_Nts:0.09:34	0	0	0	0	0.1358	0.5085	0.3526	0	0.0031	0	0	0	0	0
NP_Mrgpra3-NP_Mrgprd-NP_Nts:0.09:35	0	0	0	0	0.0909	0.6715	0.2377	0	0	0	0	0	0	0
NP_Mrgpra3-NP_Mrgprd-NP_Nts:0.09:36	0	0	0	0	0.1037	0.5815	0.3113	0	0	0	0	0.0034	0	0
NP_Mrgpra3-NP_Mrgprd-NP_Nts:0.09:37	0	0	0	0	0.1173	0.5358	0.3441	0	0.0001	0	0	0.0027	0	0
NP_Mrgpra3-NP_Mrgprd-NP_Nts:0.09:38	0	0	0	0	0.0936	0.5973	0.3091	0	0	0	0	0	0	0
NP_Mrgpra3-NP_Mrgprd-NP_Nts:0.09:39	0	0	0	0	0.0903	0.6292	0.2805	0	0	0	0	0	0	0
NP_Mrgpra3-NP_Mrgprd-NP_Nts:0.09:40	0	0	0	0	0.0877	0.5604	0.3519	0	0	0	0	0	0	0
NP_Mrgpra3-NP_Mrgprd-NP_Nts:0.09:41	0	0	0	0	0.1219	0.463	0.3812	0	0.0339	0	0	0	0	0
NP_Mrgpra3-NP_Mrgprd-NP_Nts:0.09:42	0	0	0	0	0.1278	0.495	0.3722	0	0.005	0	0	0	0	0
NP_Mrgpra3-NP_Mrgprd-NP_Nts:0.09:43	0	0	0	0	0.0847	0.6029	0.3054	0	0.0032	0	0	0	0	0.0037
NP_Mrgpra3-NP_Mrgprd-NP_Nts:0.09:44	0	0	0	0	0.0905	0.6069	0.3026	0	0	0	0	0	0	0
NP_Mrgpra3-NP_Mrgprd-NP_Nts:0.09:45	0	0	0	0	0.1145	0.6038	0.2817	0	0	0	0	0	0	0
NP_Mrgpra3-NP_Mrgprd-NP_Nts:0.09:46	0.0012	0	0	0	0.1077	0.5424	0.3236	0	0.0202	0	0	0	0	0.0048
NP_Mrgpra3-NP_Mrgprd-NP_Nts:0.09:47	0	0	0	0	0.1008	0.5924	0.3069	0	0	0	0	0	0	0
NP_Mrgpra3-NP_Mrgprd-NP_Nts:0.09:48	0	0	0	0	0.082	0.6082	0.3098	0	0	0	0	0	0	0
NP_Mrgpra3-NP_Mrgprd-NP_Nts:0.09:49	0	0	0	0	0.1476	0.5298	0.3226	0	0	0	0	0	0	0
NP_Mrgpra3-NP_Mrgprd-NP_Nts:0.09:50	0	0	0	0	0.104	0.6152	0.2667	0	0	0	0	0	0.0056	0.0084
NP_Mrgpra3-NP_Mrgprd-NP_Nts:0.09:51	0	0	0	0	0.0701	0.6029	0.3062	0	0.0091	0	0	0	0	0.0118
NP_Mrgpra3-NP_Mrgprd-NP_Nts:0.09:52	0	0	0	0	0.115	0.5481	0.3195	0	0	0.0058	0	0.0116	0	0
NP_Mrgpra3-NP_Mrgprd-NP_Nts:0.09:53	0	0	0	0	0.0941	0.6013	0.3046	0	0	0	0	0	0	0
NP_Mrgpra3-NP_Mrgprd-NP_Nts:0.09:54	0	0	0	0	0.0925	0.5994	0.3082	0	0	0	0	0	0	0
NP_Mrgpra3-NP_Mrgprd-NP_Nts:0.09:55	0	0	0	0	0.0815	0.5881	0.3304	0	0	0	0	0	0	0
NP_Mrgpra3-NP_Mrgprd-NP_Nts:0.09:56	0	0	0	0	0.0792	0.5417	0.3705	0	0	0.0004	0	0.0082	0	0
NP_Mrgpra3-NP_Mrgprd-NP_Nts:0.09:57	0	0	0	0	0.0809	0.6421	0.277	0	0	0	0	0	0	0
NP_Mrgpra3-NP_Mrgprd-NP_Nts:0.09:58	0	0	0	0	0.0834	0.5758	0.3407	0	0	0	0	0	0	0
NP_Mrgpra3-NP_Mrgprd-NP_Nts:0.09:59	0	0	0	0	0.1084	0.6138	0.2778	0	0	0	0	0	0	0
NP_Mrgpra3-NP_Mrgprd-NP_Nts:0.09:60	0	0	0	0	0.0959	0.5738	0.3222	0	0.0073	0	0	0	0.0009	0
NP_Mrgpra3-NP_Mrgprd-NP_Nts:0.09:61	0	0	0	0	0.0744	0.657	0.2685	0	0	0	0	0	0	0
NP_Mrgpra3-NP_Mrgprd-NP_Nts:0.09:62	0	0	0	0	0.0837	0.598	0.3182	0	0	0	0	0	0	0
NP_Mrgpra3-NP_Mrgprd-NP_Nts:0.09:63	0	0	0	0	0.0849	0.6516	0.2635	0	0	0	0	0	0	0
NP_Mrgpra3-NP_Mrgprd-NP_Nts:0.09:64	0	0	0	0	0.1024	0.5897	0.3079	0	0	0	0	0	0	0
NP_Mrgpra3-NP_Mrgprd-NP_Nts:0.09:65	0	0	0	0	0.0772	0.6509	0.2719	0	0	0	0	0	0	0
NP_Mrgpra3-NP_Mrgprd-NP_Nts:0.09:66	0	0	0	0	0.1	0.5392	0.3387	0.0142	0	0	0	0	0	0.008
NP_Mrgpra3-NP_Mrgprd-NP_Nts:0.09:67	0	0	0	0	0.0781	0.6179	0.304	0	0	0	0	0	0	0
NP_Mrgpra3-NP_Mrgprd-NP_Nts:0.09:68	0	0	0	0	0.0667	0.6363	0.297	0	0	0	0	0	0	0
NP_Mrgpra3-NP_Mrgprd-NP_Nts:0.09:69	0	0	0	0	0.0536	0.6481	0.2983	0	0	0	0	0	0	0
NP_Mrgpra3-NP_Mrgprd-NP_Nts:0.09:70	0	0	0	0	0.1209	0.543	0.3294	0	0	0	0	0.0066	0	0
NP_Mrgpra3-NP_Mrgprd-NP_Nts:0.09:71	0	0	0	0	0.062	0.7108	0.2272	0	0	0	0	0	0	0
NP_Mrgpra3-NP_Mrgprd-NP_Nts:0.09:72	0	0	0	0	0.0944	0.6154	0.2903	0	0	0	0	0	0	0
NP_Mrgpra3-NP_Mrgprd-NP_Nts:0.09:73	0	0	0	0	0.0916	0.6041	0.3042	0	0	0	0	0	0	0
NP_Mrgpra3-NP_Mrgprd-NP_Nts:0.09:74	0	0	0	0	0.0695	0.6432	0.2873	0	0	0	0	0	0	0
NP_Mrgpra3-NP_Mrgprd-NP_Nts:0.09:75	0	0	0	0	0.0902	0.6048	0.3046	0	0	0	0	0.0004	0	0
NP_Mrgpra3-NP_Mrgprd-NP_Nts:0.09:76	0	0	0	0	0.0822	0.6342	0.2837	0	0	0	0	0	0	0
NP_Mrgpra3-NP_Mrgprd-NP_Nts:0.09:77	0	0	0	0	0.0548	0.6531	0.2921	0	0	0	0	0	0	0
NP_Mrgpra3-NP_Mrgprd-NP_Nts:0.09:78	0	0	0	0	0.1009	0.5839	0.3153	0	0	0	0	0	0	0
NP_Mrgpra3-NP_Mrgprd-NP_Nts:0.09:79	0	0	0	0	0.1064	0.5896	0.3041	0	0	0	0	0	0	0
NP_Mrgpra3-NP_Mrgprd-NP_Nts:0.09:80	0	0	0	0	0.1144	0.6012	0.2834	0	0	0	0	0.001	0	0
NP_Mrgpra3-NP_Mrgprd-NP_Nts:0.09:81	0.0005	0	0	0	0.1174	0.5812	0.2936	0	0.0073	0	0	0	0	0
NP_Mrgpra3-NP_Mrgprd-NP_Nts:0.09:82	0	0	0	0	0.0985	0.6179	0.2836	0	0	0	0	0	0	0
NP_Mrgpra3-NP_Mrgprd-NP_Nts:0.09:83	0	0	0	0	0.1181	0.5109	0.3581	0	0.0128	0	0	0	0	0
NP_Mrgpra3-NP_Mrgprd-NP_Nts:0.09:84	0	0	0	0	0.0984	0.4789	0.3744	0	0.006	0.0174	0	0.005	0.0022	0.0176
NP_Mrgpra3-NP_Mrgprd-NP_Nts:0.09:85	0	0	0	0	0.1001	0.5822	0.3177	0	0	0	0	0	0	0
NP_Mrgpra3-NP_Mrgprd-NP_Nts:0.09:86	0	0	0	0	0.0605	0.708	0.2315	0	0	0	0	0	0	0
NP_Mrgpra3-NP_Mrgprd-NP_Nts:0.09:87	0	0	0	0	0.0806	0.6464	0.2658	0	0	0	0	0.0016	0	0.0055
NP_Mrgpra3-NP_Mrgprd-NP_Nts:0.09:88	0.0002	0	0	0	0.1162	0.5306	0.3322	0	0.0207	0	0	0	0	0
NP_Mrgpra3-NP_Mrgprd-NP_Nts:0.09:89	0	0	0	0	0.0874	0.6181	0.2945	0	0	0	0	0	0	0
NP_Mrgpra3-NP_Mrgprd-NP_Nts:0.09:90	0	0	0	0	0.1174	0.5719	0.3107	0	0	0	0	0	0	0
NP_Mrgpra3-NP_Mrgprd-NP_Nts:0.09:91	0	0	0	0	0.1074	0.6188	0.2738	0	0	0	0	0	0	0
NP_Mrgpra3-NP_Mrgprd-NP_Nts:0.09:92	0	0	0	0	0.0766	0.6539	0.2695	0	0	0	0	0	0	0
NP_Mrgpra3-NP_Mrgprd-NP_Nts:0.09:93	0	0	0	0	0.0667	0.6432	0.2686	0	0	0	0	0	0	0.0215
NP_Mrgpra3-NP_Mrgprd-NP_Nts:0.09:94	0	0	0	0	0.0788	0.6471	0.2741	0	0	0	0	0	0	0
NP_Mrgpra3-NP_Mrgprd-NP_Nts:0.09:95	0	0	0	0	0.1045	0.6507	0.2448	0	0	0	0	0	0	0
NP_Mrgpra3-NP_Mrgprd-NP_Nts:0.09:96	0	0	0	0	0.1242	0.5529	0.3214	0	0.0015	0	0	0	0	0
NP_Mrgpra3-NP_Mrgprd-NP_Nts:0.09:97	0	0	0	0	0.1035	0.5776	0.3189	0	0	0	0	0	0	0
NP_Mrgpra3-NP_Mrgprd-NP_Nts:0.09:98	0	0	0	0	0.0998	0.5494	0.3502	0	0.0006	0	0	0	0	0
NP_Mrgpra3-NP_Mrgprd-NP_Nts:0.09:99	0	0	0	0	0.0841	0.675	0.2409	0	0	0	0	0	0	0
NP_Mrgpra3-NP_Mrgprd-NP_Nts:0.09:100	0	0	0	0	0.1257	0.5963	0.274	0	0	0	0	0	0	0.0039
NP_Mrgpra3-NP_Mrgprd-NP_Nts:0.1:1	0	0	0	0	0.131	0.486	0.3831	0	0	0	0	0	0	0
NP_Mrgpra3-NP_Mrgprd-NP_Nts:0.1:2	0	0	0	0	0.1152	0.6341	0.2507	0	0	0	0	0	0	0
NP_Mrgpra3-NP_Mrgprd-NP_Nts:0.1:3	0	0	0	0	0.0964	0.6179	0.2857	0	0	0	0	0	0	0
NP_Mrgpra3-NP_Mrgprd-NP_Nts:0.1:4	0	0	0	0	0.0942	0.6443	0.2594	0	0	0	0	0	0.0021	0
NP_Mrgpra3-NP_Mrgprd-NP_Nts:0.1:5	0	0	0	0	0.1281	0.5716	0.3	0	0.0004	0	0	0	0	0
NP_Mrgpra3-NP_Mrgprd-NP_Nts:0.1:6	0	0	0	0	0.1004	0.6022	0.2973	0	0	0	0	0	0	0
NP_Mrgpra3-NP_Mrgprd-NP_Nts:0.1:7	0	0	0	0	0.1191	0.5517	0.3174	0	0.0108	0	0	0	0.0009	0
NP_Mrgpra3-NP_Mrgprd-NP_Nts:0.1:8	0	0	0	0	0.1035	0.5783	0.3183	0	0	0	0	0	0	0
NP_Mrgpra3-NP_Mrgprd-NP_Nts:0.1:9	0	0	0	0	0.1235	0.6582	0.2183	0	0	0	0	0	0	0
NP_Mrgpra3-NP_Mrgprd-NP_Nts:0.1:10	0	0	0	0	0.0741	0.6243	0.2986	0	0	0	0	0	0.003	0
NP_Mrgpra3-NP_Mrgprd-NP_Nts:0.1:11	0	0	0	0	0.1249	0.5968	0.2783	0	0	0	0	0	0	0
NP_Mrgpra3-NP_Mrgprd-NP_Nts:0.1:12	0	0	0	0	0.091	0.6147	0.2943	0	0	0	0	0	0	0
NP_Mrgpra3-NP_Mrgprd-NP_Nts:0.1:13	0	0	0	0	0.0867	0.6455	0.2678	0	0	0	0	0	0	0
NP_Mrgpra3-NP_Mrgprd-NP_Nts:0.1:14	0	0	0	0	0.0964	0.5368	0.3373	0	0.016	0	0	0	0.0013	0.0122
NP_Mrgpra3-NP_Mrgprd-NP_Nts:0.1:15	0	0	0	0	0.1546	0.546	0.2988	0	0	0	0	0.0006	0	0
NP_Mrgpra3-NP_Mrgprd-NP_Nts:0.1:16	0	0	0	0	0.1066	0.6867	0.2066	0	0	0	0	0	0	0
NP_Mrgpra3-NP_Mrgprd-NP_Nts:0.1:17	0	0	0	0	0.1333	0.5304	0.3363	0	0	0	0	0	0	0
NP_Mrgpra3-NP_Mrgprd-NP_Nts:0.1:18	0	0	0	0	0.0992	0.5913	0.3095	0	0	0	0	0	0	0
NP_Mrgpra3-NP_Mrgprd-NP_Nts:0.1:19	0	0	0	0	0.1183	0.5475	0.3321	0	0	0	0	0.0021	0	0
NP_Mrgpra3-NP_Mrgprd-NP_Nts:0.1:20	0	0	0	0	0.1255	0.5627	0.2938	0	0.018	0	0	0	0	0
NP_Mrgpra3-NP_Mrgprd-NP_Nts:0.1:21	0	0	0	0	0.0912	0.5913	0.3175	0	0	0	0	0	0	0
NP_Mrgpra3-NP_Mrgprd-NP_Nts:0.1:22	0	0	0	0	0.084	0.5668	0.3492	0	0	0	0	0	0	0
NP_Mrgpra3-NP_Mrgprd-NP_Nts:0.1:23	0	0	0	0	0.096	0.6008	0.3032	0	0	0	0	0	0	0
NP_Mrgpra3-NP_Mrgprd-NP_Nts:0.1:24	0	0	0	0	0.1061	0.612	0.2778	0	0	0.0042	0	0	0	0
NP_Mrgpra3-NP_Mrgprd-NP_Nts:0.1:25	0	0	0	0	0.117	0.5895	0.2914	0	0	0	0	0	0	0.0022
NP_Mrgpra3-NP_Mrgprd-NP_Nts:0.1:26	0	0	0	0	0.11	0.5758	0.3142	0	0	0	0	0	0	0
NP_Mrgpra3-NP_Mrgprd-NP_Nts:0.1:27	0	0	0	0	0.1008	0.6202	0.279	0	0	0	0	0	0	0
NP_Mrgpra3-NP_Mrgprd-NP_Nts:0.1:28	0	0	0	0	0.1383	0.5797	0.2821	0	0	0	0	0	0	0
NP_Mrgpra3-NP_Mrgprd-NP_Nts:0.1:29	0	0	0	0	0.0822	0.5941	0.3237	0	0	0	0	0	0	0
NP_Mrgpra3-NP_Mrgprd-NP_Nts:0.1:30	0	0	0	0	0.1501	0.5659	0.284	0	0	0	0	0	0	0
NP_Mrgpra3-NP_Mrgprd-NP_Nts:0.1:31	0	0	0	0	0.1096	0.6113	0.2791	0	0	0	0	0	0	0
NP_Mrgpra3-NP_Mrgprd-NP_Nts:0.1:32	0	0	0	0	0.071	0.6611	0.268	0	0	0	0	0	0	0
NP_Mrgpra3-NP_Mrgprd-NP_Nts:0.1:33	0	0	0	0	0.1174	0.5926	0.2757	0	0	0	0	0	0	0.0143
NP_Mrgpra3-NP_Mrgprd-NP_Nts:0.1:34	0	0	0	0	0.1503	0.5011	0.3471	0	0.0016	0	0	0	0	0
NP_Mrgpra3-NP_Mrgprd-NP_Nts:0.1:35	0	0	0	0	0.1025	0.6625	0.235	0	0	0	0	0	0	0
NP_Mrgpra3-NP_Mrgprd-NP_Nts:0.1:36	0	0	0	0	0.1146	0.5746	0.3077	0	0	0	0	0.0031	0	0
NP_Mrgpra3-NP_Mrgprd-NP_Nts:0.1:37	0	0	0	0	0.1276	0.5294	0.3401	0	0.0006	0	0	0.0024	0	0
NP_Mrgpra3-NP_Mrgprd-NP_Nts:0.1:38	0	0	0	0	0.1025	0.5916	0.306	0	0	0	0	0	0	0
NP_Mrgpra3-NP_Mrgprd-NP_Nts:0.1:39	0	0	0	0	0.1022	0.6211	0.2766	0	0	0	0	0	0	0
NP_Mrgpra3-NP_Mrgprd-NP_Nts:0.1:40	0	0	0	0	0.0986	0.554	0.3475	0	0	0	0	0	0	0
NP_Mrgpra3-NP_Mrgprd-NP_Nts:0.1:41	0	0	0	0	0.1335	0.4563	0.3764	0	0.0338	0	0	0	0	0
NP_Mrgpra3-NP_Mrgprd-NP_Nts:0.1:42	0	0	0	0	0.1434	0.4859	0.3657	0	0.005	0	0	0	0	0
NP_Mrgpra3-NP_Mrgprd-NP_Nts:0.1:43	0	0	0	0	0.0955	0.5949	0.3018	0	0.0038	0	0	0	0	0.004
NP_Mrgpra3-NP_Mrgprd-NP_Nts:0.1:44	0	0	0	0	0.1002	0.6001	0.2996	0	0	0	0	0	0	0
NP_Mrgpra3-NP_Mrgprd-NP_Nts:0.1:45	0	0	0	0	0.1276	0.5947	0.2777	0	0	0	0	0	0	0
NP_Mrgpra3-NP_Mrgprd-NP_Nts:0.1:46	0.0012	0	0	0	0.1204	0.5347	0.3191	0	0.02	0	0	0	0	0.0047
NP_Mrgpra3-NP_Mrgprd-NP_Nts:0.1:47	0	0	0	0	0.1132	0.5842	0.3026	0	0	0	0	0	0	0
NP_Mrgpra3-NP_Mrgprd-NP_Nts:0.1:48	0	0	0	0	0.0927	0.6009	0.3064	0	0	0	0	0	0	0
NP_Mrgpra3-NP_Mrgprd-NP_Nts:0.1:49	0	0	0	0	0.1618	0.5213	0.3169	0	0	0	0	0	0	0
NP_Mrgpra3-NP_Mrgprd-NP_Nts:0.1:50	0	0	0	0	0.1173	0.6064	0.2625	0	0	0	0	0	0.0055	0.0082
NP_Mrgpra3-NP_Mrgprd-NP_Nts:0.1:51	0	0	0	0	0.0808	0.5947	0.3025	0	0.01	0	0	0	0	0.012
NP_Mrgpra3-NP_Mrgprd-NP_Nts:0.1:52	0	0	0	0	0.1274	0.5414	0.3145	0	0	0.0053	0	0.0115	0	0
NP_Mrgpra3-NP_Mrgprd-NP_Nts:0.1:53	0	0	0	0	0.1062	0.593	0.3007	0	0	0	0	0	0	0
NP_Mrgpra3-NP_Mrgprd-NP_Nts:0.1:54	0	0	0	0	0.1052	0.591	0.3038	0	0	0	0	0	0	0
NP_Mrgpra3-NP_Mrgprd-NP_Nts:0.1:55	0	0	0	0	0.0935	0.5804	0.3261	0	0	0	0	0	0	0
NP_Mrgpra3-NP_Mrgprd-NP_Nts:0.1:56	0	0	0	0	0.0908	0.5347	0.3664	0	0	0.0001	0	0.008	0	0
NP_Mrgpra3-NP_Mrgprd-NP_Nts:0.1:57	0	0	0	0	0.0924	0.6343	0.2733	0	0	0	0	0	0	0
NP_Mrgpra3-NP_Mrgprd-NP_Nts:0.1:58	0	0	0	0	0.0958	0.5678	0.3364	0	0	0	0	0	0	0
NP_Mrgpra3-NP_Mrgprd-NP_Nts:0.1:59	0	0	0	0	0.1172	0.6075	0.2752	0	0	0	0	0	0	0
NP_Mrgpra3-NP_Mrgprd-NP_Nts:0.1:60	0	0	0	0	0.1092	0.5658	0.3174	0	0.0068	0	0	0	0.0008	0
NP_Mrgpra3-NP_Mrgprd-NP_Nts:0.1:61	0	0	0	0	0.0866	0.6484	0.265	0	0	0	0	0	0	0
NP_Mrgpra3-NP_Mrgprd-NP_Nts:0.1:62	0	0	0	0	0.0967	0.5895	0.3138	0	0	0	0	0	0	0
NP_Mrgpra3-NP_Mrgprd-NP_Nts:0.1:63	0	0	0	0	0.0976	0.6423	0.2602	0	0	0	0	0	0	0
NP_Mrgpra3-NP_Mrgprd-NP_Nts:0.1:64	0	0	0	0	0.1146	0.5814	0.304	0	0	0	0	0	0	0
NP_Mrgpra3-NP_Mrgprd-NP_Nts:0.1:65	0	0	0	0	0.0896	0.6423	0.2681	0	0	0	0	0	0	0
NP_Mrgpra3-NP_Mrgprd-NP_Nts:0.1:66	0	0	0	0	0.1116	0.532	0.3339	0.0147	0	0	0	0	0	0.0078
NP_Mrgpra3-NP_Mrgprd-NP_Nts:0.1:67	0	0	0	0	0.0898	0.6098	0.3005	0	0	0	0	0	0	0
NP_Mrgpra3-NP_Mrgprd-NP_Nts:0.1:68	0	0	0	0	0.0784	0.628	0.2936	0	0	0	0	0	0	0
NP_Mrgpra3-NP_Mrgprd-NP_Nts:0.1:69	0	0	0	0	0.0632	0.6414	0.2955	0	0	0	0	0	0	0
NP_Mrgpra3-NP_Mrgprd-NP_Nts:0.1:70	0	0	0	0	0.1334	0.5354	0.3246	0	0	0	0	0.0066	0	0
NP_Mrgpra3-NP_Mrgprd-NP_Nts:0.1:71	0	0	0	0	0.0729	0.7026	0.2245	0	0	0	0	0	0	0
NP_Mrgpra3-NP_Mrgprd-NP_Nts:0.1:72	0	0	0	0	0.106	0.6073	0.2867	0	0	0	0	0	0	0
NP_Mrgpra3-NP_Mrgprd-NP_Nts:0.1:73	0	0	0	0	0.1017	0.5977	0.3007	0	0	0	0	0	0	0
NP_Mrgpra3-NP_Mrgprd-NP_Nts:0.1:74	0	0	0	0	0.0804	0.6358	0.2838	0	0	0	0	0	0	0
NP_Mrgpra3-NP_Mrgprd-NP_Nts:0.1:75	0	0	0	0	0.0995	0.5988	0.3014	0	0	0	0	0.0002	0	0
NP_Mrgpra3-NP_Mrgprd-NP_Nts:0.1:76	0	0	0	0	0.0931	0.6267	0.2801	0	0	0	0	0	0	0
NP_Mrgpra3-NP_Mrgprd-NP_Nts:0.1:77	0	0	0	0	0.0655	0.6459	0.2886	0	0	0	0	0	0	0
NP_Mrgpra3-NP_Mrgprd-NP_Nts:0.1:78	0	0	0	0	0.1142	0.575	0.3109	0	0	0	0	0	0	0
NP_Mrgpra3-NP_Mrgprd-NP_Nts:0.1:79	0	0	0	0	0.1184	0.5814	0.3002	0	0	0	0	0	0	0
NP_Mrgpra3-NP_Mrgprd-NP_Nts:0.1:80	0	0	0	0	0.1269	0.5925	0.2797	0	0	0	0	0.0008	0	0
NP_Mrgpra3-NP_Mrgprd-NP_Nts:0.1:81	0.0005	0	0	0	0.1294	0.5733	0.2894	0	0.0074	0	0	0	0	0
NP_Mrgpra3-NP_Mrgprd-NP_Nts:0.1:82	0	0	0	0	0.1104	0.6099	0.2797	0	0	0	0	0	0	0
NP_Mrgpra3-NP_Mrgprd-NP_Nts:0.1:83	0	0	0	0	0.1299	0.5033	0.353	0	0.0138	0	0	0	0	0
NP_Mrgpra3-NP_Mrgprd-NP_Nts:0.1:84	0	0	0	0	0.1086	0.4725	0.37	0	0.0066	0.0175	0	0.0048	0.0023	0.0176
NP_Mrgpra3-NP_Mrgprd-NP_Nts:0.1:85	0	0	0	0	0.1112	0.5742	0.3146	0	0	0	0	0	0	0
NP_Mrgpra3-NP_Mrgprd-NP_Nts:0.1:86	0	0	0	0	0.0708	0.7003	0.2289	0	0	0	0	0	0	0
NP_Mrgpra3-NP_Mrgprd-NP_Nts:0.1:87	0	0	0	0	0.0918	0.6381	0.2631	0	0	0	0	0.0015	0	0.0056
NP_Mrgpra3-NP_Mrgprd-NP_Nts:0.1:88	0.0002	0	0	0	0.1307	0.5228	0.3263	0	0.0199	0	0	0	0	0
NP_Mrgpra3-NP_Mrgprd-NP_Nts:0.1:89	0	0	0	0	0.0985	0.6102	0.2913	0	0	0	0	0	0	0
NP_Mrgpra3-NP_Mrgprd-NP_Nts:0.1:90	0	0	0	0	0.131	0.5642	0.3048	0	0	0	0	0	0	0
NP_Mrgpra3-NP_Mrgprd-NP_Nts:0.1:91	0	0	0	0	0.119	0.6109	0.2702	0	0	0	0	0	0	0
NP_Mrgpra3-NP_Mrgprd-NP_Nts:0.1:92	0	0	0	0	0.0882	0.646	0.2658	0	0	0	0	0	0	0
NP_Mrgpra3-NP_Mrgprd-NP_Nts:0.1:93	0	0	0	0	0.0771	0.6354	0.2661	0	0	0	0	0	0	0.0214
NP_Mrgpra3-NP_Mrgprd-NP_Nts:0.1:94	0	0	0	0	0.0896	0.6398	0.2706	0	0	0	0	0	0	0
NP_Mrgpra3-NP_Mrgprd-NP_Nts:0.1:95	0	0	0	0	0.1148	0.6433	0.2419	0	0	0	0	0	0	0
NP_Mrgpra3-NP_Mrgprd-NP_Nts:0.1:96	0	0	0	0	0.1363	0.5448	0.3175	0	0.0014	0	0	0	0	0
NP_Mrgpra3-NP_Mrgprd-NP_Nts:0.1:97	0	0	0	0	0.1151	0.57	0.3149	0	0	0	0	0	0	0
NP_Mrgpra3-NP_Mrgprd-NP_Nts:0.1:98	0	0	0	0	0.1118	0.5419	0.3455	0	0.0008	0	0	0	0	0
NP_Mrgpra3-NP_Mrgprd-NP_Nts:0.1:99	0	0	0	0	0.096	0.6664	0.2377	0	0	0	0	0	0	0
NP_Mrgpra3-NP_Mrgprd-NP_Nts:0.1:100	0	0	0	0	0.1383	0.5878	0.2701	0	0	0	0	0	0	0.0038
NF_Calb1-NF_Pvalb-NF2_Ntrk2.Necab2:0.01:1	0	0	0.4143	0.5857	0	0	0	0	0	0	0	0	0	0
NF_Calb1-NF_Pvalb-NF2_Ntrk2.Necab2:0.01:2	0	0	0.4326	0.554	0	0	0	0	0	0	0	0.0134	0	0
NF_Calb1-NF_Pvalb-NF2_Ntrk2.Necab2:0.01:3	0	0.0066	0.4287	0.5642	0	0	0	0	0	0	0	0.0005	0	0
NF_Calb1-NF_Pvalb-NF2_Ntrk2.Necab2:0.01:4	0	0	0.4127	0.5838	0	0	0	0	0	0	0	0	0	0.0036
NF_Calb1-NF_Pvalb-NF2_Ntrk2.Necab2:0.01:5	0	0	0.3937	0.6063	0	0	0	0	0	0	0	0	0	0
NF_Calb1-NF_Pvalb-NF2_Ntrk2.Necab2:0.01:6	0	0	0.4581	0.5419	0	0	0	0	0	0	0	0	0	0
NF_Calb1-NF_Pvalb-NF2_Ntrk2.Necab2:0.01:7	0	0	0.3345	0.6655	0	0	0	0	0	0	0	0	0	0
NF_Calb1-NF_Pvalb-NF2_Ntrk2.Necab2:0.01:8	0	0	0.3435	0.6565	0	0	0	0	0	0	0	0	0	0
NF_Calb1-NF_Pvalb-NF2_Ntrk2.Necab2:0.01:9	0	0	0.3638	0.6167	0	0	0	0.0014	0	0	0	0	0	0.0182
NF_Calb1-NF_Pvalb-NF2_Ntrk2.Necab2:0.01:10	0	0.0644	0.2992	0.6364	0	0	0	0	0	0	0	0	0	0
NF_Calb1-NF_Pvalb-NF2_Ntrk2.Necab2:0.01:11	0	0	0.4379	0.5621	0	0	0	0	0	0	0	0	0	0
NF_Calb1-NF_Pvalb-NF2_Ntrk2.Necab2:0.01:12	0	0.0437	0.4047	0.5516	0	0	0	0	0	0	0	0	0	0
NF_Calb1-NF_Pvalb-NF2_Ntrk2.Necab2:0.01:13	0	0.0138	0.3918	0.5821	0	0	0	0	0	0	0	0	0	0.0124
NF_Calb1-NF_Pvalb-NF2_Ntrk2.Necab2:0.01:14	0	0.0557	0.336	0.6083	0	0	0	0	0	0	0	0	0	0
NF_Calb1-NF_Pvalb-NF2_Ntrk2.Necab2:0.01:15	0	0	0.4414	0.5586	0	0	0	0	0	0	0	0	0	0
NF_Calb1-NF_Pvalb-NF2_Ntrk2.Necab2:0.01:16	0	0.0084	0.425	0.5665	0	0	0	0	0	0	0	0	0	0
NF_Calb1-NF_Pvalb-NF2_Ntrk2.Necab2:0.01:17	0	0.0368	0.386	0.5772	0	0	0	0	0	0	0	0	0	0
NF_Calb1-NF_Pvalb-NF2_Ntrk2.Necab2:0.01:18	0	0.0362	0.3293	0.6268	0	0	0.0077	0	0	0	0	0	0	0
NF_Calb1-NF_Pvalb-NF2_Ntrk2.Necab2:0.01:19	0	0	0.3359	0.6604	0	0	0	0	0	0	0	0	0	0.0037
NF_Calb1-NF_Pvalb-NF2_Ntrk2.Necab2:0.01:20	0	0	0.4242	0.5708	0	0	0	0	0	0	0	0	0	0.005
NF_Calb1-NF_Pvalb-NF2_Ntrk2.Necab2:0.01:21	0	0	0.403	0.597	0	0	0	0	0	0	0	0	0	0
NF_Calb1-NF_Pvalb-NF2_Ntrk2.Necab2:0.01:22	0	0	0.4675	0.5325	0	0	0	0	0	0	0	0	0	0
NF_Calb1-NF_Pvalb-NF2_Ntrk2.Necab2:0.01:23	0	0	0.4107	0.5893	0	0	0	0	0	0	0	0	0	0
NF_Calb1-NF_Pvalb-NF2_Ntrk2.Necab2:0.01:24	0	0	0.3457	0.6413	0	0	0	0	0	0	0	0	0	0.013
NF_Calb1-NF_Pvalb-NF2_Ntrk2.Necab2:0.01:25	0	0.0203	0.4583	0.5214	0	0	0	0	0	0	0	0	0	0
NF_Calb1-NF_Pvalb-NF2_Ntrk2.Necab2:0.01:26	0	0	0.3477	0.6523	0	0	0	0	0	0	0	0	0	0
NF_Calb1-NF_Pvalb-NF2_Ntrk2.Necab2:0.01:27	0	0	0.4405	0.5595	0	0	0	0	0	0	0	0	0	0
NF_Calb1-NF_Pvalb-NF2_Ntrk2.Necab2:0.01:28	0	0.1135	0.4065	0.4799	0	0	0	0	0	0	0	0	0	0
NF_Calb1-NF_Pvalb-NF2_Ntrk2.Necab2:0.01:29	0	0	0.4228	0.5739	0	0	0	0	0	0	0	0.0033	0	0
NF_Calb1-NF_Pvalb-NF2_Ntrk2.Necab2:0.01:30	0	0	0.4114	0.574	0	0	0	0	0	0	0	0.0116	0	0.0031
NF_Calb1-NF_Pvalb-NF2_Ntrk2.Necab2:0.01:31	0	0.028	0.3586	0.6134	0	0	0	0	0	0	0	0	0	0
NF_Calb1-NF_Pvalb-NF2_Ntrk2.Necab2:0.01:32	0	0	0.4228	0.5772	0	0	0	0	0	0	0	0	0	0
NF_Calb1-NF_Pvalb-NF2_Ntrk2.Necab2:0.01:33	0	0.0565	0.4171	0.5264	0	0	0	0	0	0	0	0	0	0
NF_Calb1-NF_Pvalb-NF2_Ntrk2.Necab2:0.01:34	0	0	0.3646	0.6347	0	0	0	0	0	0	0	0.0008	0	0
NF_Calb1-NF_Pvalb-NF2_Ntrk2.Necab2:0.01:35	0	0	0.4113	0.5862	0	0	0	0.0024	0	0	0	0	0	0
NF_Calb1-NF_Pvalb-NF2_Ntrk2.Necab2:0.01:36	0	0.0353	0.3972	0.5506	0	0	0	0	0	0	0	0	0	0.017
NF_Calb1-NF_Pvalb-NF2_Ntrk2.Necab2:0.01:37	0	0.122	0.3239	0.5541	0	0	0	0	0	0	0	0	0	0
NF_Calb1-NF_Pvalb-NF2_Ntrk2.Necab2:0.01:38	0	0	0.3889	0.6097	0	0	0	0	0	0	0	0.0015	0	0
NF_Calb1-NF_Pvalb-NF2_Ntrk2.Necab2:0.01:39	0	0	0.4252	0.5699	0	0	0	0	0	0	0	0.0049	0	0
NF_Calb1-NF_Pvalb-NF2_Ntrk2.Necab2:0.01:40	0	0	0.4203	0.5572	0	0	0.0069	0	0	0	0	0	0	0.0156
NF_Calb1-NF_Pvalb-NF2_Ntrk2.Necab2:0.01:41	0	0	0.3572	0.6428	0	0	0	0	0	0	0	0	0	0
NF_Calb1-NF_Pvalb-NF2_Ntrk2.Necab2:0.01:42	0	0.031	0.4061	0.5628	0	0	0	0	0	0	0	0	0	0
NF_Calb1-NF_Pvalb-NF2_Ntrk2.Necab2:0.01:43	0	0.0035	0.3241	0.6723	0	0	0	0	0	0	0	0	0	0
NF_Calb1-NF_Pvalb-NF2_Ntrk2.Necab2:0.01:44	0	0.0769	0.3488	0.5743	0	0	0	0	0	0	0	0	0	0
NF_Calb1-NF_Pvalb-NF2_Ntrk2.Necab2:0.01:45	0	0.0119	0.3832	0.5979	0	0	0	0	0	0	0	0	0	0.0069
NF_Calb1-NF_Pvalb-NF2_Ntrk2.Necab2:0.01:46	0	0	0.302	0.698	0	0	0	0	0	0	0	0	0	0
NF_Calb1-NF_Pvalb-NF2_Ntrk2.Necab2:0.01:47	0	0.0161	0.4115	0.5724	0	0	0	0	0	0	0	0	0	0
NF_Calb1-NF_Pvalb-NF2_Ntrk2.Necab2:0.01:48	0	0.0507	0.3179	0.6314	0	0	0	0	0	0	0	0	0	0
NF_Calb1-NF_Pvalb-NF2_Ntrk2.Necab2:0.01:49	0	0	0.3851	0.6149	0	0	0	0	0	0	0	0	0	0
NF_Calb1-NF_Pvalb-NF2_Ntrk2.Necab2:0.01:50	0	0	0.4183	0.5657	0	0	0	0	0	0	0	0.0159	0	0
NF_Calb1-NF_Pvalb-NF2_Ntrk2.Necab2:0.01:51	0	0	0.4383	0.5493	0	0	0	0	0	0	0	0.0125	0	0
NF_Calb1-NF_Pvalb-NF2_Ntrk2.Necab2:0.01:52	0	0.1321	0.2858	0.5651	0	0	0	0	0	0	0	0	0	0.017
NF_Calb1-NF_Pvalb-NF2_Ntrk2.Necab2:0.01:53	0	0	0.3805	0.618	0	0	0	0	0	0	0	0.0015	0	0
NF_Calb1-NF_Pvalb-NF2_Ntrk2.Necab2:0.01:54	0	0	0.3828	0.6155	0	0	0	0	0	0	0	0.0017	0	0
NF_Calb1-NF_Pvalb-NF2_Ntrk2.Necab2:0.01:55	0	0.0602	0.2923	0.6475	0	0	0	0	0	0	0	0	0	0
NF_Calb1-NF_Pvalb-NF2_Ntrk2.Necab2:0.01:56	0	0.0159	0.3886	0.5954	0	0	0	0	0	0	0	0.0001	0	0
NF_Calb1-NF_Pvalb-NF2_Ntrk2.Necab2:0.01:57	0	0.0889	0.4093	0.5017	0	0	0	0	0	0	0	0	0	0
NF_Calb1-NF_Pvalb-NF2_Ntrk2.Necab2:0.01:58	0	0.0555	0.372	0.5631	0	0	0	0	0	0	0	0	0	0.0094
NF_Calb1-NF_Pvalb-NF2_Ntrk2.Necab2:0.01:59	0	0.1142	0.3488	0.5316	0	0	0	0	0	0	0	0	0	0.0054
NF_Calb1-NF_Pvalb-NF2_Ntrk2.Necab2:0.01:60	0	0	0.3816	0.6184	0	0	0	0	0	0	0	0	0	0
NF_Calb1-NF_Pvalb-NF2_Ntrk2.Necab2:0.01:61	0	0.0305	0.3975	0.5719	0	0	0	0	0	0	0	0	0	0
NF_Calb1-NF_Pvalb-NF2_Ntrk2.Necab2:0.01:62	0	0	0.3934	0.5966	0	0	0	0	0	0	0	0.0099	0	0
NF_Calb1-NF_Pvalb-NF2_Ntrk2.Necab2:0.01:63	0	0	0.4225	0.5719	0	0	0	0	0	0	0	0.0056	0	0
NF_Calb1-NF_Pvalb-NF2_Ntrk2.Necab2:0.01:64	0	0.0972	0.4008	0.502	0	0	0	0	0	0	0	0	0	0
NF_Calb1-NF_Pvalb-NF2_Ntrk2.Necab2:0.01:65	0	0	0.391	0.5921	0	0	0	0	0	0	0	0.0169	0	0
NF_Calb1-NF_Pvalb-NF2_Ntrk2.Necab2:0.01:66	0	0.0701	0.3745	0.5506	0	0	0	0	0	0	0	0	0	0.0047
NF_Calb1-NF_Pvalb-NF2_Ntrk2.Necab2:0.01:67	0	0	0.401	0.599	0	0	0	0	0	0	0	0	0	0
NF_Calb1-NF_Pvalb-NF2_Ntrk2.Necab2:0.01:68	0	0.0753	0.4052	0.5112	0	0	0	0	0	0	0	0	0	0.0083
NF_Calb1-NF_Pvalb-NF2_Ntrk2.Necab2:0.01:69	0	0.0394	0.3907	0.5699	0	0	0	0	0	0	0	0	0	0
NF_Calb1-NF_Pvalb-NF2_Ntrk2.Necab2:0.01:70	0	0	0.4811	0.5063	0	0	0	0	0	0	0	0.0126	0	0
NF_Calb1-NF_Pvalb-NF2_Ntrk2.Necab2:0.01:71	0	0.0101	0.3563	0.6336	0	0	0	0	0	0	0	0	0	0
NF_Calb1-NF_Pvalb-NF2_Ntrk2.Necab2:0.01:72	0	0.0921	0.2922	0.6157	0	0	0	0	0	0	0	0	0	0
NF_Calb1-NF_Pvalb-NF2_Ntrk2.Necab2:0.01:73	0	0	0.3672	0.6315	0	0	0	0.0012	0	0	0	0	0	0
NF_Calb1-NF_Pvalb-NF2_Ntrk2.Necab2:0.01:74	0	0.0929	0.3752	0.5318	0	0	0	0	0	0	0	0	0	0
NF_Calb1-NF_Pvalb-NF2_Ntrk2.Necab2:0.01:75	0	0.0139	0.2961	0.69	0	0	0	0	0	0	0	0	0	0
NF_Calb1-NF_Pvalb-NF2_Ntrk2.Necab2:0.01:76	0	0	0.4252	0.5748	0	0	0	0	0	0	0	0	0	0
NF_Calb1-NF_Pvalb-NF2_Ntrk2.Necab2:0.01:77	0	0	0.4498	0.5502	0	0	0	0	0	0	0	0	0	0
NF_Calb1-NF_Pvalb-NF2_Ntrk2.Necab2:0.01:78	0	0	0.3957	0.6043	0	0	0	0	0	0	0	0	0	0
NF_Calb1-NF_Pvalb-NF2_Ntrk2.Necab2:0.01:79	0	0	0.4523	0.5477	0	0	0	0	0	0	0	0	0	0
NF_Calb1-NF_Pvalb-NF2_Ntrk2.Necab2:0.01:80	0	0	0.4327	0.5673	0	0	0	0	0	0	0	0	0	0
NF_Calb1-NF_Pvalb-NF2_Ntrk2.Necab2:0.01:81	0	0.0428	0.3395	0.6177	0	0	0	0	0	0	0	0	0	0
NF_Calb1-NF_Pvalb-NF2_Ntrk2.Necab2:0.01:82	0	0.0212	0.3226	0.6562	0	0	0	0	0	0	0	0	0	0
NF_Calb1-NF_Pvalb-NF2_Ntrk2.Necab2:0.01:83	0	0.0128	0.4546	0.5325	0	0	0	0	0	0	0	0	0	0
NF_Calb1-NF_Pvalb-NF2_Ntrk2.Necab2:0.01:84	0	0.1129	0.3268	0.5537	0	0	0	0	0	0	0	0	0	0.0066
NF_Calb1-NF_Pvalb-NF2_Ntrk2.Necab2:0.01:85	0	0	0.4361	0.5519	0	0	0	0	0	0	0	0.012	0	0
NF_Calb1-NF_Pvalb-NF2_Ntrk2.Necab2:0.01:86	0	0	0.417	0.583	0	0	0	0	0	0	0	0	0	0
NF_Calb1-NF_Pvalb-NF2_Ntrk2.Necab2:0.01:87	0	0	0.4211	0.5789	0	0	0	0	0	0	0	0	0	0
NF_Calb1-NF_Pvalb-NF2_Ntrk2.Necab2:0.01:88	0	0	0.4148	0.5852	0	0	0	0	0	0	0	0	0	0
NF_Calb1-NF_Pvalb-NF2_Ntrk2.Necab2:0.01:89	0	0	0.4312	0.5688	0	0	0	0	0	0	0	0	0	0
NF_Calb1-NF_Pvalb-NF2_Ntrk2.Necab2:0.01:90	0	0	0.396	0.582	0	0	0.01	0	0	0	0	0.0119	0	0
NF_Calb1-NF_Pvalb-NF2_Ntrk2.Necab2:0.01:91	0	0	0.4104	0.5896	0	0	0	0	0	0	0	0	0	0
NF_Calb1-NF_Pvalb-NF2_Ntrk2.Necab2:0.01:92	0	0.0267	0.3358	0.6376	0	0	0	0	0	0	0	0	0	0
NF_Calb1-NF_Pvalb-NF2_Ntrk2.Necab2:0.01:93	0	0	0.3963	0.6037	0	0	0	0	0	0	0	0	0	0
NF_Calb1-NF_Pvalb-NF2_Ntrk2.Necab2:0.01:94	0	0.006	0.4001	0.5927	0	0	0	0.0012	0	0	0	0	0	0
NF_Calb1-NF_Pvalb-NF2_Ntrk2.Necab2:0.01:95	0	0.0343	0.4115	0.5541	0	0	0	0	0	0	0	0	0	0
NF_Calb1-NF_Pvalb-NF2_Ntrk2.Necab2:0.01:96	0	0.0046	0.462	0.5334	0	0	0	0	0	0	0	0	0	0
NF_Calb1-NF_Pvalb-NF2_Ntrk2.Necab2:0.01:97	0	0.0848	0.3015	0.5916	0	0	0	0	0	0	0	0	0	0.0221
NF_Calb1-NF_Pvalb-NF2_Ntrk2.Necab2:0.01:98	0	0.0935	0.3643	0.5345	0	0	0	0	0	0	0	0	0	0.0078
NF_Calb1-NF_Pvalb-NF2_Ntrk2.Necab2:0.01:99	0	0	0.3805	0.6195	0	0	0	0	0	0	0	0	0	0
NF_Calb1-NF_Pvalb-NF2_Ntrk2.Necab2:0.01:100	0	0.0632	0.4062	0.5306	0	0	0	0	0	0	0	0	0	0
NF_Calb1-NF_Pvalb-NF2_Ntrk2.Necab2:0.02:1	0	0	0.4158	0.5842	0	0	0	0	0	0	0	0	0	0
NF_Calb1-NF_Pvalb-NF2_Ntrk2.Necab2:0.02:2	0	0	0.4332	0.5532	0	0	0	0	0	0	0	0.0136	0	0
NF_Calb1-NF_Pvalb-NF2_Ntrk2.Necab2:0.02:3	0	0.0143	0.4256	0.5595	0	0	0	0	0	0	0	0.0006	0	0
NF_Calb1-NF_Pvalb-NF2_Ntrk2.Necab2:0.02:4	0	0.0063	0.4095	0.5807	0	0	0	0	0	0	0	0	0	0.0034
NF_Calb1-NF_Pvalb-NF2_Ntrk2.Necab2:0.02:5	0	0	0.3951	0.6049	0	0	0	0	0	0	0	0	0	0
NF_Calb1-NF_Pvalb-NF2_Ntrk2.Necab2:0.02:6	0	0	0.4593	0.5407	0	0	0	0	0	0	0	0	0	0
NF_Calb1-NF_Pvalb-NF2_Ntrk2.Necab2:0.02:7	0	0.0109	0.3307	0.6584	0	0	0	0	0	0	0	0	0	0
NF_Calb1-NF_Pvalb-NF2_Ntrk2.Necab2:0.02:8	0	0	0.3467	0.6533	0	0	0	0	0	0	0	0	0	0
NF_Calb1-NF_Pvalb-NF2_Ntrk2.Necab2:0.02:9	0	0.0119	0.3579	0.6097	0	0	0	0.002	0	0	0	0	0	0.0184
NF_Calb1-NF_Pvalb-NF2_Ntrk2.Necab2:0.02:10	0	0.0827	0.2919	0.6254	0	0	0	0	0	0	0	0	0	0
NF_Calb1-NF_Pvalb-NF2_Ntrk2.Necab2:0.02:11	0	0	0.4386	0.5614	0	0	0	0	0	0	0	0	0	0
NF_Calb1-NF_Pvalb-NF2_Ntrk2.Necab2:0.02:12	0	0.0569	0.3985	0.5446	0	0	0	0	0	0	0	0	0	0
NF_Calb1-NF_Pvalb-NF2_Ntrk2.Necab2:0.02:13	0	0.0237	0.3873	0.5771	0	0	0	0	0	0	0	0	0	0.0119
NF_Calb1-NF_Pvalb-NF2_Ntrk2.Necab2:0.02:14	0	0.064	0.3328	0.6032	0	0	0	0	0	0	0	0	0	0
NF_Calb1-NF_Pvalb-NF2_Ntrk2.Necab2:0.02:15	0	0	0.4427	0.5573	0	0	0	0	0	0	0	0	0	0
NF_Calb1-NF_Pvalb-NF2_Ntrk2.Necab2:0.02:16	0	0.0195	0.4191	0.5614	0	0	0	0	0	0	0	0	0	0
NF_Calb1-NF_Pvalb-NF2_Ntrk2.Necab2:0.02:17	0	0.0454	0.3832	0.5714	0	0	0	0	0	0	0	0	0	0
NF_Calb1-NF_Pvalb-NF2_Ntrk2.Necab2:0.02:18	0	0.0459	0.3267	0.6199	0	0	0.0075	0	0	0	0	0	0	0
NF_Calb1-NF_Pvalb-NF2_Ntrk2.Necab2:0.02:19	0	0	0.3376	0.6586	0	0	0	0	0	0	0	0	0	0.0038
NF_Calb1-NF_Pvalb-NF2_Ntrk2.Necab2:0.02:20	0	0.0082	0.4206	0.5661	0	0	0	0	0	0	0	0	0	0.0051
NF_Calb1-NF_Pvalb-NF2_Ntrk2.Necab2:0.02:21	0	0.0005	0.4044	0.595	0	0	0	0	0	0	0	0	0	0
NF_Calb1-NF_Pvalb-NF2_Ntrk2.Necab2:0.02:22	0	0	0.4693	0.5307	0	0	0	0	0	0	0	0	0	0
NF_Calb1-NF_Pvalb-NF2_Ntrk2.Necab2:0.02:23	0	0.0056	0.4095	0.585	0	0	0	0	0	0	0	0	0	0
NF_Calb1-NF_Pvalb-NF2_Ntrk2.Necab2:0.02:24	0	0	0.3478	0.6393	0	0	0	0	0	0	0	0	0	0.013
NF_Calb1-NF_Pvalb-NF2_Ntrk2.Necab2:0.02:25	0	0.0314	0.453	0.5156	0	0	0	0	0	0	0	0	0	0
NF_Calb1-NF_Pvalb-NF2_Ntrk2.Necab2:0.02:26	0	0	0.3489	0.6511	0	0	0	0	0	0	0	0	0	0
NF_Calb1-NF_Pvalb-NF2_Ntrk2.Necab2:0.02:27	0	0	0.4412	0.5588	0	0	0	0	0	0	0	0	0	0
NF_Calb1-NF_Pvalb-NF2_Ntrk2.Necab2:0.02:28	0	0.1248	0.4023	0.4729	0	0	0	0	0	0	0	0	0	0
NF_Calb1-NF_Pvalb-NF2_Ntrk2.Necab2:0.02:29	0	0	0.4236	0.5736	0	0	0	0	0	0	0	0.0028	0	0
NF_Calb1-NF_Pvalb-NF2_Ntrk2.Necab2:0.02:30	0	0	0.4132	0.5721	0	0	0	0	0	0	0	0.0112	0	0.0035
NF_Calb1-NF_Pvalb-NF2_Ntrk2.Necab2:0.02:31	0	0.0387	0.3555	0.6058	0	0	0	0	0	0	0	0	0	0
NF_Calb1-NF_Pvalb-NF2_Ntrk2.Necab2:0.02:32	0	0	0.4247	0.5753	0	0	0	0	0	0	0	0	0	0
NF_Calb1-NF_Pvalb-NF2_Ntrk2.Necab2:0.02:33	0	0.0652	0.4137	0.5211	0	0	0	0	0	0	0	0	0	0
NF_Calb1-NF_Pvalb-NF2_Ntrk2.Necab2:0.02:34	0	0	0.3658	0.6334	0	0	0	0	0	0	0	0.0007	0	0
NF_Calb1-NF_Pvalb-NF2_Ntrk2.Necab2:0.02:35	0	0	0.4119	0.5847	0	0	0	0.0034	0	0	0	0	0	0
NF_Calb1-NF_Pvalb-NF2_Ntrk2.Necab2:0.02:36	0	0.045	0.3933	0.5454	0	0	0	0	0	0	0	0	0	0.0163
NF_Calb1-NF_Pvalb-NF2_Ntrk2.Necab2:0.02:37	0	0.1334	0.3205	0.5461	0	0	0	0	0	0	0	0	0	0
NF_Calb1-NF_Pvalb-NF2_Ntrk2.Necab2:0.02:38	0	0	0.3899	0.6086	0	0	0	0	0	0	0	0.0015	0	0
NF_Calb1-NF_Pvalb-NF2_Ntrk2.Necab2:0.02:39	0	0	0.4259	0.5693	0	0	0	0	0	0	0	0.0048	0	0
NF_Calb1-NF_Pvalb-NF2_Ntrk2.Necab2:0.02:40	0	0	0.4231	0.5542	0	0	0.0067	0	0	0	0	0	0	0.0159
NF_Calb1-NF_Pvalb-NF2_Ntrk2.Necab2:0.02:41	0	0	0.359	0.641	0	0	0	0	0	0	0	0	0	0
NF_Calb1-NF_Pvalb-NF2_Ntrk2.Necab2:0.02:42	0	0.0428	0.4008	0.5564	0	0	0	0	0	0	0	0	0	0
NF_Calb1-NF_Pvalb-NF2_Ntrk2.Necab2:0.02:43	0	0.0173	0.3187	0.664	0	0	0	0	0	0	0	0	0	0
NF_Calb1-NF_Pvalb-NF2_Ntrk2.Necab2:0.02:44	0	0.0876	0.3443	0.5681	0	0	0	0	0	0	0	0	0	0
NF_Calb1-NF_Pvalb-NF2_Ntrk2.Necab2:0.02:45	0	0.0227	0.3787	0.5918	0	0	0	0	0	0	0	0	0	0.0067
NF_Calb1-NF_Pvalb-NF2_Ntrk2.Necab2:0.02:46	0	0	0.3048	0.6952	0	0	0	0	0	0	0	0	0	0
NF_Calb1-NF_Pvalb-NF2_Ntrk2.Necab2:0.02:47	0	0.0248	0.4078	0.5674	0	0	0	0	0	0	0	0	0	0
NF_Calb1-NF_Pvalb-NF2_Ntrk2.Necab2:0.02:48	0	0.0607	0.3143	0.625	0	0	0	0	0	0	0	0	0	0
NF_Calb1-NF_Pvalb-NF2_Ntrk2.Necab2:0.02:49	0	0	0.3864	0.6136	0	0	0	0	0	0	0	0	0	0
NF_Calb1-NF_Pvalb-NF2_Ntrk2.Necab2:0.02:50	0	0	0.4198	0.5648	0	0	0	0	0	0	0	0.0154	0	0
NF_Calb1-NF_Pvalb-NF2_Ntrk2.Necab2:0.02:51	0	0	0.4397	0.5476	0	0	0	0	0	0	0	0.0127	0	0
NF_Calb1-NF_Pvalb-NF2_Ntrk2.Necab2:0.02:52	0	0.1412	0.284	0.5582	0	0	0	0	0	0	0	0	0	0.0166
NF_Calb1-NF_Pvalb-NF2_Ntrk2.Necab2:0.02:53	0	0	0.3818	0.617	0	0	0	0	0	0	0	0.0012	0	0
NF_Calb1-NF_Pvalb-NF2_Ntrk2.Necab2:0.02:54	0	0	0.3847	0.6137	0	0	0	0	0	0	0	0.0016	0	0
NF_Calb1-NF_Pvalb-NF2_Ntrk2.Necab2:0.02:55	0	0.0718	0.288	0.6403	0	0	0	0	0	0	0	0	0	0
NF_Calb1-NF_Pvalb-NF2_Ntrk2.Necab2:0.02:56	0	0.0242	0.3855	0.59	0	0	0	0	0	0	0	0.0004	0	0
NF_Calb1-NF_Pvalb-NF2_Ntrk2.Necab2:0.02:57	0	0.0971	0.4062	0.4966	0	0	0	0	0	0	0	0	0	0
NF_Calb1-NF_Pvalb-NF2_Ntrk2.Necab2:0.02:58	0	0.0666	0.3683	0.5559	0	0	0	0	0	0	0	0	0	0.0092
NF_Calb1-NF_Pvalb-NF2_Ntrk2.Necab2:0.02:59	0	0.1248	0.3454	0.5241	0	0	0	0	0	0	0	0	0	0.0057
NF_Calb1-NF_Pvalb-NF2_Ntrk2.Necab2:0.02:60	0	0	0.3831	0.6169	0	0	0	0	0	0	0	0	0	0
NF_Calb1-NF_Pvalb-NF2_Ntrk2.Necab2:0.02:61	0	0.0411	0.3924	0.5665	0	0	0	0	0	0	0	0	0	0
NF_Calb1-NF_Pvalb-NF2_Ntrk2.Necab2:0.02:62	0	0	0.3946	0.5951	0	0	0	0	0	0	0	0.0103	0	0
NF_Calb1-NF_Pvalb-NF2_Ntrk2.Necab2:0.02:63	0	0	0.4238	0.571	0	0	0	0	0	0	0	0.0052	0	0
NF_Calb1-NF_Pvalb-NF2_Ntrk2.Necab2:0.02:64	0	0.106	0.3971	0.497	0	0	0	0	0	0	0	0	0	0
NF_Calb1-NF_Pvalb-NF2_Ntrk2.Necab2:0.02:65	0	0	0.3922	0.5908	0	0	0	0	0	0	0	0.017	0	0
NF_Calb1-NF_Pvalb-NF2_Ntrk2.Necab2:0.02:66	0	0.078	0.3719	0.5458	0	0	0	0	0	0	0	0	0	0.0043
NF_Calb1-NF_Pvalb-NF2_Ntrk2.Necab2:0.02:67	0	0	0.4022	0.5978	0	0	0	0	0	0	0	0	0	0
NF_Calb1-NF_Pvalb-NF2_Ntrk2.Necab2:0.02:68	0	0.0881	0.4001	0.5037	0	0	0	0	0	0	0	0	0	0.0081
NF_Calb1-NF_Pvalb-NF2_Ntrk2.Necab2:0.02:69	0	0.0536	0.3849	0.5615	0	0	0	0	0	0	0	0	0	0
NF_Calb1-NF_Pvalb-NF2_Ntrk2.Necab2:0.02:70	0	0.0074	0.4785	0.5017	0	0	0	0	0	0	0	0.0123	0	0
NF_Calb1-NF_Pvalb-NF2_Ntrk2.Necab2:0.02:71	0	0.0184	0.3531	0.6285	0	0	0	0	0	0	0	0	0	0
NF_Calb1-NF_Pvalb-NF2_Ntrk2.Necab2:0.02:72	0	0.1041	0.2878	0.6081	0	0	0	0	0	0	0	0	0	0
NF_Calb1-NF_Pvalb-NF2_Ntrk2.Necab2:0.02:73	0	0	0.3678	0.6297	0	0	0	0.0025	0	0	0	0	0	0
NF_Calb1-NF_Pvalb-NF2_Ntrk2.Necab2:0.02:74	0	0.1035	0.3714	0.5251	0	0	0	0	0	0	0	0	0	0
NF_Calb1-NF_Pvalb-NF2_Ntrk2.Necab2:0.02:75	0	0.0212	0.2941	0.6846	0	0	0	0	0	0	0	0	0	0
NF_Calb1-NF_Pvalb-NF2_Ntrk2.Necab2:0.02:76	0	0	0.4254	0.5746	0	0	0	0	0	0	0	0	0	0
NF_Calb1-NF_Pvalb-NF2_Ntrk2.Necab2:0.02:77	0	0.0004	0.4509	0.5487	0	0	0	0	0	0	0	0	0	0
NF_Calb1-NF_Pvalb-NF2_Ntrk2.Necab2:0.02:78	0	0	0.3965	0.6035	0	0	0	0	0	0	0	0	0	0
NF_Calb1-NF_Pvalb-NF2_Ntrk2.Necab2:0.02:79	0	0	0.4532	0.5468	0	0	0	0	0	0	0	0	0	0
NF_Calb1-NF_Pvalb-NF2_Ntrk2.Necab2:0.02:80	0	0	0.4341	0.5659	0	0	0	0	0	0	0	0	0	0
NF_Calb1-NF_Pvalb-NF2_Ntrk2.Necab2:0.02:81	0	0.0534	0.336	0.6106	0	0	0	0	0	0	0	0	0	0
NF_Calb1-NF_Pvalb-NF2_Ntrk2.Necab2:0.02:82	0	0.0302	0.3189	0.6509	0	0	0	0	0	0	0	0	0	0
NF_Calb1-NF_Pvalb-NF2_Ntrk2.Necab2:0.02:83	0	0.0198	0.4506	0.5296	0	0	0	0	0	0	0	0	0	0
NF_Calb1-NF_Pvalb-NF2_Ntrk2.Necab2:0.02:84	0	0.1244	0.3224	0.5464	0	0	0	0	0	0	0	0	0	0.0069
NF_Calb1-NF_Pvalb-NF2_Ntrk2.Necab2:0.02:85	0	0	0.4361	0.5515	0	0	0	0	0	0	0	0.0124	0	0
NF_Calb1-NF_Pvalb-NF2_Ntrk2.Necab2:0.02:86	0	0	0.418	0.582	0	0	0	0	0	0	0	0	0	0
NF_Calb1-NF_Pvalb-NF2_Ntrk2.Necab2:0.02:87	0	0	0.4226	0.5774	0	0	0	0	0	0	0	0	0	0
NF_Calb1-NF_Pvalb-NF2_Ntrk2.Necab2:0.02:88	0	0.0022	0.4151	0.5828	0	0	0	0	0	0	0	0	0	0
NF_Calb1-NF_Pvalb-NF2_Ntrk2.Necab2:0.02:89	0	0	0.4322	0.5678	0	0	0	0	0	0	0	0	0	0
NF_Calb1-NF_Pvalb-NF2_Ntrk2.Necab2:0.02:90	0	0	0.3948	0.5849	0	0	0	0	0	0	0	0.0204	0	0
NF_Calb1-NF_Pvalb-NF2_Ntrk2.Necab2:0.02:91	0	0.0051	0.4095	0.5853	0	0	0	0	0	0	0	0	0	0
NF_Calb1-NF_Pvalb-NF2_Ntrk2.Necab2:0.02:92	0	0.037	0.3323	0.6308	0	0	0	0	0	0	0	0	0	0
NF_Calb1-NF_Pvalb-NF2_Ntrk2.Necab2:0.02:93	0	0	0.3975	0.6025	0	0	0	0	0	0	0	0	0	0
NF_Calb1-NF_Pvalb-NF2_Ntrk2.Necab2:0.02:94	0	0.0182	0.3943	0.586	0	0	0	0.0015	0	0	0	0	0	0
NF_Calb1-NF_Pvalb-NF2_Ntrk2.Necab2:0.02:95	0	0.0443	0.4076	0.5481	0	0	0	0	0	0	0	0	0	0
NF_Calb1-NF_Pvalb-NF2_Ntrk2.Necab2:0.02:96	0	0.0175	0.4558	0.5268	0	0	0	0	0	0	0	0	0	0
NF_Calb1-NF_Pvalb-NF2_Ntrk2.Necab2:0.02:97	0	0.0956	0.2981	0.5844	0	0	0	0	0	0	0	0	0	0.0219
NF_Calb1-NF_Pvalb-NF2_Ntrk2.Necab2:0.02:98	0	0.104	0.36	0.528	0	0	0	0	0	0	0	0	0	0.008
NF_Calb1-NF_Pvalb-NF2_Ntrk2.Necab2:0.02:99	0	0	0.3819	0.6181	0	0	0	0	0	0	0	0	0	0
NF_Calb1-NF_Pvalb-NF2_Ntrk2.Necab2:0.02:100	0	0.077	0.4006	0.5224	0	0	0	0	0	0	0	0	0	0
NF_Calb1-NF_Pvalb-NF2_Ntrk2.Necab2:0.03:1	0	0	0.4168	0.5832	0	0	0	0	0	0	0	0	0	0
NF_Calb1-NF_Pvalb-NF2_Ntrk2.Necab2:0.03:2	0	0	0.4346	0.552	0	0	0	0	0	0	0	0.0134	0	0
NF_Calb1-NF_Pvalb-NF2_Ntrk2.Necab2:0.03:3	0	0.0225	0.4221	0.5546	0	0	0	0	0	0	0	0.0008	0	0
NF_Calb1-NF_Pvalb-NF2_Ntrk2.Necab2:0.03:4	0	0.0153	0.4052	0.5762	0	0	0	0	0	0	0	0	0	0.0033
NF_Calb1-NF_Pvalb-NF2_Ntrk2.Necab2:0.03:5	0	0.0017	0.3955	0.6028	0	0	0	0	0	0	0	0	0	0
NF_Calb1-NF_Pvalb-NF2_Ntrk2.Necab2:0.03:6	0	0	0.4606	0.5394	0	0	0	0	0	0	0	0	0	0
NF_Calb1-NF_Pvalb-NF2_Ntrk2.Necab2:0.03:7	0	0.0242	0.3257	0.6501	0	0	0	0	0	0	0	0	0	0
NF_Calb1-NF_Pvalb-NF2_Ntrk2.Necab2:0.03:8	0	0	0.3497	0.6503	0	0	0	0	0	0	0	0	0	0
NF_Calb1-NF_Pvalb-NF2_Ntrk2.Necab2:0.03:9	0	0.024	0.3521	0.6028	0	0	0	0.0026	0	0	0	0	0	0.0185
NF_Calb1-NF_Pvalb-NF2_Ntrk2.Necab2:0.03:10	0	0.0998	0.2849	0.6152	0	0	0	0	0	0	0	0	0	0
NF_Calb1-NF_Pvalb-NF2_Ntrk2.Necab2:0.03:11	0	0	0.4396	0.5604	0	0	0	0	0	0	0	0	0	0
NF_Calb1-NF_Pvalb-NF2_Ntrk2.Necab2:0.03:12	0	0.0692	0.3927	0.5381	0	0	0	0	0	0	0	0	0	0
NF_Calb1-NF_Pvalb-NF2_Ntrk2.Necab2:0.03:13	0	0.0337	0.3831	0.5719	0	0	0	0	0	0	0	0	0	0.0114
NF_Calb1-NF_Pvalb-NF2_Ntrk2.Necab2:0.03:14	0	0.0725	0.3298	0.5977	0	0	0	0	0	0	0	0	0	0
NF_Calb1-NF_Pvalb-NF2_Ntrk2.Necab2:0.03:15	0	0	0.4437	0.5563	0	0	0	0	0	0	0	0	0	0
NF_Calb1-NF_Pvalb-NF2_Ntrk2.Necab2:0.03:16	0	0.0303	0.4137	0.556	0	0	0	0	0	0	0	0	0	0
NF_Calb1-NF_Pvalb-NF2_Ntrk2.Necab2:0.03:17	0	0.054	0.3802	0.5658	0	0	0	0	0	0	0	0	0	0
NF_Calb1-NF_Pvalb-NF2_Ntrk2.Necab2:0.03:18	0	0.0555	0.3242	0.6129	0	0	0.0073	0	0	0	0	0	0	0
NF_Calb1-NF_Pvalb-NF2_Ntrk2.Necab2:0.03:19	0	0	0.3396	0.6562	0	0	0	0	0	0	0	0	0	0.0042
NF_Calb1-NF_Pvalb-NF2_Ntrk2.Necab2:0.03:20	0	0.0182	0.4163	0.5604	0	0	0	0	0	0	0	0	0	0.0051
NF_Calb1-NF_Pvalb-NF2_Ntrk2.Necab2:0.03:21	0	0.0108	0.4007	0.5884	0	0	0	0	0	0	0	0	0	0
NF_Calb1-NF_Pvalb-NF2_Ntrk2.Necab2:0.03:22	0	0.0067	0.4677	0.5256	0	0	0	0	0	0	0	0	0	0
NF_Calb1-NF_Pvalb-NF2_Ntrk2.Necab2:0.03:23	0	0.0181	0.4038	0.5781	0	0	0	0	0	0	0	0	0	0
NF_Calb1-NF_Pvalb-NF2_Ntrk2.Necab2:0.03:24	0	0.0083	0.3456	0.6333	0	0	0	0	0	0	0	0	0	0.0129
NF_Calb1-NF_Pvalb-NF2_Ntrk2.Necab2:0.03:25	0	0.0427	0.4473	0.51	0	0	0	0	0	0	0	0	0	0
NF_Calb1-NF_Pvalb-NF2_Ntrk2.Necab2:0.03:26	0	0	0.3497	0.6503	0	0	0	0	0	0	0	0	0	0
NF_Calb1-NF_Pvalb-NF2_Ntrk2.Necab2:0.03:27	0	0	0.4418	0.5582	0	0	0	0	0	0	0	0	0	0
NF_Calb1-NF_Pvalb-NF2_Ntrk2.Necab2:0.03:28	0	0.1362	0.3979	0.4659	0	0	0	0	0	0	0	0	0	0
NF_Calb1-NF_Pvalb-NF2_Ntrk2.Necab2:0.03:29	0	0	0.4243	0.5729	0	0	0	0	0	0	0	0.0028	0	0
NF_Calb1-NF_Pvalb-NF2_Ntrk2.Necab2:0.03:30	0	0	0.4149	0.5704	0	0	0	0	0	0	0	0.0111	0	0.0036
NF_Calb1-NF_Pvalb-NF2_Ntrk2.Necab2:0.03:31	0	0.0489	0.3526	0.5985	0	0	0	0	0	0	0	0	0	0
NF_Calb1-NF_Pvalb-NF2_Ntrk2.Necab2:0.03:32	0	0	0.4263	0.5737	0	0	0	0	0	0	0	0	0	0
NF_Calb1-NF_Pvalb-NF2_Ntrk2.Necab2:0.03:33	0	0.0733	0.4106	0.516	0	0	0	0	0	0	0	0	0	0
NF_Calb1-NF_Pvalb-NF2_Ntrk2.Necab2:0.03:34	0	0	0.3673	0.6314	0	0	0	0.0013	0	0	0	0	0	0
NF_Calb1-NF_Pvalb-NF2_Ntrk2.Necab2:0.03:35	0	0	0.4125	0.5832	0	0	0	0.0043	0	0	0	0	0	0
NF_Calb1-NF_Pvalb-NF2_Ntrk2.Necab2:0.03:36	0	0.0548	0.3891	0.5404	0	0	0	0	0	0	0	0	0	0.0157
NF_Calb1-NF_Pvalb-NF2_Ntrk2.Necab2:0.03:37	0	0.1448	0.3167	0.5385	0	0	0	0	0	0	0	0	0	0
NF_Calb1-NF_Pvalb-NF2_Ntrk2.Necab2:0.03:38	0	0	0.391	0.6074	0	0	0	0	0	0	0	0.0016	0	0
NF_Calb1-NF_Pvalb-NF2_Ntrk2.Necab2:0.03:39	0	0	0.4267	0.5687	0	0	0	0	0	0	0	0.0047	0	0
NF_Calb1-NF_Pvalb-NF2_Ntrk2.Necab2:0.03:40	0	0.0164	0.417	0.5446	0	0	0.0064	0	0	0	0	0	0	0.0156
NF_Calb1-NF_Pvalb-NF2_Ntrk2.Necab2:0.03:41	0	0	0.3605	0.6395	0	0	0	0	0	0	0	0	0	0
NF_Calb1-NF_Pvalb-NF2_Ntrk2.Necab2:0.03:42	0	0.0547	0.3958	0.5496	0	0	0	0	0	0	0	0	0	0
NF_Calb1-NF_Pvalb-NF2_Ntrk2.Necab2:0.03:43	0	0.0302	0.3135	0.6563	0	0	0	0	0	0	0	0	0	0
NF_Calb1-NF_Pvalb-NF2_Ntrk2.Necab2:0.03:44	0	0.0989	0.3394	0.5618	0	0	0	0	0	0	0	0	0	0
NF_Calb1-NF_Pvalb-NF2_Ntrk2.Necab2:0.03:45	0	0.0341	0.3741	0.5852	0	0	0	0	0	0	0	0	0	0.0066
NF_Calb1-NF_Pvalb-NF2_Ntrk2.Necab2:0.03:46	0	0	0.3073	0.6927	0	0	0	0	0	0	0	0	0	0
NF_Calb1-NF_Pvalb-NF2_Ntrk2.Necab2:0.03:47	0	0.0335	0.4045	0.5621	0	0	0	0	0	0	0	0	0	0
NF_Calb1-NF_Pvalb-NF2_Ntrk2.Necab2:0.03:48	0	0.0698	0.3115	0.6187	0	0	0	0	0	0	0	0	0	0
NF_Calb1-NF_Pvalb-NF2_Ntrk2.Necab2:0.03:49	0	0	0.3871	0.6129	0	0	0	0	0	0	0	0	0	0
NF_Calb1-NF_Pvalb-NF2_Ntrk2.Necab2:0.03:50	0	0	0.421	0.5639	0	0	0	0	0	0	0	0.015	0	0
NF_Calb1-NF_Pvalb-NF2_Ntrk2.Necab2:0.03:51	0	0	0.4409	0.5465	0	0	0	0	0	0	0	0.0126	0	0
NF_Calb1-NF_Pvalb-NF2_Ntrk2.Necab2:0.03:52	0	0.1501	0.2825	0.5511	0	0	0	0	0	0	0	0	0	0.0163
NF_Calb1-NF_Pvalb-NF2_Ntrk2.Necab2:0.03:53	0	0	0.3833	0.6159	0	0	0	0	0	0	0	0.0008	0	0
NF_Calb1-NF_Pvalb-NF2_Ntrk2.Necab2:0.03:54	0	0	0.3866	0.6122	0	0	0	0	0	0	0	0.0012	0	0
NF_Calb1-NF_Pvalb-NF2_Ntrk2.Necab2:0.03:55	0	0.0826	0.2842	0.6332	0	0	0	0	0	0	0	0	0	0
NF_Calb1-NF_Pvalb-NF2_Ntrk2.Necab2:0.03:56	0	0.0326	0.382	0.5848	0	0	0	0	0	0	0	0.0005	0	0
NF_Calb1-NF_Pvalb-NF2_Ntrk2.Necab2:0.03:57	0	0.1057	0.4031	0.4912	0	0	0	0	0	0	0	0	0	0
NF_Calb1-NF_Pvalb-NF2_Ntrk2.Necab2:0.03:58	0	0.0769	0.3649	0.5491	0	0	0	0	0	0	0	0	0	0.0091
NF_Calb1-NF_Pvalb-NF2_Ntrk2.Necab2:0.03:59	0	0.1352	0.3418	0.5169	0	0	0	0	0	0	0	0	0	0.0061
NF_Calb1-NF_Pvalb-NF2_Ntrk2.Necab2:0.03:60	0	0	0.3845	0.6155	0	0	0	0	0	0	0	0	0	0
NF_Calb1-NF_Pvalb-NF2_Ntrk2.Necab2:0.03:61	0	0.0518	0.3871	0.5611	0	0	0	0	0	0	0	0	0	0
NF_Calb1-NF_Pvalb-NF2_Ntrk2.Necab2:0.03:62	0	0.0013	0.3951	0.5932	0	0	0	0	0	0	0	0.0104	0	0
NF_Calb1-NF_Pvalb-NF2_Ntrk2.Necab2:0.03:63	0	0	0.4256	0.5699	0	0	0	0	0	0	0	0.0046	0	0
NF_Calb1-NF_Pvalb-NF2_Ntrk2.Necab2:0.03:64	0	0.1152	0.393	0.4917	0	0	0	0	0	0	0	0	0	0
NF_Calb1-NF_Pvalb-NF2_Ntrk2.Necab2:0.03:65	0	0	0.3937	0.5898	0	0	0	0	0	0	0	0.0165	0	0
NF_Calb1-NF_Pvalb-NF2_Ntrk2.Necab2:0.03:66	0	0.086	0.369	0.5406	0	0	0	0	0	0	0	0	0	0.0044
NF_Calb1-NF_Pvalb-NF2_Ntrk2.Necab2:0.03:67	0	0	0.4036	0.5964	0	0	0	0	0	0	0	0	0	0
NF_Calb1-NF_Pvalb-NF2_Ntrk2.Necab2:0.03:68	0	0.1011	0.3945	0.4963	0	0	0	0	0	0	0	0	0	0.008
NF_Calb1-NF_Pvalb-NF2_Ntrk2.Necab2:0.03:69	0	0.068	0.3791	0.5529	0	0	0	0	0	0	0	0	0	0
NF_Calb1-NF_Pvalb-NF2_Ntrk2.Necab2:0.03:70	0	0.0169	0.475	0.4959	0	0	0	0	0	0	0	0.0123	0	0
NF_Calb1-NF_Pvalb-NF2_Ntrk2.Necab2:0.03:71	0	0.027	0.3497	0.6233	0	0	0	0	0	0	0	0	0	0
NF_Calb1-NF_Pvalb-NF2_Ntrk2.Necab2:0.03:72	0	0.1157	0.2837	0.6006	0	0	0	0	0	0	0	0	0	0
NF_Calb1-NF_Pvalb-NF2_Ntrk2.Necab2:0.03:73	0	0	0.3687	0.6276	0	0	0	0.0037	0	0	0	0	0	0
NF_Calb1-NF_Pvalb-NF2_Ntrk2.Necab2:0.03:74	0	0.1136	0.3678	0.5186	0	0	0	0	0	0	0	0	0	0
NF_Calb1-NF_Pvalb-NF2_Ntrk2.Necab2:0.03:75	0	0.028	0.2923	0.6796	0	0	0	0	0	0	0	0	0	0
NF_Calb1-NF_Pvalb-NF2_Ntrk2.Necab2:0.03:76	0	0	0.4255	0.5745	0	0	0	0	0	0	0	0	0	0
NF_Calb1-NF_Pvalb-NF2_Ntrk2.Necab2:0.03:77	0	0.0141	0.4452	0.5407	0	0	0	0	0	0	0	0	0	0
NF_Calb1-NF_Pvalb-NF2_Ntrk2.Necab2:0.03:78	0	0	0.3973	0.6027	0	0	0	0	0	0	0	0	0	0
NF_Calb1-NF_Pvalb-NF2_Ntrk2.Necab2:0.03:79	0	0	0.454	0.546	0	0	0	0	0	0	0	0	0	0
NF_Calb1-NF_Pvalb-NF2_Ntrk2.Necab2:0.03:80	0	0	0.4355	0.5645	0	0	0	0	0	0	0	0	0	0
NF_Calb1-NF_Pvalb-NF2_Ntrk2.Necab2:0.03:81	0	0.0635	0.3328	0.6037	0	0	0	0	0	0	0	0	0	0
NF_Calb1-NF_Pvalb-NF2_Ntrk2.Necab2:0.03:82	0	0.0392	0.3152	0.6455	0	0	0	0	0	0	0	0	0	0
NF_Calb1-NF_Pvalb-NF2_Ntrk2.Necab2:0.03:83	0	0.0263	0.447	0.5266	0	0	0	0	0	0	0	0	0	0
NF_Calb1-NF_Pvalb-NF2_Ntrk2.Necab2:0.03:84	0	0.1354	0.3177	0.54	0	0	0	0	0	0	0	0	0	0.007
NF_Calb1-NF_Pvalb-NF2_Ntrk2.Necab2:0.03:85	0	0	0.4357	0.5516	0	0	0	0	0	0	0	0.0127	0	0
NF_Calb1-NF_Pvalb-NF2_Ntrk2.Necab2:0.03:86	0	0	0.4184	0.5816	0	0	0	0	0	0	0	0	0	0
NF_Calb1-NF_Pvalb-NF2_Ntrk2.Necab2:0.03:87	0	0	0.4243	0.5757	0	0	0	0	0	0	0	0	0	0
NF_Calb1-NF_Pvalb-NF2_Ntrk2.Necab2:0.03:88	0	0.0159	0.4098	0.5744	0	0	0	0	0	0	0	0	0	0
NF_Calb1-NF_Pvalb-NF2_Ntrk2.Necab2:0.03:89	0	0	0.4332	0.5668	0	0	0	0	0	0	0	0	0	0
NF_Calb1-NF_Pvalb-NF2_Ntrk2.Necab2:0.03:90	0	0	0.3951	0.5841	0	0	0	0	0	0	0	0.0208	0	0
NF_Calb1-NF_Pvalb-NF2_Ntrk2.Necab2:0.03:91	0	0.0203	0.4033	0.5764	0	0	0	0	0	0	0	0	0	0
NF_Calb1-NF_Pvalb-NF2_Ntrk2.Necab2:0.03:92	0	0.0463	0.3296	0.6241	0	0	0	0	0	0	0	0	0	0
NF_Calb1-NF_Pvalb-NF2_Ntrk2.Necab2:0.03:93	0	0	0.3988	0.6012	0	0	0	0	0	0	0	0	0	0
NF_Calb1-NF_Pvalb-NF2_Ntrk2.Necab2:0.03:94	0	0.0305	0.3886	0.579	0	0	0	0.002	0	0	0	0	0	0
NF_Calb1-NF_Pvalb-NF2_Ntrk2.Necab2:0.03:95	0	0.0539	0.4035	0.5426	0	0	0	0	0	0	0	0	0	0
NF_Calb1-NF_Pvalb-NF2_Ntrk2.Necab2:0.03:96	0	0.0295	0.4503	0.5203	0	0	0	0	0	0	0	0	0	0
NF_Calb1-NF_Pvalb-NF2_Ntrk2.Necab2:0.03:97	0	0.1059	0.295	0.5775	0	0	0	0	0	0	0	0	0	0.0216
NF_Calb1-NF_Pvalb-NF2_Ntrk2.Necab2:0.03:98	0	0.1143	0.3557	0.5218	0	0	0	0	0	0	0	0	0	0.0083
NF_Calb1-NF_Pvalb-NF2_Ntrk2.Necab2:0.03:99	0	0	0.3837	0.6163	0	0	0	0	0	0	0	0	0	0
NF_Calb1-NF_Pvalb-NF2_Ntrk2.Necab2:0.03:100	0	0.0903	0.3952	0.5145	0	0	0	0	0	0	0	0	0	0
NF_Calb1-NF_Pvalb-NF2_Ntrk2.Necab2:0.04:1	0	0	0.4182	0.5818	0	0	0	0	0	0	0	0	0	0
NF_Calb1-NF_Pvalb-NF2_Ntrk2.Necab2:0.04:2	0	0	0.4354	0.5512	0	0	0	0	0	0	0	0.0133	0	0
NF_Calb1-NF_Pvalb-NF2_Ntrk2.Necab2:0.04:3	0	0.03	0.419	0.55	0	0	0	0	0	0	0	0.001	0	0
NF_Calb1-NF_Pvalb-NF2_Ntrk2.Necab2:0.04:4	0	0.0245	0.4004	0.5718	0	0	0	0	0	0	0	0	0	0.0032
NF_Calb1-NF_Pvalb-NF2_Ntrk2.Necab2:0.04:5	0	0.0114	0.3917	0.5969	0	0	0	0	0	0	0	0	0	0
NF_Calb1-NF_Pvalb-NF2_Ntrk2.Necab2:0.04:6	0	0	0.4618	0.5382	0	0	0	0	0	0	0	0	0	0
NF_Calb1-NF_Pvalb-NF2_Ntrk2.Necab2:0.04:7	0	0.0371	0.321	0.6419	0	0	0	0	0	0	0	0	0	0
NF_Calb1-NF_Pvalb-NF2_Ntrk2.Necab2:0.04:8	0	0.0066	0.3492	0.6442	0	0	0	0	0	0	0	0	0	0
NF_Calb1-NF_Pvalb-NF2_Ntrk2.Necab2:0.04:9	0	0.0362	0.3465	0.5956	0	0	0	0.0031	0	0	0	0	0	0.0186
NF_Calb1-NF_Pvalb-NF2_Ntrk2.Necab2:0.04:10	0	0.1169	0.2781	0.605	0	0	0	0	0	0	0	0	0	0
NF_Calb1-NF_Pvalb-NF2_Ntrk2.Necab2:0.04:11	0	0	0.4403	0.5597	0	0	0	0	0	0	0	0	0	0
NF_Calb1-NF_Pvalb-NF2_Ntrk2.Necab2:0.04:12	0	0.0817	0.3868	0.5315	0	0	0	0	0	0	0	0	0	0
NF_Calb1-NF_Pvalb-NF2_Ntrk2.Necab2:0.04:13	0	0.0441	0.3787	0.5659	0	0	0	0	0	0	0	0	0	0.0113
NF_Calb1-NF_Pvalb-NF2_Ntrk2.Necab2:0.04:14	0	0.0805	0.3267	0.5928	0	0	0	0	0	0	0	0	0	0
NF_Calb1-NF_Pvalb-NF2_Ntrk2.Necab2:0.04:15	0	0	0.4447	0.5553	0	0	0	0	0	0	0	0	0	0
NF_Calb1-NF_Pvalb-NF2_Ntrk2.Necab2:0.04:16	0	0.0408	0.4084	0.5507	0	0	0	0	0	0	0	0	0	0
NF_Calb1-NF_Pvalb-NF2_Ntrk2.Necab2:0.04:17	0	0.0622	0.3776	0.5603	0	0	0	0	0	0	0	0	0	0
NF_Calb1-NF_Pvalb-NF2_Ntrk2.Necab2:0.04:18	0	0.0645	0.3215	0.6069	0	0	0.0071	0	0	0	0	0	0	0
NF_Calb1-NF_Pvalb-NF2_Ntrk2.Necab2:0.04:19	0	0.0068	0.3376	0.6513	0	0	0	0	0	0	0	0	0	0.0043
NF_Calb1-NF_Pvalb-NF2_Ntrk2.Necab2:0.04:20	0	0.0278	0.4117	0.5552	0	0	0	0	0	0	0	0	0	0.0053
NF_Calb1-NF_Pvalb-NF2_Ntrk2.Necab2:0.04:21	0	0.0208	0.3971	0.582	0	0	0	0	0	0	0	0	0	0
NF_Calb1-NF_Pvalb-NF2_Ntrk2.Necab2:0.04:22	0	0.0172	0.4638	0.5191	0	0	0	0	0	0	0	0	0	0
NF_Calb1-NF_Pvalb-NF2_Ntrk2.Necab2:0.04:23	0	0.0306	0.3987	0.5707	0	0	0	0	0	0	0	0	0	0
NF_Calb1-NF_Pvalb-NF2_Ntrk2.Necab2:0.04:24	0	0.0239	0.3398	0.6237	0	0	0	0	0	0	0	0	0	0.0126
NF_Calb1-NF_Pvalb-NF2_Ntrk2.Necab2:0.04:25	0	0.0536	0.4419	0.5045	0	0	0	0	0	0	0	0	0	0
NF_Calb1-NF_Pvalb-NF2_Ntrk2.Necab2:0.04:26	0	0	0.3511	0.6489	0	0	0	0	0	0	0	0	0	0
NF_Calb1-NF_Pvalb-NF2_Ntrk2.Necab2:0.04:27	0	0	0.4427	0.5573	0	0	0	0	0	0	0	0	0	0
NF_Calb1-NF_Pvalb-NF2_Ntrk2.Necab2:0.04:28	0	0.1476	0.3934	0.459	0	0	0	0	0	0	0	0	0	0
NF_Calb1-NF_Pvalb-NF2_Ntrk2.Necab2:0.04:29	0	0	0.4248	0.5722	0	0	0	0	0	0	0	0.003	0	0
NF_Calb1-NF_Pvalb-NF2_Ntrk2.Necab2:0.04:30	0	0	0.4162	0.5687	0	0	0	0	0	0	0	0.0111	0	0.004
NF_Calb1-NF_Pvalb-NF2_Ntrk2.Necab2:0.04:31	0	0.0597	0.3496	0.5907	0	0	0	0	0	0	0	0	0	0
NF_Calb1-NF_Pvalb-NF2_Ntrk2.Necab2:0.04:32	0	0.0056	0.4246	0.5699	0	0	0	0	0	0	0	0	0	0
NF_Calb1-NF_Pvalb-NF2_Ntrk2.Necab2:0.04:33	0	0.0816	0.4072	0.5112	0	0	0	0	0	0	0	0	0	0
NF_Calb1-NF_Pvalb-NF2_Ntrk2.Necab2:0.04:34	0	0	0.3685	0.6294	0	0	0	0.0021	0	0	0	0	0	0
NF_Calb1-NF_Pvalb-NF2_Ntrk2.Necab2:0.04:35	0	0.0091	0.4085	0.5777	0	0	0	0.0048	0	0	0	0	0	0
NF_Calb1-NF_Pvalb-NF2_Ntrk2.Necab2:0.04:36	0	0.0642	0.3853	0.5352	0	0	0	0	0	0	0	0	0	0.0152
NF_Calb1-NF_Pvalb-NF2_Ntrk2.Necab2:0.04:37	0	0.156	0.3135	0.5306	0	0	0	0	0	0	0	0	0	0
NF_Calb1-NF_Pvalb-NF2_Ntrk2.Necab2:0.04:38	0	0	0.3921	0.6062	0	0	0	0	0	0	0	0.0018	0	0
NF_Calb1-NF_Pvalb-NF2_Ntrk2.Necab2:0.04:39	0	0	0.427	0.5684	0	0	0	0	0	0	0	0.0046	0	0
NF_Calb1-NF_Pvalb-NF2_Ntrk2.Necab2:0.04:40	0	0.0321	0.4108	0.5353	0	0	0.0062	0	0	0	0	0	0	0.0155
NF_Calb1-NF_Pvalb-NF2_Ntrk2.Necab2:0.04:41	0	0	0.3621	0.6379	0	0	0	0	0	0	0	0	0	0
NF_Calb1-NF_Pvalb-NF2_Ntrk2.Necab2:0.04:42	0	0.0661	0.3906	0.5433	0	0	0	0	0	0	0	0	0	0
NF_Calb1-NF_Pvalb-NF2_Ntrk2.Necab2:0.04:43	0	0.0427	0.3086	0.6487	0	0	0	0	0	0	0	0	0	0
NF_Calb1-NF_Pvalb-NF2_Ntrk2.Necab2:0.04:44	0	0.1093	0.3348	0.5558	0	0	0	0	0	0	0	0	0	0
NF_Calb1-NF_Pvalb-NF2_Ntrk2.Necab2:0.04:45	0	0.0449	0.37	0.5788	0	0	0	0	0	0	0	0	0	0.0063
NF_Calb1-NF_Pvalb-NF2_Ntrk2.Necab2:0.04:46	0	0	0.3099	0.6901	0	0	0	0	0	0	0	0	0	0
NF_Calb1-NF_Pvalb-NF2_Ntrk2.Necab2:0.04:47	0	0.042	0.4008	0.5572	0	0	0	0	0	0	0	0	0	0
NF_Calb1-NF_Pvalb-NF2_Ntrk2.Necab2:0.04:48	0	0.079	0.3083	0.6127	0	0	0	0	0	0	0	0	0	0
NF_Calb1-NF_Pvalb-NF2_Ntrk2.Necab2:0.04:49	0	0	0.3879	0.6121	0	0	0	0	0	0	0	0	0	0
NF_Calb1-NF_Pvalb-NF2_Ntrk2.Necab2:0.04:50	0	0	0.4227	0.5628	0	0	0	0	0	0	0	0.0145	0	0
NF_Calb1-NF_Pvalb-NF2_Ntrk2.Necab2:0.04:51	0	0	0.4421	0.5453	0	0	0	0	0	0	0	0.0126	0	0
NF_Calb1-NF_Pvalb-NF2_Ntrk2.Necab2:0.04:52	0	0.1589	0.2809	0.5441	0	0	0	0	0	0	0	0	0	0.0161
NF_Calb1-NF_Pvalb-NF2_Ntrk2.Necab2:0.04:53	0	0	0.3845	0.6148	0	0	0	0	0	0	0	0.0007	0	0
NF_Calb1-NF_Pvalb-NF2_Ntrk2.Necab2:0.04:54	0	0	0.3885	0.6107	0	0	0	0	0	0	0	0.0008	0	0
NF_Calb1-NF_Pvalb-NF2_Ntrk2.Necab2:0.04:55	0	0.094	0.28	0.626	0	0	0	0	0	0	0	0	0	0
NF_Calb1-NF_Pvalb-NF2_Ntrk2.Necab2:0.04:56	0	0.0405	0.3791	0.5797	0	0	0	0	0	0	0	0.0007	0	0
NF_Calb1-NF_Pvalb-NF2_Ntrk2.Necab2:0.04:57	0	0.114	0.3997	0.4863	0	0	0	0	0	0	0	0	0	0
NF_Calb1-NF_Pvalb-NF2_Ntrk2.Necab2:0.04:58	0	0.0874	0.3611	0.5425	0	0	0	0	0	0	0	0	0	0.0089
NF_Calb1-NF_Pvalb-NF2_Ntrk2.Necab2:0.04:59	0	0.1465	0.3372	0.5156	0	0	0	0.0007	0	0	0	0	0	0
NF_Calb1-NF_Pvalb-NF2_Ntrk2.Necab2:0.04:60	0	0	0.3858	0.6142	0	0	0	0	0	0	0	0	0	0
NF_Calb1-NF_Pvalb-NF2_Ntrk2.Necab2:0.04:61	0	0.0623	0.382	0.5557	0	0	0	0	0	0	0	0	0	0
NF_Calb1-NF_Pvalb-NF2_Ntrk2.Necab2:0.04:62	0	0.0135	0.3898	0.5862	0	0	0	0	0	0	0	0.0106	0	0
NF_Calb1-NF_Pvalb-NF2_Ntrk2.Necab2:0.04:63	0	0	0.4267	0.569	0	0	0	0	0	0	0	0.0043	0	0
NF_Calb1-NF_Pvalb-NF2_Ntrk2.Necab2:0.04:64	0	0.1243	0.3888	0.4869	0	0	0	0	0	0	0	0	0	0
NF_Calb1-NF_Pvalb-NF2_Ntrk2.Necab2:0.04:65	0	0	0.3951	0.5886	0	0	0	0	0	0	0	0.0163	0	0
NF_Calb1-NF_Pvalb-NF2_Ntrk2.Necab2:0.04:66	0	0.094	0.3664	0.5351	0	0	0	0	0	0	0	0	0	0.0045
NF_Calb1-NF_Pvalb-NF2_Ntrk2.Necab2:0.04:67	0	0.0018	0.404	0.5942	0	0	0	0	0	0	0	0	0	0
NF_Calb1-NF_Pvalb-NF2_Ntrk2.Necab2:0.04:68	0	0.1141	0.3893	0.4889	0	0	0	0	0	0	0	0	0	0.0077
NF_Calb1-NF_Pvalb-NF2_Ntrk2.Necab2:0.04:69	0	0.0819	0.3735	0.5447	0	0	0	0	0	0	0	0	0	0
NF_Calb1-NF_Pvalb-NF2_Ntrk2.Necab2:0.04:70	0	0.0259	0.4718	0.4902	0	0	0	0	0	0	0	0.0121	0	0
NF_Calb1-NF_Pvalb-NF2_Ntrk2.Necab2:0.04:71	0	0.0348	0.3465	0.6187	0	0	0	0	0	0	0	0	0	0
NF_Calb1-NF_Pvalb-NF2_Ntrk2.Necab2:0.04:72	0	0.1269	0.2801	0.593	0	0	0	0	0	0	0	0	0	0
NF_Calb1-NF_Pvalb-NF2_Ntrk2.Necab2:0.04:73	0	0.0116	0.3636	0.6205	0	0	0	0.0042	0	0	0	0	0	0
NF_Calb1-NF_Pvalb-NF2_Ntrk2.Necab2:0.04:74	0	0.1239	0.3645	0.5116	0	0	0	0	0	0	0	0	0	0
NF_Calb1-NF_Pvalb-NF2_Ntrk2.Necab2:0.04:75	0	0.0351	0.2904	0.6745	0	0	0	0	0	0	0	0	0	0
NF_Calb1-NF_Pvalb-NF2_Ntrk2.Necab2:0.04:76	0	0	0.4259	0.5741	0	0	0	0	0	0	0	0	0	0
NF_Calb1-NF_Pvalb-NF2_Ntrk2.Necab2:0.04:77	0	0.0274	0.4393	0.5333	0	0	0	0	0	0	0	0	0	0
NF_Calb1-NF_Pvalb-NF2_Ntrk2.Necab2:0.04:78	0	0	0.3981	0.6019	0	0	0	0	0	0	0	0	0	0
NF_Calb1-NF_Pvalb-NF2_Ntrk2.Necab2:0.04:79	0	0	0.4553	0.5447	0	0	0	0	0	0	0	0	0	0
NF_Calb1-NF_Pvalb-NF2_Ntrk2.Necab2:0.04:80	0	0	0.4368	0.5632	0	0	0	0	0	0	0	0	0	0
NF_Calb1-NF_Pvalb-NF2_Ntrk2.Necab2:0.04:81	0	0.0735	0.3296	0.5969	0	0	0	0	0	0	0	0	0	0
NF_Calb1-NF_Pvalb-NF2_Ntrk2.Necab2:0.04:82	0	0.0478	0.3119	0.6403	0	0	0	0	0	0	0	0	0	0
NF_Calb1-NF_Pvalb-NF2_Ntrk2.Necab2:0.04:83	0	0.0333	0.4431	0.5236	0	0	0	0	0	0	0	0	0	0
NF_Calb1-NF_Pvalb-NF2_Ntrk2.Necab2:0.04:84	0	0.1465	0.3134	0.5331	0	0	0	0	0	0	0	0	0	0.0071
NF_Calb1-NF_Pvalb-NF2_Ntrk2.Necab2:0.04:85	0	0.0077	0.4319	0.5476	0	0	0	0	0	0	0	0.0128	0	0
NF_Calb1-NF_Pvalb-NF2_Ntrk2.Necab2:0.04:86	0	0	0.4194	0.5806	0	0	0	0	0	0	0	0	0	0
NF_Calb1-NF_Pvalb-NF2_Ntrk2.Necab2:0.04:87	0	0	0.426	0.574	0	0	0	0	0	0	0	0	0	0
NF_Calb1-NF_Pvalb-NF2_Ntrk2.Necab2:0.04:88	0	0.0289	0.4046	0.5664	0	0	0	0	0	0	0	0	0	0
NF_Calb1-NF_Pvalb-NF2_Ntrk2.Necab2:0.04:89	0	0	0.4343	0.5657	0	0	0	0	0	0	0	0	0	0
NF_Calb1-NF_Pvalb-NF2_Ntrk2.Necab2:0.04:90	0	0	0.3954	0.5834	0	0	0	0	0	0	0	0.0212	0	0
NF_Calb1-NF_Pvalb-NF2_Ntrk2.Necab2:0.04:91	0	0.0354	0.3969	0.5677	0	0	0	0	0	0	0	0	0	0
NF_Calb1-NF_Pvalb-NF2_Ntrk2.Necab2:0.04:92	0	0.0557	0.3269	0.6175	0	0	0	0	0	0	0	0	0	0
NF_Calb1-NF_Pvalb-NF2_Ntrk2.Necab2:0.04:93	0	0	0.4002	0.5998	0	0	0	0	0	0	0	0	0	0
NF_Calb1-NF_Pvalb-NF2_Ntrk2.Necab2:0.04:94	0	0.0424	0.3829	0.5722	0	0	0	0.0024	0	0	0	0	0	0
NF_Calb1-NF_Pvalb-NF2_Ntrk2.Necab2:0.04:95	0	0.0638	0.3993	0.5369	0	0	0	0	0	0	0	0	0	0
NF_Calb1-NF_Pvalb-NF2_Ntrk2.Necab2:0.04:96	0	0.0414	0.4446	0.514	0	0	0	0	0	0	0	0	0	0
NF_Calb1-NF_Pvalb-NF2_Ntrk2.Necab2:0.04:97	0	0.1166	0.2919	0.5701	0	0	0	0	0	0	0	0	0	0.0214
NF_Calb1-NF_Pvalb-NF2_Ntrk2.Necab2:0.04:98	0	0.1245	0.3515	0.5154	0	0	0	0	0	0	0	0	0	0.0086
NF_Calb1-NF_Pvalb-NF2_Ntrk2.Necab2:0.04:99	0	0	0.3856	0.6144	0	0	0	0	0	0	0	0	0	0
NF_Calb1-NF_Pvalb-NF2_Ntrk2.Necab2:0.04:100	0	0.1033	0.3897	0.5069	0	0	0	0	0	0	0	0	0	0
NF_Calb1-NF_Pvalb-NF2_Ntrk2.Necab2:0.05:1	0	0.0084	0.4149	0.5767	0	0	0	0	0	0	0	0	0	0
NF_Calb1-NF_Pvalb-NF2_Ntrk2.Necab2:0.05:2	0	0	0.4362	0.5504	0	0	0	0	0	0	0	0.0134	0	0
NF_Calb1-NF_Pvalb-NF2_Ntrk2.Necab2:0.05:3	0	0.0386	0.4151	0.5452	0	0	0	0	0	0	0	0.0011	0	0
NF_Calb1-NF_Pvalb-NF2_Ntrk2.Necab2:0.05:4	0	0.0335	0.396	0.5671	0	0	0	0	0	0	0	0	0	0.0034
NF_Calb1-NF_Pvalb-NF2_Ntrk2.Necab2:0.05:5	0	0.0212	0.3877	0.591	0	0	0	0	0	0	0	0	0	0
NF_Calb1-NF_Pvalb-NF2_Ntrk2.Necab2:0.05:6	0	0	0.4631	0.5369	0	0	0	0	0	0	0	0	0	0
NF_Calb1-NF_Pvalb-NF2_Ntrk2.Necab2:0.05:7	0	0.0503	0.3159	0.6338	0	0	0	0	0	0	0	0	0	0
NF_Calb1-NF_Pvalb-NF2_Ntrk2.Necab2:0.05:8	0	0.0153	0.3478	0.6368	0	0	0	0	0	0	0	0	0	0
NF_Calb1-NF_Pvalb-NF2_Ntrk2.Necab2:0.05:9	0	0.048	0.3408	0.589	0	0	0	0.0037	0	0	0	0	0	0.0185
NF_Calb1-NF_Pvalb-NF2_Ntrk2.Necab2:0.05:10	0	0.1343	0.2713	0.5944	0	0	0	0	0	0	0	0	0	0
NF_Calb1-NF_Pvalb-NF2_Ntrk2.Necab2:0.05:11	0	0.0032	0.4395	0.5573	0	0	0	0	0	0	0	0	0	0
NF_Calb1-NF_Pvalb-NF2_Ntrk2.Necab2:0.05:12	0	0.0944	0.3807	0.5249	0	0	0	0	0	0	0	0	0	0
NF_Calb1-NF_Pvalb-NF2_Ntrk2.Necab2:0.05:13	0	0.0536	0.3747	0.5608	0	0	0	0	0	0	0	0	0	0.0109
NF_Calb1-NF_Pvalb-NF2_Ntrk2.Necab2:0.05:14	0	0.0882	0.3238	0.588	0	0	0	0	0	0	0	0	0	0
NF_Calb1-NF_Pvalb-NF2_Ntrk2.Necab2:0.05:15	0	0	0.4458	0.5542	0	0	0	0	0	0	0	0	0	0
NF_Calb1-NF_Pvalb-NF2_Ntrk2.Necab2:0.05:16	0	0.0517	0.4029	0.5454	0	0	0	0	0	0	0	0	0	0
NF_Calb1-NF_Pvalb-NF2_Ntrk2.Necab2:0.05:17	0	0.0709	0.3747	0.5544	0	0	0	0	0	0	0	0	0	0
NF_Calb1-NF_Pvalb-NF2_Ntrk2.Necab2:0.05:18	0	0.075	0.3198	0.6052	0	0	0	0	0	0	0	0	0	0
NF_Calb1-NF_Pvalb-NF2_Ntrk2.Necab2:0.05:19	0	0.0186	0.3331	0.6442	0	0	0	0	0	0	0	0	0	0.0041
NF_Calb1-NF_Pvalb-NF2_Ntrk2.Necab2:0.05:20	0	0.0376	0.4073	0.5497	0	0	0	0	0	0	0	0	0	0.0054
NF_Calb1-NF_Pvalb-NF2_Ntrk2.Necab2:0.05:21	0	0.031	0.3932	0.5758	0	0	0	0	0	0	0	0	0	0
NF_Calb1-NF_Pvalb-NF2_Ntrk2.Necab2:0.05:22	0	0.0277	0.46	0.5123	0	0	0	0	0	0	0	0	0	0
NF_Calb1-NF_Pvalb-NF2_Ntrk2.Necab2:0.05:23	0	0.043	0.3935	0.5635	0	0	0	0	0	0	0	0	0	0
NF_Calb1-NF_Pvalb-NF2_Ntrk2.Necab2:0.05:24	0	0.039	0.3338	0.6147	0	0	0	0	0	0	0	0	0	0.0124
NF_Calb1-NF_Pvalb-NF2_Ntrk2.Necab2:0.05:25	0	0.0638	0.437	0.4992	0	0	0	0	0	0	0	0	0	0
NF_Calb1-NF_Pvalb-NF2_Ntrk2.Necab2:0.05:26	0	0	0.3522	0.6476	0	0	0	0	0	0	0	0.0002	0	0
NF_Calb1-NF_Pvalb-NF2_Ntrk2.Necab2:0.05:27	0	0	0.4434	0.5566	0	0	0	0	0	0	0	0	0	0
NF_Calb1-NF_Pvalb-NF2_Ntrk2.Necab2:0.05:28	0	0.1587	0.3893	0.4521	0	0	0	0	0	0	0	0	0	0
NF_Calb1-NF_Pvalb-NF2_Ntrk2.Necab2:0.05:29	0	0	0.4252	0.5718	0	0	0	0	0	0	0	0.0029	0	0
NF_Calb1-NF_Pvalb-NF2_Ntrk2.Necab2:0.05:30	0	0	0.418	0.567	0	0	0	0	0	0	0	0.0108	0	0.0042
NF_Calb1-NF_Pvalb-NF2_Ntrk2.Necab2:0.05:31	0	0.0697	0.3467	0.5837	0	0	0	0	0	0	0	0	0	0
NF_Calb1-NF_Pvalb-NF2_Ntrk2.Necab2:0.05:32	0	0.0166	0.4202	0.5632	0	0	0	0	0	0	0	0	0	0
NF_Calb1-NF_Pvalb-NF2_Ntrk2.Necab2:0.05:33	0	0.09	0.4038	0.5061	0	0	0	0	0	0	0	0	0	0
NF_Calb1-NF_Pvalb-NF2_Ntrk2.Necab2:0.05:34	0	0.0073	0.3657	0.6244	0	0	0	0.0027	0	0	0	0	0	0
NF_Calb1-NF_Pvalb-NF2_Ntrk2.Necab2:0.05:35	0	0.0219	0.4024	0.5704	0	0	0	0.0053	0	0	0	0	0	0
NF_Calb1-NF_Pvalb-NF2_Ntrk2.Necab2:0.05:36	0	0.0734	0.3818	0.5301	0	0	0	0	0	0	0	0	0	0.0147
NF_Calb1-NF_Pvalb-NF2_Ntrk2.Necab2:0.05:37	0	0.1672	0.31	0.5228	0	0	0	0	0	0	0	0	0	0
NF_Calb1-NF_Pvalb-NF2_Ntrk2.Necab2:0.05:38	0	0	0.393	0.6053	0	0	0	0	0	0	0	0.0017	0	0
NF_Calb1-NF_Pvalb-NF2_Ntrk2.Necab2:0.05:39	0	0.0002	0.4276	0.5677	0	0	0	0	0	0	0	0.0044	0	0
NF_Calb1-NF_Pvalb-NF2_Ntrk2.Necab2:0.05:40	0	0.048	0.4046	0.5254	0	0	0.0063	0	0	0	0	0	0	0.0157
NF_Calb1-NF_Pvalb-NF2_Ntrk2.Necab2:0.05:41	0	0	0.3638	0.6362	0	0	0	0	0	0	0	0	0	0
NF_Calb1-NF_Pvalb-NF2_Ntrk2.Necab2:0.05:42	0	0.0773	0.3855	0.5372	0	0	0	0	0	0	0	0	0	0
NF_Calb1-NF_Pvalb-NF2_Ntrk2.Necab2:0.05:43	0	0.0552	0.3038	0.6411	0	0	0	0	0	0	0	0	0	0
NF_Calb1-NF_Pvalb-NF2_Ntrk2.Necab2:0.05:44	0	0.1203	0.3301	0.5497	0	0	0	0	0	0	0	0	0	0
NF_Calb1-NF_Pvalb-NF2_Ntrk2.Necab2:0.05:45	0	0.0557	0.3656	0.5725	0	0	0	0	0	0	0	0	0	0.0062
NF_Calb1-NF_Pvalb-NF2_Ntrk2.Necab2:0.05:46	0	0.01	0.3075	0.6824	0	0	0	0	0	0	0	0	0	0
NF_Calb1-NF_Pvalb-NF2_Ntrk2.Necab2:0.05:47	0	0.0504	0.3974	0.5522	0	0	0	0	0	0	0	0	0	0
NF_Calb1-NF_Pvalb-NF2_Ntrk2.Necab2:0.05:48	0	0.0876	0.3054	0.6069	0	0	0	0	0	0	0	0	0	0
NF_Calb1-NF_Pvalb-NF2_Ntrk2.Necab2:0.05:49	0	0	0.3892	0.6108	0	0	0	0	0	0	0	0	0	0
NF_Calb1-NF_Pvalb-NF2_Ntrk2.Necab2:0.05:50	0	0.0037	0.4218	0.5602	0	0	0	0	0	0	0	0.0143	0	0
NF_Calb1-NF_Pvalb-NF2_Ntrk2.Necab2:0.05:51	0	0	0.4434	0.5439	0	0	0	0	0	0	0	0.0127	0	0
NF_Calb1-NF_Pvalb-NF2_Ntrk2.Necab2:0.05:52	0	0.1673	0.2795	0.5374	0	0	0	0	0	0	0	0	0	0.0158
NF_Calb1-NF_Pvalb-NF2_Ntrk2.Necab2:0.05:53	0	0	0.3859	0.6138	0	0	0	0	0	0	0	0.0002	0	0
NF_Calb1-NF_Pvalb-NF2_Ntrk2.Necab2:0.05:54	0	0	0.3903	0.6091	0	0	0	0	0	0	0	0.0006	0	0
NF_Calb1-NF_Pvalb-NF2_Ntrk2.Necab2:0.05:55	0	0.1046	0.2762	0.6193	0	0	0	0	0	0	0	0	0	0
NF_Calb1-NF_Pvalb-NF2_Ntrk2.Necab2:0.05:56	0	0.0492	0.3754	0.5744	0	0	0	0	0	0	0	0.0009	0	0
NF_Calb1-NF_Pvalb-NF2_Ntrk2.Necab2:0.05:57	0	0.1224	0.3963	0.4813	0	0	0	0	0	0	0	0	0	0
NF_Calb1-NF_Pvalb-NF2_Ntrk2.Necab2:0.05:58	0	0.0979	0.3578	0.5357	0	0	0	0	0	0	0	0	0	0.0085
NF_Calb1-NF_Pvalb-NF2_Ntrk2.Necab2:0.05:59	0	0.1565	0.3338	0.5088	0	0	0	0.001	0	0	0	0	0	0
NF_Calb1-NF_Pvalb-NF2_Ntrk2.Necab2:0.05:60	0	0	0.3876	0.6124	0	0	0	0	0	0	0	0	0	0
NF_Calb1-NF_Pvalb-NF2_Ntrk2.Necab2:0.05:61	0	0.0724	0.3772	0.5504	0	0	0	0	0	0	0	0	0	0
NF_Calb1-NF_Pvalb-NF2_Ntrk2.Necab2:0.05:62	0	0.0255	0.3846	0.579	0	0	0	0	0	0	0	0.0109	0	0
NF_Calb1-NF_Pvalb-NF2_Ntrk2.Necab2:0.05:63	0	0	0.4283	0.5679	0	0	0	0	0	0	0	0.0038	0	0
NF_Calb1-NF_Pvalb-NF2_Ntrk2.Necab2:0.05:64	0	0.1328	0.3853	0.4818	0	0	0	0	0	0	0	0	0	0
NF_Calb1-NF_Pvalb-NF2_Ntrk2.Necab2:0.05:65	0	0	0.3963	0.5875	0	0	0	0	0	0	0	0.0161	0	0
NF_Calb1-NF_Pvalb-NF2_Ntrk2.Necab2:0.05:66	0	0.102	0.3637	0.53	0	0	0	0	0	0	0	0	0	0.0043
NF_Calb1-NF_Pvalb-NF2_Ntrk2.Necab2:0.05:67	0	0.0132	0.3995	0.5873	0	0	0	0	0	0	0	0	0	0
NF_Calb1-NF_Pvalb-NF2_Ntrk2.Necab2:0.05:68	0	0.1265	0.384	0.4818	0	0	0	0	0	0	0	0	0	0.0077
NF_Calb1-NF_Pvalb-NF2_Ntrk2.Necab2:0.05:69	0	0.0954	0.3679	0.5367	0	0	0	0	0	0	0	0	0	0
NF_Calb1-NF_Pvalb-NF2_Ntrk2.Necab2:0.05:70	0	0.0352	0.4678	0.485	0	0	0	0	0	0	0	0.012	0	0
NF_Calb1-NF_Pvalb-NF2_Ntrk2.Necab2:0.05:71	0	0.0431	0.3435	0.6135	0	0	0	0	0	0	0	0	0	0
NF_Calb1-NF_Pvalb-NF2_Ntrk2.Necab2:0.05:72	0	0.1386	0.2761	0.5853	0	0	0	0	0	0	0	0	0	0
NF_Calb1-NF_Pvalb-NF2_Ntrk2.Necab2:0.05:73	0	0.0248	0.3574	0.613	0	0	0	0.0048	0	0	0	0	0	0
NF_Calb1-NF_Pvalb-NF2_Ntrk2.Necab2:0.05:74	0	0.134	0.3608	0.5052	0	0	0	0	0	0	0	0	0	0
NF_Calb1-NF_Pvalb-NF2_Ntrk2.Necab2:0.05:75	0	0.0418	0.2887	0.6696	0	0	0	0	0	0	0	0	0	0
NF_Calb1-NF_Pvalb-NF2_Ntrk2.Necab2:0.05:76	0	0	0.4255	0.5742	0	0	0	0	0	0	0	0.0003	0	0
NF_Calb1-NF_Pvalb-NF2_Ntrk2.Necab2:0.05:77	0	0.041	0.4335	0.5255	0	0	0	0	0	0	0	0	0	0
NF_Calb1-NF_Pvalb-NF2_Ntrk2.Necab2:0.05:78	0	0	0.3989	0.6011	0	0	0	0	0	0	0	0	0	0
NF_Calb1-NF_Pvalb-NF2_Ntrk2.Necab2:0.05:79	0	0	0.456	0.544	0	0	0	0	0	0	0	0	0	0
NF_Calb1-NF_Pvalb-NF2_Ntrk2.Necab2:0.05:80	0	0	0.4381	0.5619	0	0	0	0	0	0	0	0	0	0
NF_Calb1-NF_Pvalb-NF2_Ntrk2.Necab2:0.05:81	0	0.0836	0.3262	0.5902	0	0	0	0	0	0	0	0	0	0
NF_Calb1-NF_Pvalb-NF2_Ntrk2.Necab2:0.05:82	0	0.0563	0.3088	0.635	0	0	0	0	0	0	0	0	0	0
NF_Calb1-NF_Pvalb-NF2_Ntrk2.Necab2:0.05:83	0	0.0395	0.4397	0.5207	0	0	0	0	0	0	0	0	0	0
NF_Calb1-NF_Pvalb-NF2_Ntrk2.Necab2:0.05:84	0	0.1576	0.3089	0.5262	0	0	0	0	0	0	0	0	0	0.0074
NF_Calb1-NF_Pvalb-NF2_Ntrk2.Necab2:0.05:85	0	0.0164	0.4269	0.5434	0	0	0	0	0	0	0	0.0133	0	0
NF_Calb1-NF_Pvalb-NF2_Ntrk2.Necab2:0.05:86	0	0	0.4201	0.5799	0	0	0	0	0	0	0	0	0	0
NF_Calb1-NF_Pvalb-NF2_Ntrk2.Necab2:0.05:87	0	0.0029	0.4258	0.5713	0	0	0	0	0	0	0	0	0	0
NF_Calb1-NF_Pvalb-NF2_Ntrk2.Necab2:0.05:88	0	0.0422	0.3994	0.5584	0	0	0	0	0	0	0	0	0	0
NF_Calb1-NF_Pvalb-NF2_Ntrk2.Necab2:0.05:89	0	0	0.4353	0.5647	0	0	0	0	0	0	0	0	0	0
NF_Calb1-NF_Pvalb-NF2_Ntrk2.Necab2:0.05:90	0	0	0.3959	0.5829	0	0	0	0	0	0	0	0.0212	0	0
NF_Calb1-NF_Pvalb-NF2_Ntrk2.Necab2:0.05:91	0	0.0505	0.3905	0.559	0	0	0	0	0	0	0	0	0	0
NF_Calb1-NF_Pvalb-NF2_Ntrk2.Necab2:0.05:92	0	0.0649	0.3239	0.6112	0	0	0	0	0	0	0	0	0	0
NF_Calb1-NF_Pvalb-NF2_Ntrk2.Necab2:0.05:93	0	0.0049	0.3991	0.596	0	0	0	0	0	0	0	0	0	0
NF_Calb1-NF_Pvalb-NF2_Ntrk2.Necab2:0.05:94	0	0.0543	0.3775	0.5654	0	0	0	0.0029	0	0	0	0	0	0
NF_Calb1-NF_Pvalb-NF2_Ntrk2.Necab2:0.05:95	0	0.0735	0.3955	0.531	0	0	0	0	0	0	0	0	0	0
NF_Calb1-NF_Pvalb-NF2_Ntrk2.Necab2:0.05:96	0	0.0535	0.4385	0.508	0	0	0	0	0	0	0	0	0	0
NF_Calb1-NF_Pvalb-NF2_Ntrk2.Necab2:0.05:97	0	0.1269	0.2886	0.5633	0	0	0	0	0	0	0	0	0	0.0211
NF_Calb1-NF_Pvalb-NF2_Ntrk2.Necab2:0.05:98	0	0.1343	0.3476	0.5094	0	0	0	0	0	0	0	0	0	0.0088
NF_Calb1-NF_Pvalb-NF2_Ntrk2.Necab2:0.05:99	0	0	0.3871	0.6129	0	0	0	0	0	0	0	0	0	0
NF_Calb1-NF_Pvalb-NF2_Ntrk2.Necab2:0.05:100	0	0.1162	0.3846	0.4993	0	0	0	0	0	0	0	0	0	0
NF_Calb1-NF_Pvalb-NF2_Ntrk2.Necab2:0.06:1	0	0.0183	0.4109	0.5708	0	0	0	0	0	0	0	0	0	0
NF_Calb1-NF_Pvalb-NF2_Ntrk2.Necab2:0.06:2	0	0	0.437	0.5496	0	0	0	0	0	0	0	0.0133	0	0
NF_Calb1-NF_Pvalb-NF2_Ntrk2.Necab2:0.06:3	0	0.0464	0.4117	0.5403	0	0	0	0	0	0	0	0.0016	0	0
NF_Calb1-NF_Pvalb-NF2_Ntrk2.Necab2:0.06:4	0	0.0426	0.3918	0.5624	0	0	0	0	0	0	0	0	0	0.0031
NF_Calb1-NF_Pvalb-NF2_Ntrk2.Necab2:0.06:5	0	0.0307	0.3843	0.585	0	0	0	0	0	0	0	0	0	0
NF_Calb1-NF_Pvalb-NF2_Ntrk2.Necab2:0.06:6	0	0	0.4643	0.5357	0	0	0	0	0	0	0	0	0	0
NF_Calb1-NF_Pvalb-NF2_Ntrk2.Necab2:0.06:7	0	0.0631	0.3111	0.6258	0	0	0	0	0	0	0	0	0	0
NF_Calb1-NF_Pvalb-NF2_Ntrk2.Necab2:0.06:8	0	0.0247	0.3459	0.6294	0	0	0	0	0	0	0	0	0	0
NF_Calb1-NF_Pvalb-NF2_Ntrk2.Necab2:0.06:9	0	0.06	0.3354	0.5818	0	0	0	0.0042	0	0	0	0	0	0.0186
NF_Calb1-NF_Pvalb-NF2_Ntrk2.Necab2:0.06:10	0	0.1509	0.2645	0.5846	0	0	0	0	0	0	0	0	0	0
NF_Calb1-NF_Pvalb-NF2_Ntrk2.Necab2:0.06:11	0	0.0166	0.4333	0.5501	0	0	0	0	0	0	0	0	0	0
NF_Calb1-NF_Pvalb-NF2_Ntrk2.Necab2:0.06:12	0	0.1065	0.3748	0.5187	0	0	0	0	0	0	0	0	0	0
NF_Calb1-NF_Pvalb-NF2_Ntrk2.Necab2:0.06:13	0	0.0634	0.3704	0.5555	0	0	0	0	0	0	0	0	0	0.0107
NF_Calb1-NF_Pvalb-NF2_Ntrk2.Necab2:0.06:14	0	0.0964	0.3209	0.5827	0	0	0	0	0	0	0	0	0	0
NF_Calb1-NF_Pvalb-NF2_Ntrk2.Necab2:0.06:15	0	0	0.4467	0.5533	0	0	0	0	0	0	0	0	0	0
NF_Calb1-NF_Pvalb-NF2_Ntrk2.Necab2:0.06:16	0	0.062	0.3974	0.5406	0	0	0	0	0	0	0	0	0	0
NF_Calb1-NF_Pvalb-NF2_Ntrk2.Necab2:0.06:17	0	0.0789	0.3719	0.5491	0	0	0	0	0	0	0	0	0	0
NF_Calb1-NF_Pvalb-NF2_Ntrk2.Necab2:0.06:18	0	0.0838	0.3174	0.5988	0	0	0	0	0	0	0	0	0	0
NF_Calb1-NF_Pvalb-NF2_Ntrk2.Necab2:0.06:19	0	0.0304	0.3287	0.6368	0	0	0	0	0	0	0	0	0	0.004
NF_Calb1-NF_Pvalb-NF2_Ntrk2.Necab2:0.06:20	0	0.0471	0.4029	0.5445	0	0	0	0	0	0	0	0	0	0.0055
NF_Calb1-NF_Pvalb-NF2_Ntrk2.Necab2:0.06:21	0	0.0413	0.3898	0.569	0	0	0	0	0	0	0	0	0	0
NF_Calb1-NF_Pvalb-NF2_Ntrk2.Necab2:0.06:22	0	0.0382	0.456	0.5058	0	0	0	0	0	0	0	0	0	0
NF_Calb1-NF_Pvalb-NF2_Ntrk2.Necab2:0.06:23	0	0.0549	0.3883	0.5567	0	0	0	0	0	0	0	0	0	0
NF_Calb1-NF_Pvalb-NF2_Ntrk2.Necab2:0.06:24	0	0.0542	0.328	0.6058	0	0	0	0	0	0	0	0	0	0.0119
NF_Calb1-NF_Pvalb-NF2_Ntrk2.Necab2:0.06:25	0	0.0744	0.4317	0.4939	0	0	0	0	0	0	0	0	0	0
NF_Calb1-NF_Pvalb-NF2_Ntrk2.Necab2:0.06:26	0	0	0.3534	0.6461	0	0	0	0	0	0	0	0.0006	0	0
NF_Calb1-NF_Pvalb-NF2_Ntrk2.Necab2:0.06:27	0	0	0.444	0.556	0	0	0	0	0	0	0	0	0	0
NF_Calb1-NF_Pvalb-NF2_Ntrk2.Necab2:0.06:28	0	0.1697	0.3851	0.4452	0	0	0	0	0	0	0	0	0	0
NF_Calb1-NF_Pvalb-NF2_Ntrk2.Necab2:0.06:29	0	0	0.4257	0.5711	0	0	0	0	0	0	0	0.0032	0	0
NF_Calb1-NF_Pvalb-NF2_Ntrk2.Necab2:0.06:30	0	0.0064	0.416	0.5626	0	0	0	0	0	0	0	0.0108	0	0.0042
NF_Calb1-NF_Pvalb-NF2_Ntrk2.Necab2:0.06:31	0	0.0799	0.3441	0.576	0	0	0	0	0	0	0	0	0	0
NF_Calb1-NF_Pvalb-NF2_Ntrk2.Necab2:0.06:32	0	0.0279	0.4159	0.5561	0	0	0	0	0	0	0	0	0	0
NF_Calb1-NF_Pvalb-NF2_Ntrk2.Necab2:0.06:33	0	0.0981	0.4008	0.5011	0	0	0	0	0	0	0	0	0	0
NF_Calb1-NF_Pvalb-NF2_Ntrk2.Necab2:0.06:34	0	0.0204	0.3604	0.6164	0	0	0	0.0028	0	0	0	0	0	0
NF_Calb1-NF_Pvalb-NF2_Ntrk2.Necab2:0.06:35	0	0.0349	0.3963	0.5633	0	0	0	0.0055	0	0	0	0	0	0
NF_Calb1-NF_Pvalb-NF2_Ntrk2.Necab2:0.06:36	0	0.0829	0.3779	0.5251	0	0	0	0	0	0	0	0	0	0.0141
NF_Calb1-NF_Pvalb-NF2_Ntrk2.Necab2:0.06:37	0	0.1779	0.3065	0.5156	0	0	0	0	0	0	0	0	0	0
NF_Calb1-NF_Pvalb-NF2_Ntrk2.Necab2:0.06:38	0	0.0089	0.3893	0.5999	0	0	0	0	0	0	0	0.0019	0	0
NF_Calb1-NF_Pvalb-NF2_Ntrk2.Necab2:0.06:39	0	0.0095	0.4233	0.5629	0	0	0	0	0	0	0	0.0043	0	0
NF_Calb1-NF_Pvalb-NF2_Ntrk2.Necab2:0.06:40	0	0.0636	0.3987	0.5162	0	0	0.006	0	0	0	0	0	0	0.0155
NF_Calb1-NF_Pvalb-NF2_Ntrk2.Necab2:0.06:41	0	0	0.3656	0.6344	0	0	0	0	0	0	0	0	0	0
NF_Calb1-NF_Pvalb-NF2_Ntrk2.Necab2:0.06:42	0	0.0884	0.3807	0.5308	0	0	0	0	0	0	0	0	0	0
NF_Calb1-NF_Pvalb-NF2_Ntrk2.Necab2:0.06:43	0	0.0675	0.2988	0.6338	0	0	0	0	0	0	0	0	0	0
NF_Calb1-NF_Pvalb-NF2_Ntrk2.Necab2:0.06:44	0	0.1306	0.3254	0.5439	0	0	0	0	0	0	0	0	0	0
NF_Calb1-NF_Pvalb-NF2_Ntrk2.Necab2:0.06:45	0	0.0664	0.3613	0.5663	0	0	0	0	0	0	0	0	0	0.006
NF_Calb1-NF_Pvalb-NF2_Ntrk2.Necab2:0.06:46	0	0.0206	0.3045	0.6749	0	0	0	0	0	0	0	0	0	0
NF_Calb1-NF_Pvalb-NF2_Ntrk2.Necab2:0.06:47	0	0.0584	0.3939	0.5477	0	0	0	0	0	0	0	0	0	0
NF_Calb1-NF_Pvalb-NF2_Ntrk2.Necab2:0.06:48	0	0.0968	0.302	0.6012	0	0	0	0	0	0	0	0	0	0
NF_Calb1-NF_Pvalb-NF2_Ntrk2.Necab2:0.06:49	0	0	0.3904	0.6096	0	0	0	0	0	0	0	0	0	0
NF_Calb1-NF_Pvalb-NF2_Ntrk2.Necab2:0.06:50	0	0.0174	0.4159	0.5529	0	0	0	0	0	0	0	0.0138	0	0
NF_Calb1-NF_Pvalb-NF2_Ntrk2.Necab2:0.06:51	0	0	0.4446	0.543	0	0	0	0	0	0	0	0.0124	0	0
NF_Calb1-NF_Pvalb-NF2_Ntrk2.Necab2:0.06:52	0	0.1756	0.2783	0.5305	0	0	0	0	0	0	0	0	0	0.0156
NF_Calb1-NF_Pvalb-NF2_Ntrk2.Necab2:0.06:53	0	0	0.3874	0.6125	0	0	0	0	0	0	0	0	0	0
NF_Calb1-NF_Pvalb-NF2_Ntrk2.Necab2:0.06:54	0	0	0.3918	0.6077	0	0	0	0	0	0	0	0.0005	0	0
NF_Calb1-NF_Pvalb-NF2_Ntrk2.Necab2:0.06:55	0	0.1155	0.2721	0.6123	0	0	0	0	0	0	0	0	0	0
NF_Calb1-NF_Pvalb-NF2_Ntrk2.Necab2:0.06:56	0	0.0572	0.3724	0.5692	0	0	0	0	0	0	0	0.0013	0	0
NF_Calb1-NF_Pvalb-NF2_Ntrk2.Necab2:0.06:57	0	0.1308	0.3934	0.4759	0	0	0	0	0	0	0	0	0	0
NF_Calb1-NF_Pvalb-NF2_Ntrk2.Necab2:0.06:58	0	0.1081	0.3544	0.5291	0	0	0	0	0	0	0	0	0	0.0085
NF_Calb1-NF_Pvalb-NF2_Ntrk2.Necab2:0.06:59	0	0.1666	0.3303	0.5018	0	0	0	0.0013	0	0	0	0	0	0
NF_Calb1-NF_Pvalb-NF2_Ntrk2.Necab2:0.06:60	0	0.0069	0.3852	0.6079	0	0	0	0	0	0	0	0	0	0
NF_Calb1-NF_Pvalb-NF2_Ntrk2.Necab2:0.06:61	0	0.0825	0.3724	0.5451	0	0	0	0	0	0	0	0	0	0
NF_Calb1-NF_Pvalb-NF2_Ntrk2.Necab2:0.06:62	0	0.0372	0.3799	0.5721	0	0	0	0	0	0	0	0.0108	0	0
NF_Calb1-NF_Pvalb-NF2_Ntrk2.Necab2:0.06:63	0	0	0.4297	0.5671	0	0	0	0	0	0	0	0.0032	0	0
NF_Calb1-NF_Pvalb-NF2_Ntrk2.Necab2:0.06:64	0	0.1414	0.3814	0.4772	0	0	0	0	0	0	0	0	0	0
NF_Calb1-NF_Pvalb-NF2_Ntrk2.Necab2:0.06:65	0	0	0.3978	0.5863	0	0	0	0	0	0	0	0.0159	0	0
NF_Calb1-NF_Pvalb-NF2_Ntrk2.Necab2:0.06:66	0	0.1097	0.3609	0.525	0	0	0	0	0	0	0	0	0	0.0043
NF_Calb1-NF_Pvalb-NF2_Ntrk2.Necab2:0.06:67	0	0.0251	0.3946	0.5803	0	0	0	0	0	0	0	0	0	0
NF_Calb1-NF_Pvalb-NF2_Ntrk2.Necab2:0.06:68	0	0.139	0.3791	0.4744	0	0	0	0	0	0	0	0	0	0.0075
NF_Calb1-NF_Pvalb-NF2_Ntrk2.Necab2:0.06:69	0	0.1092	0.3621	0.5287	0	0	0	0	0	0	0	0	0	0
NF_Calb1-NF_Pvalb-NF2_Ntrk2.Necab2:0.06:70	0	0.0443	0.4644	0.4796	0	0	0	0	0	0	0	0.0116	0	0
NF_Calb1-NF_Pvalb-NF2_Ntrk2.Necab2:0.06:71	0	0.0508	0.3404	0.6088	0	0	0	0	0	0	0	0	0	0
NF_Calb1-NF_Pvalb-NF2_Ntrk2.Necab2:0.06:72	0	0.1496	0.2719	0.5785	0	0	0	0	0	0	0	0	0	0
NF_Calb1-NF_Pvalb-NF2_Ntrk2.Necab2:0.06:73	0	0.0372	0.3519	0.6052	0	0	0	0.0054	0	0	0	0	0	0.0003
NF_Calb1-NF_Pvalb-NF2_Ntrk2.Necab2:0.06:74	0	0.144	0.3571	0.4989	0	0	0	0	0	0	0	0	0	0
NF_Calb1-NF_Pvalb-NF2_Ntrk2.Necab2:0.06:75	0	0.0483	0.2871	0.6647	0	0	0	0	0	0	0	0	0	0
NF_Calb1-NF_Pvalb-NF2_Ntrk2.Necab2:0.06:76	0	0	0.4251	0.5737	0	0	0	0	0	0	0	0.0012	0	0
NF_Calb1-NF_Pvalb-NF2_Ntrk2.Necab2:0.06:77	0	0.0538	0.4281	0.5181	0	0	0	0	0	0	0	0	0	0
NF_Calb1-NF_Pvalb-NF2_Ntrk2.Necab2:0.06:78	0	0	0.3996	0.6004	0	0	0	0	0	0	0	0	0	0
NF_Calb1-NF_Pvalb-NF2_Ntrk2.Necab2:0.06:79	0	0	0.4568	0.5432	0	0	0	0	0	0	0	0	0	0
NF_Calb1-NF_Pvalb-NF2_Ntrk2.Necab2:0.06:80	0	0	0.4394	0.5606	0	0	0	0	0	0	0	0	0	0
NF_Calb1-NF_Pvalb-NF2_Ntrk2.Necab2:0.06:81	0	0.0932	0.3233	0.5835	0	0	0	0	0	0	0	0	0	0
NF_Calb1-NF_Pvalb-NF2_Ntrk2.Necab2:0.06:82	0	0.0648	0.305	0.6302	0	0	0	0	0	0	0	0	0	0
NF_Calb1-NF_Pvalb-NF2_Ntrk2.Necab2:0.06:83	0	0.046	0.4362	0.5178	0	0	0	0	0	0	0	0	0	0
NF_Calb1-NF_Pvalb-NF2_Ntrk2.Necab2:0.06:84	0	0.1687	0.3044	0.5196	0	0	0	0	0	0	0	0	0	0.0073
NF_Calb1-NF_Pvalb-NF2_Ntrk2.Necab2:0.06:85	0	0.0251	0.4224	0.5392	0	0	0	0	0	0	0	0.0133	0	0
NF_Calb1-NF_Pvalb-NF2_Ntrk2.Necab2:0.06:86	0	0.0091	0.4157	0.5752	0	0	0	0	0	0	0	0	0	0
NF_Calb1-NF_Pvalb-NF2_Ntrk2.Necab2:0.06:87	0	0.0149	0.4211	0.5641	0	0	0	0	0	0	0	0	0	0
NF_Calb1-NF_Pvalb-NF2_Ntrk2.Necab2:0.06:88	0	0.0555	0.394	0.5505	0	0	0	0	0	0	0	0	0	0
NF_Calb1-NF_Pvalb-NF2_Ntrk2.Necab2:0.06:89	0	0	0.4363	0.5637	0	0	0	0	0	0	0	0	0	0
NF_Calb1-NF_Pvalb-NF2_Ntrk2.Necab2:0.06:90	0	0	0.3968	0.5819	0	0	0	0	0	0	0	0.0213	0	0
NF_Calb1-NF_Pvalb-NF2_Ntrk2.Necab2:0.06:91	0	0.0655	0.3843	0.5502	0	0	0	0	0	0	0	0	0	0
NF_Calb1-NF_Pvalb-NF2_Ntrk2.Necab2:0.06:92	0	0.074	0.3212	0.6048	0	0	0	0	0	0	0	0	0	0
NF_Calb1-NF_Pvalb-NF2_Ntrk2.Necab2:0.06:93	0	0.0165	0.3943	0.5892	0	0	0	0	0	0	0	0	0	0
NF_Calb1-NF_Pvalb-NF2_Ntrk2.Necab2:0.06:94	0	0.0661	0.3719	0.559	0	0	0	0.0029	0	0	0	0	0	0
NF_Calb1-NF_Pvalb-NF2_Ntrk2.Necab2:0.06:95	0	0.0827	0.3915	0.5257	0	0	0	0	0	0	0	0	0	0
NF_Calb1-NF_Pvalb-NF2_Ntrk2.Necab2:0.06:96	0	0.0651	0.4331	0.5018	0	0	0	0	0	0	0	0	0	0
NF_Calb1-NF_Pvalb-NF2_Ntrk2.Necab2:0.06:97	0	0.1375	0.2856	0.5557	0	0	0	0	0	0	0	0	0	0.0212
NF_Calb1-NF_Pvalb-NF2_Ntrk2.Necab2:0.06:98	0	0.144	0.3434	0.5035	0	0	0	0	0	0	0	0	0	0.0091
NF_Calb1-NF_Pvalb-NF2_Ntrk2.Necab2:0.06:99	0	0	0.3891	0.6109	0	0	0	0	0	0	0	0	0	0
NF_Calb1-NF_Pvalb-NF2_Ntrk2.Necab2:0.06:100	0	0.1293	0.3794	0.4913	0	0	0	0	0	0	0	0	0	0
NF_Calb1-NF_Pvalb-NF2_Ntrk2.Necab2:0.07:1	0	0.0277	0.407	0.5653	0	0	0	0	0	0	0	0	0	0
NF_Calb1-NF_Pvalb-NF2_Ntrk2.Necab2:0.07:2	0	0	0.4379	0.5488	0	0	0	0	0	0	0	0.0133	0	0
NF_Calb1-NF_Pvalb-NF2_Ntrk2.Necab2:0.07:3	0	0.0543	0.4085	0.5354	0	0	0	0	0	0	0	0.0018	0	0
NF_Calb1-NF_Pvalb-NF2_Ntrk2.Necab2:0.07:4	0	0.0518	0.3871	0.5579	0	0	0	0	0	0	0	0	0	0.0032
NF_Calb1-NF_Pvalb-NF2_Ntrk2.Necab2:0.07:5	0	0.0404	0.3804	0.5792	0	0	0	0	0	0	0	0	0	0
NF_Calb1-NF_Pvalb-NF2_Ntrk2.Necab2:0.07:6	0	0	0.4655	0.5345	0	0	0	0	0	0	0	0	0	0
NF_Calb1-NF_Pvalb-NF2_Ntrk2.Necab2:0.07:7	0	0.076	0.3064	0.6176	0	0	0	0	0	0	0	0	0	0
NF_Calb1-NF_Pvalb-NF2_Ntrk2.Necab2:0.07:8	0	0.0332	0.3444	0.6224	0	0	0	0	0	0	0	0	0	0
NF_Calb1-NF_Pvalb-NF2_Ntrk2.Necab2:0.07:9	0	0.0723	0.3296	0.5747	0	0	0	0.0046	0	0	0	0	0	0.0189
NF_Calb1-NF_Pvalb-NF2_Ntrk2.Necab2:0.07:10	0	0.1674	0.2577	0.5749	0	0	0	0	0	0	0	0	0	0
NF_Calb1-NF_Pvalb-NF2_Ntrk2.Necab2:0.07:11	0	0.0294	0.4268	0.5439	0	0	0	0	0	0	0	0	0	0
NF_Calb1-NF_Pvalb-NF2_Ntrk2.Necab2:0.07:12	0	0.1189	0.3687	0.5124	0	0	0	0	0	0	0	0	0	0
NF_Calb1-NF_Pvalb-NF2_Ntrk2.Necab2:0.07:13	0	0.0733	0.3661	0.5501	0	0	0	0	0	0	0	0	0	0.0104
NF_Calb1-NF_Pvalb-NF2_Ntrk2.Necab2:0.07:14	0	0.1045	0.3176	0.578	0	0	0	0	0	0	0	0	0	0
NF_Calb1-NF_Pvalb-NF2_Ntrk2.Necab2:0.07:15	0	0	0.4475	0.5525	0	0	0	0	0	0	0	0	0	0
NF_Calb1-NF_Pvalb-NF2_Ntrk2.Necab2:0.07:16	0	0.0727	0.392	0.5353	0	0	0	0	0	0	0	0	0	0
NF_Calb1-NF_Pvalb-NF2_Ntrk2.Necab2:0.07:17	0	0.0872	0.3693	0.5435	0	0	0	0	0	0	0	0	0	0
NF_Calb1-NF_Pvalb-NF2_Ntrk2.Necab2:0.07:18	0	0.0927	0.3149	0.5924	0	0	0	0	0	0	0	0	0	0
NF_Calb1-NF_Pvalb-NF2_Ntrk2.Necab2:0.07:19	0	0.0424	0.3244	0.6292	0	0	0	0	0	0	0	0	0	0.004
NF_Calb1-NF_Pvalb-NF2_Ntrk2.Necab2:0.07:20	0	0.0567	0.3986	0.5392	0	0	0	0	0	0	0	0	0	0.0055
NF_Calb1-NF_Pvalb-NF2_Ntrk2.Necab2:0.07:21	0	0.0512	0.386	0.5628	0	0	0	0	0	0	0	0	0	0
NF_Calb1-NF_Pvalb-NF2_Ntrk2.Necab2:0.07:22	0	0.048	0.4527	0.4993	0	0	0	0	0	0	0	0	0	0
NF_Calb1-NF_Pvalb-NF2_Ntrk2.Necab2:0.07:23	0	0.0671	0.3833	0.5496	0	0	0	0	0	0	0	0	0	0
NF_Calb1-NF_Pvalb-NF2_Ntrk2.Necab2:0.07:24	0	0.0687	0.3226	0.5969	0	0	0	0	0	0	0	0	0	0.0119
NF_Calb1-NF_Pvalb-NF2_Ntrk2.Necab2:0.07:25	0	0.0849	0.4266	0.4885	0	0	0	0	0	0	0	0	0	0
NF_Calb1-NF_Pvalb-NF2_Ntrk2.Necab2:0.07:26	0	0	0.3543	0.6447	0	0	0	0	0	0	0	0.001	0	0
NF_Calb1-NF_Pvalb-NF2_Ntrk2.Necab2:0.07:27	0	0	0.4447	0.5553	0	0	0	0	0	0	0	0	0	0
NF_Calb1-NF_Pvalb-NF2_Ntrk2.Necab2:0.07:28	0	0.1807	0.3806	0.4387	0	0	0	0	0	0	0	0	0	0
NF_Calb1-NF_Pvalb-NF2_Ntrk2.Necab2:0.07:29	0	0.0009	0.426	0.5703	0	0	0	0	0	0	0	0.0029	0	0
NF_Calb1-NF_Pvalb-NF2_Ntrk2.Necab2:0.07:30	0	0.0169	0.412	0.556	0	0	0	0	0	0	0	0.011	0	0.0041
NF_Calb1-NF_Pvalb-NF2_Ntrk2.Necab2:0.07:31	0	0.0903	0.341	0.5687	0	0	0	0	0	0	0	0	0	0
NF_Calb1-NF_Pvalb-NF2_Ntrk2.Necab2:0.07:32	0	0.039	0.4118	0.5492	0	0	0	0	0	0	0	0	0	0
NF_Calb1-NF_Pvalb-NF2_Ntrk2.Necab2:0.07:33	0	0.1062	0.3972	0.4966	0	0	0	0	0	0	0	0	0	0
NF_Calb1-NF_Pvalb-NF2_Ntrk2.Necab2:0.07:34	0	0.0336	0.3545	0.6093	0	0	0	0.0027	0	0	0	0	0	0
NF_Calb1-NF_Pvalb-NF2_Ntrk2.Necab2:0.07:35	0	0.0475	0.3902	0.5563	0	0	0	0.0061	0	0	0	0	0	0
NF_Calb1-NF_Pvalb-NF2_Ntrk2.Necab2:0.07:36	0	0.0923	0.3741	0.5201	0	0	0	0	0	0	0	0	0	0.0135
NF_Calb1-NF_Pvalb-NF2_Ntrk2.Necab2:0.07:37	0	0.1884	0.3035	0.5081	0	0	0	0	0	0	0	0	0	0
NF_Calb1-NF_Pvalb-NF2_Ntrk2.Necab2:0.07:38	0	0.0198	0.3846	0.5936	0	0	0	0	0	0	0	0.002	0	0
NF_Calb1-NF_Pvalb-NF2_Ntrk2.Necab2:0.07:39	0	0.019	0.419	0.5576	0	0	0	0	0	0	0	0.0044	0	0
NF_Calb1-NF_Pvalb-NF2_Ntrk2.Necab2:0.07:40	0	0.0789	0.3932	0.5066	0	0	0.0059	0	0	0	0	0	0	0.0154
NF_Calb1-NF_Pvalb-NF2_Ntrk2.Necab2:0.07:41	0	0	0.3674	0.6326	0	0	0	0	0	0	0	0	0	0
NF_Calb1-NF_Pvalb-NF2_Ntrk2.Necab2:0.07:42	0	0.0998	0.3757	0.5245	0	0	0	0	0	0	0	0	0	0
NF_Calb1-NF_Pvalb-NF2_Ntrk2.Necab2:0.07:43	0	0.0797	0.2941	0.6262	0	0	0	0	0	0	0	0	0	0
NF_Calb1-NF_Pvalb-NF2_Ntrk2.Necab2:0.07:44	0	0.1412	0.3211	0.5378	0	0	0	0	0	0	0	0	0	0
NF_Calb1-NF_Pvalb-NF2_Ntrk2.Necab2:0.07:45	0	0.0769	0.357	0.5602	0	0	0	0	0	0	0	0	0	0.006
NF_Calb1-NF_Pvalb-NF2_Ntrk2.Necab2:0.07:46	0	0.0312	0.3017	0.667	0	0	0	0	0	0	0	0	0	0
NF_Calb1-NF_Pvalb-NF2_Ntrk2.Necab2:0.07:47	0	0.0668	0.3902	0.543	0	0	0	0	0	0	0	0	0	0
NF_Calb1-NF_Pvalb-NF2_Ntrk2.Necab2:0.07:48	0	0.1055	0.299	0.5955	0	0	0	0	0	0	0	0	0	0
NF_Calb1-NF_Pvalb-NF2_Ntrk2.Necab2:0.07:49	0	0	0.3915	0.6085	0	0	0	0	0	0	0	0	0	0
NF_Calb1-NF_Pvalb-NF2_Ntrk2.Necab2:0.07:50	0	0.0309	0.4102	0.5456	0	0	0	0	0	0	0	0.0134	0	0
NF_Calb1-NF_Pvalb-NF2_Ntrk2.Necab2:0.07:51	0	0	0.4456	0.542	0	0	0	0	0	0	0	0.0124	0	0
NF_Calb1-NF_Pvalb-NF2_Ntrk2.Necab2:0.07:52	0	0.1843	0.2766	0.524	0	0	0	0	0	0	0	0	0	0.0151
NF_Calb1-NF_Pvalb-NF2_Ntrk2.Necab2:0.07:53	0	0	0.3888	0.6112	0	0	0	0	0	0	0	0	0	0
NF_Calb1-NF_Pvalb-NF2_Ntrk2.Necab2:0.07:54	0	0	0.3938	0.606	0	0	0	0	0	0	0	0.0002	0	0
NF_Calb1-NF_Pvalb-NF2_Ntrk2.Necab2:0.07:55	0	0.126	0.2685	0.6055	0	0	0	0	0	0	0	0	0	0
NF_Calb1-NF_Pvalb-NF2_Ntrk2.Necab2:0.07:56	0	0.0654	0.3691	0.5641	0	0	0	0	0	0	0	0.0014	0	0
NF_Calb1-NF_Pvalb-NF2_Ntrk2.Necab2:0.07:57	0	0.1387	0.3902	0.4711	0	0	0	0	0	0	0	0	0	0
NF_Calb1-NF_Pvalb-NF2_Ntrk2.Necab2:0.07:58	0	0.1184	0.3508	0.5226	0	0	0	0	0	0	0	0	0	0.0082
NF_Calb1-NF_Pvalb-NF2_Ntrk2.Necab2:0.07:59	0	0.1767	0.3264	0.4951	0	0	0	0.0018	0	0	0	0	0	0
NF_Calb1-NF_Pvalb-NF2_Ntrk2.Necab2:0.07:60	0	0.0181	0.3806	0.6012	0	0	0	0	0	0	0	0	0	0
NF_Calb1-NF_Pvalb-NF2_Ntrk2.Necab2:0.07:61	0	0.093	0.3676	0.5394	0	0	0	0	0	0	0	0	0	0
NF_Calb1-NF_Pvalb-NF2_Ntrk2.Necab2:0.07:62	0	0.0492	0.3746	0.5651	0	0	0	0	0	0	0	0.0111	0	0
NF_Calb1-NF_Pvalb-NF2_Ntrk2.Necab2:0.07:63	0	0	0.431	0.5662	0	0	0	0	0	0	0	0.0028	0	0
NF_Calb1-NF_Pvalb-NF2_Ntrk2.Necab2:0.07:64	0	0.1505	0.377	0.4725	0	0	0	0	0	0	0	0	0	0
NF_Calb1-NF_Pvalb-NF2_Ntrk2.Necab2:0.07:65	0	0	0.3993	0.5853	0	0	0	0	0	0	0	0.0154	0	0
NF_Calb1-NF_Pvalb-NF2_Ntrk2.Necab2:0.07:66	0	0.118	0.358	0.5195	0	0	0	0	0	0	0	0	0	0.0045
NF_Calb1-NF_Pvalb-NF2_Ntrk2.Necab2:0.07:67	0	0.0363	0.3897	0.574	0	0	0	0	0	0	0	0	0	0
NF_Calb1-NF_Pvalb-NF2_Ntrk2.Necab2:0.07:68	0	0.1514	0.3741	0.4671	0	0	0	0	0	0	0	0	0	0.0074
NF_Calb1-NF_Pvalb-NF2_Ntrk2.Necab2:0.07:69	0	0.1227	0.3565	0.5208	0	0	0	0	0	0	0	0	0	0
NF_Calb1-NF_Pvalb-NF2_Ntrk2.Necab2:0.07:70	0	0.0536	0.4608	0.474	0	0	0	0	0	0	0	0.0116	0	0
NF_Calb1-NF_Pvalb-NF2_Ntrk2.Necab2:0.07:71	0	0.0591	0.3372	0.6037	0	0	0	0	0	0	0	0	0	0
NF_Calb1-NF_Pvalb-NF2_Ntrk2.Necab2:0.07:72	0	0.1612	0.2681	0.5708	0	0	0	0	0	0	0	0	0	0
NF_Calb1-NF_Pvalb-NF2_Ntrk2.Necab2:0.07:73	0	0.0501	0.3459	0.5978	0	0	0	0.0056	0	0	0	0	0	0.0006
NF_Calb1-NF_Pvalb-NF2_Ntrk2.Necab2:0.07:74	0	0.1537	0.354	0.4923	0	0	0	0	0	0	0	0	0	0
NF_Calb1-NF_Pvalb-NF2_Ntrk2.Necab2:0.07:75	0	0.0548	0.2851	0.6601	0	0	0	0	0	0	0	0	0	0
NF_Calb1-NF_Pvalb-NF2_Ntrk2.Necab2:0.07:76	0	0	0.4252	0.573	0	0	0	0	0	0	0	0.0018	0	0
NF_Calb1-NF_Pvalb-NF2_Ntrk2.Necab2:0.07:77	0	0.0674	0.4221	0.5105	0	0	0	0	0	0	0	0	0	0
NF_Calb1-NF_Pvalb-NF2_Ntrk2.Necab2:0.07:78	0	0	0.4005	0.5995	0	0	0	0	0	0	0	0	0	0
NF_Calb1-NF_Pvalb-NF2_Ntrk2.Necab2:0.07:79	0	0	0.4579	0.5421	0	0	0	0	0	0	0	0	0	0
NF_Calb1-NF_Pvalb-NF2_Ntrk2.Necab2:0.07:80	0	0	0.4408	0.5592	0	0	0	0	0	0	0	0	0	0
NF_Calb1-NF_Pvalb-NF2_Ntrk2.Necab2:0.07:81	0	0.1034	0.3198	0.5768	0	0	0	0	0	0	0	0	0	0
NF_Calb1-NF_Pvalb-NF2_Ntrk2.Necab2:0.07:82	0	0.0733	0.3015	0.6252	0	0	0	0	0	0	0	0	0	0
NF_Calb1-NF_Pvalb-NF2_Ntrk2.Necab2:0.07:83	0	0.0525	0.4324	0.5151	0	0	0	0	0	0	0	0	0	0
NF_Calb1-NF_Pvalb-NF2_Ntrk2.Necab2:0.07:84	0	0.1797	0.2997	0.5131	0	0	0	0	0	0	0	0	0	0.0075
NF_Calb1-NF_Pvalb-NF2_Ntrk2.Necab2:0.07:85	0	0.0337	0.4177	0.5347	0	0	0	0	0	0	0	0.0139	0	0
NF_Calb1-NF_Pvalb-NF2_Ntrk2.Necab2:0.07:86	0	0.0219	0.4094	0.5687	0	0	0	0	0	0	0	0	0	0
NF_Calb1-NF_Pvalb-NF2_Ntrk2.Necab2:0.07:87	0	0.0267	0.4161	0.5572	0	0	0	0	0	0	0	0	0	0
NF_Calb1-NF_Pvalb-NF2_Ntrk2.Necab2:0.07:88	0	0.0687	0.3889	0.5424	0	0	0	0	0	0	0	0	0	0
NF_Calb1-NF_Pvalb-NF2_Ntrk2.Necab2:0.07:89	0	0.0093	0.4323	0.5584	0	0	0	0	0	0	0	0	0	0
NF_Calb1-NF_Pvalb-NF2_Ntrk2.Necab2:0.07:90	0	0	0.3968	0.5813	0	0	0	0	0	0	0	0.0219	0	0
NF_Calb1-NF_Pvalb-NF2_Ntrk2.Necab2:0.07:91	0	0.08	0.3781	0.5419	0	0	0	0	0	0	0	0	0	0
NF_Calb1-NF_Pvalb-NF2_Ntrk2.Necab2:0.07:92	0	0.0832	0.3185	0.5983	0	0	0	0	0	0	0	0	0	0
NF_Calb1-NF_Pvalb-NF2_Ntrk2.Necab2:0.07:93	0	0.0285	0.3895	0.5821	0	0	0	0	0	0	0	0	0	0
NF_Calb1-NF_Pvalb-NF2_Ntrk2.Necab2:0.07:94	0	0.0779	0.3666	0.5521	0	0	0	0.0034	0	0	0	0	0	0
NF_Calb1-NF_Pvalb-NF2_Ntrk2.Necab2:0.07:95	0	0.0922	0.3878	0.52	0	0	0	0	0	0	0	0	0	0
NF_Calb1-NF_Pvalb-NF2_Ntrk2.Necab2:0.07:96	0	0.0767	0.4274	0.4959	0	0	0	0	0	0	0	0	0	0
NF_Calb1-NF_Pvalb-NF2_Ntrk2.Necab2:0.07:97	0	0.1475	0.2826	0.5491	0	0	0	0	0	0	0	0	0	0.0207
NF_Calb1-NF_Pvalb-NF2_Ntrk2.Necab2:0.07:98	0	0.1541	0.3393	0.4972	0	0	0	0	0	0	0	0	0	0.0095
NF_Calb1-NF_Pvalb-NF2_Ntrk2.Necab2:0.07:99	0	0	0.3907	0.6093	0	0	0	0	0	0	0	0	0	0
NF_Calb1-NF_Pvalb-NF2_Ntrk2.Necab2:0.07:100	0	0.1392	0.3745	0.4839	0	0	0	0	0	0	0.0024	0	0	0
NF_Calb1-NF_Pvalb-NF2_Ntrk2.Necab2:0.08:1	0	0.0374	0.4032	0.5593	0	0	0	0	0	0	0	0	0	0
NF_Calb1-NF_Pvalb-NF2_Ntrk2.Necab2:0.08:2	0	0	0.4389	0.5478	0	0	0	0	0	0	0	0.0133	0	0
NF_Calb1-NF_Pvalb-NF2_Ntrk2.Necab2:0.08:3	0	0.0623	0.4051	0.5306	0	0	0	0	0	0	0	0.002	0	0
NF_Calb1-NF_Pvalb-NF2_Ntrk2.Necab2:0.08:4	0	0.0605	0.3828	0.5535	0	0	0	0	0	0	0	0	0	0.0031
NF_Calb1-NF_Pvalb-NF2_Ntrk2.Necab2:0.08:5	0	0.05	0.3767	0.5733	0	0	0	0	0	0	0	0	0	0
NF_Calb1-NF_Pvalb-NF2_Ntrk2.Necab2:0.08:6	0	0	0.4664	0.5336	0	0	0	0	0	0	0	0	0	0
NF_Calb1-NF_Pvalb-NF2_Ntrk2.Necab2:0.08:7	0	0.0887	0.3017	0.6096	0	0	0	0	0	0	0	0	0	0
NF_Calb1-NF_Pvalb-NF2_Ntrk2.Necab2:0.08:8	0	0.0423	0.3429	0.6148	0	0	0	0	0	0	0	0	0	0
NF_Calb1-NF_Pvalb-NF2_Ntrk2.Necab2:0.08:9	0	0.0839	0.3239	0.568	0	0	0	0.0053	0	0	0	0	0	0.0189
NF_Calb1-NF_Pvalb-NF2_Ntrk2.Necab2:0.08:10	0	0.1834	0.2512	0.5654	0	0	0	0	0	0	0	0	0	0
NF_Calb1-NF_Pvalb-NF2_Ntrk2.Necab2:0.08:11	0	0.042	0.4211	0.5369	0	0	0	0	0	0	0	0	0	0
NF_Calb1-NF_Pvalb-NF2_Ntrk2.Necab2:0.08:12	0	0.1312	0.3631	0.5057	0	0	0	0	0	0	0	0	0	0
NF_Calb1-NF_Pvalb-NF2_Ntrk2.Necab2:0.08:13	0	0.0826	0.3623	0.5449	0	0	0	0	0	0	0	0	0	0.0102
NF_Calb1-NF_Pvalb-NF2_Ntrk2.Necab2:0.08:14	0	0.1124	0.3146	0.573	0	0	0	0	0	0	0	0	0	0
NF_Calb1-NF_Pvalb-NF2_Ntrk2.Necab2:0.08:15	0	0.0072	0.4448	0.5479	0	0	0	0	0	0	0	0	0	0
NF_Calb1-NF_Pvalb-NF2_Ntrk2.Necab2:0.08:16	0	0.0832	0.3868	0.5301	0	0	0	0	0	0	0	0	0	0
NF_Calb1-NF_Pvalb-NF2_Ntrk2.Necab2:0.08:17	0	0.0953	0.3666	0.5381	0	0	0	0	0	0	0	0	0	0
NF_Calb1-NF_Pvalb-NF2_Ntrk2.Necab2:0.08:18	0	0.1019	0.3124	0.5857	0	0	0	0	0	0	0	0	0	0
NF_Calb1-NF_Pvalb-NF2_Ntrk2.Necab2:0.08:19	0	0.0542	0.32	0.6221	0	0	0	0	0	0	0	0	0	0.0038
NF_Calb1-NF_Pvalb-NF2_Ntrk2.Necab2:0.08:20	0	0.0663	0.3941	0.5341	0	0	0	0	0	0	0	0	0	0.0056
NF_Calb1-NF_Pvalb-NF2_Ntrk2.Necab2:0.08:21	0	0.0615	0.3823	0.5562	0	0	0	0	0	0	0	0	0	0
NF_Calb1-NF_Pvalb-NF2_Ntrk2.Necab2:0.08:22	0	0.0586	0.4487	0.4927	0	0	0	0	0	0	0	0	0	0
NF_Calb1-NF_Pvalb-NF2_Ntrk2.Necab2:0.08:23	0	0.0792	0.3783	0.5425	0	0	0	0	0	0	0	0	0	0
NF_Calb1-NF_Pvalb-NF2_Ntrk2.Necab2:0.08:24	0	0.0833	0.3168	0.5885	0	0	0	0	0	0	0	0	0	0.0115
NF_Calb1-NF_Pvalb-NF2_Ntrk2.Necab2:0.08:25	0	0.0956	0.4213	0.4831	0	0	0	0	0	0	0	0	0	0
NF_Calb1-NF_Pvalb-NF2_Ntrk2.Necab2:0.08:26	0	0	0.3554	0.6433	0	0	0	0	0	0	0	0.0013	0	0
NF_Calb1-NF_Pvalb-NF2_Ntrk2.Necab2:0.08:27	0	0.0075	0.4414	0.5511	0	0	0	0	0	0	0	0	0	0
NF_Calb1-NF_Pvalb-NF2_Ntrk2.Necab2:0.08:28	0	0.1918	0.3763	0.4319	0	0	0	0	0	0	0	0	0	0
NF_Calb1-NF_Pvalb-NF2_Ntrk2.Necab2:0.08:29	0	0.0134	0.4198	0.5636	0	0	0	0	0	0	0	0.0031	0	0
NF_Calb1-NF_Pvalb-NF2_Ntrk2.Necab2:0.08:30	0	0.0294	0.4055	0.5516	0	0	0	0	0	0	0	0.0135	0	0
NF_Calb1-NF_Pvalb-NF2_Ntrk2.Necab2:0.08:31	0	0.1	0.3385	0.5615	0	0	0	0	0	0	0	0	0	0
NF_Calb1-NF_Pvalb-NF2_Ntrk2.Necab2:0.08:32	0	0.0498	0.4075	0.5427	0	0	0	0	0	0	0	0	0	0
NF_Calb1-NF_Pvalb-NF2_Ntrk2.Necab2:0.08:33	0	0.1142	0.3943	0.4915	0	0	0	0	0	0	0	0	0	0
NF_Calb1-NF_Pvalb-NF2_Ntrk2.Necab2:0.08:34	0	0.0464	0.3493	0.6014	0	0	0	0.0029	0	0	0	0	0	0
NF_Calb1-NF_Pvalb-NF2_Ntrk2.Necab2:0.08:35	0	0.0604	0.3843	0.549	0	0	0	0.0063	0	0	0	0	0	0
NF_Calb1-NF_Pvalb-NF2_Ntrk2.Necab2:0.08:36	0	0.1019	0.3703	0.5149	0	0	0	0	0	0	0	0	0	0.0129
NF_Calb1-NF_Pvalb-NF2_Ntrk2.Necab2:0.08:37	0	0.1996	0.3	0.5005	0	0	0	0	0	0	0	0	0	0
NF_Calb1-NF_Pvalb-NF2_Ntrk2.Necab2:0.08:38	0	0.0313	0.3796	0.5869	0	0	0	0	0	0	0	0.0022	0	0
NF_Calb1-NF_Pvalb-NF2_Ntrk2.Necab2:0.08:39	0	0.0283	0.4148	0.5528	0	0	0	0	0	0	0	0.0041	0	0
NF_Calb1-NF_Pvalb-NF2_Ntrk2.Necab2:0.08:40	0	0.0943	0.3873	0.4972	0	0	0.0057	0	0	0	0	0	0	0.0155
NF_Calb1-NF_Pvalb-NF2_Ntrk2.Necab2:0.08:41	0	0	0.3689	0.6311	0	0	0	0	0	0	0	0	0	0
NF_Calb1-NF_Pvalb-NF2_Ntrk2.Necab2:0.08:42	0	0.1109	0.371	0.5181	0	0	0	0	0	0	0	0	0	0
NF_Calb1-NF_Pvalb-NF2_Ntrk2.Necab2:0.08:43	0	0.0919	0.2893	0.6188	0	0	0	0	0	0	0	0	0	0
NF_Calb1-NF_Pvalb-NF2_Ntrk2.Necab2:0.08:44	0	0.1518	0.3165	0.5317	0	0	0	0	0	0	0	0	0	0
NF_Calb1-NF_Pvalb-NF2_Ntrk2.Necab2:0.08:45	0	0.0877	0.3524	0.5542	0	0	0	0	0	0	0	0	0	0.0057
NF_Calb1-NF_Pvalb-NF2_Ntrk2.Necab2:0.08:46	0	0.0421	0.2986	0.6593	0	0	0	0	0	0	0	0	0	0
NF_Calb1-NF_Pvalb-NF2_Ntrk2.Necab2:0.08:47	0	0.0749	0.387	0.538	0	0	0	0	0	0	0	0	0	0
NF_Calb1-NF_Pvalb-NF2_Ntrk2.Necab2:0.08:48	0	0.1143	0.2964	0.5893	0	0	0	0	0	0	0	0	0	0
NF_Calb1-NF_Pvalb-NF2_Ntrk2.Necab2:0.08:49	0	0.0086	0.3879	0.6035	0	0	0	0	0	0	0	0	0	0
NF_Calb1-NF_Pvalb-NF2_Ntrk2.Necab2:0.08:50	0	0.0442	0.4042	0.5384	0	0	0	0	0	0	0	0.0132	0	0
NF_Calb1-NF_Pvalb-NF2_Ntrk2.Necab2:0.08:51	0	0	0.4468	0.5407	0	0	0	0	0	0	0	0.0125	0	0
NF_Calb1-NF_Pvalb-NF2_Ntrk2.Necab2:0.08:52	0	0.1926	0.2753	0.5171	0	0	0	0	0	0	0	0	0	0.015
NF_Calb1-NF_Pvalb-NF2_Ntrk2.Necab2:0.08:53	0	0	0.3899	0.6101	0	0	0	0	0	0	0	0	0	0
NF_Calb1-NF_Pvalb-NF2_Ntrk2.Necab2:0.08:54	0	0.0076	0.3914	0.601	0	0	0	0	0	0	0	0	0	0
NF_Calb1-NF_Pvalb-NF2_Ntrk2.Necab2:0.08:55	0	0.137	0.2644	0.5986	0	0	0	0	0	0	0	0	0	0
NF_Calb1-NF_Pvalb-NF2_Ntrk2.Necab2:0.08:56	0	0.0733	0.3658	0.5593	0	0	0	0	0	0	0	0.0016	0	0
NF_Calb1-NF_Pvalb-NF2_Ntrk2.Necab2:0.08:57	0	0.1472	0.3868	0.466	0	0	0	0	0	0	0	0	0	0
NF_Calb1-NF_Pvalb-NF2_Ntrk2.Necab2:0.08:58	0	0.1308	0.3438	0.5217	0	0	0	0	0	0	0	0.0037	0	0
NF_Calb1-NF_Pvalb-NF2_Ntrk2.Necab2:0.08:59	0	0.1867	0.3231	0.4879	0	0	0	0.0023	0	0	0	0	0	0
NF_Calb1-NF_Pvalb-NF2_Ntrk2.Necab2:0.08:60	0	0.0298	0.3757	0.5945	0	0	0	0	0	0	0	0	0	0
NF_Calb1-NF_Pvalb-NF2_Ntrk2.Necab2:0.08:61	0	0.1033	0.3623	0.5344	0	0	0	0	0	0	0	0	0	0
NF_Calb1-NF_Pvalb-NF2_Ntrk2.Necab2:0.08:62	0	0.0611	0.3692	0.5582	0	0	0	0	0	0	0	0.0115	0	0
NF_Calb1-NF_Pvalb-NF2_Ntrk2.Necab2:0.08:63	0	0.0093	0.4272	0.561	0	0	0	0	0	0	0	0.0024	0	0
NF_Calb1-NF_Pvalb-NF2_Ntrk2.Necab2:0.08:64	0	0.159	0.3733	0.4677	0	0	0	0	0	0	0	0	0	0
NF_Calb1-NF_Pvalb-NF2_Ntrk2.Necab2:0.08:65	0	0.0092	0.3956	0.5798	0	0	0	0	0	0	0	0.0154	0	0
NF_Calb1-NF_Pvalb-NF2_Ntrk2.Necab2:0.08:66	0	0.1256	0.3553	0.5149	0	0	0	0	0	0	0	0	0	0.0042
NF_Calb1-NF_Pvalb-NF2_Ntrk2.Necab2:0.08:67	0	0.0478	0.3851	0.5672	0	0	0	0	0	0	0	0	0	0
NF_Calb1-NF_Pvalb-NF2_Ntrk2.Necab2:0.08:68	0	0.1635	0.3692	0.4601	0	0	0	0	0	0	0	0	0	0.0072
NF_Calb1-NF_Pvalb-NF2_Ntrk2.Necab2:0.08:69	0	0.1359	0.3514	0.5127	0	0	0	0	0	0	0	0	0	0
NF_Calb1-NF_Pvalb-NF2_Ntrk2.Necab2:0.08:70	0	0.0626	0.4577	0.4684	0	0	0	0	0	0	0	0.0113	0	0
NF_Calb1-NF_Pvalb-NF2_Ntrk2.Necab2:0.08:71	0	0.0668	0.334	0.5991	0	0	0	0	0	0	0	0	0	0
NF_Calb1-NF_Pvalb-NF2_Ntrk2.Necab2:0.08:72	0	0.1723	0.2641	0.5636	0	0	0	0	0	0	0	0	0	0
NF_Calb1-NF_Pvalb-NF2_Ntrk2.Necab2:0.08:73	0	0.0624	0.3406	0.5904	0	0	0	0.0059	0	0	0	0	0	0.0008
NF_Calb1-NF_Pvalb-NF2_Ntrk2.Necab2:0.08:74	0	0.1635	0.3504	0.4861	0	0	0	0	0	0	0	0	0	0
NF_Calb1-NF_Pvalb-NF2_Ntrk2.Necab2:0.08:75	0	0.0617	0.2833	0.6551	0	0	0	0	0	0	0	0	0	0
NF_Calb1-NF_Pvalb-NF2_Ntrk2.Necab2:0.08:76	0	0	0.4246	0.5728	0	0	0	0	0	0	0	0.0026	0	0
NF_Calb1-NF_Pvalb-NF2_Ntrk2.Necab2:0.08:77	0	0.0805	0.4163	0.5032	0	0	0	0	0	0	0	0	0	0
NF_Calb1-NF_Pvalb-NF2_Ntrk2.Necab2:0.08:78	0	0	0.4012	0.5988	0	0	0	0	0	0	0	0	0	0
NF_Calb1-NF_Pvalb-NF2_Ntrk2.Necab2:0.08:79	0	0	0.4589	0.5411	0	0	0	0	0	0	0	0	0	0
NF_Calb1-NF_Pvalb-NF2_Ntrk2.Necab2:0.08:80	0	0	0.4421	0.5579	0	0	0	0	0	0	0	0	0	0
NF_Calb1-NF_Pvalb-NF2_Ntrk2.Necab2:0.08:81	0	0.1131	0.3168	0.5701	0	0	0	0	0	0	0	0	0	0
NF_Calb1-NF_Pvalb-NF2_Ntrk2.Necab2:0.08:82	0	0.0816	0.2985	0.62	0	0	0	0	0	0	0	0	0	0
NF_Calb1-NF_Pvalb-NF2_Ntrk2.Necab2:0.08:83	0	0.0589	0.4292	0.5119	0	0	0	0	0	0	0	0	0	0
NF_Calb1-NF_Pvalb-NF2_Ntrk2.Necab2:0.08:84	0	0.1907	0.2955	0.5063	0	0	0	0	0	0	0	0	0	0.0075
NF_Calb1-NF_Pvalb-NF2_Ntrk2.Necab2:0.08:85	0	0.0425	0.4129	0.5304	0	0	0	0	0	0	0	0.0142	0	0
NF_Calb1-NF_Pvalb-NF2_Ntrk2.Necab2:0.08:86	0	0.0343	0.4037	0.5621	0	0	0	0	0	0	0	0	0	0
NF_Calb1-NF_Pvalb-NF2_Ntrk2.Necab2:0.08:87	0	0.0384	0.4114	0.5502	0	0	0	0	0	0	0	0	0	0
NF_Calb1-NF_Pvalb-NF2_Ntrk2.Necab2:0.08:88	0	0.0817	0.3836	0.5347	0	0	0	0	0	0	0	0	0	0
NF_Calb1-NF_Pvalb-NF2_Ntrk2.Necab2:0.08:89	0	0.0206	0.4274	0.552	0	0	0	0	0	0	0	0	0	0
NF_Calb1-NF_Pvalb-NF2_Ntrk2.Necab2:0.08:90	0	0	0.3973	0.5807	0	0	0	0	0	0	0	0.022	0	0
NF_Calb1-NF_Pvalb-NF2_Ntrk2.Necab2:0.08:91	0	0.0948	0.3718	0.5334	0	0	0	0	0	0	0	0	0	0
NF_Calb1-NF_Pvalb-NF2_Ntrk2.Necab2:0.08:92	0	0.0928	0.3159	0.5913	0	0	0	0	0	0	0	0	0	0
NF_Calb1-NF_Pvalb-NF2_Ntrk2.Necab2:0.08:93	0	0.0401	0.3847	0.5751	0	0	0	0	0	0	0	0	0	0
NF_Calb1-NF_Pvalb-NF2_Ntrk2.Necab2:0.08:94	0	0.0896	0.3613	0.5453	0	0	0	0.0038	0	0	0	0	0	0
NF_Calb1-NF_Pvalb-NF2_Ntrk2.Necab2:0.08:95	0	0.102	0.3835	0.5145	0	0	0	0	0	0	0	0	0	0
NF_Calb1-NF_Pvalb-NF2_Ntrk2.Necab2:0.08:96	0	0.0882	0.422	0.4898	0	0	0	0	0	0	0	0	0	0
NF_Calb1-NF_Pvalb-NF2_Ntrk2.Necab2:0.08:97	0	0.1578	0.2796	0.542	0	0	0	0	0	0	0	0	0	0.0206
NF_Calb1-NF_Pvalb-NF2_Ntrk2.Necab2:0.08:98	0	0.164	0.3351	0.4911	0	0	0	0	0	0	0	0	0	0.0098
NF_Calb1-NF_Pvalb-NF2_Ntrk2.Necab2:0.08:99	0	0	0.3926	0.6074	0	0	0	0	0	0	0	0	0	0
NF_Calb1-NF_Pvalb-NF2_Ntrk2.Necab2:0.08:100	0	0.1516	0.3696	0.4759	0	0	0	0	0	0	0.0029	0	0	0
NF_Calb1-NF_Pvalb-NF2_Ntrk2.Necab2:0.09:1	0	0.0472	0.3992	0.5536	0	0	0	0	0	0	0	0	0	0
NF_Calb1-NF_Pvalb-NF2_Ntrk2.Necab2:0.09:2	0	0.0035	0.438	0.5454	0	0	0	0	0	0	0	0.0131	0	0
NF_Calb1-NF_Pvalb-NF2_Ntrk2.Necab2:0.09:3	0	0.0706	0.4015	0.5256	0	0	0	0	0	0	0	0.0024	0	0
NF_Calb1-NF_Pvalb-NF2_Ntrk2.Necab2:0.09:4	0	0.0696	0.3784	0.549	0	0	0	0	0	0	0	0	0	0.0031
NF_Calb1-NF_Pvalb-NF2_Ntrk2.Necab2:0.09:5	0	0.0598	0.3725	0.5677	0	0	0	0	0	0	0	0	0	0
NF_Calb1-NF_Pvalb-NF2_Ntrk2.Necab2:0.09:6	0	0.0057	0.4646	0.5297	0	0	0	0	0	0	0	0	0	0
NF_Calb1-NF_Pvalb-NF2_Ntrk2.Necab2:0.09:7	0	0.1017	0.2967	0.6016	0	0	0	0	0	0	0	0	0	0
NF_Calb1-NF_Pvalb-NF2_Ntrk2.Necab2:0.09:8	0	0.0509	0.3411	0.608	0	0	0	0	0	0	0	0	0	0
NF_Calb1-NF_Pvalb-NF2_Ntrk2.Necab2:0.09:9	0	0.0958	0.3183	0.5616	0	0	0	0.0055	0	0	0	0	0	0.0188
NF_Calb1-NF_Pvalb-NF2_Ntrk2.Necab2:0.09:10	0	0.1998	0.2446	0.5556	0	0	0	0	0	0	0	0	0	0
NF_Calb1-NF_Pvalb-NF2_Ntrk2.Necab2:0.09:11	0	0.055	0.4147	0.5303	0	0	0	0	0	0	0	0	0	0
NF_Calb1-NF_Pvalb-NF2_Ntrk2.Necab2:0.09:12	0	0.1433	0.3573	0.4994	0	0	0	0	0	0	0	0	0	0
NF_Calb1-NF_Pvalb-NF2_Ntrk2.Necab2:0.09:13	0	0.0923	0.358	0.5401	0	0	0	0	0	0	0	0	0	0.0097
NF_Calb1-NF_Pvalb-NF2_Ntrk2.Necab2:0.09:14	0	0.1206	0.3113	0.5681	0	0	0	0	0	0	0	0	0	0
NF_Calb1-NF_Pvalb-NF2_Ntrk2.Necab2:0.09:15	0	0.0171	0.4405	0.5424	0	0	0	0	0	0	0	0	0	0
NF_Calb1-NF_Pvalb-NF2_Ntrk2.Necab2:0.09:16	0	0.0934	0.3814	0.5249	0	0	0	0	0	0	0	0.0003	0	0
NF_Calb1-NF_Pvalb-NF2_Ntrk2.Necab2:0.09:17	0	0.1033	0.364	0.5327	0	0	0	0	0	0	0	0	0	0
NF_Calb1-NF_Pvalb-NF2_Ntrk2.Necab2:0.09:18	0	0.1104	0.3103	0.5793	0	0	0	0	0	0	0	0	0	0
NF_Calb1-NF_Pvalb-NF2_Ntrk2.Necab2:0.09:19	0	0.066	0.3155	0.6146	0	0	0	0	0	0	0	0	0	0.0039
NF_Calb1-NF_Pvalb-NF2_Ntrk2.Necab2:0.09:20	0	0.076	0.3898	0.5284	0	0	0	0	0	0	0	0	0	0.0058
NF_Calb1-NF_Pvalb-NF2_Ntrk2.Necab2:0.09:21	0	0.0716	0.3785	0.55	0	0	0	0	0	0	0	0	0	0
NF_Calb1-NF_Pvalb-NF2_Ntrk2.Necab2:0.09:22	0	0.0686	0.445	0.4864	0	0	0	0	0	0	0	0	0	0
NF_Calb1-NF_Pvalb-NF2_Ntrk2.Necab2:0.09:23	0	0.0913	0.3733	0.5354	0	0	0	0	0	0	0	0	0	0
NF_Calb1-NF_Pvalb-NF2_Ntrk2.Necab2:0.09:24	0	0.0977	0.3114	0.5796	0	0	0	0	0	0	0	0	0	0.0113
NF_Calb1-NF_Pvalb-NF2_Ntrk2.Necab2:0.09:25	0	0.1057	0.4164	0.4779	0	0	0	0	0	0	0	0	0	0
NF_Calb1-NF_Pvalb-NF2_Ntrk2.Necab2:0.09:26	0	0.0073	0.3527	0.6383	0	0	0	0	0	0	0	0.0017	0	0
NF_Calb1-NF_Pvalb-NF2_Ntrk2.Necab2:0.09:27	0	0.0188	0.4362	0.545	0	0	0	0	0	0	0	0	0	0
NF_Calb1-NF_Pvalb-NF2_Ntrk2.Necab2:0.09:28	0	0.2026	0.3723	0.4252	0	0	0	0	0	0	0	0	0	0
NF_Calb1-NF_Pvalb-NF2_Ntrk2.Necab2:0.09:29	0	0.0256	0.4138	0.5576	0	0	0	0	0	0	0	0.0031	0	0
NF_Calb1-NF_Pvalb-NF2_Ntrk2.Necab2:0.09:30	0	0.04	0.4012	0.5454	0	0	0	0	0	0	0	0.0135	0	0
NF_Calb1-NF_Pvalb-NF2_Ntrk2.Necab2:0.09:31	0	0.1102	0.3357	0.5541	0	0	0	0	0	0	0	0	0	0
NF_Calb1-NF_Pvalb-NF2_Ntrk2.Necab2:0.09:32	0	0.061	0.4032	0.5359	0	0	0	0	0	0	0	0	0	0
NF_Calb1-NF_Pvalb-NF2_Ntrk2.Necab2:0.09:33	0	0.1224	0.3909	0.4866	0	0	0	0	0	0	0	0	0	0
NF_Calb1-NF_Pvalb-NF2_Ntrk2.Necab2:0.09:34	0	0.0597	0.3434	0.594	0	0	0	0.003	0	0	0	0	0	0
NF_Calb1-NF_Pvalb-NF2_Ntrk2.Necab2:0.09:35	0	0.073	0.3781	0.5423	0	0	0	0.0065	0	0	0	0	0	0
NF_Calb1-NF_Pvalb-NF2_Ntrk2.Necab2:0.09:36	0	0.1107	0.3665	0.5103	0	0	0	0	0	0	0	0	0	0.0126
NF_Calb1-NF_Pvalb-NF2_Ntrk2.Necab2:0.09:37	0	0.2102	0.2968	0.493	0	0	0	0	0	0	0	0	0	0
NF_Calb1-NF_Pvalb-NF2_Ntrk2.Necab2:0.09:38	0	0.0426	0.3745	0.5805	0	0	0	0	0	0	0	0.0023	0	0
NF_Calb1-NF_Pvalb-NF2_Ntrk2.Necab2:0.09:39	0	0.0374	0.4104	0.548	0	0	0	0	0	0	0	0.0042	0	0
NF_Calb1-NF_Pvalb-NF2_Ntrk2.Necab2:0.09:40	0	0.1092	0.3816	0.488	0	0	0.0055	0	0	0	0	0	0	0.0156
NF_Calb1-NF_Pvalb-NF2_Ntrk2.Necab2:0.09:41	0	0.0105	0.3648	0.6247	0	0	0	0	0	0	0	0	0	0
NF_Calb1-NF_Pvalb-NF2_Ntrk2.Necab2:0.09:42	0	0.1224	0.3658	0.5119	0	0	0	0	0	0	0	0	0	0
NF_Calb1-NF_Pvalb-NF2_Ntrk2.Necab2:0.09:43	0	0.1039	0.2846	0.6115	0	0	0	0	0	0	0	0	0	0
NF_Calb1-NF_Pvalb-NF2_Ntrk2.Necab2:0.09:44	0	0.1622	0.3123	0.5255	0	0	0	0	0	0	0	0	0	0
NF_Calb1-NF_Pvalb-NF2_Ntrk2.Necab2:0.09:45	0	0.0985	0.3482	0.5477	0	0	0	0	0	0	0	0	0	0.0056
NF_Calb1-NF_Pvalb-NF2_Ntrk2.Necab2:0.09:46	0	0.053	0.2959	0.6512	0	0	0	0	0	0	0	0	0	0
NF_Calb1-NF_Pvalb-NF2_Ntrk2.Necab2:0.09:47	0	0.0833	0.3836	0.5331	0	0	0	0	0	0	0	0	0	0
NF_Calb1-NF_Pvalb-NF2_Ntrk2.Necab2:0.09:48	0	0.1232	0.2933	0.5835	0	0	0	0	0	0	0	0	0	0
NF_Calb1-NF_Pvalb-NF2_Ntrk2.Necab2:0.09:49	0	0.0196	0.3832	0.5972	0	0	0	0	0	0	0	0	0	0
NF_Calb1-NF_Pvalb-NF2_Ntrk2.Necab2:0.09:50	0	0.0577	0.3984	0.531	0	0	0	0	0	0	0	0.0128	0	0
NF_Calb1-NF_Pvalb-NF2_Ntrk2.Necab2:0.09:51	0	0	0.4484	0.5395	0	0	0	0	0	0	0	0.0121	0	0
NF_Calb1-NF_Pvalb-NF2_Ntrk2.Necab2:0.09:52	0	0.2009	0.2743	0.5103	0	0	0	0	0	0	0	0	0	0.0145
NF_Calb1-NF_Pvalb-NF2_Ntrk2.Necab2:0.09:53	0	0	0.3912	0.6088	0	0	0	0	0	0	0	0	0	0
NF_Calb1-NF_Pvalb-NF2_Ntrk2.Necab2:0.09:54	0	0.0176	0.3877	0.5947	0	0	0	0	0	0	0	0	0	0
NF_Calb1-NF_Pvalb-NF2_Ntrk2.Necab2:0.09:55	0	0.1478	0.2604	0.5918	0	0	0	0	0	0	0	0	0	0
NF_Calb1-NF_Pvalb-NF2_Ntrk2.Necab2:0.09:56	0	0.0813	0.3626	0.5541	0	0	0	0	0	0	0	0.0019	0	0
NF_Calb1-NF_Pvalb-NF2_Ntrk2.Necab2:0.09:57	0	0.1549	0.3839	0.4613	0	0	0	0	0	0	0	0	0	0
NF_Calb1-NF_Pvalb-NF2_Ntrk2.Necab2:0.09:58	0	0.141	0.3406	0.5148	0	0	0	0	0	0	0	0.0036	0	0
NF_Calb1-NF_Pvalb-NF2_Ntrk2.Necab2:0.09:59	0	0.1964	0.3197	0.4812	0	0	0	0.0026	0	0	0	0	0	0
NF_Calb1-NF_Pvalb-NF2_Ntrk2.Necab2:0.09:60	0	0.0414	0.3711	0.5875	0	0	0	0	0	0	0	0	0	0
NF_Calb1-NF_Pvalb-NF2_Ntrk2.Necab2:0.09:61	0	0.1134	0.3576	0.529	0	0	0	0	0	0	0	0	0	0
NF_Calb1-NF_Pvalb-NF2_Ntrk2.Necab2:0.09:62	0	0.0725	0.3644	0.5516	0	0	0	0	0	0	0	0.0115	0	0
NF_Calb1-NF_Pvalb-NF2_Ntrk2.Necab2:0.09:63	0	0.0216	0.4218	0.5544	0	0	0	0	0	0	0	0.0021	0	0
NF_Calb1-NF_Pvalb-NF2_Ntrk2.Necab2:0.09:64	0	0.1677	0.3695	0.4627	0	0	0	0	0	0	0	0	0	0
NF_Calb1-NF_Pvalb-NF2_Ntrk2.Necab2:0.09:65	0	0.0234	0.3894	0.5718	0	0	0	0	0	0	0	0.0155	0	0
NF_Calb1-NF_Pvalb-NF2_Ntrk2.Necab2:0.09:66	0	0.1337	0.3525	0.5095	0	0	0	0	0	0	0	0	0	0.0044
NF_Calb1-NF_Pvalb-NF2_Ntrk2.Necab2:0.09:67	0	0.0589	0.3805	0.5605	0	0	0	0	0	0	0	0	0	0
NF_Calb1-NF_Pvalb-NF2_Ntrk2.Necab2:0.09:68	0	0.1775	0.3623	0.4601	0	0	0	0	0	0	0	0	0	0
NF_Calb1-NF_Pvalb-NF2_Ntrk2.Necab2:0.09:69	0	0.1491	0.3457	0.5052	0	0	0	0	0	0	0	0	0	0
NF_Calb1-NF_Pvalb-NF2_Ntrk2.Necab2:0.09:70	0	0.0721	0.4537	0.4629	0	0	0	0	0	0	0	0.0113	0	0
NF_Calb1-NF_Pvalb-NF2_Ntrk2.Necab2:0.09:71	0	0.0749	0.3309	0.5941	0	0	0	0	0	0	0	0	0	0
NF_Calb1-NF_Pvalb-NF2_Ntrk2.Necab2:0.09:72	0	0.1832	0.2603	0.5566	0	0	0	0	0	0	0	0	0	0
NF_Calb1-NF_Pvalb-NF2_Ntrk2.Necab2:0.09:73	0	0.0747	0.335	0.5827	0	0	0	0.0065	0	0	0	0	0	0.0011
NF_Calb1-NF_Pvalb-NF2_Ntrk2.Necab2:0.09:74	0	0.1734	0.3469	0.4797	0	0	0	0	0	0	0	0	0	0
NF_Calb1-NF_Pvalb-NF2_Ntrk2.Necab2:0.09:75	0	0.0677	0.2816	0.6507	0	0	0	0	0	0	0	0	0	0
NF_Calb1-NF_Pvalb-NF2_Ntrk2.Necab2:0.09:76	0	0	0.4245	0.5722	0	0	0	0	0	0	0	0.0034	0	0
NF_Calb1-NF_Pvalb-NF2_Ntrk2.Necab2:0.09:77	0	0.094	0.4107	0.4954	0	0	0	0	0	0	0	0	0	0
NF_Calb1-NF_Pvalb-NF2_Ntrk2.Necab2:0.09:78	0	0	0.4019	0.5981	0	0	0	0	0	0	0	0	0	0
NF_Calb1-NF_Pvalb-NF2_Ntrk2.Necab2:0.09:79	0	0.0072	0.4557	0.537	0	0	0	0	0	0	0	0	0	0
NF_Calb1-NF_Pvalb-NF2_Ntrk2.Necab2:0.09:80	0	0	0.4435	0.5565	0	0	0	0	0	0	0	0	0	0
NF_Calb1-NF_Pvalb-NF2_Ntrk2.Necab2:0.09:81	0	0.1229	0.3134	0.5637	0	0	0	0	0	0	0	0	0	0
NF_Calb1-NF_Pvalb-NF2_Ntrk2.Necab2:0.09:82	0	0.0901	0.2948	0.6151	0	0	0	0	0	0	0	0	0	0
NF_Calb1-NF_Pvalb-NF2_Ntrk2.Necab2:0.09:83	0	0.0652	0.4253	0.5095	0	0	0	0	0	0	0	0	0	0
NF_Calb1-NF_Pvalb-NF2_Ntrk2.Necab2:0.09:84	0	0.2018	0.2909	0.4994	0	0	0	0	0	0	0	0	0	0.0078
NF_Calb1-NF_Pvalb-NF2_Ntrk2.Necab2:0.09:85	0	0.0512	0.4083	0.5262	0	0	0	0	0	0	0	0.0144	0	0
NF_Calb1-NF_Pvalb-NF2_Ntrk2.Necab2:0.09:86	0	0.0467	0.3978	0.5555	0	0	0	0	0	0	0	0	0	0
NF_Calb1-NF_Pvalb-NF2_Ntrk2.Necab2:0.09:87	0	0.0503	0.4063	0.5434	0	0	0	0	0	0	0	0	0	0
NF_Calb1-NF_Pvalb-NF2_Ntrk2.Necab2:0.09:88	0	0.0944	0.3786	0.527	0	0	0	0	0	0	0	0	0	0
NF_Calb1-NF_Pvalb-NF2_Ntrk2.Necab2:0.09:89	0	0.0321	0.4221	0.5459	0	0	0	0	0	0	0	0	0	0
NF_Calb1-NF_Pvalb-NF2_Ntrk2.Necab2:0.09:90	0	0	0.3977	0.5798	0	0	0	0	0	0	0	0.0225	0	0
NF_Calb1-NF_Pvalb-NF2_Ntrk2.Necab2:0.09:91	0	0.1096	0.366	0.5243	0	0	0	0	0	0	0	0	0	0
NF_Calb1-NF_Pvalb-NF2_Ntrk2.Necab2:0.09:92	0	0.1018	0.3131	0.5851	0	0	0	0	0	0	0	0	0	0
NF_Calb1-NF_Pvalb-NF2_Ntrk2.Necab2:0.09:93	0	0.0517	0.3798	0.5686	0	0	0	0	0	0	0	0	0	0
NF_Calb1-NF_Pvalb-NF2_Ntrk2.Necab2:0.09:94	0	0.1012	0.3559	0.5386	0	0	0	0.0043	0	0	0	0	0	0
NF_Calb1-NF_Pvalb-NF2_Ntrk2.Necab2:0.09:95	0	0.1109	0.3799	0.5093	0	0	0	0	0	0	0	0	0	0
NF_Calb1-NF_Pvalb-NF2_Ntrk2.Necab2:0.09:96	0	0.0993	0.4167	0.484	0	0	0	0	0	0	0	0	0	0
NF_Calb1-NF_Pvalb-NF2_Ntrk2.Necab2:0.09:97	0	0.1678	0.2766	0.5353	0	0	0	0	0	0	0	0	0	0.0203
NF_Calb1-NF_Pvalb-NF2_Ntrk2.Necab2:0.09:98	0	0.1739	0.331	0.485	0	0	0	0	0	0	0	0	0	0.0101
NF_Calb1-NF_Pvalb-NF2_Ntrk2.Necab2:0.09:99	0	0	0.3942	0.6058	0	0	0	0	0	0	0	0	0	0
NF_Calb1-NF_Pvalb-NF2_Ntrk2.Necab2:0.09:100	0	0.164	0.3644	0.4684	0	0	0	0	0	0	0.0031	0	0	0
NF_Calb1-NF_Pvalb-NF2_Ntrk2.Necab2:0.1:1	0	0.0566	0.3956	0.5478	0	0	0	0	0	0	0	0	0	0
NF_Calb1-NF_Pvalb-NF2_Ntrk2.Necab2:0.1:2	0	0.0148	0.4324	0.5395	0	0	0	0	0	0	0	0.0134	0	0
NF_Calb1-NF_Pvalb-NF2_Ntrk2.Necab2:0.1:3	0	0.0784	0.3983	0.5209	0	0	0	0	0	0	0	0.0025	0	0
NF_Calb1-NF_Pvalb-NF2_Ntrk2.Necab2:0.1:4	0	0.0785	0.3741	0.5444	0	0	0	0	0	0	0	0	0	0.0031
NF_Calb1-NF_Pvalb-NF2_Ntrk2.Necab2:0.1:5	0	0.0691	0.3691	0.5619	0	0	0	0	0	0	0	0	0	0
NF_Calb1-NF_Pvalb-NF2_Ntrk2.Necab2:0.1:6	0	0.0169	0.46	0.523	0	0	0	0	0	0	0	0	0	0
NF_Calb1-NF_Pvalb-NF2_Ntrk2.Necab2:0.1:7	0	0.114	0.2924	0.5936	0	0	0	0	0	0	0	0	0	0
NF_Calb1-NF_Pvalb-NF2_Ntrk2.Necab2:0.1:8	0	0.0596	0.3395	0.6009	0	0	0	0	0	0	0	0	0	0
NF_Calb1-NF_Pvalb-NF2_Ntrk2.Necab2:0.1:9	0	0.0912	0.3175	0.556	0	0	0	0	0	0	0.0172	0	0	0.0181
NF_Calb1-NF_Pvalb-NF2_Ntrk2.Necab2:0.1:10	0	0.2156	0.2387	0.5457	0	0	0	0	0	0	0	0	0	0
NF_Calb1-NF_Pvalb-NF2_Ntrk2.Necab2:0.1:11	0	0.0682	0.4087	0.5231	0	0	0	0	0	0	0	0	0	0
NF_Calb1-NF_Pvalb-NF2_Ntrk2.Necab2:0.1:12	0	0.1553	0.3515	0.4932	0	0	0	0	0	0	0	0	0	0
NF_Calb1-NF_Pvalb-NF2_Ntrk2.Necab2:0.1:13	0	0.1016	0.3541	0.5348	0	0	0	0	0	0	0	0	0	0.0096
NF_Calb1-NF_Pvalb-NF2_Ntrk2.Necab2:0.1:14	0	0.1286	0.3083	0.5631	0	0	0	0	0	0	0	0	0	0
NF_Calb1-NF_Pvalb-NF2_Ntrk2.Necab2:0.1:15	0	0.0271	0.4361	0.5368	0	0	0	0	0	0	0	0	0	0
NF_Calb1-NF_Pvalb-NF2_Ntrk2.Necab2:0.1:16	0	0.1039	0.376	0.5194	0	0	0	0	0	0	0	0.0007	0	0
NF_Calb1-NF_Pvalb-NF2_Ntrk2.Necab2:0.1:17	0	0.1111	0.3614	0.5275	0	0	0	0	0	0	0	0	0	0
NF_Calb1-NF_Pvalb-NF2_Ntrk2.Necab2:0.1:18	0	0.1192	0.3075	0.5733	0	0	0	0	0	0	0	0	0	0
NF_Calb1-NF_Pvalb-NF2_Ntrk2.Necab2:0.1:19	0	0.0775	0.311	0.6078	0	0	0	0	0	0	0	0	0	0.0037
NF_Calb1-NF_Pvalb-NF2_Ntrk2.Necab2:0.1:20	0	0.0856	0.3853	0.5233	0	0	0	0	0	0	0	0	0	0.0058
NF_Calb1-NF_Pvalb-NF2_Ntrk2.Necab2:0.1:21	0	0.0816	0.3749	0.5436	0	0	0	0	0	0	0	0	0	0
NF_Calb1-NF_Pvalb-NF2_Ntrk2.Necab2:0.1:22	0	0.0783	0.4415	0.4803	0	0	0	0	0	0	0	0	0	0
NF_Calb1-NF_Pvalb-NF2_Ntrk2.Necab2:0.1:23	0	0.1035	0.368	0.5284	0	0	0	0	0	0	0	0	0	0
NF_Calb1-NF_Pvalb-NF2_Ntrk2.Necab2:0.1:24	0	0.1119	0.3059	0.5712	0	0	0	0	0	0	0	0	0	0.011
NF_Calb1-NF_Pvalb-NF2_Ntrk2.Necab2:0.1:25	0	0.1159	0.4114	0.4727	0	0	0	0	0	0	0	0	0	0
NF_Calb1-NF_Pvalb-NF2_Ntrk2.Necab2:0.1:26	0	0.0178	0.3481	0.6322	0	0	0	0	0	0	0	0.0019	0	0
NF_Calb1-NF_Pvalb-NF2_Ntrk2.Necab2:0.1:27	0	0.0302	0.4308	0.5389	0	0	0	0	0	0	0	0	0	0
NF_Calb1-NF_Pvalb-NF2_Ntrk2.Necab2:0.1:28	0	0.2133	0.368	0.4187	0	0	0	0	0	0	0	0	0	0
NF_Calb1-NF_Pvalb-NF2_Ntrk2.Necab2:0.1:29	0	0.0381	0.4076	0.551	0	0	0	0	0	0	0	0.0034	0	0
NF_Calb1-NF_Pvalb-NF2_Ntrk2.Necab2:0.1:30	0	0.0504	0.3974	0.5388	0	0	0	0	0	0	0	0.0134	0	0
NF_Calb1-NF_Pvalb-NF2_Ntrk2.Necab2:0.1:31	0	0.1199	0.333	0.547	0	0	0	0	0	0	0	0	0	0
NF_Calb1-NF_Pvalb-NF2_Ntrk2.Necab2:0.1:32	0	0.0717	0.3992	0.5291	0	0	0	0	0	0	0	0	0	0
NF_Calb1-NF_Pvalb-NF2_Ntrk2.Necab2:0.1:33	0	0.1306	0.3877	0.4817	0	0	0	0	0	0	0	0	0	0
NF_Calb1-NF_Pvalb-NF2_Ntrk2.Necab2:0.1:34	0	0.0723	0.3383	0.586	0	0	0	0.0034	0	0	0	0	0	0
NF_Calb1-NF_Pvalb-NF2_Ntrk2.Necab2:0.1:35	0	0.0853	0.3727	0.5353	0	0	0	0.0066	0	0	0	0	0	0
NF_Calb1-NF_Pvalb-NF2_Ntrk2.Necab2:0.1:36	0	0.1197	0.3631	0.5054	0	0	0	0	0	0	0	0	0	0.0118
NF_Calb1-NF_Pvalb-NF2_Ntrk2.Necab2:0.1:37	0	0.2205	0.2935	0.486	0	0	0	0	0	0	0	0	0	0
NF_Calb1-NF_Pvalb-NF2_Ntrk2.Necab2:0.1:38	0	0.0539	0.3696	0.5739	0	0	0	0	0	0	0	0.0026	0	0
NF_Calb1-NF_Pvalb-NF2_Ntrk2.Necab2:0.1:39	0	0.0464	0.4064	0.543	0	0	0	0	0	0	0	0.0042	0	0
NF_Calb1-NF_Pvalb-NF2_Ntrk2.Necab2:0.1:40	0	0.1247	0.3753	0.479	0	0	0.0054	0	0	0	0	0	0	0.0155
NF_Calb1-NF_Pvalb-NF2_Ntrk2.Necab2:0.1:41	0	0.0204	0.3615	0.6182	0	0	0	0	0	0	0	0	0	0
NF_Calb1-NF_Pvalb-NF2_Ntrk2.Necab2:0.1:42	0	0.1329	0.3611	0.506	0	0	0	0	0	0	0	0	0	0
NF_Calb1-NF_Pvalb-NF2_Ntrk2.Necab2:0.1:43	0	0.1157	0.2797	0.6046	0	0	0	0	0	0	0	0	0	0
NF_Calb1-NF_Pvalb-NF2_Ntrk2.Necab2:0.1:44	0	0.1727	0.3077	0.5196	0	0	0	0	0	0	0	0	0	0
NF_Calb1-NF_Pvalb-NF2_Ntrk2.Necab2:0.1:45	0	0.109	0.3439	0.5417	0	0	0	0	0	0	0	0	0	0.0055
NF_Calb1-NF_Pvalb-NF2_Ntrk2.Necab2:0.1:46	0	0.0635	0.2928	0.6437	0	0	0	0	0	0	0	0	0	0
NF_Calb1-NF_Pvalb-NF2_Ntrk2.Necab2:0.1:47	0	0.0911	0.3803	0.5286	0	0	0	0	0	0	0	0	0	0
NF_Calb1-NF_Pvalb-NF2_Ntrk2.Necab2:0.1:48	0	0.132	0.2904	0.5776	0	0	0	0	0	0	0	0	0	0
NF_Calb1-NF_Pvalb-NF2_Ntrk2.Necab2:0.1:49	0	0.03	0.3788	0.5912	0	0	0	0	0	0	0	0	0	0
NF_Calb1-NF_Pvalb-NF2_Ntrk2.Necab2:0.1:50	0	0.0707	0.393	0.5239	0	0	0	0	0	0	0	0.0124	0	0
NF_Calb1-NF_Pvalb-NF2_Ntrk2.Necab2:0.1:51	0	0	0.4492	0.5386	0	0	0	0	0	0	0	0.0123	0	0
NF_Calb1-NF_Pvalb-NF2_Ntrk2.Necab2:0.1:52	0	0.2091	0.2728	0.5037	0	0	0	0	0	0	0	0	0	0.0144
NF_Calb1-NF_Pvalb-NF2_Ntrk2.Necab2:0.1:53	0	0	0.3924	0.6076	0	0	0	0	0	0	0	0	0	0
NF_Calb1-NF_Pvalb-NF2_Ntrk2.Necab2:0.1:54	0	0.0275	0.3843	0.5881	0	0	0	0	0	0	0	0	0	0
NF_Calb1-NF_Pvalb-NF2_Ntrk2.Necab2:0.1:55	0	0.1585	0.2564	0.585	0	0	0	0	0	0	0	0	0	0
NF_Calb1-NF_Pvalb-NF2_Ntrk2.Necab2:0.1:56	0	0.0889	0.3597	0.5493	0	0	0	0	0	0	0	0.0021	0	0
NF_Calb1-NF_Pvalb-NF2_Ntrk2.Necab2:0.1:57	0	0.1629	0.381	0.4561	0	0	0	0	0	0	0	0	0	0
NF_Calb1-NF_Pvalb-NF2_Ntrk2.Necab2:0.1:58	0	0.1509	0.3372	0.5082	0	0	0	0	0	0	0	0.0037	0	0
NF_Calb1-NF_Pvalb-NF2_Ntrk2.Necab2:0.1:59	0	0.2062	0.3162	0.4746	0	0	0	0.003	0	0	0	0	0	0
NF_Calb1-NF_Pvalb-NF2_Ntrk2.Necab2:0.1:60	0	0.0524	0.3668	0.5808	0	0	0	0	0	0	0	0	0	0
NF_Calb1-NF_Pvalb-NF2_Ntrk2.Necab2:0.1:61	0	0.1235	0.3527	0.5238	0	0	0	0	0	0	0	0	0	0
NF_Calb1-NF_Pvalb-NF2_Ntrk2.Necab2:0.1:62	0	0.0762	0.3623	0.5445	0	0	0	0	0	0	0.0074	0.0096	0	0
NF_Calb1-NF_Pvalb-NF2_Ntrk2.Necab2:0.1:63	0	0.0339	0.417	0.5477	0	0	0	0	0	0	0	0.0014	0	0
NF_Calb1-NF_Pvalb-NF2_Ntrk2.Necab2:0.1:64	0	0.1762	0.3659	0.4578	0	0	0	0	0	0	0	0	0	0
NF_Calb1-NF_Pvalb-NF2_Ntrk2.Necab2:0.1:65	0	0.0373	0.3834	0.5642	0	0	0	0	0	0	0	0.015	0	0
NF_Calb1-NF_Pvalb-NF2_Ntrk2.Necab2:0.1:66	0	0.1418	0.3495	0.5042	0	0	0	0	0	0	0	0	0	0.0046
NF_Calb1-NF_Pvalb-NF2_Ntrk2.Necab2:0.1:67	0	0.0704	0.3757	0.5539	0	0	0	0	0	0	0	0	0	0
NF_Calb1-NF_Pvalb-NF2_Ntrk2.Necab2:0.1:68	0	0.1899	0.3575	0.4526	0	0	0	0	0	0	0	0	0	0
NF_Calb1-NF_Pvalb-NF2_Ntrk2.Necab2:0.1:69	0	0.1614	0.3407	0.4972	0	0	0	0	0	0	0.0008	0	0	0
NF_Calb1-NF_Pvalb-NF2_Ntrk2.Necab2:0.1:70	0	0.0808	0.4503	0.4577	0	0	0	0	0	0	0	0.0112	0	0
NF_Calb1-NF_Pvalb-NF2_Ntrk2.Necab2:0.1:71	0	0.0828	0.3279	0.5893	0	0	0	0	0	0	0	0	0	0
NF_Calb1-NF_Pvalb-NF2_Ntrk2.Necab2:0.1:72	0	0.1945	0.2567	0.5489	0	0	0	0	0	0	0	0	0	0
NF_Calb1-NF_Pvalb-NF2_Ntrk2.Necab2:0.1:73	0	0.0868	0.3293	0.5757	0	0	0	0.0069	0	0	0	0	0	0.0013
NF_Calb1-NF_Pvalb-NF2_Ntrk2.Necab2:0.1:74	0	0.1829	0.3436	0.4735	0	0	0	0	0	0	0	0	0	0
NF_Calb1-NF_Pvalb-NF2_Ntrk2.Necab2:0.1:75	0	0.0742	0.2802	0.6455	0	0	0	0	0	0	0	0	0	0
NF_Calb1-NF_Pvalb-NF2_Ntrk2.Necab2:0.1:76	0	0.0089	0.4195	0.5674	0	0	0	0	0	0	0	0.0042	0	0
NF_Calb1-NF_Pvalb-NF2_Ntrk2.Necab2:0.1:77	0	0.1073	0.4048	0.4879	0	0	0	0	0	0	0	0	0	0
NF_Calb1-NF_Pvalb-NF2_Ntrk2.Necab2:0.1:78	0	0	0.4026	0.5974	0	0	0	0	0	0	0	0	0	0
NF_Calb1-NF_Pvalb-NF2_Ntrk2.Necab2:0.1:79	0	0.0181	0.4509	0.531	0	0	0	0	0	0	0	0	0	0
NF_Calb1-NF_Pvalb-NF2_Ntrk2.Necab2:0.1:80	0	0.0076	0.4408	0.5517	0	0	0	0	0	0	0	0	0	0
NF_Calb1-NF_Pvalb-NF2_Ntrk2.Necab2:0.1:81	0	0.1327	0.3105	0.5568	0	0	0	0	0	0	0	0	0	0
NF_Calb1-NF_Pvalb-NF2_Ntrk2.Necab2:0.1:82	0	0.098	0.2919	0.6099	0	0	0	0.0002	0	0	0	0	0	0
NF_Calb1-NF_Pvalb-NF2_Ntrk2.Necab2:0.1:83	0	0.0715	0.4219	0.5067	0	0	0	0	0	0	0	0	0	0
NF_Calb1-NF_Pvalb-NF2_Ntrk2.Necab2:0.1:84	0	0.2129	0.2863	0.4928	0	0	0	0	0	0	0	0	0	0.008
NF_Calb1-NF_Pvalb-NF2_Ntrk2.Necab2:0.1:85	0	0.06	0.4034	0.5219	0	0	0	0	0	0	0	0.0147	0	0
NF_Calb1-NF_Pvalb-NF2_Ntrk2.Necab2:0.1:86	0	0.0587	0.3921	0.5492	0	0	0	0	0	0	0	0	0	0
NF_Calb1-NF_Pvalb-NF2_Ntrk2.Necab2:0.1:87	0	0.0621	0.4016	0.5363	0	0	0	0	0	0	0	0	0	0
NF_Calb1-NF_Pvalb-NF2_Ntrk2.Necab2:0.1:88	0	0.107	0.3737	0.5193	0	0	0	0	0	0	0	0	0	0
NF_Calb1-NF_Pvalb-NF2_Ntrk2.Necab2:0.1:89	0	0.0435	0.4171	0.5394	0	0	0	0	0	0	0	0	0	0
NF_Calb1-NF_Pvalb-NF2_Ntrk2.Necab2:0.1:90	0	0	0.3982	0.5791	0	0	0	0	0	0	0	0.0227	0	0
NF_Calb1-NF_Pvalb-NF2_Ntrk2.Necab2:0.1:91	0	0.1241	0.3597	0.5162	0	0	0	0	0	0	0	0	0	0
NF_Calb1-NF_Pvalb-NF2_Ntrk2.Necab2:0.1:92	0	0.1108	0.3104	0.5788	0	0	0	0	0	0	0	0	0	0
NF_Calb1-NF_Pvalb-NF2_Ntrk2.Necab2:0.1:93	0	0.0633	0.3748	0.5619	0	0	0	0	0	0	0	0	0	0
NF_Calb1-NF_Pvalb-NF2_Ntrk2.Necab2:0.1:94	0	0.1012	0.3541	0.5327	0	0	0	0	0	0	0.012	0	0	0
NF_Calb1-NF_Pvalb-NF2_Ntrk2.Necab2:0.1:95	0	0.1201	0.3761	0.5038	0	0	0	0	0	0	0	0	0	0
NF_Calb1-NF_Pvalb-NF2_Ntrk2.Necab2:0.1:96	0	0.1108	0.4113	0.4779	0	0	0	0	0	0	0	0	0	0
NF_Calb1-NF_Pvalb-NF2_Ntrk2.Necab2:0.1:97	0	0.1779	0.2737	0.5283	0	0	0	0	0	0	0	0	0	0.0201
NF_Calb1-NF_Pvalb-NF2_Ntrk2.Necab2:0.1:98	0	0.1837	0.327	0.4788	0	0	0	0	0	0	0	0	0	0.0105
[truncated: 4,002 more rows]

## Sheet: Cell2location.Estimates
Cell2location estimated cell percentages of spatial transcriptome spots simulated to evaluate the accuracy and sensitivity in deconvoluting rare cell types (associated with Fig. 5b, c).
sample	NF2_Ntrk2.Necab2	NF_Ca1b1	NF_Pvalb	NP_Mrgpra3	NP_Mrgprd	NP_Nts	PEP1_Dcn	PEP1_S100a11.Tagln2	PEP1_Slc7a3.Sstr2	PEP2_Htr3a.Sema5a	PEP3_Trpm8	Th	endothelial	satellite.glia
NP_Mrgpra3-NP_Mrgprd-NP_Nts:0.01:1	0.000114266	4.8438e-05	2.56492e-05	0.00334229	0.395907	0.597332	0.000100322	0.000331818	0.00187878	0.000159166	0.000455589	0.000226795	2.98765e-05	4.73538e-05
NP_Mrgpra3-NP_Mrgprd-NP_Nts:0.01:2	0.000153373	9.32269e-05	5.54626e-05	0.0114195	0.515769	0.471425	6.99556e-05	0.000219678	0.000206451	9.54602e-05	0.000239408	8.06265e-05	8.93115e-06	0.000164099
NP_Mrgpra3-NP_Mrgprd-NP_Nts:0.01:3	0.000138092	6.94098e-05	3.32769e-05	0.000696872	0.485212	0.511917	0.00013682	0.000329795	0.000635356	9.19866e-05	0.000583865	0.000139469	6.67917e-06	8.71258e-06
NP_Mrgpra3-NP_Mrgprd-NP_Nts:0.01:4	7.75089e-05	8.49421e-05	4.37597e-05	0.000591889	0.529169	0.455258	0.000169905	0.000621739	0.00064127	0.000166447	0.000295941	0.000170559	1.48607e-05	0.0126941
NP_Mrgpra3-NP_Mrgprd-NP_Nts:0.01:5	0.00020572	8.94473e-05	2.6972e-05	0.000956219	0.467366	0.528673	4.69318e-05	0.000569425	0.00022513	0.00153066	0.000132637	0.000151724	8.61044e-06	1.7111e-05
NP_Mrgpra3-NP_Mrgprd-NP_Nts:0.01:6	8.6778e-05	4.06072e-05	2.44363e-05	0.00029452	0.465392	0.532955	0.000122284	0.00050164	0.000199399	6.44235e-05	0.000193668	8.08456e-05	2.85561e-05	1.58881e-05
NP_Mrgpra3-NP_Mrgprd-NP_Nts:0.01:7	0.000103532	5.68445e-05	6.77414e-05	0.000968638	0.461186	0.520554	0.000230751	0.00231133	0.00383072	7.65215e-05	0.000297793	0.000169233	1.50449e-05	0.0101318
NP_Mrgpra3-NP_Mrgprd-NP_Nts:0.01:8	5.71952e-05	4.27033e-05	5.35192e-05	0.00454688	0.453466	0.535438	0.000189567	0.00041186	0.000201017	6.70343e-05	0.00541081	9.09443e-05	5.99439e-06	1.8785e-05
NP_Mrgpra3-NP_Mrgprd-NP_Nts:0.01:9	5.56644e-05	5.51046e-05	2.18809e-05	0.00310055	0.561375	0.433418	0.000231932	0.000208045	0.00124291	5.43392e-05	0.000137951	5.85173e-05	1.55126e-05	2.40786e-05
NP_Mrgpra3-NP_Mrgprd-NP_Nts:0.01:10	6.92274e-05	6.19182e-05	6.84655e-05	0.00123431	0.490608	0.49596	0.000145782	0.00055762	0.000154925	0.000311071	0.000185698	0.000221516	2.18821e-05	0.0103998
NP_Mrgpra3-NP_Mrgprd-NP_Nts:0.01:11	6.20541e-05	4.80562e-05	4.3543e-05	0.00907619	0.495899	0.490494	0.000305183	0.000819595	0.000354711	7.3335e-05	0.000298611	0.000197298	0.000850832	0.00147688
NP_Mrgpra3-NP_Mrgprd-NP_Nts:0.01:12	2.91706e-05	4.89736e-05	3.5124e-05	0.00434373	0.484449	0.503721	9.89149e-05	0.00111655	0.000331401	8.242e-05	0.000298387	8.46776e-05	2.48269e-05	0.00533539
NP_Mrgpra3-NP_Mrgprd-NP_Nts:0.01:13	6.10627e-05	4.97754e-05	3.20187e-05	0.00493593	0.518894	0.473875	0.000258138	0.00042413	0.000325903	0.000128195	0.000447292	0.000515103	3.50325e-05	1.80717e-05
NP_Mrgpra3-NP_Mrgprd-NP_Nts:0.01:14	0.000153482	0.000135026	0.000111344	0.00737587	0.470992	0.498304	0.000179731	0.00905339	0.00112545	8.39872e-05	0.00022132	0.000373288	8.14832e-05	0.0118099
NP_Mrgpra3-NP_Mrgprd-NP_Nts:0.01:15	7.02223e-05	0.000100218	7.02283e-05	0.0125969	0.445053	0.536676	8.69127e-05	0.00121209	0.000302	0.00325621	0.000291958	0.000184696	3.0731e-05	6.91498e-05
NP_Mrgpra3-NP_Mrgprd-NP_Nts:0.01:16	4.73234e-05	2.58555e-05	0.000106533	0.00293496	0.562893	0.431838	0.000242901	0.000545035	0.00054863	0.000209602	0.000331212	0.000107363	1.50974e-05	0.0001545
NP_Mrgpra3-NP_Mrgprd-NP_Nts:0.01:17	3.64493e-05	8.7541e-05	6.62326e-05	0.00283157	0.428167	0.56752	0.000177182	0.000260206	0.000538353	8.69715e-05	0.000116415	6.87363e-05	1.34794e-05	2.9751e-05
NP_Mrgpra3-NP_Mrgprd-NP_Nts:0.01:18	5.2366e-05	3.49025e-05	3.67629e-05	0.00388509	0.476472	0.517919	8.09658e-05	0.000340371	0.000364213	0.00013723	0.000342927	0.000194883	2.14541e-05	0.00011784
NP_Mrgpra3-NP_Mrgprd-NP_Nts:0.01:19	3.64634e-05	2.9176e-05	5.49495e-05	0.00762499	0.44065	0.548479	0.000196526	0.00152391	0.000469091	0.000206781	0.000278001	0.000253483	1.64279e-05	0.000181748
NP_Mrgpra3-NP_Mrgprd-NP_Nts:0.01:20	5.81797e-05	6.24324e-05	5.71261e-05	0.0120015	0.479593	0.505118	0.000191287	0.000684595	0.000870533	0.000759335	0.000399933	0.000150053	1.98351e-05	3.37888e-05
NP_Mrgpra3-NP_Mrgprd-NP_Nts:0.01:21	4.74901e-05	5.57195e-05	3.84577e-05	0.00257653	0.519962	0.474816	0.000263003	0.000497952	0.000428225	7.72687e-05	0.000406392	6.54909e-05	0.000384468	0.000380495
NP_Mrgpra3-NP_Mrgprd-NP_Nts:0.01:22	6.64601e-05	8.18254e-05	7.57744e-05	0.00107308	0.456107	0.536601	0.000183337	0.000679921	0.000229303	6.46865e-05	0.000168116	0.000112317	2.70472e-05	0.00453051
NP_Mrgpra3-NP_Mrgprd-NP_Nts:0.01:23	5.26479e-05	7.12497e-05	4.58213e-05	0.00105226	0.469878	0.527496	0.000120193	0.000583541	0.000296759	9.09867e-05	0.000163394	9.81065e-05	2.2415e-05	2.83271e-05
NP_Mrgpra3-NP_Mrgprd-NP_Nts:0.01:24	9.60181e-05	0.000102714	0.00033351	0.00101663	0.49661	0.470889	0.000400648	0.0150159	0.0147092	6.36146e-05	0.00057609	9.74086e-05	3.35477e-05	5.57751e-05
NP_Mrgpra3-NP_Mrgprd-NP_Nts:0.01:25	0.00023538	0.000140704	0.000278719	0.00149959	0.515905	0.475989	0.000181004	0.00246687	0.000206498	0.000102111	0.000418745	0.000189813	0.00233165	5.52972e-05
NP_Mrgpra3-NP_Mrgprd-NP_Nts:0.01:26	7.92923e-05	0.000132017	0.000110384	0.00188724	0.476016	0.519702	0.000284383	0.000738994	0.000291165	0.000264284	0.000266004	0.000191123	1.46282e-05	2.23424e-05
NP_Mrgpra3-NP_Mrgprd-NP_Nts:0.01:27	0.000105354	0.000167077	5.75072e-05	0.00161387	0.509188	0.47163	0.00041133	0.00111275	0.00181753	0.0013471	0.00159073	0.000209533	2.2562e-05	0.010726
NP_Mrgpra3-NP_Mrgprd-NP_Nts:0.01:28	5.14742e-05	9.80294e-05	0.000120806	0.00189451	0.497358	0.498406	0.000179665	0.000456361	0.00040901	0.000180587	0.000660579	0.000144299	1.70577e-05	2.37792e-05
NP_Mrgpra3-NP_Mrgprd-NP_Nts:0.01:29	3.2965e-05	4.9207e-05	7.06952e-05	0.000437796	0.47217	0.52614	6.74423e-05	0.000490185	0.000153303	6.95975e-05	0.000200562	6.82795e-05	1.57326e-05	3.47069e-05
NP_Mrgpra3-NP_Mrgprd-NP_Nts:0.01:30	7.3058e-05	5.54839e-05	7.37379e-05	0.0186846	0.490762	0.488395	0.000187279	0.000731502	0.000554686	5.80835e-05	0.000236538	0.000110616	5.39377e-05	2.37813e-05
NP_Mrgpra3-NP_Mrgprd-NP_Nts:0.01:31	3.078e-05	5.15599e-05	5.24063e-05	0.00230306	0.502733	0.49351	0.000103211	0.000395709	0.00043944	5.86002e-05	0.000175395	8.92084e-05	1.48757e-05	4.31857e-05
NP_Mrgpra3-NP_Mrgprd-NP_Nts:0.01:32	0.000175963	7.79195e-05	5.47446e-05	0.000968921	0.536067	0.460978	0.00021316	0.000529581	0.000339968	6.99401e-05	0.000343477	0.000134472	1.45966e-05	3.30854e-05
NP_Mrgpra3-NP_Mrgprd-NP_Nts:0.01:33	8.30738e-05	7.91054e-05	8.37647e-05	0.0073588	0.475968	0.485666	0.000896733	0.00162344	0.00177335	0.000137318	0.00499019	0.0198266	3.9305e-05	0.00147408
NP_Mrgpra3-NP_Mrgprd-NP_Nts:0.01:34	0.000130479	0.000207997	0.000120879	0.021454	0.449353	0.526388	0.000110321	0.000844807	0.000410795	0.000122154	0.000238902	0.000109946	8.15252e-05	0.000426867
NP_Mrgpra3-NP_Mrgprd-NP_Nts:0.01:35	0.00016016	7.96391e-05	9.38197e-05	0.00109569	0.541589	0.45358	0.000617529	0.00111972	0.000898837	0.000292941	0.00035546	7.11654e-05	1.42257e-05	3.1381e-05
NP_Mrgpra3-NP_Mrgprd-NP_Nts:0.01:36	5.27799e-05	0.00014557	3.32053e-05	0.00327356	0.461468	0.533619	0.000154665	0.00034377	0.000492183	8.56964e-05	0.000191127	8.65246e-05	1.64626e-05	3.69063e-05
NP_Mrgpra3-NP_Mrgprd-NP_Nts:0.01:37	9.5979e-05	5.96368e-05	3.63882e-05	0.0047308	0.451647	0.541568	0.000224969	0.000438229	0.000579818	0.000156876	0.000338324	6.8666e-05	1.7832e-05	3.751e-05
NP_Mrgpra3-NP_Mrgprd-NP_Nts:0.01:38	4.52945e-05	7.37344e-05	4.54884e-05	0.00561305	0.473961	0.513598	0.000259889	0.00167914	0.00308643	0.000108866	0.000229198	0.000138696	0.00109279	6.8074e-05
NP_Mrgpra3-NP_Mrgprd-NP_Nts:0.01:39	8.92453e-05	5.96558e-05	5.10958e-05	0.00241658	0.496335	0.491282	0.000320043	0.000748046	0.00114382	0.000202718	0.000312141	0.000165366	0.00485249	0.00202247
NP_Mrgpra3-NP_Mrgprd-NP_Nts:0.01:40	3.84233e-05	5.14354e-05	4.05723e-05	0.000845191	0.455266	0.542315	0.000112921	0.000473814	0.000383444	8.8632e-05	0.00025694	9.0114e-05	1.99614e-05	1.82964e-05
NP_Mrgpra3-NP_Mrgprd-NP_Nts:0.01:41	0.000105156	0.000140822	0.000102911	0.015225	0.404766	0.573333	0.00249599	0.00229677	0.000705406	0.000291235	0.000268202	0.000144551	3.00951e-05	9.46278e-05
NP_Mrgpra3-NP_Mrgprd-NP_Nts:0.01:42	0.000133115	9.64371e-05	6.79511e-05	0.00400483	0.397258	0.596375	0.000188021	0.000630144	0.000202604	0.000243543	0.000377253	0.000189588	2.55192e-05	0.000208198
NP_Mrgpra3-NP_Mrgprd-NP_Nts:0.01:43	0.000104762	0.000178672	0.000188897	0.00190958	0.490329	0.505504	0.000145926	0.000871086	0.000324469	0.000106219	0.000164099	0.000137507	1.43588e-05	2.10111e-05
NP_Mrgpra3-NP_Mrgprd-NP_Nts:0.01:44	0.000104999	7.74566e-05	5.25967e-05	0.00419937	0.452763	0.535523	0.000722576	0.00286035	0.00204657	0.000482249	0.00100608	9.52762e-05	2.292e-05	4.29715e-05
NP_Mrgpra3-NP_Mrgprd-NP_Nts:0.01:45	7.75533e-05	6.1167e-05	6.97947e-05	0.00458484	0.490943	0.50247	0.000158563	0.000845367	0.000380931	0.000125669	0.000158331	7.66148e-05	1.91511e-05	2.95269e-05
NP_Mrgpra3-NP_Mrgprd-NP_Nts:0.01:46	5.683e-05	7.65138e-05	4.30588e-05	0.00389568	0.43051	0.492208	0.000274217	0.063141	0.00176347	0.000197994	0.00401786	0.00125	0.00242854	0.000136791
NP_Mrgpra3-NP_Mrgprd-NP_Nts:0.01:47	5.52546e-05	4.89841e-05	5.69431e-05	0.00468962	0.455829	0.529167	0.000200985	0.000415575	0.000600086	8.74987e-05	0.000246815	0.000145538	3.02892e-05	0.00842631
NP_Mrgpra3-NP_Mrgprd-NP_Nts:0.01:48	4.2516e-05	6.5777e-05	4.15798e-05	0.00862324	0.460217	0.529669	0.000213022	0.000460219	0.000240593	9.65385e-05	0.000206091	8.19943e-05	2.02013e-05	2.22857e-05
NP_Mrgpra3-NP_Mrgprd-NP_Nts:0.01:49	6.36663e-05	7.49781e-05	9.8525e-05	0.00778552	0.405416	0.584165	0.000193371	0.000635035	0.000647434	0.000128882	0.000426727	0.00030742	2.02557e-05	3.63158e-05
NP_Mrgpra3-NP_Mrgprd-NP_Nts:0.01:50	0.000117506	0.000116263	0.000102967	0.00843643	0.455029	0.485261	0.00081749	0.00163231	0.0050605	0.000232864	0.00544488	0.0192792	7.18905e-05	0.0183983
NP_Mrgpra3-NP_Mrgprd-NP_Nts:0.01:51	0.000115178	9.76974e-05	0.000463138	0.00109121	0.533311	0.463286	0.000172223	0.000361522	0.000620223	6.86141e-05	0.000227801	0.000125762	2.32592e-05	3.6423e-05
NP_Mrgpra3-NP_Mrgprd-NP_Nts:0.01:52	2.2082e-05	7.10575e-05	5.80939e-05	0.011639	0.458345	0.520301	0.000258874	0.00438034	0.000482304	0.000148171	0.00402104	0.000212902	1.71188e-05	4.31213e-05
NP_Mrgpra3-NP_Mrgprd-NP_Nts:0.01:53	6.99368e-05	4.54512e-05	7.14377e-05	0.00612958	0.474762	0.517771	0.000130779	0.000422016	0.000253154	5.25929e-05	0.000167071	7.98635e-05	1.95659e-05	2.62521e-05
NP_Mrgpra3-NP_Mrgprd-NP_Nts:0.01:54	5.43542e-05	0.000299008	8.62797e-05	0.00227926	0.479696	0.508069	0.00021278	0.00196757	0.00504227	8.00701e-05	0.000535959	0.000121641	2.58665e-05	0.00152958
NP_Mrgpra3-NP_Mrgprd-NP_Nts:0.01:55	6.29267e-05	4.01526e-05	7.3957e-05	0.00576179	0.459604	0.532747	0.000214907	0.000641425	0.000284379	0.000175451	0.00020004	0.000164869	1.38243e-05	1.5379e-05
NP_Mrgpra3-NP_Mrgprd-NP_Nts:0.01:56	0.000189324	9.27072e-05	0.000287375	0.00330085	0.42086	0.571388	0.000285973	0.001661	0.000923596	0.000250977	0.000491987	0.000148573	2.50436e-05	9.49812e-05
NP_Mrgpra3-NP_Mrgprd-NP_Nts:0.01:57	3.54784e-05	5.09713e-05	2.28731e-05	0.00838078	0.477965	0.480077	0.000268028	0.0315284	0.000495217	7.46455e-05	0.000887611	0.000161067	1.77824e-05	3.53109e-05
NP_Mrgpra3-NP_Mrgprd-NP_Nts:0.01:58	8.73334e-05	4.89479e-05	4.29079e-05	0.00220245	0.434121	0.554825	0.000268041	0.000832194	0.000730473	7.96932e-05	0.000209808	9.89357e-05	2.41533e-05	0.00642854
NP_Mrgpra3-NP_Mrgprd-NP_Nts:0.01:59	0.000199923	0.000120273	7.68169e-05	0.0129073	0.500098	0.467883	0.00053775	0.014959	0.00162871	0.000322149	0.00101261	0.00014899	2.18879e-05	8.3739e-05
NP_Mrgpra3-NP_Mrgprd-NP_Nts:0.01:60	8.47234e-05	5.36229e-05	7.24639e-05	0.00665247	0.461496	0.522151	0.000178046	0.0036365	0.000423058	0.00013994	0.000345891	0.000250036	2.5051e-05	0.00449081
NP_Mrgpra3-NP_Mrgprd-NP_Nts:0.01:61	7.17903e-05	5.15493e-05	6.48547e-05	0.00274476	0.513201	0.476417	0.000138563	0.000421149	0.000346688	5.22274e-05	0.000816675	0.000163772	0.00547981	3.04214e-05
NP_Mrgpra3-NP_Mrgprd-NP_Nts:0.01:62	4.81403e-05	4.96029e-05	7.82663e-05	0.00137234	0.48118	0.515903	0.000164485	0.000309295	0.000376854	7.71407e-05	0.000264299	0.000137331	8.20547e-06	3.0885e-05
NP_Mrgpra3-NP_Mrgprd-NP_Nts:0.01:63	4.51422e-05	3.05827e-05	4.70934e-05	0.00546359	0.49271	0.499455	0.000121379	0.000372059	0.000321111	0.00104695	0.000201997	0.00015518	1.54141e-05	1.45672e-05
NP_Mrgpra3-NP_Mrgprd-NP_Nts:0.01:64	9.13938e-05	8.05093e-05	8.60057e-05	0.00959242	0.468771	0.518444	0.000212307	0.000552521	0.000836074	0.000139539	0.000297751	0.000106871	1.89217e-05	0.000770455
NP_Mrgpra3-NP_Mrgprd-NP_Nts:0.01:65	7.48555e-05	4.5892e-05	3.63572e-05	0.000816155	0.536342	0.461151	0.000178532	0.000411935	0.000474979	8.14996e-05	0.000179639	0.000158522	1.91012e-05	2.99319e-05
NP_Mrgpra3-NP_Mrgprd-NP_Nts:0.01:66	0.000174886	8.30123e-05	9.9113e-05	0.00571806	0.457799	0.528467	0.000221647	0.000523771	0.000474006	7.09462e-05	0.0003467	0.000165857	2.01563e-05	0.00583538
NP_Mrgpra3-NP_Mrgprd-NP_Nts:0.01:67	8.21314e-05	7.00767e-05	6.30507e-05	0.00414138	0.499994	0.492348	0.000239585	0.00162434	0.000667345	7.64866e-05	0.000287386	9.82987e-05	2.95351e-05	0.00027799
NP_Mrgpra3-NP_Mrgprd-NP_Nts:0.01:68	8.60723e-05	0.00011732	9.13286e-05	0.000538995	0.522368	0.474505	0.000189613	0.000521384	0.000673613	0.000352736	0.000371913	0.000142033	2.1025e-05	2.11042e-05
NP_Mrgpra3-NP_Mrgprd-NP_Nts:0.01:69	7.40178e-05	0.000103193	8.39516e-05	0.000722806	0.495626	0.502317	0.000102612	0.000358957	0.000238393	5.92306e-05	0.000167977	7.72511e-05	2.48606e-05	4.40255e-05
NP_Mrgpra3-NP_Mrgprd-NP_Nts:0.01:70	5.55054e-05	3.85641e-05	6.81037e-05	0.0171794	0.437931	0.535296	0.000167379	0.00111925	0.000436465	5.68722e-05	0.00655301	0.000193945	2.26029e-05	0.000881864
NP_Mrgpra3-NP_Mrgprd-NP_Nts:0.01:71	4.66591e-05	4.35731e-05	2.89551e-05	0.00242517	0.561234	0.435135	9.20457e-05	0.000277837	0.000213351	0.00010423	0.000240409	8.51529e-05	2.09317e-05	5.26325e-05
NP_Mrgpra3-NP_Mrgprd-NP_Nts:0.01:72	0.000138761	0.000114108	6.4683e-05	0.000901256	0.482898	0.512141	0.000237447	0.00175027	0.000556049	0.000226284	0.000385674	0.000129792	3.43286e-05	0.000422108
NP_Mrgpra3-NP_Mrgprd-NP_Nts:0.01:73	0.000109486	9.14077e-05	6.57991e-05	0.00818131	0.469671	0.518162	0.000139543	0.00100495	0.000472055	0.000131943	0.000289619	0.000137495	2.97723e-05	0.00151353
NP_Mrgpra3-NP_Mrgprd-NP_Nts:0.01:74	9.89279e-05	0.000103823	3.73759e-05	0.00614601	0.45855	0.532653	0.00053604	0.000549432	0.000725216	0.000235051	0.000206415	0.00011244	2.73361e-05	1.81145e-05
NP_Mrgpra3-NP_Mrgprd-NP_Nts:0.01:75	7.88167e-05	5.5877e-05	5.879e-05	0.0123556	0.457041	0.523117	0.000326797	0.00057585	0.000418049	0.000173996	0.00075418	0.000305535	2.8535e-05	0.00470972
NP_Mrgpra3-NP_Mrgprd-NP_Nts:0.01:76	6.66371e-05	6.38278e-05	7.29494e-05	0.00152216	0.525245	0.469373	0.000128996	0.00103324	0.000620797	0.000120019	0.000297904	9.17751e-05	4.61479e-05	0.00131745
NP_Mrgpra3-NP_Mrgprd-NP_Nts:0.01:77	6.08911e-05	7.14731e-05	3.24558e-05	0.000797606	0.469315	0.52761	0.00025512	0.000769088	0.000482297	0.000100814	0.0003608	0.000109021	1.58562e-05	2.0026e-05
NP_Mrgpra3-NP_Mrgprd-NP_Nts:0.01:78	0.000116921	5.17136e-05	6.31639e-05	0.0033303	0.458586	0.535595	0.000151818	0.000971935	0.000541314	0.000139129	0.000251383	0.000175766	1.00142e-05	1.591e-05
NP_Mrgpra3-NP_Mrgprd-NP_Nts:0.01:79	8.93491e-05	3.97791e-05	3.5321e-05	0.000479357	0.456951	0.541084	8.46177e-05	0.000466056	0.000295937	7.22154e-05	0.000259843	0.000107315	1.45996e-05	2.06409e-05
NP_Mrgpra3-NP_Mrgprd-NP_Nts:0.01:80	5.44058e-05	5.44411e-05	4.02432e-05	0.00682062	0.495071	0.488575	0.000332719	0.00173426	0.0008118	9.03667e-05	0.000596874	0.000182146	8.64929e-05	0.00554901
NP_Mrgpra3-NP_Mrgprd-NP_Nts:0.01:81	9.82348e-05	0.000842252	5.64141e-05	0.00910014	0.494633	0.480031	0.000312324	0.00301154	0.000992738	0.000553311	0.00925878	0.000154083	4.07312e-05	0.000915492
NP_Mrgpra3-NP_Mrgprd-NP_Nts:0.01:82	4.79347e-05	6.18171e-05	6.45782e-05	0.00410939	0.489745	0.504295	0.000255065	0.000465956	0.000436072	0.000124548	0.000212213	0.000122195	1.43971e-05	4.62298e-05
NP_Mrgpra3-NP_Mrgprd-NP_Nts:0.01:83	7.52663e-05	8.89709e-05	0.000157926	0.0353053	0.399773	0.562582	0.000322863	0.000692908	0.000344144	0.000208121	0.000291511	0.000104352	2.55033e-05	2.82409e-05
NP_Mrgpra3-NP_Mrgprd-NP_Nts:0.01:84	8.18712e-05	0.000103002	6.20337e-05	0.0100044	0.367432	0.572092	0.000821992	0.00484176	0.00860379	0.000623588	0.00894018	0.0183405	5.46211e-05	0.00799847
NP_Mrgpra3-NP_Mrgprd-NP_Nts:0.01:85	0.000120946	0.000182592	8.67772e-05	0.0033521	0.482089	0.512454	0.000135454	0.000492832	0.000383603	6.6985e-05	0.000313946	0.000145141	2.65473e-05	0.000150799
NP_Mrgpra3-NP_Mrgprd-NP_Nts:0.01:86	0.000108276	5.85079e-05	4.31782e-05	0.00461565	0.540032	0.451122	0.000159413	0.000511594	0.000422779	3.98261e-05	0.000330229	0.000116244	1.78808e-05	0.00242245
NP_Mrgpra3-NP_Mrgprd-NP_Nts:0.01:87	8.77558e-05	6.49818e-05	4.79323e-05	0.00627688	0.498935	0.466123	0.000388043	0.000663466	0.00220551	6.0109e-05	0.00421864	0.0145479	2.13256e-05	0.00635898
NP_Mrgpra3-NP_Mrgprd-NP_Nts:0.01:88	6.82069e-05	7.60819e-05	8.42614e-05	0.00490202	0.436863	0.553065	0.000149174	0.00108053	0.000528554	0.000135614	0.000280682	0.000126159	4.01483e-05	0.00260106
NP_Mrgpra3-NP_Mrgprd-NP_Nts:0.01:89	6.84008e-05	8.69942e-05	4.91598e-05	0.00467743	0.489682	0.503707	0.000130681	0.000547239	0.000206679	0.000185751	0.000180624	8.76059e-05	1.65769e-05	0.000373253
NP_Mrgpra3-NP_Mrgprd-NP_Nts:0.01:90	6.61552e-05	9.08974e-05	0.000199477	0.0128955	0.463956	0.514813	0.00020689	0.000940008	0.000655491	0.000383088	0.000336503	0.000142573	2.87236e-05	0.0052863
NP_Mrgpra3-NP_Mrgprd-NP_Nts:0.01:91	7.42321e-05	9.99654e-05	4.41787e-05	0.0010824	0.525271	0.472038	0.000114306	0.000403569	0.000263086	8.73803e-05	0.000232497	0.000230285	3.34882e-05	2.58097e-05
NP_Mrgpra3-NP_Mrgprd-NP_Nts:0.01:92	6.97626e-05	0.000142664	7.25688e-05	0.00326566	0.518083	0.467741	0.000292968	0.00708156	0.000847411	8.46901e-05	0.000332757	0.000112914	0.000380475	0.00149263
NP_Mrgpra3-NP_Mrgprd-NP_Nts:0.01:93	9.103e-05	6.16885e-05	6.77408e-05	0.00177665	0.526421	0.452636	0.000342773	0.00182632	0.000952571	0.0123999	0.000443864	0.000380281	0.000195301	0.00240481
NP_Mrgpra3-NP_Mrgprd-NP_Nts:0.01:94	0.000136374	0.000136073	0.000122266	0.00159589	0.509911	0.486347	9.82948e-05	0.000457884	0.000523417	0.000159223	0.000170459	0.000294231	2.01116e-05	2.82161e-05
NP_Mrgpra3-NP_Mrgprd-NP_Nts:0.01:95	0.000105018	6.24217e-05	4.52664e-05	0.00918907	0.499168	0.431365	0.00301979	0.0533997	0.00242021	0.000309322	0.000680956	0.000162173	2.81052e-05	4.58112e-05
NP_Mrgpra3-NP_Mrgprd-NP_Nts:0.01:96	8.12333e-05	8.21769e-05	4.83285e-05	0.017828	0.444382	0.529342	0.000244664	0.00106593	0.000564483	9.67757e-05	0.000279642	0.000101064	6.35136e-05	0.0058202
NP_Mrgpra3-NP_Mrgprd-NP_Nts:0.01:97	9.38011e-05	0.000219961	0.00031249	0.00432686	0.478064	0.505377	0.00591573	0.00277768	0.000820662	0.00158504	0.000323657	0.000118229	2.23869e-05	4.20293e-05
NP_Mrgpra3-NP_Mrgprd-NP_Nts:0.01:98	9.31302e-05	9.36147e-05	7.5771e-05	0.00442267	0.440154	0.552024	0.000211418	0.000864682	0.000513418	0.00112493	0.000219514	0.000158286	1.95786e-05	2.51849e-05
NP_Mrgpra3-NP_Mrgprd-NP_Nts:0.01:99	4.63969e-05	3.95038e-05	6.07519e-05	0.000882516	0.552694	0.444836	9.56691e-05	0.000360388	0.000591708	5.68269e-05	0.000221925	7.69303e-05	1.86751e-05	1.92575e-05
NP_Mrgpra3-NP_Mrgprd-NP_Nts:0.01:100	0.000152248	5.68681e-05	7.03995e-05	0.0099614	0.475452	0.49891	0.000379298	0.000989896	0.000773699	0.0111006	0.000461379	0.000718535	2.53524e-05	0.00094859
NP_Mrgpra3-NP_Mrgprd-NP_Nts:0.02:1	9.62233e-05	7.52241e-05	2.15637e-05	0.0126864	0.39579	0.589764	0.000181694	0.000303803	0.000278057	0.000184604	0.000391046	0.000127965	1.94944e-05	7.96862e-05
NP_Mrgpra3-NP_Mrgprd-NP_Nts:0.02:2	0.00017765	0.000109232	3.8482e-05	0.0213414	0.510377	0.466879	7.53499e-05	0.000358476	0.000222854	5.55637e-05	0.000142499	0.00011553	1.50879e-05	9.19769e-05
NP_Mrgpra3-NP_Mrgprd-NP_Nts:0.02:3	9.07547e-05	4.32189e-05	2.72544e-05	0.0133516	0.475544	0.508742	0.000174775	0.000372206	0.000461488	9.95101e-05	0.000965714	0.000106656	9.90565e-06	1.09414e-05
NP_Mrgpra3-NP_Mrgprd-NP_Nts:0.02:4	0.000116915	4.14631e-05	5.93521e-05	0.00777246	0.527626	0.450132	0.000161701	0.000438711	0.000577515	0.000310728	0.000187275	0.000113216	8.36005e-06	0.0124544
NP_Mrgpra3-NP_Mrgprd-NP_Nts:0.02:5	5.44444e-05	6.33269e-05	2.23441e-05	0.010457	0.465809	0.521554	0.000205718	0.00029299	0.000270899	0.000799563	0.000215611	0.000179843	7.7358e-06	6.77004e-05
NP_Mrgpra3-NP_Mrgprd-NP_Nts:0.02:6	9.07985e-05	6.29821e-05	2.46277e-05	0.00968166	0.461988	0.527462	0.00012204	0.000172647	0.000151146	3.77278e-05	6.94837e-05	0.000120922	8.87963e-06	7.3083e-06
NP_Mrgpra3-NP_Mrgprd-NP_Nts:0.02:7	4.80833e-05	6.10367e-05	5.1764e-05	0.012606	0.453428	0.518149	0.000382871	0.000950253	0.00360864	9.89922e-05	0.000545849	0.000127521	2.45457e-05	0.00991774
NP_Mrgpra3-NP_Mrgprd-NP_Nts:0.02:8	5.18084e-05	0.00018311	4.50796e-05	0.0140256	0.451273	0.528164	0.000245726	0.000237984	0.000327676	3.52163e-05	0.00535183	4.5339e-05	4.5065e-06	9.42208e-06
NP_Mrgpra3-NP_Mrgprd-NP_Nts:0.02:9	2.433e-05	7.96963e-05	1.62154e-05	0.0142658	0.551229	0.433414	6.62359e-05	0.000170921	0.000329105	6.62165e-05	0.000102123	0.000204018	7.65581e-06	2.45018e-05
NP_Mrgpra3-NP_Mrgprd-NP_Nts:0.02:10	0.00011685	0.00011379	7.98702e-05	0.0103969	0.482416	0.494417	0.000113221	0.000562836	0.000589779	0.000137399	0.000167582	0.000276771	3.29204e-05	0.01058
NP_Mrgpra3-NP_Mrgprd-NP_Nts:0.02:11	7.02939e-05	6.32088e-05	4.50021e-05	0.0190382	0.50002	0.47664	0.000228277	0.000748628	0.00042951	7.81237e-05	0.000171918	0.000251656	0.000819526	0.0013959
NP_Mrgpra3-NP_Mrgprd-NP_Nts:0.02:12	4.51336e-05	4.63477e-05	3.50266e-05	0.0123073	0.47796	0.501501	0.00017309	0.00141207	0.000401644	0.000106944	0.000395388	0.000125447	2.31717e-05	0.00546667
NP_Mrgpra3-NP_Mrgprd-NP_Nts:0.02:13	5.32367e-05	3.64659e-05	3.55356e-05	0.0121859	0.514312	0.471017	0.000242453	0.000455484	0.000359255	0.00013533	0.000664051	0.000458745	1.07336e-05	3.40545e-05
NP_Mrgpra3-NP_Mrgprd-NP_Nts:0.02:14	0.000158299	0.000140704	0.000110308	0.011911	0.468071	0.497869	0.000130885	0.008256	0.000727259	6.45997e-05	0.000429361	0.00018878	5.22682e-05	0.0118904
NP_Mrgpra3-NP_Mrgprd-NP_Nts:0.02:15	0.000115613	0.000115882	0.000114908	0.0257075	0.43534	0.53288	0.000176019	0.00117038	0.000425225	0.00335765	0.000355298	0.000194415	1.44542e-05	3.30814e-05
NP_Mrgpra3-NP_Mrgprd-NP_Nts:0.02:16	6.20202e-05	7.30216e-05	6.21116e-05	0.0126154	0.562093	0.422705	0.000197454	0.000968748	0.000495168	0.00016356	0.000262149	9.0348e-05	2.46457e-05	0.00018788
NP_Mrgpra3-NP_Mrgprd-NP_Nts:0.02:17	3.22132e-05	9.8667e-05	7.20583e-05	0.0133595	0.427915	0.55718	0.000144778	0.000547751	0.000309235	3.99784e-05	0.000195123	5.85051e-05	1.79472e-05	2.94486e-05
NP_Mrgpra3-NP_Mrgprd-NP_Nts:0.02:18	6.74647e-05	6.77159e-05	3.11481e-05	0.00836022	0.47311	0.516958	0.000187973	0.000339199	0.000238518	0.000191037	0.000208436	0.000125438	3.82795e-05	7.57589e-05
NP_Mrgpra3-NP_Mrgprd-NP_Nts:0.02:19	5.67948e-05	4.0162e-05	2.2377e-05	0.0171517	0.430792	0.549426	0.000216017	0.000904931	0.000578264	9.53511e-05	0.000304931	0.00019958	1.74077e-05	0.000193893
NP_Mrgpra3-NP_Mrgprd-NP_Nts:0.02:20	5.15495e-05	6.1331e-05	3.35222e-05	0.0230021	0.480449	0.492639	0.000151468	0.00104508	0.00113918	0.000746612	0.000417423	0.000213456	1.87228e-05	3.18358e-05
NP_Mrgpra3-NP_Mrgprd-NP_Nts:0.02:21	4.48747e-05	4.72197e-05	4.8072e-05	0.00935825	0.516968	0.470871	0.000404173	0.000507014	0.000420482	0.000118677	0.000296642	0.000135443	0.000337945	0.000442797
NP_Mrgpra3-NP_Mrgprd-NP_Nts:0.02:22	5.4705e-05	9.63204e-05	6.42354e-05	0.00785231	0.452243	0.532672	0.000133085	0.00132665	0.000308632	9.23739e-05	0.000269607	0.000174027	5.86927e-05	0.00465477
NP_Mrgpra3-NP_Mrgprd-NP_Nts:0.02:23	0.000107511	6.18572e-05	7.92074e-05	0.0103877	0.464203	0.523619	8.91137e-05	0.000926809	0.000164438	0.00010178	0.000130905	8.2223e-05	1.81037e-05	2.78876e-05
NP_Mrgpra3-NP_Mrgprd-NP_Nts:0.02:24	8.62661e-05	0.000151924	0.000330483	0.00660386	0.489228	0.46984	0.000279047	0.0194788	0.0132562	9.40076e-05	0.000496128	8.85849e-05	3.36918e-05	3.35142e-05
NP_Mrgpra3-NP_Mrgprd-NP_Nts:0.02:25	0.000198508	0.00016174	0.000301142	0.0126023	0.510097	0.471271	0.00015829	0.00185544	0.000499749	4.95295e-05	0.000288419	0.000172981	0.0023012	4.26073e-05
NP_Mrgpra3-NP_Mrgprd-NP_Nts:0.02:26	8.08176e-05	0.000149534	8.05396e-05	0.00876713	0.480245	0.508521	0.000215812	0.000837437	0.000460747	0.000163131	0.000242318	0.000185084	1.78458e-05	3.39323e-05
NP_Mrgpra3-NP_Mrgprd-NP_Nts:0.02:27	0.000136337	0.000102447	5.2031e-05	0.00828117	0.503651	0.470076	0.000554084	0.00140613	0.00165244	0.00143833	0.00153207	0.000126879	3.18246e-05	0.0109591
NP_Mrgpra3-NP_Mrgprd-NP_Nts:0.02:28	7.96231e-05	8.61581e-05	0.00015404	0.0134765	0.494178	0.490055	0.000181715	0.000758356	0.000407965	0.000133116	0.000342127	0.000109515	1.56786e-05	2.21579e-05
NP_Mrgpra3-NP_Mrgprd-NP_Nts:0.02:29	0.000111918	5.92312e-05	3.26207e-05	0.00550458	0.466082	0.527183	8.13094e-05	0.000375892	0.000176229	0.000105013	0.000194225	6.43073e-05	9.32161e-06	2.00865e-05
NP_Mrgpra3-NP_Mrgprd-NP_Nts:0.02:30	4.95254e-05	8.98401e-05	8.32134e-05	0.0290818	0.483869	0.485316	0.000125636	0.000430974	0.000590653	6.30328e-05	0.000178134	8.73131e-05	1.39232e-05	2.0782e-05
NP_Mrgpra3-NP_Mrgprd-NP_Nts:0.02:31	3.24346e-05	7.07373e-05	7.94805e-05	0.0125749	0.498084	0.487953	7.29018e-05	0.000509388	0.000248603	3.24595e-05	0.000187025	9.5333e-05	1.83249e-05	4.15923e-05
NP_Mrgpra3-NP_Mrgprd-NP_Nts:0.02:32	8.10387e-05	8.34968e-05	4.45346e-05	0.00854759	0.537034	0.452762	0.000126191	0.000447279	0.000271889	0.000220947	0.000233233	0.000113804	1.36646e-05	2.06688e-05
NP_Mrgpra3-NP_Mrgprd-NP_Nts:0.02:33	8.59823e-05	9.4164e-05	7.39146e-05	0.0178111	0.469698	0.48225	0.000818178	0.00158944	0.00142244	0.000151103	0.00468978	0.0199793	2.7027e-05	0.00130978
NP_Mrgpra3-NP_Mrgprd-NP_Nts:0.02:34	0.000174891	0.000143326	0.000125584	0.030088	0.443942	0.52309	0.000283178	0.000761775	0.000400017	0.000109952	0.000217103	0.000192316	9.24051e-05	0.000379084
NP_Mrgpra3-NP_Mrgprd-NP_Nts:0.02:35	0.000167773	8.80397e-05	7.60648e-05	0.00942682	0.537349	0.449401	0.00056065	0.00110564	0.00122433	0.000187233	0.000285773	7.85599e-05	2.04172e-05	2.86299e-05
NP_Mrgpra3-NP_Mrgprd-NP_Nts:0.02:36	7.49809e-05	6.51811e-05	3.95753e-05	0.014047	0.459572	0.52469	9.3021e-05	0.000449778	0.000498167	5.17114e-05	0.000238095	9.22953e-05	2.55707e-05	6.33877e-05
NP_Mrgpra3-NP_Mrgprd-NP_Nts:0.02:37	0.000105872	8.489e-05	3.11552e-05	0.0135636	0.446862	0.536818	0.000265293	0.000811637	0.000777406	0.00012194	0.000378986	0.000117268	1.85289e-05	4.35496e-05
NP_Mrgpra3-NP_Mrgprd-NP_Nts:0.02:38	4.5533e-05	5.84827e-05	6.80641e-05	0.0117714	0.474209	0.506489	0.000300851	0.00202749	0.00331496	0.000143872	0.000213645	0.000145462	0.0011641	4.79931e-05
NP_Mrgpra3-NP_Mrgprd-NP_Nts:0.02:39	0.000120022	0.000126658	4.02864e-05	0.0116452	0.489532	0.489921	0.000295713	0.000495744	0.000700589	0.000236601	0.000140643	0.000182752	0.00455343	0.00200905
NP_Mrgpra3-NP_Mrgprd-NP_Nts:0.02:40	6.80389e-05	7.02026e-05	3.78313e-05	0.00825041	0.454763	0.534928	0.000218874	0.000462424	0.000543259	0.000129768	0.000293925	0.000190183	1.88689e-05	2.52469e-05
NP_Mrgpra3-NP_Mrgprd-NP_Nts:0.02:41	7.32073e-05	0.000139321	6.39595e-05	0.0242799	0.39895	0.570225	0.00160591	0.00272788	0.00122733	0.000172151	0.000285558	0.000142268	4.54728e-05	6.27425e-05
NP_Mrgpra3-NP_Mrgprd-NP_Nts:0.02:42	7.34092e-05	6.54508e-05	5.78694e-05	0.0147405	0.398079	0.584693	0.000115461	0.000726847	0.00040096	0.000228795	0.000520682	0.000159287	2.72333e-05	0.000111744
NP_Mrgpra3-NP_Mrgprd-NP_Nts:0.02:43	5.58929e-05	8.39709e-05	0.000234764	0.00779704	0.485743	0.504406	0.000135162	0.000584122	0.000357525	0.000116729	0.000298047	0.000132498	2.67932e-05	2.86917e-05
NP_Mrgpra3-NP_Mrgprd-NP_Nts:0.02:44	0.000117571	5.13909e-05	4.41869e-05	0.0108216	0.451351	0.529404	0.000999006	0.0035524	0.00165223	0.000421932	0.00140651	0.000128929	2.51245e-05	2.42125e-05
NP_Mrgpra3-NP_Mrgprd-NP_Nts:0.02:45	3.69457e-05	5.18195e-05	6.65374e-05	0.0147839	0.485077	0.498396	0.000138856	0.000623895	0.000437416	8.26822e-05	0.000153641	0.000121326	1.39573e-05	1.59702e-05
NP_Mrgpra3-NP_Mrgprd-NP_Nts:0.02:46	6.72815e-05	8.03391e-05	5.1827e-05	0.0112232	0.429385	0.479282	0.000593057	0.069737	0.00170742	0.000166262	0.00378239	0.00130761	0.00241373	0.000202646
NP_Mrgpra3-NP_Mrgprd-NP_Nts:0.02:47	6.3197e-05	5.2534e-05	4.2567e-05	0.0118415	0.449225	0.527067	0.000231857	0.000824823	0.00105187	7.24344e-05	0.000446252	0.000196209	2.34016e-05	0.00886162
NP_Mrgpra3-NP_Mrgprd-NP_Nts:0.02:48	3.8041e-05	7.77001e-05	4.59639e-05	0.0135108	0.454769	0.529714	0.000195021	0.000793939	0.000424849	8.92967e-05	0.000213319	8.13553e-05	1.88441e-05	2.78663e-05
NP_Mrgpra3-NP_Mrgprd-NP_Nts:0.02:49	0.000107413	0.000114328	0.000138585	0.0171221	0.401931	0.578245	0.000138864	0.000632232	0.000544102	0.000112582	0.00048682	0.000381127	1.80213e-05	2.75919e-05
NP_Mrgpra3-NP_Mrgprd-NP_Nts:0.02:50	0.000162035	0.000113424	0.000110802	0.0192343	0.450259	0.480513	0.000421395	0.00164766	0.00461192	0.000106294	0.00606804	0.0188861	4.02273e-05	0.0178261
NP_Mrgpra3-NP_Mrgprd-NP_Nts:0.02:51	0.000103857	0.00012858	0.000356685	0.00602447	0.52868	0.462468	0.000162535	0.000625243	0.000844576	7.79848e-05	0.00028438	0.000199669	2.7334e-05	1.71742e-05
NP_Mrgpra3-NP_Mrgprd-NP_Nts:0.02:52	5.89635e-05	4.08553e-05	5.66952e-05	0.023291	0.453964	0.514858	0.000167565	0.00251588	0.000398534	0.000107916	0.0043279	0.000170336	1.2549e-05	2.94993e-05
NP_Mrgpra3-NP_Mrgprd-NP_Nts:0.02:53	7.1608e-05	5.10576e-05	5.98771e-05	0.0144756	0.467445	0.516288	0.000135787	0.000609528	0.000467287	9.78922e-05	0.000198806	6.05813e-05	1.61939e-05	2.255e-05
NP_Mrgpra3-NP_Mrgprd-NP_Nts:0.02:54	5.30667e-05	0.000224331	0.000110977	0.00886646	0.474393	0.505895	0.000317084	0.00306165	0.00469162	0.00011055	0.00057296	0.000138225	2.22331e-05	0.00154289
NP_Mrgpra3-NP_Mrgprd-NP_Nts:0.02:55	5.44614e-05	4.0973e-05	2.91032e-05	0.0115737	0.460039	0.526516	0.000175277	0.000536392	0.000538133	0.000230782	0.000115584	0.000114581	1.24575e-05	2.34401e-05
NP_Mrgpra3-NP_Mrgprd-NP_Nts:0.02:56	0.000157857	0.000124256	0.000329614	0.0104692	0.419412	0.565056	0.000440019	0.00208996	0.00090716	0.00027768	0.000533801	0.000125279	2.11257e-05	5.66874e-05
NP_Mrgpra3-NP_Mrgprd-NP_Nts:0.02:57	6.41413e-05	5.80017e-05	3.31578e-05	0.0147799	0.473849	0.476582	9.94215e-05	0.0329572	0.00073143	0.000110113	0.000584552	7.2525e-05	2.2855e-05	5.58412e-05
NP_Mrgpra3-NP_Mrgprd-NP_Nts:0.02:58	7.8784e-05	8.21229e-05	7.1318e-05	0.00914397	0.430343	0.551496	0.000154406	0.00145088	0.000484799	0.000144416	0.000124179	9.69294e-05	2.6948e-05	0.00630297
NP_Mrgpra3-NP_Mrgprd-NP_Nts:0.02:59	0.000246131	9.3508e-05	6.38752e-05	0.0187901	0.496277	0.464162	0.00066185	0.0165383	0.0016787	0.000340293	0.000903421	0.000147708	2.35468e-05	7.32148e-05
NP_Mrgpra3-NP_Mrgprd-NP_Nts:0.02:60	6.38535e-05	8.53022e-05	6.98083e-05	0.0162426	0.459157	0.515429	0.00023704	0.00320486	0.000687057	9.31054e-05	0.000313991	0.000164194	3.21728e-05	0.00422073
NP_Mrgpra3-NP_Mrgprd-NP_Nts:0.02:61	5.52129e-05	7.88134e-05	6.58772e-05	0.0124624	0.506685	0.473361	0.000272253	0.000515842	0.00031366	5.82845e-05	0.000403769	0.000197478	0.00547129	5.93192e-05
NP_Mrgpra3-NP_Mrgprd-NP_Nts:0.02:62	4.03777e-05	4.40059e-05	7.56847e-05	0.011486	0.479782	0.506631	0.000340266	0.000445708	0.000719115	4.79164e-05	0.000214477	0.000137462	1.17399e-05	2.40139e-05
NP_Mrgpra3-NP_Mrgprd-NP_Nts:0.02:63	3.02886e-05	5.25942e-05	4.34193e-05	0.0185392	0.485484	0.494179	0.00020573	0.000543252	0.000301518	0.000366315	0.000154753	5.19207e-05	2.32945e-05	2.51539e-05
NP_Mrgpra3-NP_Mrgprd-NP_Nts:0.02:64	0.000109774	6.68238e-05	5.1425e-05	0.0186895	0.463715	0.514534	0.000254091	0.000756174	0.000483758	0.000178754	0.000330014	0.000114218	1.40418e-05	0.000702207
NP_Mrgpra3-NP_Mrgprd-NP_Nts:0.02:65	5.31813e-05	4.95792e-05	3.36117e-05	0.00490821	0.532213	0.460928	0.000190757	0.000529883	0.000334344	6.53928e-05	0.000446876	0.000218202	1.296e-05	1.63907e-05
NP_Mrgpra3-NP_Mrgprd-NP_Nts:0.02:66	0.000135387	0.00015425	8.20684e-05	0.0169897	0.450854	0.52434	0.000290011	0.000540375	0.000356122	8.07289e-05	0.00031619	0.000152546	3.35077e-05	0.00567578
NP_Mrgpra3-NP_Mrgprd-NP_Nts:0.02:67	8.52276e-05	9.34821e-05	9.48626e-05	0.0134498	0.495605	0.486646	0.000226112	0.00200467	0.000776253	5.76477e-05	0.000649103	9.02983e-05	3.91744e-05	0.000182247
NP_Mrgpra3-NP_Mrgprd-NP_Nts:0.02:68	7.71125e-05	0.000128209	0.000108283	0.00777689	0.515973	0.47381	0.000218651	0.000697205	0.00041902	0.000197957	0.000453188	8.89793e-05	1.4519e-05	3.76009e-05
NP_Mrgpra3-NP_Mrgprd-NP_Nts:0.02:69	7.44945e-05	8.66278e-05	0.000109991	0.00506389	0.488421	0.504917	0.000128364	0.000371881	0.000403182	8.07618e-05	0.00019487	8.7474e-05	2.10117e-05	3.97552e-05
NP_Mrgpra3-NP_Mrgprd-NP_Nts:0.02:70	6.9043e-05	7.78685e-05	9.67255e-05	0.0310691	0.432435	0.526955	0.000107469	0.00165965	0.000421551	0.000102768	0.006061	0.000145317	2.65622e-05	0.000773021
NP_Mrgpra3-NP_Mrgprd-NP_Nts:0.02:71	6.08191e-05	8.93443e-05	3.19158e-05	0.0105306	0.557088	0.430438	0.000107336	0.000457932	0.000497098	8.93475e-05	0.00045679	7.58824e-05	2.92869e-05	4.76123e-05
NP_Mrgpra3-NP_Mrgprd-NP_Nts:0.02:72	8.99781e-05	9.51037e-05	4.65915e-05	0.00976581	0.473003	0.513107	0.000300041	0.00202292	0.000554825	0.000196847	0.000327625	8.12764e-05	3.37148e-05	0.000375481
NP_Mrgpra3-NP_Mrgprd-NP_Nts:0.02:73	0.000123246	7.91005e-05	8.07178e-05	0.0163566	0.462454	0.517418	0.000222882	0.000948962	0.000476806	0.000111961	0.000311866	8.28166e-05	3.17587e-05	0.0013014
NP_Mrgpra3-NP_Mrgprd-NP_Nts:0.02:74	8.4035e-05	7.00072e-05	4.98576e-05	0.0148356	0.455534	0.527088	0.000443927	0.000439749	0.000694078	0.000181291	0.000449023	8.30974e-05	2.22545e-05	2.50075e-05
NP_Mrgpra3-NP_Mrgprd-NP_Nts:0.02:75	7.31483e-05	5.11299e-05	5.7927e-05	0.0190703	0.461578	0.511482	0.000155533	0.000484528	0.000690097	0.00013509	0.00103491	0.000222018	2.11694e-05	0.00494377
NP_Mrgpra3-NP_Mrgprd-NP_Nts:0.02:76	6.20813e-05	4.64679e-05	4.47968e-05	0.00980807	0.517208	0.469229	9.95927e-05	0.000828072	0.000670892	0.000180611	0.000351391	7.72275e-05	2.83379e-05	0.00136542
NP_Mrgpra3-NP_Mrgprd-NP_Nts:0.02:77	9.69044e-05	4.47219e-05	6.80233e-05	0.00641013	0.46683	0.524162	0.000354153	0.000833307	0.000583268	0.000183487	0.000309154	7.06987e-05	2.67851e-05	2.79865e-05
NP_Mrgpra3-NP_Mrgprd-NP_Nts:0.02:78	6.17765e-05	5.77093e-05	5.60835e-05	0.0129951	0.451796	0.533023	0.000145164	0.000983213	0.000275228	0.000124129	0.000307073	0.000136541	1.41628e-05	2.53767e-05
NP_Mrgpra3-NP_Mrgprd-NP_Nts:0.02:79	4.86663e-05	5.26145e-05	3.81554e-05	0.00924669	0.46356	0.525584	8.50492e-05	0.00058088	0.000294512	9.99454e-05	0.00023492	0.00011858	1.96284e-05	3.63644e-05
NP_Mrgpra3-NP_Mrgprd-NP_Nts:0.02:80	7.63055e-05	6.51925e-05	5.76988e-05	0.0164819	0.483844	0.491231	0.000195661	0.00114872	0.000489764	0.000115663	0.000450451	0.000212248	7.7893e-05	0.00555434
NP_Mrgpra3-NP_Mrgprd-NP_Nts:0.02:81	0.000110767	0.000775509	0.000102628	0.0169706	0.485008	0.482435	0.000206596	0.0024889	0.000918543	0.000494648	0.00928956	0.000170534	3.39301e-05	0.000994693
NP_Mrgpra3-NP_Mrgprd-NP_Nts:0.02:82	0.000106575	6.82497e-05	6.10412e-05	0.0104924	0.485598	0.50139	0.000336738	0.000957302	0.000414064	0.000128309	0.000292813	8.30582e-05	2.1613e-05	5.02345e-05
NP_Mrgpra3-NP_Mrgprd-NP_Nts:0.02:83	5.97588e-05	0.000109703	0.000215879	0.0422924	0.397621	0.557308	0.000273557	0.000988916	0.000374367	0.000272332	0.000308207	0.000114135	3.49497e-05	2.74091e-05
NP_Mrgpra3-NP_Mrgprd-NP_Nts:0.02:84	0.000105704	7.74539e-05	6.32516e-05	0.0141468	0.363386	0.57492	0.000944318	0.00348983	0.00725545	0.000649	0.00878738	0.0181744	5.19484e-05	0.0079488
NP_Mrgpra3-NP_Mrgprd-NP_Nts:0.02:85	0.000155404	0.00013042	8.63614e-05	0.00701489	0.485412	0.505426	0.000310286	0.000527457	0.000302943	6.57442e-05	0.000180418	0.000219734	3.87138e-05	0.000129644
NP_Mrgpra3-NP_Mrgprd-NP_Nts:0.02:86	5.30415e-05	3.62414e-05	5.0284e-05	0.0104352	0.534952	0.450623	0.000148414	0.000394196	0.000331947	6.93964e-05	0.000282087	0.000115731	1.44144e-05	0.00249367
NP_Mrgpra3-NP_Mrgprd-NP_Nts:0.02:87	6.15507e-05	0.000179889	6.20449e-05	0.0125184	0.498291	0.460312	0.00031851	0.00139933	0.00228552	0.000197958	0.0040717	0.0138816	4.89201e-05	0.00637092
NP_Mrgpra3-NP_Mrgprd-NP_Nts:0.02:88	0.000119065	0.000103564	9.19999e-05	0.0148331	0.435477	0.544816	0.000199371	0.000930422	0.000423448	7.57859e-05	0.000158797	0.000132355	4.59983e-05	0.00259397
NP_Mrgpra3-NP_Mrgprd-NP_Nts:0.02:89	0.000114725	7.42727e-05	5.53202e-05	0.00963275	0.486045	0.502449	0.000106662	0.000432176	0.000271826	0.000121422	0.000234545	0.000145364	1.48801e-05	0.000302591
NP_Mrgpra3-NP_Mrgprd-NP_Nts:0.02:90	9.13653e-05	0.000145237	0.000199122	0.022615	0.455685	0.513349	0.000233946	0.00091992	0.000793049	0.000306358	0.000412255	0.000123497	3.21608e-05	0.00509488
NP_Mrgpra3-NP_Mrgprd-NP_Nts:0.02:91	6.94444e-05	5.97774e-05	3.68163e-05	0.00775074	0.523005	0.467691	0.000113902	0.000496553	0.000241905	5.95632e-05	0.000266362	0.000169981	2.26333e-05	1.64873e-05
NP_Mrgpra3-NP_Mrgprd-NP_Nts:0.02:92	7.44817e-05	5.66396e-05	5.80907e-05	0.0123674	0.517584	0.461062	0.000266296	0.00562907	0.000662107	0.000125242	0.000250019	0.000115169	0.000416272	0.00133372
NP_Mrgpra3-NP_Mrgprd-NP_Nts:0.02:93	9.01849e-05	8.06871e-05	6.90745e-05	0.00733688	0.521575	0.451784	0.000496553	0.00180972	0.000681767	0.0125047	0.000504687	0.00036008	0.000233032	0.00247382
NP_Mrgpra3-NP_Mrgprd-NP_Nts:0.02:94	0.000186325	7.21728e-05	7.00962e-05	0.00768986	0.511626	0.478515	0.000132172	0.000653335	0.000248189	8.27405e-05	0.000132196	0.000531483	2.7327e-05	3.32724e-05
NP_Mrgpra3-NP_Mrgprd-NP_Nts:0.02:95	0.000114186	9.44364e-05	7.06217e-05	0.0164935	0.498923	0.427639	0.00276582	0.0510345	0.00193156	0.000321107	0.000377516	0.000184947	2.18194e-05	2.82844e-05
NP_Mrgpra3-NP_Mrgprd-NP_Nts:0.02:96	5.85508e-05	0.000118952	4.06005e-05	0.0283829	0.439033	0.524309	0.00014118	0.00106883	0.000607313	0.000100817	0.000323352	0.000102022	8.04808e-05	0.00563341
NP_Mrgpra3-NP_Mrgprd-NP_Nts:0.02:97	0.000191552	0.000208305	0.000392375	0.0116454	0.470151	0.507362	0.00573766	0.00201415	0.000650042	0.0011554	0.000329278	0.000104084	1.96423e-05	3.99748e-05
NP_Mrgpra3-NP_Mrgprd-NP_Nts:0.02:98	5.71114e-05	9.63652e-05	5.50139e-05	0.0152001	0.43546	0.545503	0.000193414	0.00184596	0.000638109	0.000533023	0.000265091	0.000109422	1.58851e-05	2.74913e-05
NP_Mrgpra3-NP_Mrgprd-NP_Nts:0.02:99	6.97641e-05	6.63495e-05	5.72535e-05	0.00855003	0.547173	0.442443	0.000101342	0.000749562	0.000312851	8.79027e-05	0.000242661	9.66528e-05	2.5711e-05	2.39251e-05
NP_Mrgpra3-NP_Mrgprd-NP_Nts:0.02:100	0.000140384	7.97868e-05	5.57269e-05	0.0217593	0.470534	0.491589	0.000312877	0.001662	0.000600762	0.0113827	0.000227955	0.000723755	2.49278e-05	0.000907082
NP_Mrgpra3-NP_Mrgprd-NP_Nts:0.03:1	8.8822e-05	0.000115921	4.23542e-05	0.0242191	0.38747	0.586818	0.000167515	0.000191079	0.000392399	0.00013107	0.000181401	0.000131778	2.90914e-05	2.09864e-05
NP_Mrgpra3-NP_Mrgprd-NP_Nts:0.03:2	0.00018864	7.66828e-05	4.09196e-05	0.032979	0.508017	0.457411	6.83896e-05	0.000546497	0.000298898	4.5394e-05	0.000128695	7.93139e-05	2.24501e-05	9.71095e-05
NP_Mrgpra3-NP_Mrgprd-NP_Nts:0.03:3	0.000109247	5.54388e-05	5.84369e-05	0.0244781	0.469138	0.504969	0.000141446	0.000235883	0.000441634	4.65177e-05	0.000231951	6.6169e-05	1.02924e-05	1.73438e-05
NP_Mrgpra3-NP_Mrgprd-NP_Nts:0.03:4	5.45628e-05	7.72822e-05	9.49846e-05	0.0165592	0.519083	0.44864	0.000251161	0.000791503	0.000894355	0.000299814	0.000518107	8.37624e-05	2.64926e-05	0.0126252
NP_Mrgpra3-NP_Mrgprd-NP_Nts:0.03:5	8.90652e-05	5.46681e-05	3.03485e-05	0.0226009	0.46035	0.515286	0.000112904	0.000466761	0.000396241	0.000184713	0.000302638	6.85413e-05	2.23535e-05	3.47359e-05
NP_Mrgpra3-NP_Mrgprd-NP_Nts:0.03:6	5.2201e-05	5.89959e-05	5.66193e-05	0.0153299	0.464227	0.519341	0.00015083	0.000298963	0.000200629	5.74249e-05	0.000130377	6.62303e-05	1.3529e-05	1.60143e-05
NP_Mrgpra3-NP_Mrgprd-NP_Nts:0.03:7	6.03064e-05	6.34524e-05	3.55707e-05	0.0213148	0.452833	0.509217	0.000189972	0.0012817	0.0043703	5.46871e-05	0.000387529	0.000152068	2.88976e-05	0.0100107
NP_Mrgpra3-NP_Mrgprd-NP_Nts:0.03:8	3.63523e-05	2.32859e-05	6.62162e-05	0.0229835	0.444492	0.526156	0.000108995	0.000312987	0.000478132	5.24957e-05	0.00508993	7.81852e-05	6.25744e-06	0.000115653
NP_Mrgpra3-NP_Mrgprd-NP_Nts:0.03:9	2.77184e-05	2.65289e-05	4.33105e-05	0.0264431	0.545864	0.426751	4.37314e-05	0.000270375	0.000126677	6.60684e-05	0.00012167	0.000188645	1.3985e-05	1.32936e-05
NP_Mrgpra3-NP_Mrgprd-NP_Nts:0.03:10	9.63879e-05	5.44596e-05	3.13677e-05	0.0197213	0.478339	0.489861	0.000156853	0.000687809	0.000307173	9.64821e-05	0.000260499	0.000315724	1.29334e-05	0.0100587
[truncated: 5,790 more rows]

## Sheet: SPOTlight.Estimates
SPOTlight estimated cell percentages of spatial transcriptome spots simulated to evaluate the accuracy and sensitivity in deconvoluting rare cell types (associated with Fig. 5b, c).
[truncated: 6,001 more rows]

[truncated: 1 more sheets: Detection Rate]
