# Supplementary material for: AdRoit is an accurate and robust method to infer complex transcriptome composition
Source: Commun Biol. 2021 Oct 22;4:1218. doi: 10.1038/s42003-021-02739-1 (PMC8536787; doi:10.1038/s42003-021-02739-1)
Supplement: Supplementary file 13 — Supplementary Data 10 [file 42003_2021_2739_MOESM13_ESM.xlsx]

## Sheet: human.islets.sample_info
Human islets sample meta data (associated with Fig. 6a, b, c)
SampleID	Donor.ID	Donor.name	Group	Age	HbA1c
694267	HS_001	Donor_1	Non-diabetic	23	NA
740494	HS_008	Donor_3	Non-diabetic	68	0.053
740493	HS_009	Donor_4	Non-diabetic	29	0.051
761866	HS_011	Donor_5	Non-diabetic	60	0.049
761864	HS_012	Donor_6	Non-diabetic	24	normal
761865	HS_013	Donor_7	Non-diabetic	43	normal
776243	HS_014	Donor_8	Non-diabetic	31	0.054
782323	HS_017	Donor_10	Non-diabetic	53	0.046
782324	HS_017	Donor_10	Non-diabetic	53	0.046
782325	HS_017	Donor_10	Non-diabetic	53	0.046
782326	HS_017	Donor_10	Non-diabetic	53	0.046
782327	HS_017	Donor_10	Non-diabetic	53	0.046
782330	HS_018	Donor_11	Non-diabetic	56	0.052
782328	HS_018	Donor_11	Non-diabetic	56	0.052
782329	HS_018	Donor_11	Non-diabetic	56	0.052
842228	HS_031	Donor_17	Non-diabetic	69	0.053
842229	HS_031	Donor_17	Non-diabetic	69	0.053
870429	HS_038	Donor_19	Non-diabetic	4	NA
870428	HS_038	Donor_19	Non-diabetic	4	NA
878688	HS_039	Donor_20	Non-diabetic	32	0.053
878689	HS_039	Donor_20	Non-diabetic	32	0.053
878691	HS_040	Donor_21	Non-diabetic	23	0.053
878690	HS_040	Donor_21	Non-diabetic	23	0.053
881713	HS_041	Donor_22	Non-diabetic	29	0.053
881714	HS_041	Donor_22	Non-diabetic	29	0.053
883377	HS_042	Donor_23	Non-diabetic	46	0.054
883378	HS_042	Donor_23	Non-diabetic	46	0.054
884844	HS_043	Donor_24	Non-diabetic	52	0.054
884845	HS_043	Donor_24	Non-diabetic	52	0.054
887299	HS_044	Donor_25	Non-diabetic	52	0.056
887298	HS_044	Donor_25	Non-diabetic	52	0.056
892241	HS_045	Donor_26	Non-diabetic	49	0.051
892242	HS_045	Donor_26	Non-diabetic	49	0.051
892243	HS_046	Donor_27	Non-diabetic	37	0.057
892244	HS_046	Donor_27	Non-diabetic	37	0.057
894380	HS_047	Donor_28	Non-diabetic	39	0.045
894379	HS_047	Donor_28	Non-diabetic	39	0.045
896597	HS_048	Donor_29	Non-diabetic	28	0.049
896598	HS_048	Donor_29	Non-diabetic	28	0.049
898041	HS_049	Donor_30	Non-diabetic	49	0.052
898042	HS_049	Donor_30	Non-diabetic	49	0.052
903919	HS_050	Donor_31	Non-diabetic	55	0.051
903920	HS_050	Donor_31	Non-diabetic	55	0.051
903922	HS_051	Donor_32	Non-diabetic	49	0.057
903921	HS_051	Donor_32	Non-diabetic	49	0.057
906493	HS_053	Donor_34	Non-diabetic	56	0.054
906492	HS_053	Donor_34	Non-diabetic	56	0.054
958778	HS_066	Donor_36	Non-diabetic	23	0.056
958779	HS_066	Donor_36	Non-diabetic	23	0.056
728211	HS_006	Donor_2	T2D	37	0.073
776244	HS_016	Donor_9	T2D	55	0.074
797002	HS_019	Donor_12	T2D	41	0.065
815585	HS_022	Donor_13	T2D	48	0.066
815584	HS_024	Donor_14	T2D	51	0.069
826369	HS_028	Donor_15	T2D	42	0.067
826368	HS_028	Donor_15	T2D	42	0.067
826370	HS_029	Donor_16	T2D	59	0.066
826371	HS_029	Donor_16	T2D	59	0.066
863437	HS_037	Donor_18	T2D	58	0.089
863438	HS_037	Donor_18	T2D	58	0.089
906490	HS_052	Donor_33	T2D	56	0.069
906491	HS_052	Donor_33	T2D	56	0.069
942670	HS_063	Donor_35	T2D	51	0.071
942671	HS_063	Donor_35	T2D	51	0.071
974251	HS_068	Donor_37	T2D	52	0.066
974252	HS_068	Donor_37	T2D	52	0.066
976624	HS_069	Donor_38	T2D	59	0.065
976623	HS_069	Donor_38	T2D	59	0.065
1001636	HS_076	Donor_39	T2D	35	0.063
1001637	HS_076	Donor_39	T2D	35	0.063

## Sheet: RNA-FISH data
The cell type composition in the pancreatic islets of 4 subjects revealed by RNA fluorescence in situ hybridization1 (associated with Fig. 6b).
Donor ID	GCG(alpha)	INS(Beta)	PPY(PP)	SST(Delta)
HS_022	0.589	0.332	0.03	0.048
HS_024	0.334	0.589	0.014	0.063
HS_028	0.257	0.596	0.098	0.049
HS_029	0.346	0.536	0.072	0.046

## Sheet: RNA-seq counts for 70 samples
	694267	728211	740494	740493	761866	761864	761865	776243	776244	782323	782324	782325	782326	782327	782330	782328	782329	797002	815585	815584	826369	826368	826370	826371	842228	842229	863437	863438	870429	870428	878688	878689	878691	878690	881713	881714	883377	883378	884844	884845	887299	887298	892241	892242	892243	892244	894380	894379	896597
5_8S_rRNA	0	1	0	0	0	0	0	0	0	0	0	0	0	0	0	0	0	0	0	0	0	0	0	0	0	0	0	0	0	0	0	0	0	0	0	0	0	0	0	0	0	0	0	0	0	0	0	0	0
5S_rRNA	0	0	0	0	0	0	0	0	0	0	0	0	0	0	0	0	0	0	0	0	0	0	0	0	0	0	0	0	0	0	0	0	0	0	0	0	0	0	0	0	0	0	0	0	0	0	0	0	0
5S_rRNA_10	0	0	0	0	0	0	0	0	0	0	0	0	0	0	0	0	0	0	0	0	0	0	0	0	0	0	0	0	0	0	0	0	0	0	0	0	0	0	0	0	0	0	0	0	0	0	0	0	0
5S_rRNA_100	0	0	0	0	0	0	0	0	0	0	0	0	0	0	0	0	0	0	0	0	0	0	0	0	0	0	0	0	0	0	0	0	0	0	0	0	0	0	0	0	0	0	0	0	0	0	0	0	0
5S_rRNA_11	0	0	0	0	0	0	0	0	0	0	0	0	0	0	0	0	0	0	0	0	0	0	0	0	0	0	0	0	0	0	0	0	0	0	0	0	0	0	0	0	0	0	0	0	0	0	0	0	0
5S_rRNA_12	0	0	0	0	0	0	0	0	0	0	0	0	0	0	0	0	0	0	0	0	0	0	0	0	0	0	0	0	0	0	0	0	0	0	0	0	0	0	0	0	0	0	0	0	0	0	0	0	0
5S_rRNA_13	0	0	0	0	0	0	0	0	0	0	0	0	0	0	0	0	0	0	0	0	0	0	0	0	0	0	0	0	0	0	0	0	0	0	0	0	0	0	0	0	0	0	0	0	0	0	0	0	0
5S_rRNA_14	0	0	0	0	0	0	0	0	0	0	0	0	0	0	0	0	0	0	0	0	0	0	0	0	0	0	0	0	0	0	0	0	0	0	0	0	0	0	0	0	0	0	0	0	0	0	0	0	0
5S_rRNA_15	0	0	0	0	0	0	0	0	0	0	0	0	0	0	0	0	0	0	0	0	0	0	0	0	0	0	0	0	0	0	0	0	0	0	0	0	0	0	0	0	0	0	0	0	0	0	0	0	0
5S_rRNA_16	0	0	1	0	0	0	0	1	0	0	0	0	0	0	0	0	0	0	0	0	0	0	0	0	0	0	0	1	0	0	0	0	0	0	0	0	0	0	2	0	0	0	1	0	0	0	0	0	0
5S_rRNA_17	0	0	0	0	0	0	0	0	0	0	0	0	0	0	0	0	0	0	0	0	0	0	0	0	0	0	0	0	0	0	0	0	0	0	0	0	0	0	0	0	0	0	0	0	0	0	0	0	0
5S_rRNA_18	0	0	0	0	0	0	0	0	0	0	0	0	0	0	0	0	0	0	0	0	0	0	0	0	0	0	0	0	0	0	0	0	0	0	0	0	0	0	0	0	0	0	0	0	0	0	0	0	0
5S_rRNA_19	0	0	0	0	0	0	1	0	0	0	0	0	0	0	0	1	0	0	0	0	0	0	0	0	0	0	0	0	0	0	0	0	0	0	0	0	0	0	0	0	0	0	0	0	0	0	0	0	1
5S_rRNA_2	0	0	0	0	0	0	0	0	0	0	0	0	0	0	0	0	0	0	0	0	0	0	0	0	0	0	0	0	0	0	0	0	0	0	0	0	0	0	0	0	0	0	0	0	0	0	0	0	0
5S_rRNA_20	0	0	0	0	0	0	0	0	0	0	0	0	0	0	0	0	0	0	0	0	0	0	0	0	0	0	0	0	0	0	0	0	0	0	0	0	0	0	0	0	0	0	0	0	0	0	0	0	0
5S_rRNA_21	0	0	0	0	0	0	0	0	0	0	0	0	0	0	0	0	0	0	0	0	0	0	0	0	0	0	0	0	0	0	0	0	0	0	0	0	0	0	0	0	0	0	0	0	0	0	0	0	1
5S_rRNA_22	0	0	0	0	0	0	0	0	0	0	0	0	0	0	0	0	0	0	0	0	0	0	0	0	0	0	0	0	0	0	0	0	0	0	0	0	0	0	0	0	0	0	0	0	0	0	0	1	0
5S_rRNA_23	0	0	0	0	0	0	0	0	0	0	0	0	0	0	0	0	0	0	0	0	0	0	0	0	0	0	0	0	0	0	0	0	0	0	0	0	0	0	0	0	0	0	0	0	0	0	0	0	0
5S_rRNA_24	0	0	0	0	0	0	0	0	0	0	0	0	0	0	0	0	0	0	0	0	0	0	0	0	0	0	0	0	0	0	0	0	0	0	0	0	0	0	0	0	0	0	0	0	0	0	0	0	0
5S_rRNA_25	0	0	1	0	0	0	0	0	0	0	0	0	0	0	0	0	0	0	0	0	0	0	0	0	0	0	0	0	0	0	0	0	0	0	0	0	0	0	0	0	0	0	0	0	0	0	0	0	0
5S_rRNA_26	0	0	0	0	0	0	0	0	0	0	0	0	0	0	0	0	0	0	0	0	0	0	0	0	0	0	0	0	0	0	0	0	0	0	0	0	0	0	0	0	0	0	0	0	0	0	0	0	0
5S_rRNA_27	0	0	0	0	0	0	0	0	0	0	0	0	0	0	0	0	0	0	0	0	0	0	0	0	0	0	0	0	0	0	0	0	0	0	0	1	0	0	0	0	0	0	0	0	0	0	0	0	0
5S_rRNA_28	0	0	0	0	0	0	0	0	0	0	0	0	0	0	0	0	0	0	0	0	0	0	0	7.1756e-16	0	0	0	0	1.0544	0	0	0	0	0	0	0	0	0	0	0	0	0	0	0	0	0	0	0	0
5S_rRNA_29	1	0	2	0	0	0	1	0	0	0	1	0	1	0	0	0	0	0	0	0	0	1	0	0	0	1	2	0	1	0	0	0	0	0	0	0	0	1	0	0	0	0	0	1	0	1	2	0	1
5S_rRNA_3	0	0	0	0	0	0	0	0	1	0	0	0	0	0	0	0	0	0	0	0	0	0	0	0	0	0	0	0	0	0	0	0	0	0	0	0	0	0	0	0	0	0	0	0	0	0	0	0	0
5S_rRNA_30	0	0	0	0	0	0	0	0	0	0	0	0	0	0	0	0	0	0	0	0	0	0	0	0	0	0	0	0	0	0	0	0	0	0	0	0	0	0	0	0	0	0	0	0	0	0	0	0	0
5S_rRNA_31	0	0	0	0	0	0	0	0	0	0	0	0	0	0	0	0	0	0	0	0	0	0	0	0	0	0	0	0	0	0	0	0	0	0	0	0	0	0	0	0	0	0	0	0	0	0	0	0	0
5S_rRNA_32	0	0	0	0	0	0	0	0	0	0	0	0	0	0	0	0	0	0	0	0	0	0	0	0	0	0	0	0	0	0	0	0	0	0	0	0	0	0	0	0	0	0	0	0	0	0	0	0	0
5S_rRNA_33	0	0	0	0	0	0	0	0	0	0	0	0	0	0	0	0	0	0	0	0	0	0	0	0	0	0	0	0	0	0	0	0	0	0	0	0	0	0	0	0	0	0	0	0	0	0	0	0	0
5S_rRNA_34	0	0	1	0	0	0	0	0	0	0	0	0	0	0	0	0	0	0	0	0	0	0	0	0	0	0	0	0	0	0	0	0	0	1	0	0	0	1	0	0	0	0	0	0	0	0	0	0	0
5S_rRNA_35	0	0	0	0	0	0	0	0	0	0	0	0	0	0	0	0	0	0	0	0	0	0	0	0	0	0	0	0	0	0	0	0	0	0	0	0	0	0	0	0	0	0	0	0	0	0	0	0	0
5S_rRNA_36	0	0	0	0	0	0	0	0	0	0	0	0	0	0	0	0	0	0	0	0	0	1	0	0	0	0	0	0	0	0	0	0	0	0	0	0	0	0	0	0	0	0	0	0	0	0	0	0	0
5S_rRNA_37	0	0	0	0	0	0	0	0	0	0	0	0	0	0	0	0	0	0	0	0	0	0	0	0	0	0	0	0	0	0	0	0	0	0	0	0	0	0	0	0	0	0	0	0	0	0	0	0	0
5S_rRNA_38	0	0	0	0	0	0	0	0	0	0	0	0	0	0	0	0	0	0	0	0	0	0	0	0	0	0	0	0	0	0	0	0	0	0	0	0	0	0	0	0	0	0	0	0	0	0	0	0	0
5S_rRNA_39	0	0	0	0	0	0	0	0	0	0	0	0	0	0	0	0	0	0	0	0	0	0	0	0	0	0	0	0	0	0	0	0	0	0	0	0	0	0	0	0	0	0	0	0	0	0	0	0	0
5S_rRNA_4	0	0	0	0	0	0	0	0	0	0	0	0	0	0	0	0	0	0	0	0	0	0	0	0	0	0	0	0	0	0	0	0	0	0	0	0	0	0	0	0	0	0	0	0	0	0	0	0	0
5S_rRNA_40	0	0	0	0	0	0	0	0	0	0	0	2	0	0	0	0	0	0	0	0	1	2	0	0	1	0	0	0	0	0	0	0	0	0	0	0	0	0	0	1	0	0	0	0	0	0	1	1	0
5S_rRNA_41	0	0	0	0	0	0	0	0	0	0	0	0	0	0	0	0	0	0	0	0	0	0	0	0	0	0	0	0	0	0	0	0	0	0	0	0	0	0	0	0	0	0	0	0	0	0	0	0	0
5S_rRNA_42	0	0	0	0	0	0	0	0	0	0	0	0	0	0	0	0	0	0	0	0	0	0	0	0	0	0	0	0	0	0	0	0	0	0	0	0	0	0	0	0	0	0	0	0	0	0	0	0	0
5S_rRNA_43	0	0	0	0	0	0	0	0	0	0	0	0	0	0	0	0	0	0	0	0	0	0	0	0	0	0	0	0	0	0	0	0	0	0	0	0	0	0	0	0	0	0	0	0	0	0	0	0	0
5S_rRNA_44	0	0	0	0	0	0	0	0	0	0	0	0	0	0	0	0	0	0	0	0	0	0	0	0	0	0	0	0	0	0	0	0	0	0	0	0	0	0	0	0	0	0	0	0	0	0	0	0	0
5S_rRNA_45	0	0	0	0	0	0	0	0	0	0	0	0	0	0	0	0	0	0	0	0	0	0	0	0	0	0	0	0	0	0	0	0	0	0	0	0	0	0	0	0	0	0	0	0	0	0	0	0	0
5S_rRNA_46	0	0	0	0	0	0	0	0	0	0	0	0	0	0	0	0	0	0	0	0	0	0	0	0	0	0	0	0	0	0	0	0	0	0	0	0	0	0	0	0	0	0	0	0	0	0	0	0	0
5S_rRNA_47	0	0	0	0	0	0	0	0	0	0	0	0	0	0	0	0	0	0	0	0	1	0	0	0	0	0	0	0	0	0	0	0	0	0	0	0	0	0	0	0	0	0	0	0	0	0	0	0	0
5S_rRNA_48	0	0	0	0	0	0	0	0	0	0	0	0	0	0	0	0	0	0	0	0	0	0	0	0	0	0	0	0	0	0	0	0	0	0	0	0	0	0	0	0	0	0	0	0	0	0	0	0	0
5S_rRNA_49	0	0	0	0	0.5	3.5	0	26	1.747e-18	0	0	0	0	0	0	0	0	7.9085e-06	15.5	0	1	0	0	0	0.5	1	0	1	2.5041e-20	43	0	0	0	0	0	4.017e-17	2.5	4	0	1	1.5	1	17.3333	5	0.5	0.5	0	0.5	0.5
5S_rRNA_5	0	0	0	0	0	0	0	0	0	0	0	0	0	0	0	0	0	0	0	0	0	0	0	0	0	0	0	0	0	0	0	0	0	0	0	0	0	0	0	0	0	0	0	0	0	0	0	0	0
5S_rRNA_50	0	0	0	0	0	0	0	0	0	0	0	0	0	0	0	0	0	0	0	0	0	0	0	0	0	0	0	0	0	0	0	0	0	0	0	0	0	0	0	0	0	0	0	0	0	0	0	0	0
5S_rRNA_51	0	0	0	0	0	0	0	0	0	0	0	0	0	0	0	0	0	0	0	0	0	0	0	0	0	0	0	0	0	0	0	0	0	0	0	0	0	0	0	0	0	0	0	0	0	0	0	0	0
5S_rRNA_52	0	0	0	0	0	0	0	0	0	0	0	0	0	0	0	0	0	0	0	0	0	0	0	0	0	0	0	0	0	0	0	0	0	0	0	0	0	0	0	0	0	0	0	0	0	0	0	0	0
5S_rRNA_53	0	0	0	0	0	0	0	0	1	0	0	0	0	0	0	1	0	0	0	0	0	0	0	0	0	0	0	0	0	0	0	0	0	0	0	0	0	0	1	0	0	0	0	0	0	0	0	0	0
5S_rRNA_54	0	0	0	0	0	0	0	0	0	1	0	0	0	0	0	0	0	0	0	0	0	0	0	0	0	0	0	0	0	0	0	0	0	0	0	0	0	0	0	0	0	0	0	0	0	0	0	0	0
5S_rRNA_55	0	0	0	0	0	0	0	0	0	0	0	0	0	0	0	0	0	0	0	0	0	0	0	0	0	0	0	0	0	0	0	0	0	0	0	0	0	0	0	0	0	0	0	0	0	0	0	0	0
5S_rRNA_56	0	0	0	0	0	0	0	0	0	0	0	0	0	0	0	0	0	0	0	0	0	0	0	0	0	0	0	0	0	0	0	0	0	0	0	0	0	0	0	0	0	0	0	0	0	0	0	0	0
5S_rRNA_57	0	0	0	0	0	0	0	0	0	0	0	0	0	0	0	0	0	0	0	0	0	0	0	0	0	0	0	0	0	0	0	0	0	0	0	0	0	0	0	0	0	0	0	0	0	0	0	0	0
5S_rRNA_58	0	0	0	0	0	0	0	0	0	0	0	0	0	0	0	0	0	0	0	0	0	0	0	0	0	0	0	0	0	0	0	0	0	0	0	0	0	0	0	0	0	0	0	0	0	0	0	0	0
5S_rRNA_59	0	0	0	0	0	0	0	0	0	0	0	0	0	0	0	0	0	0	0	0	0	0	0	0	0	0	0	0	0	0	0	0	0	0	0	0	0	0	0	0	0	0	0	0	0	0	0	0	0
5S_rRNA_6	0	0	0	0	0	0	0	0	0	0	0	0	0	0	0	0	0	0	0	0	0	0	0	0	0	0	0	0	0	0	0	0	0	0	0	0	0	0	0	0	0	0	0	0	0	0	0	0	0
5S_rRNA_60	0	0	0	0	0	1	1	2	0	0	0	0	0	0	0	0	0	0	0	0	0	1	0	0	0	0	0	2	2	0	0	1	0	1	0	1	0	0	0	0	0	0	0	0	0	0	0	0	0
5S_rRNA_61	0	0	0	0	0	0	0	0	0	0	0	0	0	0	0	0	0	0	0	0	0	0	0	0	0	0	0	0	0	0	0	0	0	0	0	0	0	0	0	0	0	0	0	0	0	0	0	0	0
5S_rRNA_62	0	0	0	0	1	0	0	0	0	0	0	0	0	0	0	0	0	0	0	0	0	0	0	0	0	0	0	0	0	0	0	0	0	0	0	0	0	0	0	0	0	0	0	0	0	0	0	0	0
5S_rRNA_63	0	0	0	0	0	0	0	0	0	0	0	0	0	0	0	0	0	0	0	0	0	0	0	0	0	0	0	0	0	0	0	0	0	0	0	0	0	0	0	0	0	0	0	0	0	0	0	0	0
5S_rRNA_64	0	1	0	0	0	0	0	0	0	0	0	0	0	0	0	0	0	0	0	0	0	0	0	0	0	0	0	0	0	0	0	0	0	0	0	0	0	0	0	0	0	0	0	0	0	0	0	0	0
5S_rRNA_65	0	0	0	0	0	0	0	0	0	0	0	0	0	0	0	0	0	0	0	0	0	0	0	0	0	0	0	0	0	0	0	0	0	0	0	0	0	0	0	0	0	0	0	0	0	0	0	0	0
5S_rRNA_66	0	0	0	0	0	0	0	0	0	0	0	0	0	0	0	0	0	0	0	0	0	0	0	0	0	0	0	0	0	0	0	0	0	0	0	0	0	0	0	0	0	0	0	0	0	0	0	0	0
5S_rRNA_67	0	0	0	0	0	0	0	0	0	0	0	0	0	0	0	0	0	0	0	0	0	0	0	0	0	0	0	0	0	0	0	0	0	0	0	0	0	0	0	0	0	0	0	0	0	0	0	0	0
5S_rRNA_68	0	0	0	0	0	0	0	0	0	0	0	0	0	0	0	0	0	0	0	0	0	0	0	0	0	0	0	0	0	0	0	0	0	0	0	0	0	0	0	0	0	0	0	0	0	0	0	0	0
5S_rRNA_69	0	0	0	1	0	0	0	0	0	0	0	0	0	0	0	0	0	0	0	0	0	0	0	0	0	0	0	0	0	0	0	0	0	0	0	0	0	0	0	0	0	0	0	0	0	0	0	0	0
5S_rRNA_7	0	0	0	0	0	0	0	0	0	0	0	0	0	0	0	0	0	0	0	0	0	0	0	0	0	0	0	0	0	0	0	0	0	0	0	0	0	0	0	0	0	0	0	0	0	0	0	0	0
5S_rRNA_70	0	0	0	0	0	0	0	0	0	0	0	0	0	0	0	0	0	0	0	0	0	0	0	0	0	0	0	0	0	0	0	0	0	0	0	0	0	0	0	0	0	0	0	0	0	0	0	0	0
5S_rRNA_71	0	0	0	0	0	0	0	0	0	0	0	0	0	0	0	0	0	0	0	0	0	0	0	0	0	0	0	0	0	0	0	0	0	0	0	0	0	0	0	0	0	0	0	0	0	0	0	0	0
5S_rRNA_72	0	0	0	0	0	0	0	0	0	0	0	0	0	0	0	0	0	0	0	0	0	0	0	0	0	0	0	0	0	0	0	0	0	0	0	0	0	0	0	0	0	0	0	0	0	0	0	0	0
5S_rRNA_73	0	0	0	0	0.5	3.5	0	5.5549e-37	25	0	0	0	0	0	0	0	0	15	15.5	0	1	0	0	1	0.5	1	2	1	47.9456	1.8786e-11	0	0	0	0	9	30	2.5	2	3	1	1.5	1	8.6667	0	0.5	0.5	0	0.5	0.5
5S_rRNA_74	0	0	0	0	0	0	0	0	0	0	0	0	0	0	0	0	0	0	0	0	0	0	0	0	0	0	0	0	0	0	0	0	0	0	0	0	0	0	0	0	0	0	0	0	0	0	0	0	0
5S_rRNA_75	0	0	0	0	0	0	0	0	0	0	0	0	0	0	0	0	0	0	0	0	0	0	0	0	0	0	0	0	0	0	0	0	0	0	0	0	0	0	0	0	0	0	0	0	0	0	0	0	0
5S_rRNA_76	0	0	0	0	0	0	0	0	0	0	0	0	0	0	0	0	0	0	0	0	0	0	0	0	0	0	0	0	0	0	0	0	0	0	0	0	0	0	0	0	0	0	0	0	0	0	0	0	0
5S_rRNA_77	0	0	0	0	0	0	0	0	0	0	0	0	0	0	0	0	0	0	0	0	0	0	0	0	0	0	0	0	0	0	0	0	0	0	0	0	0	0	0	0	0	0	0	0	0	0	0	0	0
5S_rRNA_78	0	0	0	0	2	0	0	0	0	0	0	0	0	0	0	0	0	0	0	0	0	0	0	0	0	0	0	0	0	0	0	1	0	0	0	0	0	0	0	0	0	0	0	2	0	0	0	0	0
5S_rRNA_79	0	0	0	0	0	0	0	0	0	0	0	0	0	0	0	0	0	0	0	0	0	0	0	0	0	0	0	0	0	0	0	0	0	0	0	0	0	0	0	0	0	0	0	0	0	0	0	0	0
5S_rRNA_8	0	0	0	0	0	0	0	0	0	0	0	0	0	0	0	0	0	0	0	0	0	0	0	0	0	0	0	0	0	0	0	0	0	0	0	0	0	0	0	0	0	0	0	0	0	0	0	0	0
5S_rRNA_80	0	0	1	0	0	0	0	0	0	0	0	0	0	0	0	0	0	0	0	0	0	0	0	0	0	0	0	0	0	0	0	0	0	0	0	1	0	0	0	0	0	0	0	0	0	0	0	0	0
5S_rRNA_81	0	0	0	0	0	0	0	0	0	0	0	0	0	0	0	0	0	0	0	0	0	0	0	0	0	0	0	0	0	0	0	0	0	0	0	0	0	0	0	0	0	0	0	0	0	0	0	0	0
5S_rRNA_82	0	0	0	0	1	0	0	0	1	0	0	0	0	0	0	0	0	0	0	0	0	0	0	0	0	0	1	0	0	0	0	0	0	0	0	0	0	0	0	0	0	0	0	1	0	0	0	0	0
5S_rRNA_83	0	0	0	0	0	0	0	0	0	0	0	0	0	0	0	0	0	0	0	0	0	0	0	0	0	0	0	0	0	0	0	0	0	0	0	0	0	0	0	0	0	0	0	0	0	0	0	0	0
5S_rRNA_84	0	0	0	0	0	0	0	0	0	0	0	0	0	0	0	0	0	0	0	0	0	0	0	0	0	0	0	0	0	0	0	0	0	0	0	0	0	0	0	0	0	0	0	0	0	0	0	0	0
5S_rRNA_85	0	0	0	0	0	0	0	0	0	0	0	0	0	0	0	0	0	0	0	0	0	0	0	0	0	0	0	0	0	0	0	0	0	0	0	0	0	0	0	0	0	0	0	0	0	0	0	0	0
5S_rRNA_86	0	0	0	0	0	0	0	0	0	0	0	0	0	0	0	0	0	0	0	0	0	0	0	0	0	0	0	0	0	0	0	0	0	0	0	0	0	0	0	0	0	0	0	0	0	0	0	0	1
5S_rRNA_87	0	0	0	0	0	0	0	0	0	0	0	0	0	0	0	0	0	0	0	0	0	0	0	0	0	0	0	0	0	0	0	0	0	0	0	0	0	0	0	0	0	0	0	0	0	0	0	0	0
5S_rRNA_88	0	0	0	0	0	0	0	0	0	0	0	0	0	0	0	0	0	0	0	0	0	0	0	0	0	0	0	0	0	0	0	0	0	0	0	0	0	0	0	0	0	0	0	0	0	0	0	0	0
5S_rRNA_89	0	0	0	0	0	0	0	0	0	0	0	0	0	0	0	0	0	0	0	0	0	0	0	0	0	0	0	0	0	0	0	0	0	0	0	0	0	0	0	0	0	0	0	0	0	0	0	0	0
5S_rRNA_9	0	0	0	0	0	0	0	0	0	0	0	0	0	0	0	0	0	0	0	0	0	0	0	0	0	0	0	0	0	0	0	0	0	0	0	0	0	0	0	0	0	0	0	0	0	0	0	0	0
5S_rRNA_90	0	0	0	0	0	0	0	0	0	0	0	0	0	0	0	0	0	0	0	0	0	0	0	0	0	0	0	0	0	1	0	0	0	0	0	0	0	0	0	0	0	0	0	0	0	0	1	0	0
5S_rRNA_91	0	0	0	0	0	0	0	0	0	0	0	0	0	0	0	0	0	0	0	0	0	0	0	0	0	0	0	0	0	0	0	0	0	0	0	0	0	0	0	0	0	0	0	0	0	0	0	0	0
5S_rRNA_92	0	0	0	0	0	0	0	0	0	0	0	0	0	0	0	0	0	0	0	0	0	0	0	0	0	0	0	0	0	0	0	0	0	0	0	0	0	0	0	0	0	0	0	0	0	0	0	0	0
5S_rRNA_93	0	0	0	0	0	0	0	0	0	0	0	0	0	0	0	0	0	0	0	0	0	0	0	0	0	0	0	0	0	0	0	0	0	0	0	0	0	0	0	0	0	0	0	0	0	0	0	0	0
5S_rRNA_94	1	1	0	0	0	0	0	0	0	0	0	0	0	0	1	0	0	0	1	0	1	0	0	0	0	0	2	0	2	0	1	0	0	0	1	0	1	0	0	0	0	0	2	0	0	0	0	1	1
5S_rRNA_95	0	0	0	0	0	0	0	0	0	0	0	0	0	0	0	0	0	0	0	0	0	0	0	0	0	0	0	0	0	0	0	0	0	0	0	0	0	0	0	0	0	0	0	0	0	0	0	0	0
5S_rRNA_96	0	0	0	0	0	0	0	0	0	0	0	0	0	0	0	0	0	0	0	0	0	0	0	0	0	0	0	0	0	0	0	0	0	0	0	0	0	0	0	0	0	0	0	0	0	0	0	0	0
5S_rRNA_97	0	0	0	0	0	0	0	0	0	0	0	0	0	0	0	0	0	0	0	0	0	0	0	0	0	0	0	0	0	0	0	0	0	0	0	0	0	0	0	0	0	0	0	0	0	0	0	0	0
5S_rRNA_98	0	0	0	0	0	0	0	0	0	0	0	0	0	0	0	0	0	0	0	0	0	0	0	0	0	0	0	0	0	0	0	0	0	0	0	0	0	0	0	0	0	0	0	0	0	0	0	0	0
5S_rRNA_99	0	0	0	0	0	0	0	0	0	0	0	0	0	0	0	0	0	0	0	0	0	0	0	0	0	0	0	0	0	0	0	0	0	0	0	0	0	0	0	0	0	0	0	0	0	0	0	0	0
6M1-18	0	0	0	0	0	0	0	0	0	0	0	0	0	0	0	0	0	0	0	0	0	0	0	0	0	0	0	0	0	0	0	0	0	0	0	0	0	0	0	0	0	0	0	0	0	0	0	0	0
7M1-2	0	0	0	0	0	0	0	0	0	0	0	0	0	0	0	0	0	0	0	0	0	0	0	0	0	0	0	0	0	0	0	0	0	0	0	0	0	0	0	0	0	0	0	0	0	0	0	0	0
7SK	8	3	29	8	13	11	5	12	15	2	2	4	5	4	9	5	4	2	6	3	7	9	3	5	13	10	30	31	10	7	9	11	11	7	8	4	1	3	10	7	5	8	4	11	9	6	12	6	9
7SK_10	0	0	0	0	0	0	0	0	0	0	0	0	0	0	0	1	0	0	0	0	0	0	0	0	0	0	0	0	0	0	0	0	0	0	0	0	0	0	0	0	0	0	0	0	0	0	0	0	0
7SK_11	0	0	0	0	0	0	0	0	0	0	0	0	0	0	0	0	0	0	0	0	0	0	0	0	0	0	0	0	0	0	0	0	0	0	0	0	0	0	0	0	0	0	0	0	0	0	0	0	0
7SK_12	0	0	0	0	0	0	0	0	0	0	0	0	0	0	0	0	0	0	0	0	0	0	0	0	0	0	0	0	1	0	0	0	0	0	0	0	0	0	0	0	0	0	0	0	0	0	0	0	0
7SK_13	0	0	0	0	0	0	0	0	0	0	0	0	0	0	0	0	0	0	0	0	0	0	0	0	0	0	0	0	0	0	0	0	0	0	0	0	0	0	0	0	0	0	0	0	0	0	0	0	0
7SK_14	0	0	0	0	0	0	0	0	0	0	0	0	0	0	0	0	0	0	0	0	0	0	0	0	0	0	0	0	0	0	0	0	0	0	0	0	0	0	0	0	0	0	0	0	0	0	0	0	0
7SK_15	0	0	0	0	0	0	0	0	0	0	0	1	0	0	0	0	0	0	0	0	0	0	0	0	0	0	1	0	0	0	0	0	0	0	0	0	0	0	0	0	0	0	0	0	0	0	0	0	0
7SK_16	0	0	0	0	0	0	0	0	1	0	0	0	0	0	0	0	0	0	0	0	0	0	0	0	0	0	0	0	0	0	0	0	0	0	0	0	0	0	0	0	0	0	0	0	0	0	0	0	0
7SK_17	0	0	0	0	0	0	0	0	0	0	0	0	0	0	0	0	0	0	0	0	0	0	0	0	0	0	0	0	0	0	0	0	0	0	0	0	0	0	0	0	0	0	0	0	0	0	0	0	0
7SK_18	0	0	0	0	0	0	0	0	0	0	0	0	0	0	0	0	0	0	0	0	0	0	0	0	0	0	0	0	0	0	0	0	0	0	0	0	0	0	0	0	0	0	0	0	0	0	0	0	0
7SK_19	0	0	0	0	0	0	0	0	0	0	0	0	0	0	0	0	0	0	0	0	0	0	0	0	0	0	0	0	0	0	0	0	0	0	0	0	0	0	0	0	0	0	0	0	0	0	0	0	0
7SK_2	0	0	0	0	0	0	0	0	0	0	0	0	0	0	0	0	0	0	0	0	0	0	0	0	0	0	0	0	0	0	0	0	0	0	0	0	0	0	0	0	0	0	0	0	0	0	0	0	0
7SK_20	0	1	0	0	0	0	0	0	1	0	0	0	0	0	0	0	0	1	1	0	0	0	0	0	0	0	0	0	0	1	1	0	1	0	0	0	1	0	0	0	0	0	0	1	0	0	0	1	1
7SK_21	0	0	0	0	0	0	0	0	0	0	0	0	0	0	0	0	0	0	0	0	0	0	0	0	0	0	0	0	0	0	0	0	0	0	0	0	0	0	0	0	0	0	0	0	0	0	0	0	0
7SK_22	0	0	2	0	0	0	1	0	0	0	0	0	3	0	0	0	3	0	0	0	0	1	2	0	0	0	3	0	2	0	0	3	0	0	0	0	0	0	0	0	0	0	0	1	1	1	1	0	0
7SK_23	0	0	0	0	0	0	0	0	0	0	0	0	0	0	0	0	0	0	0	0	0	0	0	0	0	0	0	0	0	0	0	0	0	0	0	0	0	0	0	0	0	0	0	0	0	0	0	0	0
7SK_24	0	0	0	0	0	0	0	0	0	0	0	0	0	0	0	0	0	0	0	0	0	0	0	0	0	0	0	0	0	0	0	0	0	0	0	0	0	0	0	0	0	0	0	0	0	0	0	0	0
7SK_25	4	1	1	3	0	3	2	2	2	2	2	0	0	0	3	1	1	1	0	2	0	2	0	3	0	3	7	8	0	0	2	1	0	2	2	5	4	4	4	1	2	1	4	5	4	2	2	1	2
7SK_26	3	21	1	3	1	0	0	1	2	0	0	2	0	0	0	0	0	0	0	0	2	4	4	2	1	0	2	9	6	1	6	3	3	0	9	14	9	7	1	0	4	6	8	4	2	6	1	6	6
7SK_27	0	0	0	0	0	0	0	0	0	0	0	0	0	0	0	0	0	0	0	0	0	0	0	0	0	0	0	0	0	0	0	0	0	0	0	0	0	0	0	0	0	0	0	0	0	0	0	0	0
7SK_28	0	0	0	0	0	0	0	0	0	0	0	0	0	0	0	0	0	0	0	0	0	0	0	0	0	0	0	0	0	0	0	0	0	0	0	0	0	0	0	0	0	0	0	0	0	0	0	0	0
7SK_29	0	1	0	0	0	0	1	2	1	0	0	0	0	0	0	0	0	0	0	0	0	1	0	1	0	0	0	1	0	0	0	0	0	0	0	1	1	0	1	0	1	0	0	1	0	0	0	0	0
7SK_3	0	0	0	0	0	0	0	0	0	0	0	0	0	0	0	0	0	0	0	0	0	0	0	0	0	0	0	0	0	0	0	0	0	0	0	0	0	0	0	0	0	0	0	0	0	0	0	0	0
7SK_30	0	0	0	0	0	0	0	0	0	0	0	0	0	0	0	0	0	0	0	0	0	0	0	0	0	0	0	0	0	1	0	0	0	0	0	0	0	0	0	0	0	0	0	1	1	0	0	0	0
7SK_31	0	0	0	0	0	0	0	0	0	0	0	0	0	1	0	0	0	0	0	0	0	0	0	0	0	0	0	1	0	0	0	0	0	0	0	0	0	0	0	0	0	0	0	0	0	0	0	0	0
7SK_32	0	0	0	0	0	0	0	0	0	0	0	0	0	0	0	0	0	0	0	0	0	0	0	0	0	0	0	0	0	0	0	0	0	0	0	0	0	0	0	0	0	0	0	0	0	0	0	0	0
7SK_33	0	0	0	0	0	0	0	0	0	0	0	0	0	0	0	0	0	0	0	0	0	0	0	0	0	0	0	0	0	0	0	0	0	0	0	0	0	0	0	0	0	0	0	0	0	0	0	0	0
7SK_34	0	0	0	0	0	0	0	0	0	0	0	0	0	0	0	0	0	0	0	0	0	0	0	0	0	0	0	0	0	0	0	0	0	0	0	0	0	0	0	0	0	0	0	0	0	0	0	0	0
7SK_35	0	0	0	0	0	0	0	1	0	0	0	0	0	0	0	0	1	1	0	0	0	0	0	0	0	0	1	1	0	0	0	0	0	0	0	1	0	0	0	0	1	0	0	1	0	0	0	0	0
7SK_36	0	0	0	0	0	0	0	0	0	0	0	0	0	0	0	0	0	0	0	0	0	0	0	0	0	0	0	0	0	0	0	0	0	0	0	0	0	0	0	0	0	0	0	0	0	0	0	0	0
7SK_37	0	0	0	0	0	1	0	0	1	0	0	0	0	1	0	0	0	0	0	0	0	1	0	0	0	0	0	0	3	0	0	0	0	0	0	0	0	1	0	1	0	0	0	0	0	0	1	0	0
7SK_38	0	0	0	0	0	0	0	0	0	0	0	0	0	0	0	0	0	0	0	0	0	0	0	0	0	1	0	0	0	0	0	0	0	0	0	0	0	0	0	0	0	0	0	0	0	0	0	0	0
7SK_39	0	0	0	0	0	0	1	0	0	0	0	0	1	1	0	0	0	0	0	1	0	0	0	0	1	0	0	0	0	0	0	0	0	0	0	0	0	0	0	0	0	0	0	1	0	0	0	0	0
7SK_4	0	0	0	0	0	0	0	0	0	0	0	0	0	0	0	0	0	0	0	0	0	0	0	0	0	0	0	0	0	0	0	0	0	0	0	0	0	0	0	0	0	0	0	0	0	0	0	0	0
7SK_40	0	0	0	0	0	0	0	0	0	0	0	0	0	0	0	0	0	0	0	0	0	0	0	0	0	0	0	0	0	0	0	0	0	0	0	0	0	0	0	0	0	0	0	0	0	0	0	0	0
7SK_41	0	0	0	0	0	0	0	0	1	0	0	0	0	0	0	0	0	0	0	0	0	0	0	0	0	0	0	0	0	1	0	0	0	1	0	1	0	0	0	0	0	0	0	0	0	0	0	0	0
7SK_42	0	0	1	0	0	1	0	1	0	0	0	1	0	0	0	0	0	0	0	0	0	2	0	0	0	0	0	0	0	0	0	1	0	0	0	0	0	0	0	0	0	0	0	1	0	0	0	0	0
7SK_43	0	0	0	0	0	0	0	0	0	0	0	0	0	0	0	0	0	0	0	0	0	0	0	0	0	0	0	0	0	0	0	0	0	0	0	0	0	0	0	0	0	0	0	0	0	0	0	0	0
7SK_44	0	0	0	0	0	0	0	0	0	0	0	0	0	0	0	0	0	0	0	0	0	0	0	0	0	0	0	0	0	0	0	0	0	0	0	0	0	0	0	0	0	0	0	0	0	0	0	0	0
7SK_45	0	0	0	0	0	0	0	0	0	0	0	0	0	0	0	0	0	0	0	0	0	0	0	0	0	0	1	0	0	0	0	0	0	0	0	0	0	0	0	0	0	0	0	0	0	0	0	0	0
7SK_46	0	0	0	0	0	0	0	0	0	0	0	0	0	0	0	0	0	0	0	0	0	0	0	0	0	0	0	0	0	0	0	0	0	0	0	0	0	0	0	0	0	0	0	0	0	0	0	0	0
7SK_47	0	0	0	0	0	0	0	0	0	0	0	0	0	0	0	0	0	0	0	0	0	0	0	0	0	0	0	0	0	0	0	0	0	0	0	0	0	0	0	0	0	0	0	0	0	0	0	0	0
7SK_48	0	0	0	0	0	0	0	0	0	0	0	0	0	0	0	0	0	0	0	0	0	0	0	0	0	0	0	0	0	0	0	0	0	0	0	0	0	0	0	0	0	0	0	0	0	0	0	0	0
7SK_49	4	1	1	1	0	5	2	5	2	1	0	1	0	1	1	0	0	1	3	2	2	0	1	1	1	1	5	5	6	1	0	2	0	1	4	2	1	2	4	1	7	1	3	1	2	1	5	1	3
7SK_5	0	0	0	0	0	0	0	0	0	0	0	0	0	0	0	0	0	0	0	0	0	0	0	0	0	0	0	0	0	0	0	0	0	0	0	0	0	0	0	0	0	0	0	0	0	0	0	0	0
7SK_50	0	0	0	0	0	0	0	0	0	0	0	0	0	0	0	0	0	0	0	0	0	0	0	0	0	0	0	0	0	0	0	0	0	0	0	0	0	0	0	0	0	0	0	0	0	0	0	0	0
7SK_51	0	0	1	1	0	1	0	0	0	0	0	0	0	0	0	1	1	0	0	1	0	0	0	0	0	0	2	0	0	0	1	0	0	1	1	3	2	0	2	1	0	0	0	0	0	0	1	0	0
7SK_52	0	0	0	0	0	0	0	0	0	0	0	0	0	0	0	0	0	0	0	0	0	0	0	0	0	0	0	0	0	0	0	0	0	0	0	0	0	0	0	0	0	0	0	0	0	0	0	0	0
7SK_53	0	0	0	0	0	0	0	0	0	0	0	0	0	0	0	0	0	0	0	0	0	0	0	0	0	0	0	0	0	0	0	0	0	0	0	0	0	0	0	0	0	0	0	0	0	0	0	0	0
7SK_54	0	0	1	1	0	0	0	0	0	0	0	0	0	0	0	0	0	0	0	0	0	0	0	0	0	0	0	0	0	0	0	0	0	0	0	0	0	0	0	0	0	0	0	0	0	0	0	0	0
7SK_55	0	0	1	2	0	2	0	0	1	0	0	1	0	0	0	0	1	0	0	0	1	0	0	0	3	1	1	2	0	1	1	4	0	1	2	0	1	0	1	0	3	4	0	3	0	0	2	1	2
7SK_56	0	0	0	0	0	0	0	0	0	0	0	0	0	0	0	0	0	0	0	0	0	0	0	0	0	0	0	0	0	0	0	0	0	0	0	0	0	2.0465e-37	0	0	0	0	0	0	0	0	0	0	0
7SK_57	0	0	0	0	0	0	0	0	0	0	0	0	0	0	0	0	0	0	0	0	0	0	0	0	0	0	0	0	0	0	0	0	0	0	0	0	0	0	0	0	0	0	0	0	0	0	0	0	0
7SK_58	0	0	0	0	0	0	0	0	0	0	0	0	0	0	0	0	0	0	0	0	0	0	0	0	0	0	0	0	0	0	0	0	0	0	0	0	0	0	0	0	0	0	0	0	0	0	0	0	0
7SK_59	0	0	0	0	0	0	0	0	0	0	0	0	0	0	0	0	0	0	0	0	0	0	0	0	0	0	0	0	0	0	0	0	0	0	0	0	0	0	0	0	0	0	0	0	0	0	0	0	0
7SK_6	0	0	0	0	0	0	0	0	0	0	0	0	0	0	0	0	0	0	0	0	0	0	0	0	0	0	0	0	0	0	0	0	0	0	0	0	0	0	0	0	0	0	0	0	0	0	0	0	0
7SK_60	0	0	0	0	0	0	0	0	0	0	0	0	0	0	0	0	0	0	0	0	0	0	0	0	0	0	0	0	0	0	0	0	0	0	0	0	0	0	0	0	0	0	0	0	0	0	0	0	0
7SK_61	0	0	0	0	0	0	0	0	0	0	0	0	0	0	0	0	0	0	0	0	0	0	0	0	0	0	0	0	0	0	0	0	0	0	0	0	0	0	0	0	0	0	0	0	0	0	0	0	0
7SK_62	0	0	0	0	0	0	0	0	0	0	0	0	0	0	0	0	0	0	0	0	0	0	0	0	0	0	0	0	0	0	0	0	0	0	0	0	0	0	0	0	0	0	0	0	0	0	0	0	0
7SK_63	0	0	0	0	0	0	0	0	0	0	0	0	0	0	0	0	0	0	0	0	0	0	0	0	0	0	0	0	0	0	0	0	0	0	0	0	0	0	0	0	0	0	0	0	0	0	0	0	0
7SK_64	0	2	1	3	2	2	1	3	2	2	0	0	0	0	1	6	1	1	0	1	1	1	2	0	1	1	0	1	0	0	0	2	1	2	0	3	0	0	1	2	1	5	1	1	0	0	2	0	1
7SK_65	0	0	0	0	0	0	0	0	0	0	0	0	0	0	0	0	0	0	0	0	0	1	0	0	0	0	0	0	1	0	0	0	0	0	0	0	0	0	0	0	0	0	0	0	0	0	0	0	0
7SK_66	0	0	0	0	0	0	0	0	0	0	0	0	0	0	0	0	0	0	0	0	0	0	0	0	0	0	0	0	0	0	0	0	0	0	0	0	0	0	0	0	0	0	0	0	0	0	0	0	0
7SK_67	0	0	0	0	0	0	0	0	0	0	0	0	0	0	0	0	0	0	0	0	0	0	0	0	0	0	0	0	0	0	0	0	0	0	0	0	0	0	0	0	0	0	0	0	0	0	0	0	0
7SK_68	0	1	0	0	1	0	1	0	0	2	0	0	0	0	0	0	0	0	0	0	0	0	0	1	0	0	0	0	0	1	0	2	0	0	0	2	0	0	0	0	0	3	0	0	0	0	0	1	0
7SK_69	0	0	0	0	0	1	0	0	0	0	0	0	0	0	0	0	0	0	0	0	0	0	0	0	0	0	0	0	0	0	0	0	0	0	0	0	0	0	0	0	0	0	0	0	0	0	0	0	0
7SK_7	0	0	0	0	0	0	0	0	0	0	0	0	0	0	0	0	0	0	0	0	0	0	0	0	0	0	0	0	0	0	0	0	0	0	0	0	0	0	0	0	0	0	0	1	1	0	0	0	0
7SK_70	0	0	0	0	0	0	0	0	0	0	0	0	0	0	0	0	0	0	0	0	0	0	0	0	0	0	0	0	0	0	0	0	0	0	0	0	0	0	0	0	0	0	0	0	0	0	0	0	0
7SK_71	10	10	5	7	6	5	2	1	4	2	5	0	0	0	1	0	2	1	4	1	5	8	10	7	2	2	7	8	10	6	7	6	7	7	8	9	12	8	3	5	3	7	6	5	3	2	8	8	4
7SK_72	0	0	0	0	0	0	0	0	0	0	0	0	0	0	0	0	0	0	0	0	0	0	0	0	0	0	0	0	0	0	0	0	0	0	0	0	0	0	0	0	0	0	0	0	0	0	0	0	0
7SK_73	0	0	0	0	0	0	0	0	0	0	0	0	0	0	0	0	0	0	0	0	0	0	0	0	0	0	0	0	0	0	0	0	0	0	0	0	0	0	0	0	0	0	0	0	0	0	0	0	0
7SK_74	0	0	0	0	0	0	0	0	0	0	0	0	0	0	0	0	0	0	0	0	0	0	0	0	0	0	0	0	0	0	0	0	0	0	0	0	0	0	0	0	0	0	0	0	0	0	0	0	0
7SK_75	0	0	0	0	0	0	0	0	0	0	0	0	0	0	0	0	0	0	0	0	0	0	0	0	0	0	0	0	0	0	1	0	0	0	0	1	0	0	0	0	0	1	0	0	0	0	0	0	0
7SK_76	0	0	0	0	0	0	0	0	0	0	0	0	0	0	0	0	0	0	0	0	0	0	0	0	0	0	0	0	0	0	0	0	0	0	0	0	0	0	0	0	0	0	0	0	0	0	0	0	0
7SK_77	0	0	0	0	0	0	0	0	0	0	0	0	0	0	0	0	0	0	0	0	0	0	0	0	0	0	0	0	0	0	0	0	0	0	0	0	0	0	0	0	0	0	0	0	0	0	0	0	0
7SK_78	0	0	0	0	0	0	0	0	0	0	0	0	0	0	0	0	0	0	0	0	0	0	0	0	0	0	0	0	1	0	1	0	1	0	1	0	0	0	0	0	0	0	0	0	0	0	0	0	0
7SK_79	0	0	0	0	0	0	0	0	0	0	0	0	0	0	0	0	0	0	0	0	0	0	0	0	0	0	0	0	0	0	0	0	0	0	0	0	0	0	0	0	0	0	0	0	0	0	0	0	0
7SK_8	0	0	0	0	0	0	0	0	0	0	0	0	0	0	0	0	0	0	0	0	0	0	0	0	0	0	0	0	0	0	0	0	0	0	0	0	0	0	0	0	0	0	0	0	0	0	0	0	0
7SK_80	0	1	0	1	0	0	0	0	0	0	0	0	0	0	0	0	0	0	0	0	0	0	0	1	0	0	0	2	1	0	0	0	1	0	0	0	0	0	0	0	0	1	0	1	0	2	0	0	0
7SK_81	0	0	0	0	0	0	0	0	0	0	0	0	0	0	0	0	0	0	0	0	0	0	0	0	0	0	0	0	0	0	0	0	0	0	0	0	0	0	0	0	0	0	0	0	0	1	0	0	0
7SK_82	0	0	0	0	0	0	0	0	0	0	0	0	0	0	0	0	0	0	0	0	0	0	0	0	0	0	0	0	0	0	0	0	0	0	0	0	0	0	0	0	0	0	0	0	1	0	0	0	0
7SK_83	0	0	0	0	0	0	0	0	0	0	0	0	0	0	0	0	0	0	0	0	0	0	0	0	0	0	0	0	0	0	0	0	0	0	0	0	0	0	0	0	0	0	0	0	0	0	0	0	0
7SK_84	2	3	3	3	3	1	0	3	1	3	2	1	0	2	0	2	2	2	1	0	7	4	9	1	1	3	11	12	5	6	5	5	3	3	3	7	6	2	2	2	3	9	4	4	2	6	3	5	4
7SK_85	0	0	0	0	0	0	0	0	0	0	0	0	0	0	0	0	0	0	0	0	0	0	0	0	0	0	0	0	0	0	0	0	0	0	0	0	0	0	0	0	0	0	0	0	0	0	0	0	0
7SK_86	0	0	0	0	0	0	0	0	0	0	0	0	0	0	0	0	0	0	0	0	0	0	0	0	0	0	0	0	0	0	0	0	0	0	0	0	0	0	0	0	0	0	0	0	0	0	0	0	0
7SK_87	0	6	5	2	1	2	2	4	4	1	1	2	1	0	2	1	0	0	1	0	1	3	3	2	3	0	6	1	0	3	1	1	3	2	2	2	3	3	0	1	3	0	3	3	0	0	1	1	3
7SK_88	0	0	2	2	0	0	0	0	0	0	0	0	0	0	0	0	0	1	0	0	0	0	0	1	0	0	0	0	0	0	0	1	0	0	1	0	0	0	1	0	1	1	0	0	0	1	0	0	1
7SK_89	1	0	0	0	0	0	1	0	0	0	0	0	0	0	0	0	0	0	0	0	0	0	0	0	0	0	0	0	0	0	0	0	0	0	0	0	0	0	0	0	1	1	0	0	0	0	0	0	0
7SK_9	1	0	0	0	0	0	1	0	0	0	0	0	1	0	0	0	0	0	0	0	0	0	1	1	0	0	0	0	0	1	0	1	0	0	0	0	0	0	0	0	0	0	0	0	0	0	0	1	0
7SK_90	0	0	0	0	0	0	0	1	0	0	0	0	0	0	0	0	0	0	0	0	0	0	0	0	0	0	0	0	0	0	0	0	0	0	0	0	0	0	0	0	0	0	0	0	0	0	0	0	0
7SK_91	0	0	0	0	0	1	0	0	0	0	0	0	0	0	0	0	0	0	0	1	0	0	1	1	0	0	0	1	0	0	0	0	0	0	0	0	0	0	0	0	0	0	0	0	0	0	0	0	0
7SK_92	0	0	0	0	0	0	0	0	0	0	0	0	0	0	0	0	0	0	0	0	0	0	0	0	0	0	0	0	0	0	0	0	0	0	0	1	0	0	0	0	0	0	0	0	0	0	0	0	0
7SK_93	0	0	0	0	0	0	0	0	0	0	0	0	0	0	0	0	0	0	0	0	0	0	0	0	0	0	0	0	0	0	0	0	0	0	0	0	0	1	0	0	0	0	0	0	0	0	0	0	0
7SK_94	2	0	3	1	0	1	0	1	2	0	0	0	0	0	0	0	0	0	0	2	1	2	0	1	0	0	1	1	3	1	3	4	0	0	0	0	1	1	1	0	1	0	0	1	0	0	1	0	0
7SK_95	0	0	0	0	0	0	0	0	0	0	0	0	0	0	0	0	0	0	0	0	0	0	0	0	0	0	0	0	0	0	0	0	0	0	0	0	0	0	0	0	0	0	0	0	0	0	0	0	0
7SK_96	1	7	1	4	7	0	3	0	1	2	1	0	0	1	0	0	0	0	0	1	0	5	2	2	1	0	0	3	2	3	0	4	5	2	9	8	12	7	1	0	1	5	6	1	1	1	0	3	1
7SK_97	3	1	0	1	0	0	0	0	1	0	0	0	0	0	1	0	0	0	1	1	1	1	0	0	1	3	2	4	2	2	0	1	2	0	1	1	4	3	0	0	1	2	1	1	1	2	1	0	0
7SK_98	0	0	0	0	0	0	1	0	0	0	0	0	0	0	0	0	0	0	0	0	0	0	0	0	0	0	0	0	0	0	0	0	0	0	0	0	1	0	0	0	0	0	0	0	0	0	0	0	0
A1BG	83	125	107	89	94	84	61	162	242.551	40	58	59	48	33	57	59	33	166.131	89	61	89	108.695	132	133	115	103	158	249	80.1238	87.2418	98	140.355	133.425	122.213	162.175	219	196.362	191	155.265	160	145	178.241	141.88	134.567	124	120	100	100	196
A1BG-AS1	85	79	141	94	77	70	40	75	97	25	37	43	32	28	34	38	25	56	79	55	65	79	105	107	97	91	289	473	183	156	197	188	176	186	329	400	346	248	257	168	253	248	273	248	143	174	180	186	236
A1CF	1730	902	1998	1651	1816	2017	1032	1575	2109	1002	1172	1038	866	748	1262	1399	928	1450	2092	1165	972	1043	1545	1666	1629	1771	3407	5138	2847	2206	1422	1921	1210	2398	1086	1035	1018	1163	2790	2392	2244	1341	1793	3601	1934	1646	1986	1016	2699
A2M	629.995	577	701.996	1716.99	593.993	717	90	879	771.996	565	900	701.996	589	789.971	583	726.994	473	697	1104	732.994	1190.98	1411.99	953.999	1076.99	715	555.996	873.987	1490	1357	1258	1136	1251.99	1355.99	1434	1518	1560.99	1501	1354	2416	2010.99	316.975	234	886	1035.99	1535	1732	1145	1054.99	1530
A2M-AS1	14	30	35	23	13	28	15	52	43	8	10	6	7	2	21	14	14	36	32	20	19	21	35	38	38	37	52	66	19	26	42	37	32	50	39	57	47	38	42	39	44	52	37	46	14	21	30	34	45
A2ML1	0	1	0	0	0	0	5	0	0	0	0	0	0	0	0	1	0	0	0	0	0	0	11	13	0	0	1	0	0	0	0	1	1	1	1	0	4	4	0	2	0	0	0	0	0	0	1	1	0
A2MP1	0	1	13	2	0	1	0	1	2	1	0	0	0	0	0	0	0	0	3	0	0	0	0	1	0	0	0	1	3	3	1	0	1	1	1	0	2	2	0	0	0	1	0	0	0	3	1	2	2
A3GALT2	1	0	7	0	2	3	2	0	1	0	0	3	1	1	0	0	0	1	4	0	0	3	1	3	1	0	2	1	3	1	0	2	2	1	1	6	2	0	0	1	0	1	1	1	1	2	3	0	1
A4GALT	65	96	43	106	63	29	207	59	266	37	28	21	29	127	31	47	31	89	85	56	314	303	180	140	67	57	122	143	121	134	44	48	54	47	96	123	139	118	179	168	76	72	47	51	77	77	70	79	63
A4GNT	0	2	2	0	3	0	0	0	4	1	3	0	0	0	0	0	0	0	0	0	0	1	0	0	0	0	0	0	0	2	1	0	0	0	0	0	0	0	1	2	1	0	0	0	1	2	0	0	0
AA06	0	0	0	0	1	0	0	0	0	0	0	0	0	0	0	0	0	0	0	0	0	0	0	0	0	0	0	0	0	0	0	0	1	0	0	0	0	0	0	0	0	0	0	0	0	0	0	0	0
AAAS	631	747	680	594	581	387	394	901	1006	288	267	260	213	191	232	245	152	544	646	475	608	637	638	680	561	547	906	1301	603	610	652	618	706	604	782	1000	965	828	935	752	768	831	796	608	484	517	655	610	690
AACS	2877	2460	5174	2699	2420	1651	1163	1680	2284	787	1207	1048	909	467	1390	1225	1011	2684	1325	1576	1388	1510	2252	2617	3417	3036	3134	4271	2683	2437	4364	4093	3813	3763	7292	8980	6866	5666	2865	2295	3854	3981	6069	5278	1946	1862	2955	2838	2880
AACSP1	1	1	2	1	1	1	0	4	1	0	1	0	2	0	1	1	2	3	1	0	0	0	1	0	0	0	5	7	1	0	1	1	2	2	5	6	0	5	7	12	6	4	2	1	5	7	1	0	0
AADAC	160	243	56	84	133	42	1340	265	572	232	88	53	44	402	43	64	25	53	66	49	221	239	116	122	85	89	41	34	458	482	46	59	50	53	22	9	165	157	93	95	50	22	18	15	31	22	175	134	29
AADACL2	0	0	0	0	0	0	0	0	0	0	0	0	0	0	0	0	0	0	0	0	0	0	0	1	0	0	0	0	0	0	0	0	0	0	0	0	0	0	0	0	0	0	0	0	0	0	0	0	0
AADACL3	0	0	0	0	0	0	0	0	0	0	0	0	0	0	0	0	0	0	0	0	0	0	0	0	0	0	0	0	0	0	0	0	0	0	0	0	0	0	0	0	0	0	1	0	0	0	0	0	0
AADACL4	0	0	0	0	0	0	0	0	0	0	0	0	0	0	0	0	0	0	0	0	0	0	0	0	0	0	0	0	0	0	0	0	0	0	0	0	0	0	0	0	0	0	0	0	0	0	0	0	0
AADAT	163	146	303	246	190	141	99	239	287	64	66	77	53	49	91	98	59	145	194	144	159	191	222	222	140	165	260	358	221	212	206	197	238	240	289	406	268	249	210	159	285	283	267	245	176	169	290	215	242
AAED1	298	322	429	318	290	274	458	377	616	171	133	139	116	113	182	158	108	325	345	230	249	261	325	301	291	273	400	604	318	307	276	293	300	299	340	410	305	282	436	355	330	347	306	298	285	251	267	230	345
AAGAB	1038	1346	1309	945	1239	975	1358	1482	2713	700	512	476	423	508	534	598	377	1010	1043	901	1316	1405	1088	1191	1098	982	1412	1847	1165	1111	946	985	835	979	1238	1430	1352	1071	1768	1510	1324	1279	1086	1197	996	811	1088	996	1159
AAK1	2176.8	2343.96	3706.94	2814.91	2701.92	1885.95	2547.96	2195.93	3657.95	962	1060	1006.98	1056	1367	1070.99	1246.99	925.98	1324.99	2103.98	1622	2413.93	2577.97	2519.94	2577.98	2677.83	2223.98	3523.87	4837.9	3171.72	2962.9	2316.97	2568.9	2174	2778.84	2557	2882	2483.87	2515.95	3031.94	2464	3144	2701	2162.87	2574	1825	1922	2690.93	2057.97	2685.86
AAMDC	104	182	106	106	110	77	86	185	341	71	53	52	47	42	53	77	50	101	75	73	169	156	135	148	115	102	128	170	111	77	91	95	109	96	89	163	133	126	208	138	120	108	91	109	112	81	128	83	125
AAMP	1408	1985	1508	1157	1348	921	1317	1616	2854	654	691	579	570	653	770	777	534	1181	1184	1043	1340	1474	1317	1509	1460	1230	1970	2594	1483	1451	1278	1328	1509	1406	1686	2144	2041	1667	2294	1863	1533	1726	1564	1428	1139	986	1337	1225	1385
AANAT	0	0	2	1	0	1	0	0	1	0	1	0	0	0	1	0	1	1	1	0	0	0	0	0	2	0	1	2	0	1	0	0	1	3	2	3	0	0	2	0	0	0	1	2	0	0	0	0	0
AAR2	520	556	677	439	509	402	554	587	1012	317	247	244	212	323	333	287	251	516	401	434	570	664	566	546	624	533	737	992	631	660	513	606	543	558	629	796	708	617	898	756	598	621	533	517	459	432	525	442	559
AARD	24	24	15	18	22	8	14	29	41	8	10	13	10	3	5	12	5	16	18	23	6	20	34	19	16	15	17	41	12	13	16	14	16	14	20	29	12	15	33	25	16	26	22	27	15	15	20	18	19
AARS	6951	4214	5507	2799	4718	3185	4470	3989	5314	1754	2247	2189	1903	1724	2921	2634	2144	4424	3828	2918	3617	4126	5430	5829	6594	6231	7209	9199	6426	6000	4647	4540	4368	4587	5905	7181	5951	5200	6299	5159	5157	5000	4977	4695	2792	2742	4094	3728	3496
AARS2	400	418	519.434	316	386	288	319.537	456	618.17	152	182	134	131.335	186	179.303	227.394	169	318.336	340	290	422	402.215	453	480	390	399.401	585.199	789	448.207	423	413	420	396.158	421.168	516	687	691.407	555	546.168	440.161	514	576.199	469.187	371	313.19	345.652	468	415.193	391
AARSD1	454	495.542	409.02	341.847	353.572	240.969	391	504.076	675.204	214.696	186.924	154.473	124.403	141.93	215.709	199.252	157.997	428.243	359.142	305.038	367.973	397.177	390.351	435.949	405.178	378.76	494.175	713.168	380.267	410.28	373.996	395.74	400.199	332.567	493.625	586.982	620.21	476.054	641.383	495.354	492.114	542.22	419.48	403.76	321.979	283.385	381.584	388.927	434.089
AASDH	378	480	641	491	628	424	320	661	854	301	229	230	176	121	320	331	224	545	384	478	403	407	470	530	503	508	839	1043	478	456	591	572	503	646	663	695	597	511	758	612	674	544	553	762	464	471	614	462	805
AASDHPPT	848	1169	1610	1124	1267	996	866	1369	2052	554	557	540	453	406	643	664	422	1032	722	818	968	1075	980	1045	1005	928	1348	1731	1138	1084	994	951	1005	1174	1214	1405	1124	1012	1626	1281	1260	1130	1323	1415	1019	925	1086	966	1337
AASS	182	295.477	630.839	400.809	446.519	323.052	225.689	433.646	438.871	188.452	157.624	118.736	117	122.751	110	209.672	130.892	165.565	204.345	145.138	305.894	318.911	302.969	293.671	200.317	188.73	240.127	324.472	386.519	342.643	283	305.217	272.528	333.283	413.453	480.882	285	274.953	359.171	317	431.118	343.047	245.56	355.912	350.909	417.934	503.045	333.772	369
AATF	850	878	828	609	851	536	956	833	1489	357	334	312	310	456	432	475	319	780	912	630	787	834	905	943	853	851	1072	1359	924	931	723	720	719	792	926	1203	1190	963	1234	1089	940	944	835	804	597	571	729	734	794
AATK	624	482	722	338	356	239	220	514	420	166	209	245	240	120	288	275	208	359	471	276	297	303	426	533	386	339	666	1072	472	424	607	590	840	695	707	975	881	723	689	525	628	698	855	574	374	466	471	512	540
AATK-AS1	1	5	4	1	1	0	0	2	1	0	1	0	2	0	0	1	1	0	0	3	0	2	3	2	1	2	6	5	0	5	2	2	5	1	2	3	5	4	2	1	3	5	7	2	3	2	1	1	2
AB000466	52.9003	85.3794	160.701	76.8319	55.9962	62.246	53.2899	103.795	119.353	28.946	40.6791	40.7117	48.1883	28.9938	64.2099	35.0795	30.0698	52.1495	95.5366	48.5529	55.2776	65.201	73.7544	66.1062	54.6565	77.7822	110.657	163.622	84.8337	92.8475	82.4922	59.5486	56.3213	80.1783	94.8148	117.131	181.05	139.901	129.81	128.555	108.939	117.568	84.4062	81.5628	82.8812	59.5543	77.1329	48.4218	82.0736
AB007962	36.1852	35.0778	64.1231	77.3708	51.5396	37.8903	31.7857	71.0966	58.1846	31.5387	30.8265	14.4214	17.5941	21.6025	17.1027	68.0294	34.6847	33.0372	44.7764	29.1845	40.2067	42.6777	52.8349	56.057	42.7116	49.6418	89.0234	119.429	66.1861	55.9	37.4356	55.2424	63.2613	84.2496	34.5786	48.6306	25.3981	30.1763	96.0853	73.4806	64.239	54.7788	70.0633	109.258	49.8661	62.0375	89.5822	47.1494	66.2956
AB059369	0	0	0	0	0	0	0	0	0	0	0	0	0	0	0	0	0	0	0	0	0	0	0	0	0	0	0	0	0	0	0	0	0	0	0	0	0	0	0	0	0	0	0	0	0	0	0	0	0
AB062081	2	6.1235	9	4	11	6	4	4	12	3	1	2	8	3	1	3	0	6	4	6.2259	5	3.0374	7.1482	6	6.1716	7.2169	12.2193	19	8.169	5.1071	2	1	0	3	5.1541	14.3196	6	10	4	5	10	16	6	10.5209	10.3021	8	9.4058	3.1682	10.3225
AB062083	0.7858	37.5743	3.9682	2.358	5.1142	2.814	23.3623	2.1533	10.3016	1.1324e-27	3.2987	1.3452e-06	0.9326	1.9321	1.6068	7.0065e-45	6.7569	8.8947	6.348	2.5903	20.1414	0.003	23.8308	19.6288	6.4474	16.2131	15.4488	4.8875	8.6645	14.1915	0	13.9295	1.0258e-42	21.4603	38.9474	28.6781	39.3996	15.7155	8.0375	0	10.0614	20.1597	1.927e-32	4.2261e-16	2.7168e-05	1.2115e-35	0	1.7564	10.5028
AB073649	56.2407	10.1155	58.335	45.6788	54.9772	63.2077	70.2531	44.6804	49.9277	27.1963	29.3497	23.193	27.3797	29.5807	20.3819	47.4825	29.6835	20.4132	33.2912	25.4573	30.4577	32.4258	23.2765	28.4463	70.652	55.1686	139.725	163.939	58.5208	28.6831	17.3788	44.7721	9.7909	80.2891	14.3651	18.2286	7.0997	7.5516	60.2677	51.0214	68.0808	21.1211	16.2698	104.363	59.085	49.5617	83.7391	12.234	71.3552
AB074160	14	109.052	34.634	45.0494	47.0309	27.1929	6.2203	22.8832	20	32.4605	34.4189	31.8109	43.3591	5	18.7361	28.5591	20.7291	12	44.1923	27.5485	27.7097	42.9357	11	20.8543	62.4306	49.1312	142.264	242.364	10	8	26.7493	34.8868	4	10	27.4034	25.8959	20	18	34.5316	43.7564	39.5876	41.1803	80.5658	93.9052	30.9108	28.3836	17.8282	24	133.333
AB074162	10	30	10	15	7	9	8	11	36	6	5	4	6	10	3	4	1	2	11	6	38	35	14	12	5	8	8	14	11	25	1	5	5	5	16	18	13	14	25	10	9	9	8	3	8	13	11	12	10
AB074166	6.8091	50.0442	32.7796	8.0039	16.9246	22.1371	24.2714	20.6828	44.1052	23.2458	22.1325	13.9609	15.767	9.8863	26.0575	20.0882	16.2474	17.8356	16.5696	13.2689	12.5887	22.9695	16.0826	16.339	33.7571	34.203	35.6675	17.198	24.8025	45.809	24.1025	31.3959	12.5262	29.4543	42.9578	38.1193	10.6444	0	57.8997	8.9588	27.8491	3.4915	0	22.0785	42.5993	13.6406	32.1288	24.7373	45.1149
AB074188	281	484	733	434	511	404	125	594	509	201	263	235	201	50	463	422	309	361	565	344	231	327	359	363	297	340	697	949	449	428	479	511	523	553	625	708	461	423	705	649	480	478	686	668	454	463	441	425	642
AB075489	170.119	271.489	177.174	132.204	200.453	207.405	178.047	260.192	368.433	139.298	195.763	165.174	175.505	305.819	139.593	131.126	102.988	153.944	228.147	122.319	307.623	340.505	150.523	217.33	182.401	175.142	708.645	968.687	188.402	169.855	199.853	193.96	228.294	218.33	146.848	197.93	171.784	159.021	225.874	178.237	275.251	299.522	223.381	191.782	165.64	174.698	214.1	203.192	129.01
AB075492	14.6677	15.075	18.8949	9.5052	14.7931	15.8195	9.2393	4.5171	10.8026	2.5053	3.1988	2.2062	4.7635	3.5342	5.9413	5.8064	4.2782	2.2644	3.4658	6.7907	9.0346	12.2902	5.6257	18.7916	6.185	10.3245	8.3171	29.7458	13.0067	15.3034	21.2713	17.8801	11.6095	30.0874	10.7933	11.352	10.0169	8.5232	20.206	5.9037	24.9777	22.3479	18.0482	10.1508	15.0724	11.0115	16.154	7.8524	18.0795
AB209061	72.4353	90.7583	104.769	68.439	49.2227	61.007	61.4521	92.8109	60.7424	45.8416	30.0164	42.3287	25.9647	38.5593	46.1799	68.0182	36.9664	46.7311	73.7435	44.9677	101.767	110.361	86.712	115.77	49.776	57.0055	141.574	252.913	143.582	202.473	190.888	159.3	231.905	141.29	232.127	346.289	316.036	207.852	187.408	155.711	181	223.957	289.919	122.412	60.7804	163.141	158.828	192.525	94.2479
AB209185	4	9	6	5	4	2	3	3	9	2	2	6	2	2	5	2	2	7	5	2	7	9	6	2	4	4	4	11	2	3	6	9	3	4	5	7	6	3	4	2	2	3	9	4	1	5	7	3	10
AB209315	17.3418	162.049	20.5374	0	30.1043	8.5616	12.9992	37.4628	18.7389	7.7221	6.7324	3.0005	1.2088e-07	2.4865e-23	7.3937	7.0684	7.6822	4.9646	3.8907e-11	18.1701	15.5375	6.3441	7.4206	34.7132	12.6714	7.076	6.2616	23.1931	14.3164	33.5971	0	0	13.0956	4.1808	0	29.5741	92.088	15.0552	0	13.7511	6.824	34.0308	29.9507	5.3113	0	5.6244	11.9809	8.9889	10.3867
AB209621	10.5747	6.0928	15.2136	6.8648	8.9065	0	9.6784	10.2808	9.2367	2.9552	5	1.233	3.4092	5.0876	2.3432	4.4901	0	0	1.1813	4.3468	3.3856	11	10.6207	6.0689	0	4.43	2.5022	12.5297	6.0828	6.4564	14	14.0727	14.4828	9.269	4.4886	7.3586	12.7238	4.1195	3.5186	5.7258	8	12.5724	8.2982	3.2437	2.1212	5.9684	3.4115	7.5521	6.2622
AB231702	0	1	0	0	2	0	0	0	0	0	0	0	1	0	0	0	0	0	0	0	1	0	2	0	0	2	0	0	0	0	0	1	0	1	0	0	1	1	0	0	1	0	0	1	0	0	0	0	1
AB231703	0	0	0	0	0	0	0	0	1	0	0	0	0	0	0	0	0	0	0	0	0	0	0	0	0	0	0	0	0	0	0	0	0	0	0	0	0	0	0	0	0	0	0	0	0	0	0	0	0
AB231705	0	0	0	0	0	0	1	0	0	0	0	0	0	0	0	0	0	0	0	0	0	0	0	0	0	0	0	0	0	0	0	0	0	0	0	0	0	0	0	0	0	0	0	0	0	0	0	0	0
AB231710	0	0	0	0	0	0	0	0	0	3.0456e-30	1.704e-22	4.0714e-31	5.7989e-24	0	0	6.6571e-40	0	1.1349e-32	0	0	0	6.1517e-43	0	6.8304e-37	0	0	0	0	0	0	0	0	0	0	0	0	0	0	0	0	0	0	0	0	0	0	0	0	0
AB231711	0	0	0	2.0736	0	0	2.067	0	0	0	0	0	2.305	0	0	0.3053	0	0.0172	0	5.2586e-06	1.6764e-11	0	4.4241e-17	0	0	1.0462	0	1.2296e-08	0	0	0	2.123	0	0	0	0	0	0	0	0	0	0	0	4.7086e-14	2.1996	5.1061e-41	0	6.4657e-28	0
AB231721	0	0	0	0	0	0	0	0	0	0	0	0	0	0	0	0	0	0	0	0	0	0	0	0	0	0	0	0	0	0	0	0	0	0	0	0	0	0	0	0	0	0	0	0	0	0	0	0	0
AB231722	0	0	0	0	0	0	0	0	0	0	0	0	0	0	0	0	0	0	0	0	0	0	0	0	0	0	0	0	0	0	0	0	0	0	0	0	0	0	0	0	0	0	0	0	0	0	0	0	0
AB231723	0	0	0	0	0	0	0	0	0	0	0	0	0	0	0	0	0	0	0	0	0	0	0	2	0	0	0	0	0	0	0	0	0	0	0	0	0	0	0	0	0	0	0	0	0	0	0	0	0
AB231724	0	0	0	0	0	0	0	0	0	0	0	0	0	0	0	0	0	0	0	0	0	0	0	0	0	0	0	0	0	0	0	0	0	0	0	0	0	0	0	0	0	0	0	0	0	0	0	0	0
AB231729	0	0	1	0	0	0	0	0	0	0	0	0	0	0	0	0	0	0	0	8.4694e-11	0	0	0	0	0	0	0	0	0	0	0	0	0	0	0	0	0	0	1	0	0	0	0	0	0	0	0	0	0
AB231731	0	0	0	0	0	0	0	0	0	0	0	0	0	0	0	0	0	0	0	1.0118e-32	0	0	0	0	0	0	0	0	0	0	0	0	0	0	0	0	0	0	0	0	0	0	0	0	0	0	0	0	0
AB231739	0	0	0	0	0	0	0	0	0	0	0	1	0	0	0	0	0	0	0	0	0	0	0	0	0	0	0	1	2	3	0	0	0	0	0	0	0	0	0	0	0	0	0	0	0	0	0	0	0
AB231741	0	0	0	0	0	0	0	0	0	0	0	0	0	0	0	0	0	0	0	0	0	0	0	0	0	0	0	0	0	0	0	0	0	0	0	1	0	0	0	0	1	0	0	0	0	0	0	0	0
AB231742	0	0	1	0	0	0	0	0	0	0	0	0	0	0	0	0	0	0	0	0	0	0	1	0	0	0	0	0	0	0	0	0	0	0	0	0	0	0	0	0	0	0	0	0	0	0	0	0	0
AB231761	0	0	0	0	0	0	0	0	0	0	0	0	0	0	0	0	0	0	0	0	0	0	0	0	0	0	0	0	0	0	0	0	0	0	0	0	0	0	0	0	0	0	0	0	0	0	0	0	0
AB231779	0	0	0	0	0	0	0	0	0	0	0	0	0	0	0	0	0	0	0	0	0	0	0	0	0	0	0	0	0	0	0	0	0	0	0	0	0	0	0	0	0	0	0	0	0	0	0	0	0
AB231784	0	0	0	0	0	0.3556	0	0	0	0	0	0	0	0	0	0	0	0	1	0	0	0	0	0	0	0	0	0	0	0	0	0	0	0	0	0	0	0	0	0	0	0	0	0	0	0	0	0	0
AB240015	0	0	0	0	0	0	0	0	0	0	0	0	0	0	0	0	0	0	0	0	0	0	0	0	0	0	0	0	0	0	0	0	0	0	0	0	0	0	0	0	0	0	0	0	0	0	0	0	0
AB372727	0	0	0	0	0	0	0	0	0	0	0	0	0	0	0	0	0	0	0	0	0	0	0	0	0	0	0	0	0	0	0	0	0	0	0	1	0	0	0	0	0	0	0	0	0	0	0	0	0
AB429224	5	1	1	0	2	1	0	5	2	2	2	2	1	0	1	1	0	0	0	1	5	3	2	2	1	2	1	6	4	5	3	2	4	0	3	3	6	3	3	5	5	4	7	3	2	0	12	5	3
AB488780	35	51	41	22	30	17	11	24	22	5	9	13	9	6	12	12	10	10	27	12	25	29	23	38	20	20	40	57	36	30	39	42	35	29	58	80	65	42	32	19	34	58	47	33	15	24	34	29	32
AB586698	0	0	2.1494	0	3.2253	0	0	0	0	0	0	0	0	1.0827	0	1.1494	1.0367	0	0	1.0539	0	2.1818	1.0427	0	0	0	2.1564	1.0761	1.0342	2.0917	1.0892	0	1.1174	1.071	0	0	0	1.067	1.0792	0	1.0331	0	0	0	2.2465	1.0178	2.1344	2.1287	3.1298
ABAT	1240	1182	3154	2022	1260	1116	801	1735	1936	661	887	697	597	212	1227	1322	960	1656	2095	1462	897	1134	1667	2087	1613	1511	2608	3824	1878	1780	2905	2683	3454	3582	3915	4579	2724	2457	2806	2306	1954	1967	2894	2678	1679	1906	2607	2518	2554
ABCA1	267	203	338	783	404	389	301	600	832	301	362	458	379	414	207	340	168	475	412	501	574	693	636	648	659	537	485	761	613	556	423	603	378	644	450	416	382	471	1681	1343	517	309	290	532	450	533	686	311	532
ABCA10	90.0045	115	221.132	127.118	126.008	123.012	76	99.1284	94.0045	38.2901	52.1523	57	47.0235	18.0778	40	41.0012	34	45	57.0046	59.0072	104	109.001	128.027	110.007	81.399	87	187.161	266.168	120.152	114.007	125.003	118.003	129	137.018	121.001	127.136	89.2185	80.0975	85.0965	79.1162	100.178	96.0023	160	138.012	51	72	141	117.008	121
ABCA11P	270.898	284.973	571.709	415.862	335.329	337.362	229.853	336.984	428.33	161.795	128.446	151.526	120.634	92.5748	160.252	205.357	129.838	159.55	241.336	197.056	200.612	248.444	313.482	347.823	240.73	245.916	395.063	574.769	333.183	317.26	387.046	436.899	341.701	347.837	357.131	427.592	337.19	349.601	340.156	264.764	446.953	377.642	440.469	423.959	236.387	305.165	372.916	286.222	371.498
ABCA12	1	1	2	4	4	0	7	1	18	2	2	3	1	4	3	1	0	4	1	2	1	3	14	15	1	3	8	10	10	4	2	7	1	5	3	2	13	9	6	21	7	4	1	5	6	2	6	1	0
ABCA13	9	9	34	11.5975	6	5	20.195	30.5864	14	2	3	4	1	3	6	12	4	26	40	11	18.5886	30.5864	21	14	29	37	8	10	18.4518	15	36	38	21	23	18	32	15	15	22	34	39.5864	41	12	19	3	3	24	18	2
ABCA17P	7	14	7	8	5	5	7	10	11	3	4	2	4	5	2	8	6	4	6.0012	7.0024	13	13	10	21	6	8	13	19	9	14	22	19	9	13	14	19.0016	13	11	5	9	5	12	20	20	7	9	6	17	12
ABCA2	3898	2643	4828	3899	3657	2177	2032	4130	4778	1527	1802	1681	1451	845	2245	2304	1720	3645	3517	3242	2536	2933	4146	4422	4199	3707	6395	9604	3965	3630	5735	5484	6732	6080	7502	10058	7818	6289	7808	6186	5746	6558	6942	5059	3608	3784	5395	5616	5433
ABCA3	3453	2532	6354	3342	2581	1932	1384	2802	3939	1059	1425	1391	1342	957	1900	1623	1287	3281	1885	1965	1915	2053	2413	2634	4094	3586	3633	4724	3446	3254	4179	3840	4587	4493	5304	6928	5867	4578	4990	3983	3619	4132	4769	3822	2696	2457	3816	3903	3798
ABCA4	1	1	3	12	3	0	2	4	8	1	1	2	3	2	4	11	3	2	8	6	3	6	12	6	4	4	8	29	5	2	0	0	6	5	11	7	10	5	4	5	13	8	6	5	4	2	2	1	6
ABCA5	2543	2348	5870	3771	3967.99	3438.99	2408	2989.99	3316	1356	1409	1375	1221.98	783	1815	2466	1692	1939	2403	2235.99	2667	2735	2924.97	3242.99	2564.98	2497	4679	6560.99	3578.99	3139.99	3141	3712	2925	3855.98	3152	3719	2250	2426	3007.99	2503	4073	3244	3327	4517.99	2331	2903	3910	2303.99	4251
ABCA6	49	76	76	58	62	68	24	66	42	25	34	37	38	16	31	33	26	26	44	52	47	70	37	51	53	40	96	128	53	52	61	54	44	46	61	68	30	29	98	93	39	48	48	104	86	65	43	43	65
ABCA7	1105	1221	2837	1056	1156	712	480	1181	798	346	429	510	512	216	596	672	510	764	828	562	775	823	1241	1461	1027	868	1725	3208	1102	1135	1909	1857	1902	1333	1809	2491	2357	1790	1294	1077	1254	1519	1689	954	835	1235	1431	1506	1519
ABCA8	28	23	37	20	18	23	2	37	33	14	21	21	16	12	30	27	31.0184	15	33	18	43.0005	41.3031	23	18	27.0025	22	20	22	20	17	18	33	18	24	30	30	24	27	129	103	9	8	29	42	51	56	25	13	13
ABCA9	71	89	215	107	174	166	53	81	54	33	47	73	50	26	53	63	55	43	65	99	87	98.6969	110	109	81	80	196	296	149	130	137	143	107	160	130	154	89	70	129	97	111	89	125	166	56	91	160	67	108
ABCB1	1230.36	846.719	1354.4	984.495	2134.23	1438.1	1924.53	1415.15	3409.03	900.335	696.555	725.37	549.894	1112.67	716.352	698.38	467.986	726.332	1864.91	710.841	904.087	984.452	1326.11	1459.38	985.213	984.439	2242.35	2868.43	1230.28	1133.52	746.618	818.426	1056.04	1417.73	817.688	992.95	1549.44	1653.64	1762.62	1610.3	1771.45	1301.44	1109.48	1512.7	855.39	718.415	1389.74	1084.17	1146.52
ABCB10	469	714	844	560	582	430	515	613	781	280	259	253	266	252	282	320	239	379	466	384	576	631	559	559	431	410	636	943	625	580	472	533	486	471	451	551	448	391	698	595	667	625	677	696	433	434	424	414	564
ABCB11	8	2	10	4	5	4	4	5	10	1	5	3	2	17	2	5	3	4	7	11	5	8	16	6	2	1	11	10	6	7	4	6	1	8	4	4	10	8	18	22	3	5	4	7	5	6	14	1	7
ABCB4	83.6376	51.2813	106.597	24.5053	45.7658	70.9022	48.4685	56.8457	122.971	33.6648	31.4452	39.6298	18.1059	22.3295	48.648	38.6202	41.0138	24.6681	78.0936	15.1595	45.9127	53.548	53.8863	60.6215	50.7871	45.5605	134.649	163.572	46.7226	48.4769	80.3823	74.5737	88.9613	97.2718	86.3117	96.0503	78.5565	67.3637	112.382	85.6998	46.5457	36.5609	101.519	120.3	90.6104	81.5854	74.259	58.8296	87.4761
ABCB5	20	8	10	1	2	21	0	26	14	3	14	16	3	14	36	12	28.0223	0	0	7	2	7.0011	1	2	2	5	23.0072	37.0056	23	7	4	7	4	1	6	6	7.0047	16.0021	26	9	0	7	1.002	8	5	3	3	0	1
ABCB6	727.768	702.066	758.861	372.387	414.797	474.529	382.098	529.69	617.202	221.123	250.284	245.928	198.344	297.13	307.127	289.713	270.269	435.269	361.209	285.001	335.093	350.52	481.432	512.199	459.075	403.542	631.858	948.58	690.243	632.41	447.346	438.715	573	495.053	752.1	978.959	818.938	640.213	669.209	549.75	638.749	712.409	451.616	341.557	337.91	327.026	431.214	455.388	476.773
ABCB7	421	510	630	452	475	451	438	563	993	306	264	231	189	209	252	268	189	473	382	347	526	594	488	496	543	470	752	994	545	507	489	551	450	534	511	577	561	518	666	523	575	509	500	635	469	400	539	432	606
ABCB8	634	619	887	593	552	417	435	594	900	183	226	207	192	237	232	335	198	363	507	339	617	651	711	841	523	455	711	1192	682	708	787	768	814	612	877	1237	1154	944	860	693	805	911	799	548	475	570	591	615	623
ABCB9	164.051	161.049	203.041	149	103	94.0174	90	125	252	61	92	76	60	59	115	105	64	167	118	139.008	161.012	166	177	230	177	150.01	236	368	167.018	155	258	217.027	207	190	204	269	201	138.016	197	171	188	209	169	165.006	82	117	132	149	144
ABCC1	1267	829	1738	944	1029	606	1288	934	1843	433	501	477	425	659	486	553	353	753	785	365	1448	1390	1126	1134	1068	955	1519	2025	1319	1209	1017	1012	988	980	1005	1245	1329	1224	1546	1307	1634	1653	1068	905	621	558	844	876	687
ABCC10	675	600	1129	608	605	416	400	534	717	201	203	245	250	205	297	305	236	322	399	311	706	805	656	753	439	354	815	1324	674	658	761	779	822	608	848	1148	1121	950	772	632	769	830	933	513	335	530	693	745	499
ABCC11	5	1	0	3	1	7	5	6	4	2	1	1	1	0	0	1	1	4	7	5	2	1	2	5	4	5	7	8	5	12	1	5	9	7	4	4	3	4	10	4	6	1	3	8	2	4	3	2	10
ABCC12	0	0	0	0	0	0	0	1	0	0	0	0	0	0	0	0	0	0	0	0	0	0	0	0	0	0	0	0	0	0	0	0	1	0	0	0	0	0	1	0	0	0	0	0	0	0	0	0	0
ABCC13	0	33	0	0	22	0	0	0	0	18	15	14	12	13	0	0	0	0	0	0	0	0	0	0	0	0	51	74	49	41	0	0	0	0	29	47	1	0	0	0	0	0	29	54	42	33	0	0	38
ABCC2	24	31	30	17	22	28	51	17	38	14	11	9	7	17	7	10	11	20	22	27	28	23	52	42	16	19	41	81	54	49	24	30	28	28	22	24	29	34	27	18	25	17	25	21	15	19	31	20	25
ABCC3	1420.79	2034.27	2326.51	1775.43	2216.94	826.105	3386.77	2152.38	5109.05	1582.96	1267.17	1015.8	811.004	1510.93	463.596	756.564	389.095	455.785	604.615	789.714	3714.66	3329.85	1825.73	1641.72	1239.79	1171.2	1249.91	1486.52	2395.65	2248.17	816.72	777.664	889.716	684.456	579.943	639.631	2162.08	1935.73	1762.22	1221.51	1534.62	1697.47	691.136	531.087	532.56	773.568	1585.78	1917.14	427.334
ABCC4	213	276	604	364	358	473	450	305	860	196	180	233	199	180	239	218	139	205	351	282	478	523	354	354	322	289	413	552	565	495	321	342	256	349	371	332	274	298	472	402	425	310	237	358	221	213	373	307	285
ABCC5	1308	1627	2850	1836	1574	1080	715	1804	1738	586	685	692	779	500	952	1031	701	1030	1171	1259	1486	1532	1712	1878	1865	1563	2425	3577	1830	1726	2102	2122	1652	1842	2537	2824	1868	1899	2538	2087	2423	2327	1957	1860	1469	1806	1907	1549	1778
ABCC5-AS1	1	0	0	0	0	0	1	0	0	0	0	0	0	0	0	0	0	1	1	0	0	1	0	1	0	0	0	0	0	0	0	0	0	0	0	0	0	0	0	0	0	0	0	0	0	0	0	0	0
ABCC6	175.883	233.772	279.935	186.426	114.131	96.2507	66.3444	267.05	256.692	76.0626	82.2476	66.692	45.9792	16.5506	71.3752	77.0523	62.5124	78.0823	108.405	38.5734	160.369	156.556	104.431	108.179	97.0678	78.6858	262.659	342.956	129.574	114.605	155.79	154.483	292.683	272.083	160.011	242.182	246.084	249.131	201.987	182.02	187.553	192.953	280.074	252.467	95.0009	90.1378	165.467	146.154	154.051
ABCC6P1	33.4108	21.5567	46.0502	30.1161	28.135	19.6744	11.6973	17.7287	37.4215	20.0554	22.0048	5.7058	18.2335	4.6766	7.4322	17.4407	11.4611	14.18	19.0257	2.5183	28.5599	14.8721	16.3451	13.1777	17.1489	17.4206	34.4428	54.2945	12.8874	28.2009	22.7269	24.8361	42.123	33.4183	35.1014	55.3173	30.1538	20.1524	19.6881	7.3054	24.3872	22.2143	41.5999	21.358	13.536	12.8565	23.4752	27.5607	24.2337
ABCC6P2	24.706	19.6719	33.0153	18.4582	12.7343	9.0749	1.9583	29.2208	30.8866	12.882	18.7476	3.6022	8.7873	3.7728	13.1926	24.5069	9.0265	14.7377	31.5692	5.9083	4.0712	11.5713	25.224	37.6433	16.7833	10.8936	20.8985	45.7497	26.5387	20.1939	19.4833	37.6806	28.1945	44.499	29.8873	31.5008	26.7624	21.7161	19.3252	24.675	21.0596	31.8323	48.3261	47.175	15.4632	14.0057	16.0575	19.2848	26.7149
ABCC8	26500	18004	40989	30655	26552	16107	15233	30445	24019	9337	10823	8823	6236	5469	11065	14713	9777	20960	17447	16187	13469	14529	27518	31429	23768	21446	31700	46355	19520	19514	48387	44908	43983	38965	53939	70625	45650	37183	32586	26397	47354	54144	50644	35513	19603	23567	38019	38278	30180
ABCC9	896.363	1246.1	3016.97	1733.12	1934.67	1944.67	866.015	2035.86	2466.22	738.835	871.624	678.95	636.03	473.947	729.435	831.332	603.47	993.021	1354.49	1038.78	1267.97	1419.46	1339.25	1452.85	1819	1695.11	3052.07	4377.82	1629.98	1468.02	1153.06	1371.32	1774.72	2419.49	1457.52	1641.59	930.771	1009.96	2968.02	2554.85	2600.42	2046.15	1624.36	2292.1	1774.27	1923.73	1570.11	1146.9	2511.91
ABCD1	227	252	257	189	201	124	127	245	413	71	100	117	82	74	130	106	91	177	186	155	236	248	242	248	212	184	310	428	257	234	187	208	236	246	227	328	364	290	335	256	283	328	257	190	172	158	215	209	182
ABCD2	4	1	11	11	1	6	4	6	9	3	2	0	2	0	10	4	1	3	5	15	1	1	7	7	6	5	5	13	6	3	5	8	4	10	6	6	2	3	21	7	11	4	6	7	2	2	11	4	10
ABCD3	2538	2668	3720	2786	3047	2330	2252	3164	5261	1518	1308	1234	1001	889	1325	1559	952	1945	2128	1767	2407	2766	2311	2303	2520	2329	3725	4903	3204	2876	2430	2524	2456	2722	2963	3492	2902	2713	3576	2992	3443	3137	3123	3498	2141	2168	2716	2276	2866
ABCD4	516	703	670	448	497	310	350	534	815	212	213	221	197	177	198	251	167	405	393	275	634	653	515	575	359	332	696	1100	591	548	633	564	629	490	704	1001	831	725	645	574	617	683	630	429	382	498	539	551	492
ABCE1	1392	1589	1934	1501	1970	1680	2631	2277	4098	1057	850	797	606	1008	859	901	613	1543	1392	1519	1849	2022	1768	1892	1806	1810	2317	2903	2306	2203	1435	1456	1298	1506	1615	2011	1632	1604	2846	2323	1827	1552	1553	1887	1568	1394	1670	1401	1842
ABCF1	2151	2474	2353	1522	1780	1190	2120	1709	3321	759	794	814	770	974	875	764	664	1406	1841	1223	2224	2303	1995	2110	1711	1631	2373	2883	2062	1988	1724	1671	1723	1799	2071	2767	2585	2107	2547	2194	2170	2244	2088	1825	1340	1295	1708	1698	1623
ABCF2	955	1042	1106	737	929	582	1132	927	1924	441	462	413	396	478	502	449	355	788	793	694	977	1139	1024	1067	983	874	1280	1578	1088	1041	983	952	900	1008	1068	1394	1372	1160	1527	1311	1087	1101	955	964	695	662	931	959	786
ABCF3	976	1104	1128	794	803	597	826	924	1550	425	441	484	419	420	528	501	338	788	951	689	840	957	986	1030	960	821	1132	1624	897	915	991	891	1039	1040	1326	1624	1429	1242	1425	1175	1191	1259	1215	1084	678	708	957	869	927
ABCG1	929	461	848.145	716	602	557	463.471	694	911	277	312	373	351	125	454	453	252	613	687	496	342	411.817	769	911	1039	947	820	1157.13	613	555	879	874	1000	1146	1239	1404	1296.23	1095	1269	1089	1026	1051	883	990	592	588	826	695	750
ABCG2	125	95	67	98	75	103	32	192	120	43	43	57	56	11	180	174	150	179	200	159	38	39	156	195	157	150	212	307	75	81	43	53	94	127	69	62	129	121	112	111	109	85	94	103	137	128	44	52	173
ABCG4	2	2	13	3	1	2	2	5	4	3	2	2	2	1	4	2	5	5	6	2	1	3	4	0	1	3	5	13	4	1	4	9	5	1	9	7	0	5	6	4	3	2	5	3	5	6	3	4	5
ABCG5	0	0	0	0	0	0	0	1	0	0	0	0	0	0	0	0	0	0	0	0	0	1	0	0	0	0	1	0	0	0	0	0	0	0	1	1	0	0	0	0	0	0	0	0	0	0	0	0	0
ABCG8	0	0	1	1	0	1	1	0	0	1	0	0	0	0	0	0	0	0	0	0	0	0	0	0	0	0	0	0	1	0	1	0	0	0	3	5	0	0	0	0	0	0	2	0	0	0	0	1	2
ABHD1	9	4	10.1942	3	0	4.6926	1	5	8	3	1	1	2	1	4	2	1	2	2	1	1	1	7	4	8	7	5	6	1	3	7.5016	5	8	5	5.603	2	2	3	3	2	5	6.619	7.4947	7	4	2	6	5.4679	7.5071
ABHD10	873	1227	1353	997	1083	885	842	1700	2149	582	554	481	419	295	737	631	453	1322	911	1097	784	911	1036	1197	1112	1056	1429	1824	954	894	1086	982	1062	1227	1537	1847	1489	1312	1802	1585	1386	1364	1451	1565	1268	999	1419	1143	1602
ABHD11	376	472	402	275	447	293	374	403	777	147	142	148	138	140	105	119	82	185	209	217	451	528	340	340	354	339	383	521	350	353	288	247	285.732	251.581	248	315	575	447	397	313.268	450.781	430.771	291	232	205	188	310	324	219
ABHD12	2552	2551	2284	1997	2033	1242	1405	2185	4121	826	867	834	780	538	1041	973	670	2186	1801	1750	1858	2031	2190	2326	2998	2707	3034	4287	1579	1405	2099	1930	1985	2135	2453	3225	2973	2328	3240	2594	2486	2744	2439	2274	1614	1376	1840	1753	2045
ABHD12B	1	0	0	0	0	1	0	0	0	0	0	0	0	0	0	0	0	0	1	0	0	0	0	0	0	1	0	1	0	1	0	0	0	0	0	0	0	0	0	1	0	1	1	0	1	0	0	0	0
ABHD13	573	788	1049	765	972	866	789	1164	1762	427	451	406	376	322	517	484	365	836	648	686	658	833	715	750	633	700	992	1353	877	762	682	725	582	713	752	1035	633	645	1285	1111	1044	878	915	1104	851	693	901	685	1034
ABHD14A	271.648	415.688	342.347	266.598	180.946	158.982	102.896	300.942	470.565	145.215	154.472	156.216	93.3148	40.7568	210.986	189.044	145.232	254.991	586.714	223.673	155.005	210.426	251.711	300.516	314.92	283.793	632.176	795	255	195.863	365	352.219	406.25	449.032	451	593.593	486.055	400	509.681	415.756	485.784	491.844	430.816	401.283	293	244.498	321.843	302.911	445.378
ABHD14A-ACY1	114.778	263.87	93.299	89.7209	119.737	56.2661	64.7854	138.488	242.553	4.8957	64.9653	37.1625	54.2738	30.8211	11.2471	18.166	4.4591	126.848	10.4349	1.9553	61.0716	75.1653	101.681	68.6907	46.4046	55.5105	35.4312	5.8721e-13	1.9836e-05	28.0071	1.9802e-19	26.6199	52.1681	106.271	5.638e-19	96.4933	86.6485	2.3588e-08	123.06	26.255	40.0519	6.5194	81.6994	15.6218	0.0001	85.4338	6.1383	5.9533	49.445
ABHD14B	809	1259	909	657	763	566	435	936	1481	417	442	390	350	161	503	527	351	712	972	643	772	916	791	884	986	890	1329	1946	731	670	934	904	792	957	875	1104	1316	1083	1329	1121	1024	1092	1071	986	753	715	896	763	1064
ABHD15	1145	1095	1264	853	638	682	444	953	949	425	539	556	493	133.186	670	633	461	936	1279	577	474	590.213	879	1016	839	748	1736	2506.95	1053	1056	1225	1165	1433	1512	1385	1765	1757	1370	1297.97	1119	1239	1363	1642	1570	788	791	964	997.994	1345
ABHD16A	784	1155	1119	1042	847	595	641	1271	1833	431	449	444	379	314	598	635	465	1155	917	687	888	901	832	994	968	809	1449	1945	813	776	992	1032	1220	1233	1390	1814	1504	1247	1567	1273	1310	1408	1164	1035	943	874	919	1062	1446
ABHD16B	0	2	0	1	0	0	0	2	0	1	0	1	0	0	0	0	1	0	1	0	0	6	1	0	3	1	5	4	1	1	3	0	2	1	6	4	2	3	2	0	1	2	1	4	1	0	0	3	2
ABHD17A	641.109	886.814	655.607	428.584	537.468	384.597	459	757.5	1421.59	279	293	273	253	269	339	358	213	621.533	694	513	668.548	720	683	715.572	623.883	638	963	1317	676	638	719	683	712	701.507	750	966.507	1018	869	1181.61	1025	765	738.27	783	633	565.067	530	675	602	793.103
ABHD17B	347	432	615	365	382	290	338	452	770	196	210	176	145	134	248	221	146	296	279	307	399	435	412	384	336	310	458	621	425	435	353	336	369	448	484	595	449	414	613	504	555	533	499	453	312	365	415	340	439
ABHD17C	137.148	263	294.396	186.305	179	109.565	118.732	216.12	372.794	92.6394	105	91	90.733	141.64	74	84	58	132	131.971	105.793	208.365	220.032	164.726	143.074	197.874	185	231.07	288.938	167.341	213.789	141	147.501	136.499	172.965	166.446	196.97	265.114	251.16	312.854	249.311	201.961	212.434	225.02	208.365	128.404	135.319	210.882	199.576	189.485
ABHD2	7223	5941	11381	9990.99	8937	5591	8924	7996	11741	3572	4058	3576	3297	4029	4467	4192	3491	5621	5011	5629	9615	9985	8042	8170	8394	7494	10912	14166	8042	7509	8186	8310	7471	8860	8646	9173	8143	9257	14387	11441	11389	10199	7619	8538	6561	6795	9177	7750	7156
ABHD3	1423	969	1538	797	1532	926	1713	915	1728	472	410	370	337	852	604	575	426	1226	554	788	1326	1385	1599	1565	1331	1329	1197	1414	1475	1524	1049	954	780	735	1427	1681	2446	2087	1131	923	1858	1812	1147	1077	910	890	1250	1240	1426
ABHD4	585	618	605	487	555	289	526	660	1194	370	300	258	228	319	264	289	207	475	366	374	810	881	548	502	574	558	770	983	811	790	448	437	464	511	607	742	725	583	797	644	643	638	403	368	341	366	535	534	448
ABHD5	687	692	850	590	896	710	1083	862	1534	407	338	344	294	602	308	309	221	574	459	573	834	846	739	742	693	703	926	1094	1074	982	637	557	507	622	673	791	805	737	924	811	857	700	643	707	565	490	703	549	697
ABHD6	354	345	620	284	337	254	181	360	445	137	151	134	156	83	307	233	184	457	270	298	251	274	426	476	445	408	509	694	355	353	501	443	414	464	576	709	439	365	495	428	538	529	513	476	305	246	294	268	366
ABHD8	333	373	401	262	251	143	157	358	546	115	139	137	150	116	173	175	147	266	285	261	248	263	273	340	313	296	397	571	340	295	362	337	377	408	446	553	482	409	460	398	327	408	382	373	267	232	354	294	410
ABI1	1092	1300	1507	1088	1407	967	1538	1403	2824	611	657	515	464	670	553	633	456	1067	1053	891	1639	1763	1274	1310	1271	1256	1707	2268	1718	1597	1139	1167	997	1127	1242	1524	1508	1286	1833	1472	1472	1415	1253	1384	989	931	1304	1082	1224
ABI2	1356	1658	2738	2289	2165	1407	1432	2115	2855	742	952	815	751	719	1164	1226	889	1542	1644	1488	1659	1835	1971	2214	1784	1613	3090	4550	2144	1937	2098	2237	2220	2706	2793	3011	1688	1796	3034	2459	2831	2487	2343	2704	1694	2000	2432	1892	2655
ABI3	46	20	20	27	9	16	4	20	23	6	9	16	6	14	26	33	24	51	67	22	10	16	54	55	29	25	19	46	52	54	77	94	52	65	91	125	80	60	65	51	17	5	38	36	68	56	32	43	51
ABI3BP	288	114	208	199	262	159	221	279	278	90	88	83	81	109	138	172	93	164	301	175	251	403	540	549	351	260	217	308	647	551	169	177	204	207	368	448	214	246	769	567	140	142	164	181	328	416	197	138	100
ABL1	1429	1227	1800	1336	1485	820	1279	1339	2762	707	762	756	648	857	747	719	582	1143	1471	996	1698	1757	1495	1508	1587	1443	2310	3168	1841	1628	1643	1593	1765	1780	1935	2645	2498	2154	2663	2006	1865	1941	1975	1621	1200	1102	1544	1688	1594
ABL2	1143.98	1027.17	1679.55	1316	1213	1102	1324	1267	1941.99	535	641.122	545	460.176	816	708.556	774	586	790.395	856	822	1085	1073	1255	1257.79	1343	1136	1967.14	2514.54	1939.91	1528.96	1285	1521.23	876.192	1609	1038.41	1199.95	801	806.989	2312	1813	1581	1051	930.928	1535	1158	1195	1296	751	1412
ABLIM1	4490	4739	10093	7111	7023	4327	5129	5696	8345	2598	3024	3230	2703	2070	3162	3444	2554	3017	5982	5079	5824	6398	5537	5834	6274	5469	12024	17230	5904	5175	6305	6863	5672	7490	6199	6403	4642	5241	9218	7877	8291	6849	6593	8162	5060	5354	7139	5141	6153
ABLIM2	441	658	769	1101	475	284	167	592	693	217	232	271	209	103	380	452	295	478	669	373	388	476	611	707	468	400	1147	1700	457	441	689	662	993	981	937	1143	1181	979	1286	980	773	768	775	668	581	608	555	540	760
ABLIM3	147	104	83	123	187	84	150	149	593	41	52	45	20	157	69	105	49	116	159	139	393	396	219	160	181	160	145	171	226	201	147	135	108	115	159	216	292	197	377	305	69	91	88	76	161	139	109	113	102
ABO	49	0	17	29	53	27	25	10	37	0	0	2	1	3	26	32	26	0	73	50	33	33	34	43	95	98	53	87	35	49	70	84	85	78	48	56	128	102	80	60	26	24	31	21	4	5	89	106	43
ABP1	12	51	40	40	53	16	20	38	35	25	32	48	42	16	57	30	29	51	46	15	48	57	50	24	33	39	154	256	10	4	32	30	18	20	12	22	76	56	65	46	39	48	25	22	37	30	19	31	75
abParts	0	2	1	3.355	4.4581	0	2.0164	5	4	0	0	0	0	0	3	5.1264	4.2987	1	8.0997	0	40.29	37.0206	2	0	1	0	1	4	1	2	1	1.0566	1	1	2	2.0162	0	0	7.5723	4	0	0	1	0	4.0324	2	1.124	1	1
abParts_2	0	1	0	4.1317	0	0	0	1	2.0241	0	1.0467	7.7228	0	3.1599	0	2	0	19.0941	23.9444	3.0362	184.181	127.183	1.0347	0	0	5.0713	2.0694	1.0581	6	4	6.0856	1.0347	0	2	0	0	3	1.0347	1	2.0694	0	1	0	6	4	2.1054	0	0	0
abParts_3	0	0	0	0	0	0	0	0	0	0	0	0	0	0	0	0	0	0	0	0	3.8837e-08	0.5095	0	0	0	0	0	0	0	0	0	0	0	0	0	0	0	0	0	0	0	0	0	0	0	0	0	0	0
abParts_4	0	0	0	0	0	0	0	0	0	0	0	0	0	0	0	0	0	0	0	0	0	0	0	0	0	0	0	0	0	0	0	0	0	0	0	0	0	0	0	0	0	0	0	0	0	0	0	0	0
abParts_5	1.4234	0	2.3294	1.528	0	1.1035	0	1.0991	5.4959	0	1.1644	1.4189	0	0	1.0941	2.6508	2.2	7.6731	8.3214	0	24.4673	27.2727	4.3963	1.0969	0	2.2098	2.2056	5.4996	3.3069	0	5.6118	1.104	4.4169	1.104	1.102	6.6377	1.2406	1.4199	2.214	1.1101	3.3077	1.1031	3.2948	2.2255	3.0812	1.5248	0	3.3016	1.4297
ABR	3693	2932	5031	3144	3559	2289	2465	3368	5341	1303	1683	1608	1474	1823	2541	2235	1737	2832	2978	3191	2999	3343	4330	4637	4151	3798	5537	8018	3337	3272	4005	3915	4793	4699	5891	7831	6955	5532	6339	5454	4805	5204	5435	4244	2886	3020	3815	3991	4059
ABRA	0	0	0	0	0	0	0	0	0	0	0	0	0	0	0	0	0	0	0	0	0	0	0	0	0	0	0	0	0	0	0	0	0	0	0	0	0	0	0	0	0	0	0	0	0	0	0	0	0
ABRACL	472	904	663	389	764	476	472	749	1432	306	263	279	198	210	298	239	195	542	258	350	752	842	595	598	586	576	646	762	536	578	481	441	409	433	523	643	749	601	709	646	570	575	490	475	416	297	471	435	426
ABT1	358	417	360	281	377	276	357	442	871	190	153	186	160	202	191	198	144	380	310	302	327	391	355	362	316	323	516	667	399	365	327	292	340	333	391	522	488	404	584	476	398	386	355	372	311	251	332	275	366
ABTB1	202	358	306	209	238	136	173	396	543	105	116	90	89	108	125	187	100	287	160	149	297	318	250	293	251	219	354	508	251	229	281	248	328	309	355	457	413	346	385	297	336	398	277	230	217	234	279	280	304
ABTB2	115	90	122	89	131	70	377	133	564	71	68	67	52	131	33	44	34	87	79	59	380	350	142	135	131	107	193	184	188	179	70	83	70	49	53	84	207	173	167	121	140	158	73	42	49	62	124	120	62
AC2	0	0	0	1	2	0	1	0	1	0	0	0	0	1	1	1.0046	0	0	0	1	1	0	2	1	0	1	1	3	1	1	0	0	0	0	0	0	1	1	1	1	0	0	0	1	0	2	0	1	1
ACAA1	715	1189	865	693	849	556	748	1099	1820	515	411	358	326	278	325	380	207	592	523	440	950	1032	617	745	749	673	786	1093	758	703	612	564	686	651	637	798	981	808	911	817	788	884	607	570	511	481	759	733	643
ACAA2	1975	3004	2707	1918	2238	1437	1559	2734	5646	1344	1159	982	902	758	1134	1228	778	1968	1673	1534	2249	2455	2015	2130	1985	1842	2843	3569	2237	2179	1962	1957	2025	2313	2064	2553	2669	2287	2780	2358	2750	2708	2087	2183	1785	1507	2262	2128	2197
ACACA	2424	1528	4824	3150	2695	1841	1695	2335	2915	1001	1467	1335	1213	746	1837	1709	1472	2535	2395	1769	2215	2150	2841	2953	3328	2808	4194	5737	3030	2590	3747	3862	3005	4161	3353	3356	2326	2426	4269	3489	3614	2732	2970	3741	2249	2497	3124	2230	3143
ACACB	1137	1173	2366	1978	1517	883	925	1542	1777	537	675	576	556	321	897	1126	714	1399	1640	1348	1320	1488	1528	1699	1510	1369	2675	4017	1440	1393	2187	2265	2451	2432	2861	3531	2529	2124	2389	2037	2302	2411	2138	1723	1408	1742	1941	1835	2210
ACAD10	592	757	1001	701	626	447	345	682	1055	302	399	308	286	175	359	434	273	526	567	366	750	808	662	683	607	558	900	1310	643	673	720	781	875	796	908	1109	1029	892	938	872	1006	1028	911	711	549	614	784	729	693
ACAD11	486.455	591.218	1123.1	725.974	709.617	457.216	318.935	704.658	956.751	340.855	336.113	285.449	257.613	241.472	405.353	446.143	255.097	601.825	461.633	393.012	711.281	740.241	682.49	846.834	556.877	483.292	1037.38	1565.81	690.549	693.967	891.079	890.62	979.369	910.089	987.197	1139.6	814.416	709.698	828.771	654.736	681.648	596.274	948.767	925.931	543.074	677.108	740.75	575.032	646.348
ACAD8	444	639	625	428	447	330	363	486	711	240	227	194	205	153	228	250	149	311	276	281	495	603	491	544	393	348	621	931	485	495	518	530	528	538	535	644	632	593	594	447	574	624	545	435	343	435	508	473	476
ACAD9	592	747	761	530	680	462	681	620	1147	301	253	267	231	261	357	404	265	507	584	432	790	809	658	692	608	596	853	1141	688	679	651	698	638	648	699	837	881	690	953	795	1000	1039	685	646	481	524	590	581	619
ACADL	44	57	51	30	90	52	75	88	147	39	25	25	11	23	8	13	10	29	25	28	50	52	34	37	34	56	46	47	70	60	28	25	21	32	10	14	62	69	34	27	44	33	26	20	28	19	50	55	22
ACADM	951	1160	1567	1274	1164	945	915	1642	2192	641	517	595	445	404	621	622	466	1019	986	970	1140	1182	889	1068	904	892	1538	1995	944	997	1029	987	978	1117	1370	1621	1342	1182	1539	1302	1448	1318	1234	1357	928	822	785	672	1120
ACADS	359	544	327	256	342	202	271	509	1172	208	194	158	129	152	201	204	111	474	215	220	497	519	369	349	414	366	447	628	396	359	314	334	318	362	352	471	584	478	573	436	448	451	364	317	335	293	361	431	350
ACADSB	1003	722	2603	1473	944	884	761	970	1262	429	505	414	406	327	759	719	567	778	686	692	620	708	817	917	917	834	952	1364	1105	961	1163	1181	1028	1292	1447	1636	1389	1394	1217	995	1547	1437	1210	1360	857	942	1251	945	1539
ACADVL	6821	8728	8580	7364	7021	4537	6943	9166	17270	4121	3533	3249	2766	3694	3243	4031	2521	5526	6263	3914	8537	9250	6935	7604	5703	5213	9628	13782	6855	6722	6462	6362	7568	5948	7967	10322	11966	9771	9719	8168	8959	10196	7825	5525	5114	5875	7491	7933	7208
ACAN	1	7	12	13	7	6	44	21	89	7	7	8	7	3	25	44	23	8	52	24	3	10	30	23	34	25	33	49	2	7	7	4	5	5	13	16	15	14	59	54	138	161	23	15	26	23	18	23	1
ACAP1	11	14	10	4	3	11	6	20	27	10	11	9	7	4	18	9	7	9	3	8	8	13	20	26	17	14	19	21	6	6	12	15	8	15	18	20	22	13	11	10	18	9	17	12	8	14	12	17	18
ACAP2	1233	1290	2480	1935	2174	1821	1650	1771	2623	898	928	853	742	920	1022	1282	848	1342	1311	1525	1739	1927	1973	2044	1752	1728	2247	3075	2240	2005	1502	1868	1133	1926	1472	1506	950	1097	3104	2740	2198	1535	1562	2516	1794	1864	2062	1224	2128
ACAP3	2487	2149	3345	1785	1885	1397	1304	1829	1704	495	646	741	653	412	969	815	764	1284	1147	1007	1478	1742	1833	2220	1555	1457	2118	3802	1871	2067	2523	2411	3140	2076	3479	4879	4207	3215	2216	1720	2445	3107	3147	1674	1049	1625	2288	2445	1579
ACAT1	1855	2463	2368	2125	2077	1777	1405	2580	3638	1270	927	842	770	572	1046	1196	746	2287	2050	1590	1716	1968	2135	2395	2029	1992	2512	3507	1702	1749	2174	2060	1864	2075	2187	2733	2655	2133	3709	3107	2373	2404	2415	2468	1775	1477	1973	1636	2420
ACAT2	607	985	595	412	528	384	763	564	996	312	240	218	172	125	259	280	231	608	365	326	1091	1062	696	710	632	567	1400	1703	932	832	856	883	500	658	531	627	638	533	880	722	469	495	770	840	695	539	587	511	738
ACBD3	1503	2346	2749	2089	2402	1841	2223	2331	4030	1236	1126	981	922	1026	1214	1211	844	1831	2049	1768	2266	2483	2123	2348	1872	1842	2325	3195	2162	2088	1827	1901	2003	2102	2108	2560	2077	1880	3615	3283	2444	2195	2183	2452	2034	1867	2111	1813	2522
ACBD4	199	302	303	222	217	110	127	317	425	92	118	105	103	73	116	139	104	183	225	169	275	313	241	271	184	173	316	552	190	221	317	313	317	286	313	451	439	357	274	246	280	358	389	296	167	211	330	297	296
ACBD5	1049	1150	1968	1211	1387	949	862	1130	2115	565	646	588	570	515	698	628	480	986	760	854	1215	1374	1140	1196	1066	1035	1334	1950	1191	1160	1115	1051	1093	1265	1277	1484	1347	1276	1560	1318	1584	1454	1236	1389	921	898	1216	1058	1349
ACBD6	558	678	571	437	499	399	373	570	934	265	270	248	232	216	280	283	225	440	449	399	510	525	482	501	604	578	688	919	530	490	565	537	541	562	658	760	678	482	800	693	663	612	553	600	469	367	496	498	499
ACBD7	9.006	16	34	29.0196	29.0172	27	15.0338	19	44.0137	18	12	22	9.0121	2	12	12	13.0556	14	25	12	15	8	20	21	13	16	33	39	29	39	27	23.0258	17	20	30.0155	35	20	27	25.0075	22	41.0201	20	28	31.0421	23	22	28.0351	25	42.0835
ACCS	232	307	404	386	241	292	99	543	270	92	108	97	82	68	126	166	107	134	165	237	304	329	202	244	161	144	358	595	231	269	346	360	504	335	495	636	356	331	247	198	514	664	625	357	154	279	300	283	256
ACCSL	0	0	0	0	1	0	0	1	0	0	0	0	0	0	0	0	0	0	0	0	0	0	0	0	0	0	0	0	0	0	1	1	0	0	0	0	0	0	0	0	0	1	0	0	0	0	0	1	0
ACD	329	317	289	180	220	136	246	268	408	92	101	120	83	105	103	136	93	205	247	168	215	250	325	327	252	227	363	592	269	274	297	272	310	282	371	505	460	382	378	344	342	364	314	257	174	179	279	267	248
ACE	398	402	453	589	329	281	160	473	518	177	184	151	162	141	222	301	209.049	429	759	199	322	296	458	515	401	333	616	970	493	492	588	644	871	791	1098	1422	853	728	765	660	514	617	733	546	617.016	692	435	420	956
ACE2	71	62	168	63	143	59	38	98	102	58	86	83	64	36	43	19	32	35	35	70	86	60	103	83	33	35	50	54	42	50	27	29	17	38	49	43	72	70	106	114	81	61	26	36	32	27	101	75	45
ACER1	0	0	0	0	1	0	0	0	0	0	2	0	0	0	0	0	0	0	0	0	0	0	0	0	1	0	0	0	0	0	0	0	0	0	0	0	0	0	0	0	0	0	1	0	0	0	1	0	1
ACER2	136	74	170	124	195	101	153	141	226	60	74	49	47	44	70	71	41	105	73	111	187	188	138	137	174	148	185	277	217	190	141	162	97	136	84	90	96	116	169	142	110	107	71	126	98	93	149	122	136
ACER3	337	361	518	400	490	395	306	384	729	183	197	157	154	163	183	174	148	216	270	308	415	499	370	355	399	396	544	679	498	451	319	383	286	339	408	388	303	350	611	517	582	475	301	451	335	343	461	300	441
ACHE	277	443	171	154	328	232	125	355	426	105	142	136	75	143	43	44	23	49	137	263	625	595	109	104	144	147	254	358	220	215	176	178	258	203	103	164	351	284	242	193	98	109	246	156	102	108	416	445	123
ACIN1	3760	3483	5881	3562	4018	2514	2991	3857	5834	1729	1777	1798	1674	1784	1924	2141	1456	2867	4095	2730	4649	4882	4293	4785	3493	3151	5539	8100	4570	4441	4595	4506	4592	4665	5068	6528	5756	4843	5039	4210	4659	4748	4970	4034	2830	3219	4064	3995	3898
ACLY	9492	8892	19097	12649	10916	6167	7411	10699	14107	5586	7125	6382	4883	4807	8006	8107	6146	9714	12444	7024	7575	8891	12604	14726	10344	9081	16482	23366	9761	9136	18528	18070	22136	23061	21207	26650	15880	13521	20687	17745	16329	16561	24288	21547	10608	10588	15407	15068	14067
ACMSD	12	110	33	16	19	26	7	32	20	13	9	11	15	11	37	28	25	13	11	11	6	15	24	23	11	2	13	21	12	18	15	8	32	25	17	27	7	13	36	27	13	10	8	16	29	23	8	7	11
ACN9	116	257	262	130	163	124	134	309	475	90	71	82	75	47	98	90	58	224	161	165	142	163	152	177	99	136	161	223	140	161	154	134	108	141	131	162	159	127	295	269	203	188	176	181	176	136	150	131	178
ACO1	1178	1522	1825	1304	1371	1037	1033	1453	2514	844	733	622	497	653	694	761	480	1081	1137	919	2331	2543	1363	1500	1450	1281	1742	2279	1815	1580	1463	1453	1337	1601	1543	1841	1912	1705	2390	2016	1772	1621	1392	1608	1199	1187	1606	1297	1391
ACO2	2038	1734	1858	1388	1663	1082	1602	1819	3166	808	835	837	708	717	900	900	627	1610	1882	1209	2146	2223	1850	1982	2149	1977	3292	4169	2269	2169	2105	1942	2118	2138	2546	3273	3796	3068	3492	2850	3292	3371	2423	2199	1591	1513	2248	2159	2022
ACOT1	107.32	163.786	96.7108	91.1006	81.1815	46.246	36.2773	109.727	91.8993	53.6508	39.9569	37.8843	24.4661	28.8828	66.5606	71.0985	58.1204	54.3625	90.5084	71.2282	40.8641	40.6224	49.8186	36.5854	117.096	87.7903	188.468	264.222	92.8305	75.7708	40.0071	30.4028	77.5172	88.7389	119.962	135.331	82.4543	60.0154	131.738	105.646	74.9129	86.6875	60.9468	62.1202	61.7814	65.8165	81.2367	80.6515	71.5239
ACOT11	132	180	262	106	137	141	92	173	232	85	74	69	64	46	122	131	96	143	140	137	215	237	225	254	247	220	336	422	298	284	280	313	303	339	254	380	377	286	282	242	335	359	328	267	184	203	297	262	249
ACOT12	4	0	1	1	0	0	1	0	2	0	2	0	0	0	1	0	0	2	3	3	0	0	2	2	2	0	1	3	4	1	2	2	1	1	1	4	1	1	1	1	0	1	4	2	0	3	1	1	0
ACOT13	689	919	769	662	778	617	499	1115	1683	456	395	329	285	199	542	449	337	915	794	675	625	678	730	833	799	855	1101	1429	755	744	708	774	713	806	913	1189	839	756	1268	1017	918	877	808	917	758	641	781	690	795
ACOT2	308.68	510.214	266.289	266.899	276.818	137.754	141.723	354.273	486.101	152.349	165.043	135.116	103.534	88.1172	195.439	183.901	146.88	341.637	266.492	204.772	299.136	347.378	278.181	283.415	366.904	325.21	488.532	715.778	323.17	294.229	351.993	323.597	336.483	336.261	389.038	461.668	482.546	381.985	553.262	476.354	412.087	377.312	346.053	340.88	225.219	225.184	328.763	303.349	326.476
ACOT4	24	54	26	49	43	29	48	50	90	18	13	17	8	18	32	33	13	52	33	38	48	71	63	56	24	43	65	108	65	46	40	39	44	53	41	48	68	54	81	78	41	46	35	34	49	39	31	38	44
ACOT6	0	0	0	0	0	0	0	0	0	0	0	0	0	0	0	0	0	0	0	0	0	0	0	0	0	0	0	0	0	0	0	0	0	0	0	0	0	0	0	0	0	1	0	0	0	0	0	1	0
ACOT7	259.981	191.954	169.918	136.973	170.978	119.94	143	173	426.97	89	68.9437	62.9854	56.9022	101	106.983	107.91	70.9742	105	176.984	161.976	136.967	163.931	240.929	239	184	164	220.949	344.813	201.972	184.963	172.951	157.975	187.97	198.88	250.898	346.879	300.86	241.936	365.969	293.952	240.964	271.926	208.965	191	133	116.953	175.819	159.902	263.906
ACOT8	192	269	228	156	178	124	125	252	515	119	83	62	91	52	119	124	80	199	176	148	192	216	198	199	191	204	338	490	293	242	274	253	289	276	301	374	387	347	406	328	267	269	280	226	233	216	226	229	262
ACOT9	263	418	320	306	471	208	690	375	1099	230	123	134	127	244	121	157	75	288	210	222	616	635	400	417	331	308	424	498	462	438	229	251	190	188	213	299	438	358	494	456	299	304	174	199	233	229	305	268	227
ACOX1	1800	2714	2928	2313	2501	1607	1818	2549	3903	1060	1129	1001	949	911	1006	1057.81	733	1537	1584	1506	2904	3254	1973	2126.95	2350	2046	2732	3586	2654	2468	1991	2064	2062.88	2306	2459	2839	2601	2576	3296	2815	2782	2491	2161	2177	1837	1851	2462	2172	2178
ACOX2	52	18	106	55	39	24	3	0	68	12	24	12	11	20	4	15	6	23	27	13	35	30	22	24	33	18	28	39	22	15	19	27	22	24	40	58	39	39	47	37	50	63	20	30	13	20	31	18	14
ACOX3	202	282	281	220	265	182	242	302	574	169	185	128	110	153	145	149	112	214	166	150	350	373	278	302	290	247	358	427	296	254	208	247	193	282	182	212	306	247	399	327	279	269	204	237	253	234	266	223	224
ACOXL	62	43	56	42	50	44	18	39	59	20	24	21	16	26	16	24	13	69	36	56	21	17	53	52	67	65	88	126	54	76	86	92	81	88	87	116	57	61	77	62	107	96	69	54	58	50	86	62	45
ACP1	1451	1934	2044	1467	1565	1345	1450	2073	3789	913	752	766	717	581	867	868	594	1505	1456	1358	1609	1612	1505	1489	1590	1564	2208	2754	1520	1562	1417	1397	1341	1520	1717	2038	1988	1647	2467	2104	1901	1814	1533	1678	1490	1216	1543	1358	1876
ACP2	725	1145	853	668	655	477	677	934	1619	388	345	318	294	346	320	396	214	662	1072	544	871	948	766	770	719	624	967	1360	788	686	640	614	639	691	917	1088	1150	942	1507	1305	934	1037	759	662	606	502	714	785	695
ACP5	292	406	289	242	152	383	22	337	441	91	107	133	146	41	210	266	246	441	674	269	241	280	547	668	272	223	298	593	586	522	621	601	638	671	648	739	987	903	728	661	214	194	571	608	683	592	419	488	425
ACP6	469	532	724	387	352	341	264	609	795	116	134	112	117	95	169	179	128	459	364	314	353	376	393	380	567	481	764	1068	555	506	602	640	515	603	758	927	618	547	472	390	444	437	635	610	376	392	677	598	662
ACPL2	138	189	214	186	230	124	158	221	420	96	116	93	80	96	88	96	59	123	117	148	298	308	176	177	150	172	179	300	226	210	138	164	155	195	154	224	254	186	327	279	161	177	155	166	139	145	194	142	158
ACPP	85	177	57	326	93	64	290	222	813	181	86	100	86	156	87	148	51	277	277	438	279	333	302	348	168	148	99	114	41	50	72	74	100	103	64	90	154	134	612	527	87	91	170	220	227	172	270	241	117
ACPT	0	0	0	0	0	0	0	0	0	0	0	0	0	0	0	0	0	0	0	0	0	0	0	0	0	0	0	0	0	0	0	0	0	0	0	0	0	0	0	0	0	0	0	0	0	0	0	0	0
ACR	5	3	1	1	2	1	6	6	4	1	1	0	0	1	1	1	2	1	2	1	3	0	3	3	5	3	3	5	10	6	5	4	9	6	0	5	7	2	4	1	1	4	6	3	4	3	4	2	3
ACRBP	164	78	68	79	84	62	61	125	100	37	46.9697	45	26	24	50	55	36	120	87	113	47	43	99.9682	107	168.998	159	118	164	122.995	107.991	132.996	129	168	130	235	292	270	219	111.99	97.9926	108	115.996	239.96	218	92	95.9942	133.995	117	156.999
ACRC	38	98	95	44	49	31	57	38	57	21	18	16	31	35	14	31	21	29	44	49	59	95	46	66	36	40	77	121	83	86	59	54	71	59	50	86	80	55	53	50	46	59	63	53	25	44	55	51	33
ACRV1	4	1	1	3	3	2	0	0	1	0	0	0	0	2	0	1	1	0	0	0	0	1	2	3	2	0	0	1	2	5	2	2	1	1	1	2	2	1	2	0	0	1	0	2	1	0	1	2	4
ACSBG1	7	2	7	0	1	3	0	6	2	0	1	0	2	0	0	0	1	0	0	0	3	2	1	3	2	6	6	5	7	4	3	3	1	2	4	8	5	1	5	3	0	1	0	0	1	0	2	1	0
ACSBG2	0	0	0	1	1	0	2	0	0	0	0	1	0	0	0	2	0	0	1	0	0	0	1	0	1	1	1	1	1	2	2	1	0	1	0	3	6	2	0	0	0	4	4	1	0	1	0	0	2
ACSF2	77	204	142	76	137	49	33	113	278	93	78	78	61	29	50	47	23	75	72	52	221	233	95	67	89	98	76	125	109	88	58	58	62	65	45	67	135	114	73	88	96	98	80	52	62	63	120	113	39
ACSF3	274	282	281	215	269	145	230	241	557	127	120	108	89	111	135	125	90	213	220	177	289	346	292	270	292	241	379	467	318	307	248	264	280	239	337	384	407	303	377	368	293	322	279	247	181	189	248	234	202
ACSL1	2421	1989	3287	2398	2516	1934	2742	2416	3637	1054	1144	1012	957	1058	1459	1390	1082	2492	1513	1975	1955	2198	2659	2766	2822	2686	4373	5834	2920	2788	2715	2490	2260	2512	3454	4428	2553	2232	4202	3451	2357	2313	2949	3021	1902	1896	2523	2293	2219
ACSL3	968	1379	2140	1567	1708	1187	1589	1733	2728	868	859	724	617	798	781	829	615	1128	1345	1086	1834	2049	1655	1585	1593	1526	1977	2502	1627	1612	1534	1660	1355	1634	1635	1728	1631	1493	2491	2070	1615	1385	1661	2163	1330	1259	1770	1427	1659
ACSL4	1085	1802	2012	1776	2470	1605	2173	1897	5447	1413	1159	947	830	1310	948	1029	687	1224	1339	1159	4847	5082	2043	2046	1789	1674	2007	2612	2184	2029	1329	1635	1008	1263	1111	1215	1317	1556	3128	2523	1596	1290	1225	1646	1577	1604	1800	1277	1491
ACSL5	94	155	181	121	201	86	360	172	367	112	96	96	61	164	44	58	33	94	109	104	295	349	226	200	129	124	104	127	188	204	81	104	94	101	100	92	141	146	208	145	109	128	78	91	126	95	151	134	125
ACSL6	210	105.358	536	162	192	163	82	168	259	61	72	54	48	13	122.14	149	114	140	153	155	63	93.1876	187	193	175	184	234	382	241.1	244	169.973	183	271	267	375	419	230	203	206	182	333	307	195.119	193	169	190	236.686	180	252
ACSM1	79	34	82	37	80	17	27	95	42	17	18	13	17	5	79	116	67	20	27	24	77	92	56	45	29	25	67	80	32	32	11	24	24	27	32	32	41	39	94	73	55	37	32	34	33	19	30	42	41
ACSM2A	0	0	0	1	0	0	0	1	0	0	0	0	0	0	0	0	0	0	0	0	0	0	1	1	0	0	0	0	0	0	0	0	0	0	0	1	0	0	0	1	0	0	0	0	0	0	0	0	0
ACSM2B	0	1	0	0	0	0	0	1	0	0	0	0	0	0	0	0	0	0	0	0	0	0	0	0	0	0	0	0	0	0	0	0	0	0	0	0	0	0	0	0	0	0	1	1	0	0	0	0	0
ACSM3	225	338	241	224	297	180	82	252	500	196	179	119	80	53	113	207	112	175	143	85	334	346	92	141	206	192	663	911	416	351	265	318	192	188	309	367	454	375	416	339	251	217	282	352	185	239	340	312	375
ACSM4	0	0	0	0	0	0	0	1	0	0	0	0	0	0	0	0	0	0	0	0	0	0	0	0	0	0	0	0	0	0	0	1	1	0	0	0	1	0	0	0	0	0	0	0	0	0	0	0	0
ACSM5	1	3	1	6	1	3	1	4	4	1	1	1	2	0	1	2	2	1	1	2	5	5	1	1	3	2	2	1	2	1	1	2	2	1	3	2	5	3	0	1	0	0	2	3	1	2	5	2	4
ACSS1	256	441	532	236	402	188	252	296	493	150	176	160	158	63	140	129	122	166	105	101	508	503	263	231	302	250	275	303	385	345	234	201	278	217	217	241	373	368	273	182	411	371	216	187	139	163	269	294	159
ACSS2	714	842	648	566	624	409	671	682	1392	361	298	266	261	210	244	323	235	547	472	377	1369	1406	820	820	672	565	872	1154	754	699	651	644	587	537	642	741	854	768	751	671	753	765	675	573	507	522	612	632	516
ACSS3	79	82	97	86	107	68	46	88	242	59	49	52	36	38	52	61	37	57	63	50	96	107	81	83	100	109	103	104	96	112	40	71	59	94	72	72	128	139	167	121	111	88	59	81	67	64	95	63	60
ACTA1	0	16	18	8	17	16	66	7	17	6	5	4	4	31	5	5	4	18	101	1	6	9	6	8	2	5	31	48	21	11	7	7	6	10	9	17	24	12	26	14	58	37	6	9	14	19	0	6	81
ACTA2	44	77	113	105	82	41	25	90	244	97	129	124	105	50	77	89	58	66	115	62	156	205	113	95	79	66	116	144	171	122	113	143	89	75	120	131	160	120	691	665	59	62	84	87	145	154	94	93	102
ACTB	28204.9	36025.5	24206.5	22355.5	32374.3	15894.7	58007.7	30247.3	96297.4	14815.7	10901.6	10334.5	8349.71	28576.8	10552.7	12633.6	7677.77	19016.3	27726	21255.7	34944.9	37692.9	35941.4	33426.4	35462.5	31583.7	39759.3	43489.2	35899.2	32923.3	23949.8	22345.8	23088.7	24227.8	28840.8	38025.8	49957.8	41857.7	50444.4	41885	37434.4	38833.6	23061.4	20258.9	24071.6	19460.1	28030.4	28791.7	26350.2
ACTBL2	2	11	1	5	5	4	5	16	53	3	6	4	0	7	0	5	0	4	4	0	12	16	2	5	2	1	7	3	6	8	3	1	0	2	1	4	5	6	3	5	3	6	3	1	3	3	4	6	2
ACTC1	9	21	18	6	28	23	42	45	36	12	8	10	5	22	7	11	5	32	18	11	19	16	36	24	33	35	39	53	23	30	24	21	17	15	26	51	28	18	20	18	39	58	9	11	11	14	7	6	14
ACTG1	27992.5	32443.3	22940	19105	31231.5	16257	70867	32452.5	104448	16525	12543	11376	9192	33649	10363	11609	7544	20977.5	20955.4	17063.8	33667	35669	34391.5	32363.5	34162	30266	37377	42182.5	37836.5	34182.5	25037	23570	26385	27919.5	29231	38057	50893	43402	43224	35643.4	32721	34042	21949	19729	22668	18197.5	27353	28893	23252
ACTG1P4	4.2744	0	0	9.7173	16.471	10.1597	2.1258	5.467	3.2748	12.9988	9.332e-08	4	8.3013e-09	1.181e-09	3.3592	9.2445	3.9817e-19	3.9426e-17	5.5957	3.0258	8.2702	8.5096e-17	4.2186	4.9196	9.5203	0	16.5366	17.5151	13.0258	0	14.4877	10.6906	3.395	6.5476	7.0179	8.055	2.5833	3.6626	5.8356	6.5327	0	9.3971	3.93	20.498	0	5.05	12.683	10.7719	31.4617
ACTG2	0	1	1	1	0	0	0	1	1	0	1	0	0	2	1	0	0	0	1	0	1	0	1	0	0	0	0	1	23	6	1	0	0	0	0	1	0	0	1	2	1	0	1	0	1	0	0	1	1
ACTL10	28	56	36	20	47	16	44	42	81	16	17	14	15	24	14	15	9	39	42	23	66	52	40	32	27	30	52	59	60	33	17	19	22	28	21	22	43	64	44	37	30	34	16	21	22	14	31	24	28
ACTL6A	690	868	835	515	835	623	782	1003	1908	431	344	264	223	318	376	321	228	724	536	661	779	932	733	811	719	708	963	1296	865	861	629	676	506	589	728	839	831	693	1000	920	798	709	675	728	601	528	650	551	588
ACTL6B	387	325	376	264	257	164	174	335	356	104	81	103	101	64	135	165	105	317	319	255	160	185	371	386	343	303	436	611	271	271	377	299	425	366	618	797	597	398	462	382	467	507	421	314	261	274	334	394	335
ACTL7A	0	0	0	0	0	0	0	0	0	0	0	0	0	0	0	0	0	0	0	0	0	0	0	0	0	0	0	0	0	0	0	0	0	0	0	0	0	0	0	0	0	0	0	0	0	0	0	0	0
ACTL7B	0	0	0	0	1	0	0	0	0	0	0	1	0	0	0	0	1	0	0	1	0	1	0	0	0	0	1	0	0	3	0	0	0	0	1	0	0	0	0	0	0	0	0	1	0	0	0	0	0
ACTL8	0	0	0	0	0	0	0	0	0	0	0	0	0	0	0	0	0	0	0	0	0	0	0	0	0	0	0	0	0	0	0	2	0	0	0	0	0	0	0	0	0	0	1	0	0	0	0	0	0
ACTL9	0	1	0	0	0	0	0	0	0	0	0	0	0	0	0	0	0	0	0	0	0	0	0	0	0	0	0	0	0	0	0	0	0	0	0	0	0	0	0	0	0	0	0	0	0	0	0	0	0
ACTN1	2471	2852	3162.49	2713	3378.46	1923.01	3854.46	2842.23	8476.23	1575.51	1548.57	1435.28	1256.57	2332	1400	1554.3	1016.29	2423.26	3364.27	1995	4728	5116.01	3727.26	3700	3077.2	2770	4714	5867	4161.01	3988	2815.01	2886	2880	2849.01	2804.25	3559	4736.01	4138	6725	5499.01	2712	2820.01	3108	2599	2429	2409.01	2205	2380	2364.24
ACTN1-AS1	0	2	0	0	0	0	1	0	0	0	0	0	0	0	0	0	0	0	0	0	0	0	0	0	0	0	0	0	0	0	0	0	0	1	1	0	0	0	0	0	1	0	0	0	0	0	0	0	0
ACTN2	7	4	2	1	7	8	20	9	6	3	3	1	5	5	2	3	1	1	1	4	5	10	10	2	4	7	8	11	5	14	6	2	5	3	9	8	13	9	7	0	5	4	2	4	7	3	4	2	6
ACTN3	0	0	0	1	0	1	1	1	0	0	0	1	0	1	0	0	1	0	0	0	0	0	1	0	1	0	1	0	0	1	0	0	0	0	1	1	2	2	0	0	1	0	2	0	0	0	1	1	0
ACTN4	8569	9865	9716.51	7297	11772.5	5484	21686.6	9814.78	28898.8	5661.56	4199.43	3888.72	3339.44	7146	3553	3880.7	2517.71	7345.74	9116.73	6895	12638	13031	10769.7	10654	12090.8	11658	14591	14868	11383	10523	8021	7681	6840	7001	9217.76	11801	15769	13690	13486	10643	13011	13705	8765	7736	7054	5884	9761	10291	7776.76
ACTR10	1485	1925	1977	1438	1630	1365	1259	2360	3665	924	755	722	648	619	954	889	640	1837	1133	1153	1341	1496	1480	1551	1605	1471	2243	2938	1691	1616	1586	1537	1532	1670	1781	2180	2084	1785	2498	2132	2056	2053	1794	1898	1459	1255	1514	1350	1846
ACTR1A	2487	2875	2808	2008	2295	1518	2046	2620	4873	1141	1136	1060	938	1054	1370	1294	930	2263	2401	1822	2441	2752	2439	2669	2639	2446	3486	4450	2643	2476	2370	2351	2287	2488	2910	3931	3531	2939	4118	3454	2867	2917	2765	2591	2197	1988	2283	2254	2696
ACTR1B	1349	1703	1795	1160	1232	872	1141	1667	3128	683	762	656	625	523	738	756	475	1419	973	836	1462	1488	1403	1562	1562	1293	1736	2410	1441	1296	1405	1354	1433	1472	1594	1991	2292	1719	2032	1775	1580	1705	1703	1477	1081	998	1467	1495	1383
ACTR2	5173	6196	9068	7025	8116	6548	7687	7789	16168	4067	3682	3294	2986	3799	3687	3686	2437	5604	5576	5816	8303	9246	7125	7532	6717	6743	8141	10541	7859	7836	5751	6245	5649	6325	7306	8642	6758	6832	11910	10231	9154	8338	7438	8513	6483	6014	7535	6557	8200
ACTR3	2891	4066	4130	3321	4464	3133	5063	4272	10931	2408	1815	1724	1482	2470	1770	1880	1288	3308	3407	3052	5346	5976	4035	4166	3900	3851	5099	6146	4522	4304	3170	3313	2724	3098	3466	4198	4251	3900	6389	5399	4154	3716	3443	3709	3283	2780	3454	3091	3463
ACTR3B	262.783	342.787	577.683	387.633	316.577	191.754	225.452	383.47	644.621	194.721	189.475	160.875	157.762	141.757	200.675	178.947	147.288	314.139	257.769	337.815	249.608	245.088	362.472	444.636	390.216	380.921	447.766	528.974	364.629	289.855	435.194	433.88	446.351	479.234	560.796	718.496	454.875	375.476	468.583	398.622	404.229	399.507	459.815	414.548	321.71	290	439.354	369.366	446.411
ACTR3BP2	0	0	0	0	0	0	0	0	0	0	0	0	0	0	0	0	0	0	0	0	0	0	0	0	0	0	0	0	0	0	0	0	0	0	0	0	0	0	0	0	0	0	0	0	0	0	0	0	0
ACTR3BP5	0	0	0	0	0	0	0	0	0	0	0	0	0	0	0	0	0	0	0	0	0	0	0	0	0	0	0	0	0	0	0	0	0	0	0	0	0	0	0	0	0	0	0	0	0	0	0	0	1
ACTR3C	133.217	185.213	265.317	146.367	164.423	153.246	115.548	201.53	265.379	72.2785	83.5248	69.125	71.2385	44.2434	83.3248	74.053	61.7119	160.861	147.231	101.185	178.392	163.912	114.528	159.364	191.784	154.079	216.234	238.026	161.371	146.145	156.806	160.12	195.649	204.766	207.204	206.504	182.125	173.524	228.417	177.378	179.771	174.493	121.185	186.452	121.29	105	122.646	110.634	172.589
ACTR5	115	158	138	91	119	95	157	158	270	70	68	66	59	60	59	74	52	113	101	99	157	164	150	156	138	129	190	283	164	139	140	140	113	114	153	169	175	146	194	158	129	140	123	114	95	104	135	113	132
ACTR6	356	540	600	441	585	418	347	851	1429	293	226	212	188	183	326	338	204	648	346	429	428	480	494	493	487	470	593	782	479	482	460	455	403	504	579	769	581	469	827	716	641	594	585	603	528	415	520	473	721
ACTR8	751	569	1099	751	771	539	714	752	1451	436	437	385	372	369	514	500	354	628	549	630	765	859	607	681	861	763	1300	1628	801	680	830	935	719	992	788	874	666	685	1215	1106	1061	826	619	899	867	793	811	637	1011
ACTRT1	0	0	0	0	0	0	0	0	0	0	0	0	0	0	0	0	0	0	0	0	0	0	0	0	0	0	0	0	0	0	0	0	0	0	0	1	0	0	0	0	0	0	0	0	0	0	0	1	0
ACTRT2	0	0	0	0	0	0	1	0	1	0	0	0	0	0	0	0	0	0	0	0	0	0	0	0	0	0	0	0	0	0	0	0	0	0	0	0	0	0	0	0	0	0	0	0	0	0	0	0	0
ACTRT3	13	28	30	15	17	11	17	35	41	9	11	16	8	12	18	9	6	22	24	22	36	36	22	28	19	20	31	59	31	28	12	17	20	24	29	26	16	22	40	29	26	28	12	25	19	17	12	13	25
ACVR1	1144	1208	1291	1079	1259	1046	1358	1134	2019	561	548	610	564	1315	546	551	388	1008	918	858	1448	1699	1421	1554	1467	1337	1601	2018	1457	1453	1250	1241	1009	1080	1389	1691	1672	1448	2000	1652	1210	1238	1338	1357	923	911	954	1013	1113
ACVR1B	1635	1350	2829	1665	1681	944	1244	1719	2735	736	861	759	703	564	876	844	601	1496	890	887	1801	1833	1694	1733	1863	1652	1563	1968	2069	2052	2068	2057	2224	2411	2837	3576	3151	2709	2459	2005	2305	2493	2327	2084	1395	1337	2333	2229	1564
ACVR1C	695	652	1511	845	649	962	302	1518	1137	606	559	443	401	151	672	669	485	1036	1037	1192	383	436	1140	1263	1096	1241	1371	1764	998	877	977	1054	888	1551	1296	1617	827	890	1045	852	1223	882	1461	2374	1200	951	1769	996	2130
ACVR2A	285	315	491	334	408	274	252	363	549	205	160	194	130	133	164	189	131	200	258	227	356	396	312	311	289	275	502	675	408	417	294	344	270	328	355	444	315	299	479	379	408	376	362	427	300	356	373	341	379
ACVR2B	433	358	805	499	576	411	373	528	958	220	279	223	211	214	265	275	215	301	315	351	567	643	593	575	606	512	836	1211	726	655	586	627	437	713	522	631	432	454	679	554	623	460	504	792	450	521	731	415	679
ACVR2B-AS1	18	41	45	38	33	24	18	36	46	19	14	19	15	7	21	16	15	25	21	22	38	34	25	31	34	33	34	74	28	23	28	32	33	39	29	56	46	38	25	32	42	39	46	35	30	29	37	31	46
ACVRL1	173	166	142	304	105	94	53	115	261	72	111	75	66	119	98	170	102	319	235	132	186	241	441	486	235	156	159	308	475	431	419	394	323	337	589	807	354	313	774	620	153	132	223	156	523	533	154	163	480
ACY1	64.574	79.4416	90.3539	69.6807	77.3179	63.7524	95.3184	120.571	356.882	91.8888	25.5627	36.621	18.4114	70.4221	60.7671	89.7896	63.3093	67.1607	116.851	100.372	221.924	232.409	141.608	178.793	155.675	136.697	187.393	240	187	128.13	184	137.161	120.582	66.697	144	170.913	234.297	259	203.259	242.989	233.164	238.637	134.485	148.096	132	36.0682	177.019	177.136	116.177
ACY3	22	46	28	13	37	18	14	35	45	9	16	15	14	15	12	4	5	11	14	8	47	63	17	16	24	20	22	33	36	37	19	13	22	16	12	15	33	30	16	19	20	25	11	12	9	16	34	30	7
ACYP1	105	221	114	117	166	118	127	228	345	75	68	58	62	48	88	116	57	179	123	114	178	182	180	192	153	173	232	335	180	179	148	159	154	143	207	278	233	191	194	167	177	203	239	221	170	152	165	190	196
ACYP2	206	283	292	211	152	173	138	245	445	93	86	91	68	60	134	117	87	219	193	131	158	178	173	193	168	151	275	363	178	194	153	158	184	195	223	281	241	200	317	301	226	219	170	165	202	168	133	130	239
ADA	21	48	16	38	78	12	9	112	80	14	14	15	8	19	8	22	8	23	35	17	75	49	41	45	42	32	33	31	74	75	40	44	23	18	47	59	47	33	105	71	18	15	32	27	40	37	72	56	44
ADAD1	0	0	0	0	0	0	0	0	0	0	0	0	0	1	0	0	0	0	0	0	0	0	0	0	0	0	0	0	0	0	0	0	0	1	0	0	0	0	0	0	0	0	0	1	0	0	0	0	0
ADAD2	0	0	0	0	0	0	0	0	0	0	0	0	0	0	0	0	0	0	0	0	0	0	0	0	0	0	0	0	0	0	0	0	0	1	0	0	0	0	0	0	0	0	1	1	0	1	0	0	1
ADAL	139	240	348	218	256	202	160	267	392	130	112	95	94	80	79	86	63	206	223	182	149	157	207	232	246	233	324	412	207	180	231	229	174	217	305	348	220	201	365	304	284	265	249	295	178	180	281	219	302
ADAM10	1787	1936	3296	2857	3363	2288	2563	2901	5756	1589	1632	1433	1218	1323	1402	1543	1025	1637	2090	1858	3317	3430	2420	2548	2546	2449	3775	4891	3174	2860	2119	2328	1918	2370	2102	2305	2071	2356	3438	2781	3335	2523	2022	2484	2181	2024	2581	1976	2287
ADAM11	3	2	6	2	5	10	2	11	5	2	1	3	1	0	4	3	0	0	4	4	9	4	3	4	4	2	11	14	7	7	5	3	8	6	11	13	11	5	5	7	5	6	19	5	2	6	9	11	9
ADAM12	35	83	59	112	81	42	71	77	260	68	72	66	49	321	45	107	44	90	179	97	371	425	193	179	129	111	133	175	263	188	112	118	107	102	120	106	80	84	393	341	42	42	97	114	174	215	78	84	103
ADAM15	611	806	692	552	664	506	696	803	1446	438	361	310	267	328	206	271	160	500	486	474	1012	1128	761	752	526	476	1085	1325	828	819	496	491	566	576	598	786	926	727	1247	1033	692	756	617	551	601	520	674	658	671
ADAM17	541	584	791	685	836	604	810	697	1420	381	325	298	319	398	318	349	235	447	471	498	978	1084	721	791	689	645	963	1192	968	902	629	681	517	584	733	804	661	702	1055	889	781	686	616	663	547	641	730	561	756
ADAM18	0	0	0	0	0	0	0	1	0	0	0	0	0	0	0	0	0	0	1	0	0	0	0	0	0	0	0	0	0	0	0	0	0	0	0	0	1	0	0	0	0	0	0	1	0	0	0	0	0
ADAM19	30	18.4326	21.9164	118.654	72.9123	21.0274	9.7625	59	118.654	27	34.082	49.2444	36	115.404	52.9365	93.1212	42.0547	43.5567	130.543	60.4627	207.27	168.219	132.172	130.67	41.7603	52	67.5161	141.184	143.379	126.1	115.439	155.996	88.2764	85	123.16	153.199	123.261	99.1938	358.982	307.724	35	28.5372	80	51.9452	93.1212	94.6232	56	74.7029	65.9662
ADAM1A	88	76	181	114	136	129	115	93	95	32	40	37	29	36	51	72	39	32	90	51	118	113	87	92	54	70	180	297	160	157	172	148	104	131	181	227	168	150	137	94	128	135	174	155	70	89	153	137	99
ADAM2	0	0	0	0	0	0	0	0	0	0	0	0	0	0	0	0	0	0	0	0	0	0	0	0	0	0	0	0	0	0	0	0	0	0	0	0	0	0	0	0	0	0	0	0	0	0	0	0	0
ADAM20	0	1	4	7	2	4	6	3	5	1	1	1	0	0	2	0	0	0	0	1	5	2	3	2	0	1	2	3	4	6	3	3	4	2	3	5	8	7	1	0	9	2	0	3	1	2	3	3	2
ADAM20P1	11	13	24	15	26	17	8	13	19	3	2	1	7	9	5	7	5	8	16	12	20	28	25	15	13	4	29	43	21	30	22	34	33	26	20	28	33	17	5	9	12	13	20	19	6	17	33	14	24
ADAM21	2.6495	6	13	7	3	1	4	6	9.1804	1	3	2	2	1	4.7439	4	4	5	5	3	5	10.8942	13	6	5	6	4	5.1679	5	3	8.7339	5.6815	7	7	9	11	11.7873	1	10	4	11	4	5	8	7.8678	2	6.8239	3	6.8157
ADAM21P1	1.3505	0	0	0	0	0	0	0	1.8196	0	1	0	1.7588e-38	2	1.2561	0	0	0	1	8.9306e-31	0	1.1058	0	0	0	0	0	2.8321	0	0	1.2661	1.3185	0	0	0	0	1.2127	0	0	0	0	0	0	0	1.1322	0	1.1761	0	1.1843
ADAM22	200	349	590	727	269	735	257	1028	944	217	292	296	282	51	379	335	309	202	333	248	379	436	248	272	434	407	701	949	582	485	232	285	307	573	457	484	369	372	702	645	395	277	363	661	560	575	415	255	560
ADAM23	43	13	31	30	19	25	7	50	46	19	20	20	19	16	19	30	14	19	61	29	30	25	53	53	19	27	56	81	57	52	37	41	35	38	35	53	22	31	96	73	19	33	35	26	19	44	23	16	24
ADAM28	45	90	238	74	112	131	43	104	287	56	104	93	70	22	67	52	48	29	61	90	259	274	98	71	70	42	55	48	72	54	66	98	69	79	46	43	109	100	129	93	82	60	36	69	33	36	107	85	43
ADAM29	2	3	4	5	2	2	1	10	6	2	1	0	1	1	0	1	0	7	3	6	1	1	6	4	3	3	2	7	2	1	2	3	6	4	7	8	2	3	8	4	4	4	1	1	5	1	4	3	4
ADAM30	0	0	0	0	0	0	0	0	0	0	0	0	0	0	0	0	0	0	1	0	0	0	0	0	0	0	0	0	1	0	0	0	0	0	0	0	0	0	0	0	1	0	0	0	0	0	0	0	0
ADAM32	9	7	6	11	9	8	16	14	10	9	5	6	2	6	4	4	5	1	0	1	13	14	13	19	6	8	6	12	11	8	8	6	3	10	4	4	6	8	6	9	18	12	14	10	4	8	7	12	10
ADAM33	12	15	6	10	7	8	1	9	4	2	4	0	6	4	2	5	1	7	8	3	41	42	17	20	8	3	8	11	10	13	16	30	16	11	17	18	10.0035	4	33	33	0	1	23	14	10	17	7	5	3
ADAM3A	2	3	3	0	0	0	1.0051	0	0	0	0	0	0	0	0	0	0	0	2.055	1	1	2	0	1	0	0	1	3	2	1	2	1	0	0	0	1	0	3.0118	1	0	1	1	2	2	0	0	1	1	0
ADAM5	0	1	0	0	1	0	2	0	1	0	0	0	0	0	0	1	0	1	0	0	0	0	0	1	1	1	1	0	0	1	0	0	0	0	0	0	1	0	0	0	1	0	0	0	0	0	0	1	3
ADAM6	0	0	0	0	0	0	0	0	0	0	0	0	0	0	0	0	0	0	0	0	0	0	0	0	0	0	0	0	0	0	0	0	0	0	0	0	0	0	0	0	0	0	0	0	0	0	0	0	0
ADAM7	0	0	0	0	0	0	0	0	0	0	0	0	0	0	0	0	0	0	0	0	0	0	0	0	0	0	0	0	0	0	0	0	0	0	0	0	0	0	0	0	0	0	0	0	0	0	0	0	0
ADAM8	89	117	137	84	108	86	78	107	125	34	41	42	50	28	31	38	18	56	63	101	115	134	104	101	80	73	148	205	108	106	93	115	139	110	135	168	181	156	133	105	117	129	123	76	94	81	118	136	69
ADAM9	3362	5017	5214	3932	7385	4371	8862	7365	17493	4816	3290	2650	1982	3744	1863	2400	1289	3428	3507	3206	8487	9072	4443	4422	4704	4788	5008	5681	6591	6529	2846	3168	2394	2876	2541	2793	4159	4307	6572	5513	5115	4267	2882	3273	3550	2952	4864	4066	3264
ADAMDEC1	31	47	47	47	35	78	5	111	90	22	19	36	19	0	56	54	41	38	109	76	33	30	69	61	49	34	39	78	56	53	99	98	85	75	74	70	117	112	83	67	23	17	54	59	102	54	76	59	32
ADAMTS1	235	314	151	445	331	113	473	444	1727	242	193	138	147	247	110	176	94	201	394	249	688	736	429	535	376	317	245	283	669	665	302	303	319	273	360	406	365	368	529	409	217	206	130	143	214	299	320	281	406
ADAMTS10	101	365	360	225	198	71	154	148	393	98	74	86	72	103	42	79	55	66	126	88	458	464	215	213	105	84	153	241	181	192	132	149	161	102	207	255	238	221	175	116	79	108	140	69	84	137	192	196	108
ADAMTS12	55	57	141	395	203	140	26	146	257	110	148	102	99	349	123	263	108	169	320	238	491	478	345	341	208	140	188	319	515	393	316	431	163	291	191	142	52	121	1290	1004	62	25	123	296	433	534	267	127	307
ADAMTS13	229	327	558	347	287	236	84	311	213	75	88	99	102	35	114	177	106	121	101	96	242	323	299	400	158	119	324	662	240	268	447	430	537	294	515	725	636	462	274	248	523	665	543	237	151	320	428	493	228
ADAMTS14	13	31	29	73	48	41	3	23	61	31	19	19	16	39	7	46	11	22	36	29	142	172	133	138	36	32	61	109	70	88	81	82	42	25	119	167	79	75	153	133.929	16	17	53	28	67	114	44	48	59
ADAMTS15	12	5	9	10	9	3	4	15	9	6	5	1	8	17	1	10	3	1	6	6	11	12	7	7	8	7	17	12	12	10	7	13	9	6	10	4	13	12	15	8	12	11	9	15	7	8	4	10	10
ADAMTS16	10	12	16	9	6	9	1	14	14	4	3	6	4	2	7	11	3	2	8	2	18	29	12	19	6	9	5	5	19	13	10	10	9	13	5	6	13	18	18	16	4	6	5	9	6	9	7	9	3
ADAMTS17	30	25	55	24	57	32	82	45	98	17	11	15	13	22	9	10	6	17	27	28	88	85	31	32	63	46	98	101	67	50	36	39	40	28	15	21	57	53	31	21	56	45	20	17	26	26	24	29	10
ADAMTS18	23	49	40	43	12	46	10	38	30	16	17	22	21	39	18	23	16	17	116	23	20	33	66	65	30	27	121	227	92	85	49	65	75	89	37	38	23	26	44	41	98	75	69	85	93	102	14	10	99
ADAMTS19	0	1	1	2	0	0	2	0	0	0	0	0	0	1	0	0	0	0	0	0	0	0	0	0	1	1	1	3	0	4	1	0	1	2	0	1	0	2	0	2	0	0	0	0	1	0	2	0	2
ADAMTS2	1222	863	2101	1495	838	641	718	1383	1271	432	648	571	447	495	716	1079	619	1298	1384	1087	1082	1354	1719	1872	1541	1370	1718	2707	1874	1727	2563	2375	2167	2142	2308	2851	2143	1856	3075	2327	1498	1553	2503	1997	1229	1460	1367	1485	1674
ADAMTS20	0	0	0	0	0	0	0	0	0	0	0	0	0	0	0	0	0	0	0	0	0	0	0	0	0	0	0	0	0	0	0	0	0	0	0	0	0	0	0	0	0	0	0	0	0	0	0	0	0
ADAMTS3	3	1	2	7	4	6	7	7	24	3	2	2	4	11	1	5	3	2	14	15	15	26	11	8	7	6	6	6	13	10	5	7	4	9	10	9	7	7	25	26	3	2	2	6	7	10	0	3	8
ADAMTS4	206	109.891	106	258	136	116	67	160	274	53	107	77	59	503	121	230	143	296	394	209	436	469	982.649	1016	240	159	169.923	278	776	639	509	559	374	370	828	936	417	342	948	739	98	107	208	173	528	622.936	168	207	583
ADAMTS5	69	87	164	311	193	117	102	237	176	53	79	75	81	180	97	112	96	216	110	298	131	135	216	268	218	192	273	368	351	321	249	268	162	238	259	292	92	144	358	255	247	178	176	230	492	544	317	163	596
ADAMTS6	36	58	56	72	44	54	9	47	96	26	13	23	21	47	26	48	22	45	60	34	74	79	73	80	32	19	67	104	98	82	41	48	59	72	60	60	51	55	131	112	43	32	43	49	53	60	50	41	68
ADAMTS7	56	33	58.9599	104.903	47.8936	34	7.88	56.9331	74	10	36	31	17	70	29	58.96	37	45	117	57	118	124.983	128	136	27.9655	41	71	134.974	127	115.989	121	120	125.944	94.9759	173.874	188.928	102	96.8301	264.948	189	35.9341	40.9716	97.9521	70	91.9634	123.946	60	65	83
ADAMTS8	16	0	1	1	1	1	2	6	5	0	0	0	0	2	2	1	2	8	1	1	2	1	2	1	2	4	2	6	16	9	4	5	2	2	6	6	4	1	6	1	13	8	2	1	2	2	0	1	3
ADAMTS9	496	463	383	1087	1420	616	5142	1468	5257	719	413	304	193	1296	214	472	216	604	1032	1056	5431	5204	1718	1602	1912	1599	2192	1730	1733	1604	418	475	520	622	443	543	1290	1709	1711	1321	1262	1086	487	572	739	711	1738	1614	882
ADAMTS9-AS2	0	7	2	4	12	3	15	8	16	8	8	12	8	4	3	8	3	8	4	2	12	13	1	3	3	4	13	22	8	11	3	9	3	7	8	8	10	8	14	14	7	3	4	5	5	6	8	4	2
ADAMTSL1	72.8649	77.1888	342.056	134	187.673	92.4866	43.6298	136.932	134.618	21	21	15	5.9894	2.275	143	192	141	288	68.967	79.3625	68	78	46.7338	54	130.98	101	152	168	198	185.057	166	152	361	373	398	541	393	281.264	188	196	215	195	179.091	180	203.11	170.149	41	39	358
ADAMTSL2	884	1881.38	1243	1555	1245	718	723	2418	2354	883	766	617	470	323	886.165	1602	780	2607	2916	1001	1078	1213.23	2478	2755	1369	1197	2326	3658	1191	1085	1885	1776	1942	1829	1877	2502	2282	1810	7210.45	5994	1498	1728	2255	1748.05	1731	1800	1325	1500.94	2124
ADAMTSL3	55	131	135	62	96	46	69	36.04	88	34	40	34	31	38	36	48.1283	30	30	145.254	40	141	120	53.0139	72	67.0437	52	132	183.043	80	70	48	51	70	85	59	48	50	71	65	59	22	28	38	44	46	38	56	45	106
ADAMTSL4	18	24	21	21	16	7	22	36	44	4	7	7	8	11	8	10	7	10	18	9	25	23	26	29	9	21	30	42	30	44	33	21	20	18	18	23	31	32	43	38	17	25	33	21	24	18	23	29	19
ADAMTSL5	8	9	14	1	13	6	4	20	33	1	3	2	0	4	0	5	4	4	3	3	18	14	6	8	1	2	18	34	12	13	12	16	5	7	4	7	6	10	12	10	1	4	5	1	5	6	6	16	4
ADAP1	132	183.247	124.578	52.5089	155.509	81.6303	163.094	142.171	377.626	63.9309	64.927	62.3139	30.0075	61.2767	32	41	31.0006	44.3098	56.0112	62.11	216.336	225.304	127.41	114.001	114.951	109.281	117.312	106.797	141.1	156.819	53.7463	62.3258	83.4936	73	38.8849	61	143.751	134.579	161.161	130.443	131.534	125.748	70.4589	57.8141	66.9341	46.28	117.894	122.433	53.7829
ADAP2	172	125	181	170	167	127	78	174	184	67	69	56	54	72	77	104	61	150	146	124	70	88	224	257	173	158	218	308	232	214	239	210	217	276	349	415	342	279	263	249	217	213	248	253	154	182	239	188	251
ADAR	6105	5672.1	10506	7155	7098	4679	5835	7132	10998	3182	3725	3430	3319	3106	4509	4209	3050	6079	6650	5447	7433	8370	7886	8719	8110	7031	10750	14634	8303	7703	8796	8679	8839	9588	10276	11395	8634	8947	12013	9698	8898	8544	9031	9320	5845	6068	8394	7648	7970
ADARB1	212	158	251	173	178	127	126	249	220	61	78	70	72	71	116	132	89	105	182	123	197	234	278	338	201	167	267	412	292	268	259	250	255	229	381	498	271	243	272	213	248	243	209	175	238	288	191	198	234
ADARB2	50	12	106	39	27	25	9	53	31	8	9	3	9	2	21	19	8	16	48	23	17	23	18	18	54	37	54	75	66	61	30	26	80	69	69	77	40	42	45	58	84	80	40	34	44	35	36	17	11
ADARB2-AS1	0	0	0	0	0	0	0	0	0	0	0	0	0	0	0	0	0	0	0	0	0	0	0	0	0	0	0	0	0	0	0	0	0	0	0	0	0	0	0	0	0	0	0	0	0	0	0	0	0
ADAT1	504	504	771.758	510	548	468	485.862	525	837	283	278.057	284	267	229	304	349.992	234	386.042	476.047	378	541	580	538	566	578	506	793	1039	561	540	567	538	481	530	600	656	488	568	755	572	766	617	494	618	465	510	561	435	543
ADAT2	130	146	165	178	159	123	216	138	235	68	69	71	45	72	52	85	57	63	105	89	157	141	141	189	121	105	182	225	192	171	160	172	170	186	187	230	145	136	134	132	234	201	174	191	114	170	167	122	163
ADAT3	63	111	88	37	49	33	47	43	98	25	27	35	32	28	23	29	19	39	58	40	77	102	55	67	67	48	87	101	82	55	63	60	50	69	51	80	83	55	73	53	72	75	54	45	21	41	46	46	39
ADC	149	193	293	211	145	112	49	201	224	83	72	86	78	40	108	147	76	147	166	134	181	213	190	207	153	120	283	501	142	157	365	302	261	237	299	394	251	213	337	241	198	225	335	250	173	291	227	235	248
ADCK1	341	309	337	177	238	162	160	223	260	97	81	95	75	67	121	152	111	111	219	115	264	259	249	307	210	195	361	542	219	224	262	244	286	233	304	351	355	273	298	247	257	320	325	242	144	173	222	220	195
ADCK2	356	487	405	302	360	208	250	468	789	243	207	186	159	154	234	212	167	425	275	328	321	407	387	445	444	410	632	871	404	355	371	350	378	432	519	636	644	533	584	505	479	498	425	403	327	264	388	373	573
ADCK3	929.945	1411.97	1436.61	905.419	774.346	524.948	634.371	900.198	1572.96	420.827	440.99	448.51	447.571	223.518	471.795	424.288	304.455	1010.91	515.395	503.45	791.777	908.538	749.907	748.049	713.338	655.594	975.124	1443.97	871.632	793.125	958.117	1010.92	1226.74	1264	1059.1	1408.03	1420.53	1156.81	1104.9	940.177	1229.22	1292.23	1266.59	958.275	612.427	574.914	769.88	823.97	967.006
ADCK4	517	770	632	509	521	375	377	630	1049	288	279	295	246	168	312	328	253	419	581	404	630	692	583	653	513	441	767	1203	549	516	644	635	636	591	631	864	884	688	774	650	683	737	749	554	409	480	588	676	615
ADCK5	132	169	156	109	86	77	72	156	247	59	50	46	39	47	54	65	44	86	101	76	158	170	116	149	102	72	157	219	140	150	144	132	133	128	147	191	219	173	153	150	137	132	155	95	85	105	149	139	118
ADCY1	1352	1222	4607	2716	1384	1101	413	1369	1003	585	1313	1419	1578	275	2835	1732	1860	1911	2345	905	552	759	1244	1431	2044	1600	2486	3716	1836	1744	3095	3090	2971	3136	2806	3283	1832	1726	2133	1834	3665	3521	1800	1599	1767	1874	887	826	2147
ADCY10	8	4	12	7	4	4	1	4	8	3	2	2	2	0	1	3	0	3	7	4	3	3	4	7	6	6	7	14	8	7	4	5	2	3	9	11	2	5	7	6	4	2	7	6	5	2	9	4	5
ADCY10P1	74.0978	131.308	170.248	113.203	147.244	84.2723	56.0679	174.512	130.158	68.1368	36.124	46.1027	47.2442	46.2811	38.7156	82.3434	49.0552	41.143	90.0954	75.1333	181.38	159.307	122.219	152.399	95.1781	83.2229	209.377	372.796	182.338	150.265	143.291	159.265	131.204	139.421	186.409	215.5	147.348	137.276	106.238	91.3119	195.708	190.788	151.285	161.466	72.1423	141.135	210.44	131.34	153.342
ADCY2	56	107	89	59	59	44	99	101	145	66	54	79	68	70	60	78	31	103	213	82	107	121	77	110	68	55	152	257	94	87	64	50	76	79	41	53	109	93	249	267	116	116	89	83	101	110	81	56	148
ADCY3	319	110	276	282	173	118	110	199	217	73	109	101	81	333	69	94	60	187	370	155	218	228	442	522	230	178	367	604	400	336	422	427	523	442	603	792	420	354	648	535	210	218	413	344	310	395	245	245	538
ADCY4	29	12	14	39	14	15	7	17	27	6	12	9	6	34	7	30	9	23	39	9	48	53	74	80	20	15	37	61	96	88	75	72	51	38	86	106	62	58	55	51	14	25	49	27	56	82	35	33	58
ADCY5	270	822	935	434	537	418	428	395	1547	333	406	415	356	138	155	157	135	218	1109	187	1460	1442	743	747	371	344	442	578	589	528	1046	1023	920	948	238	317	505	427	987	805	651	670	784	676	978	963	330	395	167
ADCY6	1232	1206	1928	1153	1203	733	1001	1180	1688	539	677	587	574	618	613	693	513	706	777	598	1544	1749	1357	1445	946	843	1766	2642	1409	1382	1395	1370	1512	1320	1666	1978	2047	1798	1747	1433	1661	1819	1805	1245	935	1076	1534	1638	1283
ADCY7	367	194	309	285	153	139	95	261	243	72	112	98	71	80	235	324	228	167	449	188	186	226	388	474	222	159	574	1084	436	359	391	422	466	415	376	444	436	366	383	319	363	420	482	380	328	421	248	235	362
ADCY8	1	0	4	1	1	1	0	0	0	0	0	2	0	0	1	0	4	0	0	0	0	0	2	4	0	3	6	3	1	1	0	1	0	2	4	4	1	2	1	0	6	3	1	0	0	0	1	0	1
ADCY9	942	601	1362	882	819	489	703	739	1275	314	429	396	357	326	371	373	294	557	731	477	833	952	964	955	1110	980	1202	1609	1122	1007	957	895	1070	1038	1326	1682	1464	1289	1187	945	1026	1062	1083	886	713	693	811	855	916
ADCYAP1	2495	2811	6339	3328	1924	1692	1697	3424	4057	1120	1362	1183	1047	1987	2280	2111	1518	4696	1494	2106	732	873	1810	2137	3566	3447	1849	2454	1651	1575	4678	4537	3747	4096	5147	6456	3293	2569	3285	2759	3225	3206	4688	4673	2877	2574	3859	3224	4411
ADCYAP1R1	1	2	4	7	10	1	1	4	4	0	1	0	0	1	8	13	4	6	3	2	5	5	6	8	4	1	0	11	5	10	8	6	12	2	8	10	16	14	13	13	2	1	9	7	11	13	4	7	12
ADD1	4122	3639	4971	3812	3975	2475	3502	3782	6223	1639	1807	1744	1652	1773	2043	2067	1545	2844	3588	2552	3496	3841	3999	4297	4072	3708	5825	8269	4864	4433	4428	4121	4438	4616	5363	6864	6123	5186	5801	4842	5047	5134	5143	4559	3263	3257	4215	4118	4098
ADD2	12	17	12	15	32	12	15	23	49	5	7	7	3	3	8	5	9	9	25	18	17	38	17	22	16	14	111	195	51	27	15	9	18	28	18	10	16	18	29	20	14	10	4	9	13	20	16	9	13
ADD3	1506	1707	2880	1714	2643	2009	904	2658	4287	1265	1238	1000	901	695	1039	1030	743	1237	1329	1309	2420	2638	1732	1790	1831	1820	2337	3484	2796	2507	1873	1983	1699	2048	1838	1992	1752	1837	2436	2136	1881	1559	1739	2051	1539	1602	2224	1664	1811
ADGB	3	1	0	0	0	0	1	1	2	0	0	0	1	0	0	0	0	0	0	1	0	0	0	0	1	0	1	1	1	0	0	0	0	5	1	0	0	2	0	1	0	0	0	0	0	2	1	0	1
ADH1A	22.8512	3.7424	15.0372	3.2371	4.3457	4.3563	3.0687	8.534	5.5407	2.6661	5.585	1.0859	2.3237	0	1.2739	1.0909	0	0	1	4.1205	3.8022	2.2027	0	0	1.0526	2.1702	2.2278	2.7344	1.1622	0	0	1	4.3212	2.1222	0	1.2606	9.0362	3.2931	1.5307	2.2221	5.5845	6.344	0	1.2368	2.3213	2.3222	6.751	5.2786	0
ADH1B	115.25	311.857	200.915	94.5637	138.245	146.021	39.6466	157.228	246.026	161.473	115.121	66.4786	51.916	40.4655	63.8246	95.8853	47.576	16.8854	17.4213	28.1624	245.068	201.322	16.7968	19.9639	68.0561	73.5531	33.1921	38.4317	37.423	29.9389	23.6975	16.747	32.3545	30.2983	8.6898	9.326	159.175	177.927	121.714	97.8757	30.4542	23.2969	30.6439	34.5215	42.1048	36.6518	139.18	131.692	22.0124
ADH1C	1794.9	6824.4	3266.05	2057.2	2646.41	2337.62	1016.28	3057.24	4194.43	3329.86	2018.29	1241.44	1093.76	587.534	1003.9	1559.02	738.424	385.115	824.579	518.717	4128.13	4447.48	296.203	359.036	1177.89	1188.28	599.58	733.834	631.415	583.061	343.303	361.253	681.324	585.579	188.31	142.413	3201.79	2964.78	2396.76	2118.9	653.961	585.359	554.356	580.242	932.574	714.026	3522.07	2965.03	446.988
ADH4	0	0	0	2	0	2	0	2	0	0	0	0	1	0	0	0	0	0	0	0	11	2	1	0	0	1	0	0	0	0	0	0	1	0	0	0	0	0	0	0	0	0	0	0	0	0	1	0	0
ADH5	1704	2071	2384	1580	1956	1477	1208	2440	4440	1060	877	853	667	657	985	948	658	2283	1233	1266	1853	2025	1789	1835	1895	1817	2280	2890	2101	1870	1724	1705	1561	1761	2115	2675	2371	2116	2677	2338	2176	2214	2126	2390	1794	1547	1992	1774	1993
ADH6	10	23	101	8	16	20	14	20	34	6	11	6	8	0	5	6	1	6	17	3	10	14	4	9	14	17	22	38	27	37	5	8	17	14	37	24	16	12	6	5	29	30	19	27	16	13	13	19	9
ADH7	0	0	0	0	1	0	0	2	0	1	1	0	0	0	2	0	0	0	1	0	1	0	0	0	0	0	0	0	0	0	0	0	0	0	0	0	0	0	0	0	0	1	0	0	0	0	0	0	0
ADHFE1	143	129	218	121	106	122	60	157	95	41	54	39	43	31	41	99	44	100	87	54	106	125	143	167	123	133	133	212	140	119	161	164	128	104	126	199	195	150	101	81	172	156	180	143	95	117	180	167	74
ADI1	794	1360	1217	775	938	727	741	1031	2270	572	493	434	373	382	412	487	249	610	696	513	1203	1287	813	885	835	792	968	1216	1009	969	606	585	682	652	724	972	1166	1013	1203	1035	1006	1058	879	844	604	565	856	812	802
ADIG	0	0	0	0	1	0	0	0	0	0	0	0	0	0	0	0	0	0	0	0	0	0	0	0	0	0	0	0	0	0	0	0	0	0	0	0	0	0	0	0	0	0	0	0	0	0	0	0	0
ADIPOQ	0	0	0	0	0	0	0	0	1	0	0	0	0	0	0	0	0	0	0	0	0	0	0	0	0	0	0	2	1	0	0	0	0	0	0	0	0	0	0	0	1	0	0	0	0	0	1	0	1
ADIPOQ-AS1	0	0	0	0	0	0	0	0	0	0	0	0	0	0	0	0	0	0	0	0	0	0	0	0	0	0	0	0	0	0	0	0	0	0	0	0	0	0	1	0	0	0	0	0	0	0	0	0	0
ADIPOR1	2390	2454	2635	2050	2161	1718	1992	2594	4135	1210	1169	1044	960	846	1417	1295	880	2300	2688	2006	2269	2575	2402	2484	2719	2662	3658	4843	2644	2560	2351	2403	2371	2658	2847	3562	3500	2883	3794	3349	2949	2923	2551	2578	2206	1704	2354	2173	2757
ADIPOR2	1530	1581	2143	1329	1593	1068	1631	1668	2732	773	769	726	638	680	782	870	605	1263	1305	1077	1762	2133	1647	1743	1648	1441	2119	2798	1822	1724	1555	1544	1486	1589	1696	2063	1809	1670	2112	1781	1738	1692	1688	1612	1214	1185	1635	1425	1510
ADIRF	54	25	2	16	18	15	60	63.9784	36.9753	14	7	6	2	21.9429	6	21	2	16	26	23	27	19	54	40	30.9279	19	19	22	37.9498	51	28	32	18	13	29	27	32	22	33	30.9175	6	9	8	8	51	15	18	21	50
ADK	639	668	786	544	609	562	661	778	1575	394	281	239	215	300	359	372	238	688	611	491	516	619	629	630	539	649	752	893	678	625	519	546	540	566	556	664	847	722	942	859	639	583	569	595	543	494	633	513	648
ADM	220	275	132	137	197	106	333	142	430	144	238	286	156	438	72	47	69	287	142	154	470	535	221	234	204	222	652	1189	260	261	151	229	745	802	146	213	263	208	400	307	156	128	175	130	106	96	180	174	151
ADM2	246	89.3169	180	85	216	124	299	227	292	91	97	79	53	95	104	156	92	144	73	70	178	169	210	188	274	251	231	252	263.381	259	131	128	149	123.379	208	247.571	175	166	174	129	181	199	107	112	91	93	120	119	105
ADM5	6	7	9	8	2	3	9	3	7	4	0	2	2	5	0	2	1	2	5	5	7	10	8	3	1	2	10	13	6	6	9	8	11	3	11	18	17	16	1	7	10	14	7	1	3	5	7	10	2
ADNP	2516	2109	4111	2569	2749	1706	2109	2517	3786	1068	1240	1231	1196	1093	1478	1465	1102	1822	2024	1789	2605	2782	2566	2770	2563	2332	3849	5334	2861	2759	2716	2786	2840	3276	3198	3799	2641	2682	3438	2925	3153	2821	2854	3053	2012	2238	2729	2459	2750
ADNP2	489	459	665	428	510	355	727	565	818	240	247	205	195	306	256	286	191	366	410	384	508	553	573	612	520	460	728	937	649	680	476	499	607	613	657	790	637	653	799	637	697	680	534	520	426	406	522	474	547
ADO	496	587	851	510	587	443	560	647	1099	330	322	273	236	301	368	309	223	505	554	464	591	715	563	605	663	653	694	863	715	679	532	534	521	582	698	858	716	590	1001	836	723	740	665	645	512	420	569	525	616
ADORA1	39	183	122	80	88	22	90	97	368	44	74	41	62	18	25	23	18	39	53	36	185	167	69	76	43	48	40	61	100	81	34	37	40	31	25	29	61	47	97	77	74	76	35	28	32	34	60	55	34
ADORA2A	207.068	300.243	73.1914	23.913	11.8474	27.1705	31.5588	156.178	123.897	26.7178	15.7255	44.9494	16.3284	8.3464	106.011	88.2219	68.7993	48.0719	237.863	10.205	131.185	134.556	26.0324	81.6387	29.6379	18.5542	327.702	959.948	45.8731	29.7934	261.13	250.558	253.761	92.819	112.642	267.161	321.981	107.104	139.407	117.725	188.377	288.508	230.791	167.244	68.2074	189.446	43.35	124.207	164.228
ADORA2A-AS1	17	28	30	27	11	16	1	10	11	9	8	6	6	0	12	15	10	8	20	8	2	10	14	25	8	9	52	81	16	15	45	53	30	36	22	35	31	35	23	8	14	24	45	44	14	31	7	11	21
ADORA2B	30	46	19	33	43	21	55	32	94	25	23	15	16	29	9	6	6	21	9	15	43	45	32	32	27	26	46	40	38	32	8	23	16	19	12	11	30	23	27	34	24	24	10	9	27	17	59	73	21
ADORA3	10	11	18	11	5	13	0	13	6	5	4	8	4	1	18	12	6	10	18	17	3	5	9	10	14	8	15	36	12	13	37	40	35	41	49	30	43	55	23	16	5	5	26	26	25	32	30	19	19
ADPGK	606	665	743	527	584	490	700	597	1288	346	271	261	257	278	267	291	216	510	427	419	785	895	625	602	595	574	911	1187	801	736	573	630	606	669	729	867	853	804	842	699	676	681	622	579	436	445	611	559	612
ADPGK-AS1	0	0	0	0	0	0	1	2	1	1	0	0	0	0	1	0	0	1	1	0	0	0	1	0	1	0	3	2	3	1	1	0	0	3	2	2	2	0	1	2	0	2	0	0	1	0	2	0	1
ADPRH	172	234	216	177	204	180	181	244	403	75	103	96	82	101	110	94	75	210	172	152	248	247	265	268	247	225	335	421	229	216	218	222	199	206	255	281	182	153	312	251	263	224	215	187	148	123	176	156	190
ADPRHL1	62	86	68	89	50	49	61	87	243	36	47	38	29	21	41	48	24	99	66	66	80	84	80	75	99	82	96	98	63	55	87	69	84	99	92	109	105	101	111	95	103	97	68	75	53	47	84	84	67
ADPRHL2	338	507	343	224	285	176	327	394	892	183	190	169	154	163	170	147	121	388	279	226	387	491	334	328	328	283	550	679	337	346	330	317	332	357	307	485	486	411	467	398	367	350	359	320	276	241	330	317	344
ADPRM	120	123	144	109	99	91	100	181	271	57	59	64	54	47	61	54	53	146	86	83	102	120	123	118	170	128	168	215	149	156	122	98	117	141	144	147	120	133	178	144	129	113	133	150	110	84	117	100	127
ADRA1A	0	1	0	2	2	0	0	0	1	0	0	0	0	2	2	1	0	0	0	0	0	0	1.0007	0	1	0	3	3	0	0	0	1	0	0	0	4	0	0	0	0	0	0	0	1	0	0	0	0	2
ADRA1B	8	6	11	10	7	5	30	3	11	3	4	1	3	6	3	5	2	5	1	8	3	2	9	4	18	16	15	16	16	9	5	7	10	8	16	16	18	18	8	11	15	20	8	3	14	9	12	7	12
ADRA1D	0	4	7	4	3	1	5	3	0	0	0	2	0	1	3	4	1	1	2	0	5	1	1	2	2	0	0	1	4	5	0	0	1	2	1	2	2	9	8	5	4	2	1	2	2	4	2	3	1
ADRA2A	439	634	1181	418	369	222	180	614	617	132	195	177	178	42	281	238	181	446	265	446	337	413	362	335	648	617	548	790	390	326	492	476	934	914	873	1163	741	633	484	413	795	853	618	590	358	369	616	578	679
ADRA2B	0	3	2	3	2	0	5	110	8	4	0	2	0	3	12	12	7	0	0	0	5	9	3	1	21	25	36	40	2	4	2	0	3	2	3	3	4	5	2	1	0	2	1	0	23	12	2	2	19
ADRA2C	19	33	32	12	28	14	9	13	51	9	13	12	11	9	8	9	3	10	31	21	55	54	35	32	21	19	23	21	45	32	15	14	14	11	24	24	29	14	62	48	18	35	10	15	21	19	30	19	20
ADRB1	25	88	28	23	24	13	17	29	31	5	22	22	17	15	27	30	27	33	99	36	35	25	25	24	16	25	65	148	26	25	29	30	62	53	10	17	40	36	56	55	25	32	65	63	25	23	15	18	96
ADRB2	24	30	52	28	28	22	80	27	48	10	12	9	10	13	17	22	10	26	33	78	22	22	55	45	40	40	68	94	28	27	31	42	51	58	53	53	65	47	54	61	38	38	29	35	49	32	50	39	48
ADRB3	0	0	0	0	0	0	0	0	0	0	0	0	0	1	0	0	0	0	0	0	0	0	0	0	0	0	0	0	0	0	3	1	0	0	0	0	0	0	0	1	0	0	0	0	0	0	1	1	0
ADRBK1	1398	1438	1537	1018	1143	768	959	1290	2106	532	599	540	505	523	563	597	432	1059	985	729	1173	1226	1302	1378	1262	1167	1624	2223	1373	1173	1371	1421	1455	1416	1586	2118	2112	1641	1751	1427	1487	1656	1673	1359	949	922	1297	1410	1164
ADRBK2	1878	1614.01	4049	2968	2358	1673	1570	2332	3115.84	842	1060	905	906	500	1540	1676	1116	1767	2340	2164.97	1590	1666	2258	2495.38	2141.96	1971	4507.7	6530	2410	2097	2441	2557	2564.99	3392	3044.35	3277.91	1957	2234.96	2939	2368	3426	2834	2723	3318.27	2042.98	2361	2936	2011.48	3481
ADRM1	1128	1342	919	663	837	598	1092	1097	2073	499	406	394	389	599	480	426	331	881	925	761	939	1024	947	995	1079	1016	1249	1549	1131	1005	815	772	930	918	1025	1336	1388	1108	1507	1327	1063	1082	923	853	729	562	838	813	915
ADSL	665	900	707	509	673	606	772	841	1837	450	334	302	242	347	334	301	237	719	497	522	783	917	694	697	768	656	967	1253	859	784	668	649	615	657	674	906	901	844	1163	981	772	744	680	633	632	534	642	549	649
ADSS	829	1089	1314	906	1173	850	1013	1131	2131	484	450	393	377	448	476	496	313	921	746	846	1186	1358	1059	1112	1026	996	1145	1593	1183	1183	965	963	841	1052	1026	1308	1245	1117	1490	1262	1101	1008	1004	1076	798	764	1046	956	1027
ADSSL1	211	268	229	200	171	117	124	311	442	89	103	72	65	37	99	123	81	334	214	241	184	197	209	302	223	209	254	363	154	147	293	251	221	226	327	434	397	333	313	251	333	332	349	263	242	241	277	268	348
ADTRP	12	29	233	43	30	26	9	52	66	8	22	19	34	14	46	24	26	16	35	35	47	45	46	50	87	72	59	61	37	44	98	71	21	32	39	47	30	21	65	64	24	26	34	43	32	30	43	36	41
ADV21S1A1N	0	0	0	0	0	0	0	0	0	0	0	0	0	0	0	0	0	0	0	0	0	0	0	0	0	0	0	0	0	0	0	0	0	0	0	0	0	0	0	0	0	0	0	0	0	0	0	0	0
AEBP1	499	352	510	742	631	397	62	627	954	350	584	388	375	818	221	429	180	635	1305	547	1738	1990	1326	1420	772	585	698	1313	1358	1080	1242	1103	862	779	1446	1921	1007	749	3972	3217	281	264	1528	1125	1083	1303	767	1057	656
AEBP2	596	844	1061	701	751	512	724	744	1250	300	414	347	341	331	404	402	290	505	561	561	732	867	774	838	686	611	843	1101	721	738	654	693	596	638	762	1035	783	697	1124	884	937	983	916	948	574	582	820	737	798
AEN	978	654	693	604	762	537	1469	728	1611	310	282	284	276	512	335	347	229	789	604	917	622	695	1083	1142	1002	943	1288	1538	999	1010	638	571	527	551	777	1062	1647	1271	1442	1197	969	956	729	637	548	515	815	780	833
AES	11373	14854	12412	7885	9123	6491	5172	11876	19363	4133	4730	4453	3936	2694	5656	4877	3917	8426	9326	6989	8320	9159	9213	9814	10004	9406	11045	15111	7297	6671	10278	9651	9535	9435	11098	14681	12652	10194	12898	10896	10930	11707	12285	11554	7456	6559	9514	9286	9920
AF007147	4	4	4	1	2	1	0	2	3	0	3	0	1	0	1	0	2	0	0	7	5	4	7	4	3	4	2	8	2	5	4	1	8	0	4	9	3	2	3	1	1	3	3	2	0	0	1	2	3
AF020763	1.0172	1.0102	2.0574	3.0975	6.1639	1.0253	1.0214	1.037	1.0384	0	1.0345	3.0876	0	0	0	2.0891	1.0503	0	1.0251	0	1.0241	2.0774	3.1955	2.0689	0	1.0413	5.0867	5.1265	5.0526	4.0934	2.0286	10.1304	4.0547	3.0504	2.0387	4.0301	0	2.0222	5.119	3.0695	6.1311	7.1547	4.0563	6.1276	2.0612	3.0517	4.0839	1.0171	4.0387
AF035281	119.407	145.85	160.698	92.5019	99.6793	89.36	68.9754	163.719	82.3058	33.3206	48.2265	51.0991	29.9174	26.7825	66.212	81.9138	51.169	62.8532	53.2667	51.6324	133.332	165.437	121.265	152.714	58.2696	52.0713	153.293	320.402	78.4708	102.915	169.479	165.961	287.757	146.501	178.835	263.663	226.995	151.715	104.642	97.7987	151.389	205.398	258.937	123.801	59.3384	110.516	147.368	156.358	104.91
AF047486	0	0	0	0	0	0	0	0	0	0	1.1012	0	0	1.1162	0	0	0	1.517	0	0	0	1	0	0	0	0	1	0	1	1	0	0	0	1	1	0	0	0	0	0	0	9.2444e-33	0	0	0	1	0	0	0
AF055024	0	0	0	0	0	0	0	0	0	0	0	0	0	0	0	0	0	0	0	0	0	0	0	0	0	0	0	0	2	2	1	0	1	1	1	1	2	0	1	0	0	1	1	0	0	0	0	1	2
AF063596	20.1394	32.3342	28.0412	29.8521	17.7701	10.0332	16.715	34.2168	24.5807	14.8883	15.0293	16.5593	7.6563	11.9729	8.3317	23.4865	10.7738	1.8302	16.2909	8.1338	23.2678	13.6816	24.7665	10.1277	21.5542	14.1156	46.5286	58.675	11.4829	1.8324	13.5646	25.6662	8.2308	12.8295	5.1018	9.2675	15.8287	9.119	33.8236	9.3668	16.956	22.7405	16.731	48.0534	23.3261	18.2786	38.9694	10.3002	24.2902
AF070569	397	491	433	448	454	258	1198	515	734	222	176	177	137	505	178	209	166	276	279	263	686	683	424	446	277	250	396	530	528	512	306	278	333	270	435	528	519	455	582	462	482	477	306	254	272	302	324	323	335
AF070581	1342	2529	3069	2598	2437	2797	3321	2775	4525	1966	1413	1454	1269	1931	1302	2037	1023	1646	3552	2570	2418	3050	2699	3082	1665	1514	3625	5844	3353	3060	1894	2309	2244	2984	2205	2696	2163	2216	5850	5126	3357	2639	2285	3016	2757	3144	2906	2045	4488
AF072097	3.5626	4.7485	1.6052	6	1	2	2	1.5889e-07	0	2	2	2	3	4	0	5	0	1	3.6805	0	2.4596	2.8976	5.8965	1	1	1	0	3.0856	2.0741	3.8823	0	1.1323	0	0	4.4331	0	0	2.0844	1.1661	1.176	0	1.159	0	0	1	0	1	1.0928	1.2196
AF075036	10.3843	3.4489	0	0	0	0	0	0	0	0	2.3307e-12	0	0.0003	0	2.3421e-39	0	4.1192e-28	0.1102	6.0801e-38	1.2813e-21	0	5.7383	1.9966e-06	0	6.1791	0	6.3582	0	0.3843	0	0	0.0005	0.0004	0	2.3582	0	4.1549	0	0	0	0	0	0	4.24	0	0.3843	0	0	0
AF075112	2	1	1	3	3	2	0	4	0	0	1	0	0	0	2	2	0	0	3	1	3	3	3	4	0	0	1	2	1	2	2	4	1	1	4	7	0	5	1	1	3	1	3	2	0	1	5	6	2
AF085962	0	0	0	0	0	0	0	0	0	0	0	0	0	0	0	0	0	0	0	0	0	0	0	0	0	0	0	0	0	0	0	0	0	0	0	0	0	0	0	0	0	0	0	0	0	0	0	0	0
AF085995	17	21	28	21	23	18	10	13	30	12	11	14	6	3	15	16	17	11	23	15	19	21	11	18	27	26	38	77	26	21	22	41	28	37	38	29	30	25	23	18	18	25	39	32	16	20	23	25	21
AF086102	5	2	6	5	3	3	1	1	2	2	0	1	2	1	2	1	0	1	0	1	1	2	2	4	1	2	4	5	2	2	3	4	0	2	4	7	8	2	2	5	8	3	3	2	1	2	4	5	4
AF086125	0	0	0	0	0	0	0	0	0	0	0	0	0	0	0	0	0	0	0	0	0	0	0	0	0	0	0	0	0	0	1	0	0	0	0	0	0	0	0	0	0	1	1	0	0	0	0	0	0
AF086126	25.2242	13.2072	43.3933	36.5735	50.9576	40.1531	53.9968	64.4856	61.8708	34.9441	30.0727	23.8552	14.8258	19.3098	18.8954	30.5179	24.4995	24.0603	31.2039	32.0425	28.7732	42.9233	29.5019	51.6501	34.8103	30.5278	74.5037	86.8251	58.5476	43.0533	25.9756	37.5191	18.6951	49.5799	25.1865	27.0774	9.2593	17.8137	60.3781	47.7742	56.1539	27.1126	22.6477	86.173	48.2503	32.1459	71.2599	19.861	53.4554
AF086132	36	94	61	44	63	48	53	87	136	46	35	37	37	27	28	43	27	44	54	45	61	84	62	81	42	36	70	72	44	50	39	42	31	40	52	80	61	59	81	80	79	56	93	71	56	57	64	46	62
AF086154	0	2	1	1	1	1	0	3	8	0	2	1	1	0	0	1	1	2	0	1	5	1	2	0	1	0	4	2	1	0	1	0	1	1	0	0	0	1	2	0	2	5	0	2	0	0	3	3	0
AF086165	5.8533	3.3153	27.1297	1.0813e-30	50.5719	5.652e-39	5.8091e-23	26.6436	4.039e-17	34.3615	48.3505	20.4328	0.211	1.4174	0.0439	0.066	1.8332	59.4207	19.9378	3.9859e-08	0.0004	5.1247e-07	0.2936	0.1353	79.7646	3.1943	51.8813	24.209	80.1432	80.3862	1.3769e-08	13.1768	13.0913	0.6231	32.7455	6.9914e-23	0	8.4078e-45	4.851	6.5447e-27	8.2043e-39	3.963e-34	2.144e-43	0	15.6837	3.5868e-18	4.8016e-05	8.3984	28.776
AF086184	7	17	7	9	2	7	5	0	0	2	4	3	1	0	4	4	4	6	6	11	0	0	8	16	8	12	19	11	1	2	12	16	11	11	11	18	17	16	0	0	12	9	7	8	6	4	7	3	8
AF086203	0	0	0	0	0	0	0	0	1	0	0	0	0	0	0	0	0	0	0	1	0	0	0	0	0	0	0	1	1	0	0	0	0	0	0	0	0	0	0	0	0	0	0	0	0	0	0	0	0
AF086219	0	0	0	0	0	0	0	0	0	0	0	0	0	0	0	0	0	0	0	0	0	0	0	0	0	0	0	0	0	0	0	0	0	0	1	0	0	0	0	0	1	0	0	0	1	0	0	0	0
AF086258	0	1	0	0	0	0	0	0	0	0	0	0	0	0	0	0	0	0	0	0	1	0	0	0	0	0	0	0	0	0	0	0	0	0	0	0	0	0	0	0	0	0	0	0	0	0	0	0	0
AF086285	68	72	73	55	54	42	65	48	116	31	24	34	26	19	15	21	23	51	49	49	43	46	58	70	78	66	83	120	67	74	54	46	67	75	68	95	106	70	61	48	75	82	70	64	38	48	48	65	70
AF086288	0	1	1	1	0	2	0	0	1	5	0	1	0	0	0	0	0	4	2	0	1	4	2	1	0	1	1	2	2	6	2	3	2	5	1	8	0	0	1	1	2	4	1	1	6	4	3	2	7
AF086294	0	0	0	0	1	0	0	0	0	0	0	0	0	0	0	0	0	0	0	0	0	0	1	0	0	0	0	0	0	0	0	0	0	0	0	0	0	0	0	0	0	0	0	0	0	0	0	0	0
AF086303	0	0	0	0	0	0	0	0	0	0	0	0	0	0	0	0	1	0	0	0	0	0	0	0	0	0	0	0	0	0	0	0	0	1	0	0	0	0	0	0	0	0	0	0	0	0	0	0	0
AF086346	3.4478e-28	437.988	1.3061	0	8.3661e-14	0	0	9.9342e-08	4.5492e-21	1.0467e-19	6.3929e-29	7.1181e-10	1.0991e-05	4.7702e-20	8.9463e-14	2.4747	2.9297e-08	2.0573e-21	36.6697	2.4593e-11	123.024	185.329	7.1081	66.9433	0	0	0	0	0	27.8885	72.2193	0	173.6	0	246.574	389.286	393.71	206.091	0	0	1.7727e-26	219.282	306.131	0	0	2.6598	0	233.158	2.2325e-06
AF086351	8.3991	54.9526	36.5603	33.6581	31.2715	18.9969	22.5479	37.8822	68.6142	14.0773	14.9083	14.7439	11.6503	9.3188	14.2976	28.2372	17.4223	39.5149	41.0441	14.4667	13.9355	47.9886	31.8814	43.9476	25.538	20.2981	40.7099	68.4008	21.9373	27.213	16.8628	26.9594	25.6474	12.872	45.5896	46.0003	40.1659	34.2835	40.6872	46.9046	36.2829	37.3842	27.6749	34.9123	23.8828	21.9509	17.7333	21.2229	42.5572
AF086476	3	9	7	4	1	3	2	7	1	2	2	2	2	0	1	1	0	3	1	2	1	6	1	5	2	0	4	11	7	5	6	6	9	1	5	9	6	4	6	3	6	3	7	1	5	4	8	5	6
AF088041	647	858.995	1123	687	920	606	898	727	1265	351	407	381	344.824	443	425	439	299	567	679	514	848	998	793	875	819	709	1089	1395	990.997	929	766	776	735	782	786.771	1032.81	918.998	841	1149	1013	913	903	744.753	816	555	613	756	668	657
AF090102	0	0	0	0	0	0	0	0	0	0	0	0	0	0	0	0	0	0	0	0	0	0	0	0	0	0	5	3	7	4	5	7	6	3	3	5	0	0	1	2	7	1	1	3	2	2	3	5	5
AF090939	1	1	1	0	1	0	1	0	0	0	0	0	0	0	0	0	0	0	0	2	0	1	0	0	1	0	1	3	0	0	1	0	0	2	0	1	0	0	0	0	3	0	0	2	1	0	0	0	0
AF116693	97.1031	164.074	171.581	123.299	158.054	82.6208	106.93	164.232	328.159	82.9764	63.9173	51.8645	55.5542	55.6695	42.036	69.0023	31.8419	53.1362	62.5852	50.3255	452.418	429.547	127.924	131.878	85.1344	70.0766	100.358	107.058	131.829	140.96	98.4208	115.882	65.3164	67.7507	58.3041	61.4096	100.601	113.822	97.1841	74.8545	128.674	126.832	82.0183	90.973	56.672	83.8079	209.88	166.44	61.4667
AF119915	5	7	8	6	2	3	6	8	8	0	0	1	2	2	3	2	3	2	3	3	4	2	3	0	1	3	5	12	2	8	2	5	2	5	3	5	8	3	6	2	8	3	10	19	7	7	7	2	6
AF131837	63	66	199	132	79	116	18	40	90	36	43	55	37	15	41	50	34	66	62	47	61	77	54	61	49	47	93	162	84	91	52	57	88	117	115	163	80	52	120	93	136	131	120	134	115	103	127	96	166
AF143870	0	0	0	0	0	0	0	0	0	0	0	0	0	0	0	0	0	0	0	0	0	0	1	0	0	0	0	0	1	0	0	0	0	0	0	0	0	0	0	0	0	0	1	0	0	0	0	0	0
AF143871	0	0	1	0	0	0	0	0	0	0	0	1	0	0	0	0	0	0	0	0	1	2	0	0	0	0	0	0	0	0	0	0	1	0	0	0	0	1	0	2	0	0	0	0	0	0	1	2	2
AF157115	25.1475	23.4152	56.2876	33.0949	39.3211	22.0824	30.5884	31.1665	34.4692	19.4689	13.1207	12.0696	16	10.1942	14.127	19.1101	19.2182	9.0729	28.2653	16.1237	37.5331	43.8795	25.5921	33.0957	20.2676	17.343	50.9139	73.7401	32.5028	33.1954	24.5023	36.0954	20.2517	26.1897	21.2442	20.3402	24.1302	29.31	29.5188	28.4985	38.3263	28.5244	35.631	30.6147	19.2101	32.3192	45.7825	41.8867	30.2892
AF161365	0	0	0	0	0	0	0	0	0	0	0	0	0	0	0	0	0	0	1	0	0	0	0	0	0	0	0	1	0	0	0	0	0	0	0	0	0	0	0	1	0	0	0	0	0	0	0	0	0
AF161442	0	0	0	0	0	0	0	0	0	2	0	0	0	0	0	0	0	0	1	0	0	1	2	0	2	1	1	2	0	1	1	0	0	0	0	0	1	0	1	3	0	0	0	1	3	1	0	0	0
AF188711	0	225.288	0	0	0	0	0	7.9445	0	9.7739e-10	3.5798e-09	5.2217e-11	1.6897e-09	1.6988e-07	9.0175e-10	3.772e-08	8.4599e-17	2.3895e-21	2.2202e-11	1.6838e-24	20.5439	1.4407e-10	7.0474	14.3141	0	0	0	0	5.1853	8.3963	0	3.7032	0	0	0	0	0	0	0	0	5.1707	0	0	0	0	0	5.4845	0	6.3645
AF198444	71.985	96.5023	555.975	124.913	171.414	108.134	534.293	129.264	359.608	77.3024	52.3804	52.735	44.6587	58.1975	26.044	44.0777	39.3377	25.3439	44.1105	74.6359	332.363	296.42	187.669	124.826	91.1359	80.5192	143.96	144.402	161.672	129.25	54.6445	68.385	39.4669	35.0406	32.9504	27.5605	83.6688	128.416	63.8118	45.0575	188.417	140.621	62.1311	52.6278	60.0289	94.917	189.239	111.93	47.8986
AF216583	0	0	0	0	0	0	1	0	0	0	0	0	0	0	0	0	0	0	0	0	0	0	0	0	0	0	0	1	0	0	0	0	0	0	0	0	0	0	0	1	0	0	0	0	0	0	0	0	0
AF258550	6	2	15	4	4	6	7	14	13	8	3	4	2	3	3	3	6	8	8	6	16	13	18	17	9	11	17	31	17	12	8	9	12	9	12	21	16	15	14	11	5	7	12	12	8	14	9	10	16
AF258560	16.1608	52.4116	32.2852	21.6953	13.8275	13.4699	17.2486	10.9269	5.2006	6.7256	5.7194	1.5449	10.0887	9.0763	1.8618	1.9396	1.472	4.7376	6.1924	1.6021	35.2374	28.3382	9.0231	30.311	8.633	7.8907	16.7118	38.6908	25.0138	17.8292	14.2175	12.2375	24.5632	12.8033	16.9793	43.7439	35.3463	37.2602	15.5473	8.6616	17.35	19.0829	24.8181	22.2824	12.0851	6.8455	18.1273	28.2547	13.3359
AF268386	240	228	448	399	312	240	245	280	337	120	144	140	84	304	143	274	120	296	315	312	483	470	446	473	244	202	270	362	563	467	390	426	305	323	407	433	249	215	1125	938	230	225	263	262	310	431	252	182	268
AF279775	0	0	0	1	0	0	0	0	0	0	0	1	1	0	0	0	0	0	0	0	0	0	0	0	1	0	0	3	0	1	1	0	0	1	0	0	0	1	0	0	2	2	0	0	0	0	0	0	1
AF279780	0	0	1	0	2.0189	1	0	3.0266	1.0095	1	0	0	0	3.9843	0	1	0	1	0	4	1	0	2.0045	2.0001	0	0	0	2	2	3.0344	0	0	1	0	0	1.9997	1	2	0	0	1	1	2	0	0	1	0	0	1
AF279782	0	1	1	0	0	0	0	0	0	0	0	0	0	0	0	0	3	0	0	3	0	1	1	1	0	0	0	0	2	1	0	0	0	0	0	1	0	0	0	0	0	0	0	1	0	1	0	0	0
AF289551	1144	1392	1860	974	1084	710	605	826	911	377	335	369	359	225	345	560	333	587	553	285	1335.75	1349	1003	1111	610	550	1099	1781	1216	1246	1504	1515	1669	1205	1803	2420	2049	1608	730	564	1413	1691	1871	1132	622	1007	1299	1280	1052
AF339801	0	0	0	0	1	0	0	0	0	0	0	0	0	0	0	0	0	0	0	0	0	0	0	0	0	0	0	0	0	0	0	0	0	0	0	0	0	0	0	0	0	0	0	0	0	0	0	0	0
AF339817	453	509	995	729	583	636	561	748	949	288	329	347	348	228	342	376	269	272	562	447	697	701	618	624	495	442	911	1289	913	941	833	885	558	684	590	666	683	762	1001	843	953	861	744	910	557	670	763	632	541
AF380582	0	0	0	0	0	0	0	0	0	0	0	0	0	0	0	0	0	0	0	0	0	0	0	0	0	0	0	0	0	0	0	0	0	0	0	0	0	0	0	0	0	0	0	0	0	0	0	0	0
AF387615	0	0	0	0	0	0	0	0	0	0	0	0	0	0	0	0	0	0	0	0	0	0	0	0	0	0	0	0	0	0	0	0	0	0	1	0	0	0	0	0	0	0	0	0	0	0	0	0	0
AF397448	0	0	0	0	0	0	0	0	0	0	0	0	0	0	0	0	0	0	0	0	0	0	0	0	0	0	0	0	0	0	0	0	0	0	0	0	0	0	0	0	0	0	0	0	0	0	0	0	0
AF401214	53.3249	116.181	98.4326	64.7833	77.6445	65.2915	78.2348	91.6685	101.632	8.068	34.3844	36.5617	27.4828	39.8874	15.3521	19.3784	18.7061	57.3483	42.5586	45.222	96.4262	80.6937	79.0452	85.9203	63.6407	43.15	101.262	158.549	94.0778	118.104	57.6856	64.6703	97.5463	74.0754	118.317	161.706	116.381	86.8137	80.0244	67.7525	109.474	94.9731	70.7867	54.9819	52.8654	60.7043	75.5445	99.8889	69.6982
AF420437	51.5489	37.2544	47.4341	61.3814	75.9248	21.788	41.8956	50.085	20.3319	44.0392	10.4663	23.5724	22.1663	30.5072	6.8885	17.0232	14.905	15.3751	21.6818	12.5246	44.7774	59.7944	41.2388	71.8141	21.0948	27.5009	110.314	117.698	38.3612	40.6744	73.5812	67.5617	49.8566	57.6957	42.7169	64.9794	23.0669	35.4089	43.511	33.9708	72.3838	55.5041	30.6239	58.5896	25.8347	49.9454	77.5813	42.6445	42.81
AF508906	0	0	0	0	0	0	0	0	0	0	0	0	0	0	0	0	0	0	0	0	0	0	0	0	0	0	0	0	0	0	0	0	0	0	0	0	0	0	0	0	0	0	0	0	0	0	0	0	0
AF508907	0	0	0	0	0	0	0	0	0	0	0	0	0	0	0	0	0	0	0	0	0	0	0	0	0	0	0	0	0	0	0	0	0	0	0	0	0	0	0	0	0	0	0	0	0	0	0	0	0
AF520419	0	0	0	0	0	0	0	0	0	0	0	0	0	0	0	0	0	0	0	0	0	0	0	0	0	0	0	0	0	0	0	0	0	0	0	0	0	0	0	0	0	0	0	0	0	0	0	0	0
AF520792	15	57	43	23	32	32	28	23	25	8	9	9	6	12	16	15	8	9	22	11	33	45	33	23	29	23	43	63	45	51	44	36	31	19	50	59	43	41	52	30	48	47	56	53	27	30	45	51	55
AF520793	7	22	11	8	9	17	7	10	14	3	3	4	6	7	2	4	3	2	2	6	10	9	8	11	12	5	18	22	11	14	13	9	4	20	18	14	12	11	6	11	13	8	17	12	10	11	13	6	8
AF532840	0	0	1	0	0	0	0	0	1	0	0	0	0	0	0	0	0	0	0	0	0	0	0	0	0	0	0	0	0	0	0	0	0	0	0	2	0	0	0	0	0	0	0	0	1	0	0	0	0
AF548120	0	0	0	0	0	0	0	0	0	0	0	0	0	0	0	0	0	0	0	0	0	0	0	0	0	0	0	0	0	0	0	0	0	0	0	0	0	0	0	0	0	0	0	0	0	0	0	0	0
AFAP1	583	506	766	725	787	363	920	680	1735	365	418	328	276	536	278	340	245	499	646	498	1211	1365	851	896	674	581	956	1266	1058	968	736	707	764	764	899	1048	1079	964	1485	1115	779	773	682	595	627	573	745	772	627
AFAP1-AS1	0	2	1	0	30	1	2	4	11	2	1	1	1	3	3	2	1	2	1	5	9	6	3	6	14	15	4	3	1	4	0	3	1	4	2	3	7	20	2	4	5	3	2	4	3	9	2	0	1
AFAP1L1	72	31	88	189	72	58	17	45	39	27	44	35	40	83	47	91	52	76	118	58	141	134	216	273	80	68	108	206	324	272	276	325	191	202	264	294	146	118	334	285	40	31	158	145	224	274	115	93	225
AFAP1L2	67	117	104	175	149	79	29	125	143	43	71	41	47	96	62	89	50	74	142	113	219	263	147	161	107	92	83	122	188	151	181	183	129	104	319	358	223	189	386	340	52	41	116	94	169	188	153	185	167
AFF1	2432	1975	4652	3496	3375	2339	3166	2873	4667	1197	1559	1296	1286	1599	1510	1669	1193	2086	2108	2373	3159	3176	3340	3522	3629	3022	4861	6726	3939	3252	3497	4071	2989	4483	3386	3331	2125	2532	4566	3818	4130	3107	2932	4048	2647	2859	4050	2663	3478
AFF2	11	14	28	77	39	12	12	47	69	32	30	30	32	36	16	25	13	49	26	10	78	52	27	27	14	13	47	80	32	30	13	17	33	52	16	11	22	20	61	55	29	15	9	23	24	22	20	18	13
AFF3	20	6	29	12	10	14	3	10	11	3	5	2	4	3	10	6	4	3	17	15	28	22	15	15	10	3	43	59	12	23	18	27	23	19	21	14	4	6	28	23	36	36	12	11	15	39	20	7	12
AFF4	5356	3668	9485	7239	8448	6326	7188	6476	10068	3058	3678	3486	3274	3925	3862	3787	2866	4475	4298	4938	6563	6320	5848	5848	7641	6888	10036	12794	8924	7041	5665	7321	4348	9112	5039	5307	3647	4082	9954	8310	8329	5225	4884	9052	5901	5755	8155	4420	7383
AFG3L1P	602	548	649	480	462	436	505	402	439	133	140	164	156	196	138	230	177	192	335	243	578	629	594	658	352	345	668	1171	595	547	597	649	615	486	724	900	909	756	385	326	592	678	734	502	266	415	516	466	417
AFG3L2	1073	1187	1395	863	943	710	894	1037	1777	467	508	508	441	491	542	480	370	763	840	651	990	1066	841	961	1029	893	1654	2137	1405	1319	1237	1212	1306	1248	1419	1863	1575	1355	1803	1491	1594	1564	1393	1411	992	925	1291	1224	1270
AFM	5	10	7	9	3	11	4	8	16	3	1	2	1	2	1	4	4	2	4	1	3	2	1	0	5	1	4	5	6	4	4	5	5	6	3	5	6	8	2	4	3	1	4	1	3	2	4	6	1
AFMID	115.035	389.948	186	119	190	80	126	216.805	513	113	106	93	93	66	58	88	50	79	96.8316	100	409.769	459.768	145.852	150	121	113	159	225.282	193.71	164.21	105	112	118	95	76	88	231	142.453	179	142	207.873	206	136.927	95	109	126	164	195	107.982
AFP	1	1	0	0	1	0	0	2	3	3	0	1	0	0	0	0	0	0	0	0	2	0	0	0	1	0	13	4	2	3	1	1	0	1	0	0	3	1	0	2	0	0	1	0	1	1	0	2	0
AFTPH	1512	2015	2738	1793	2153	1729	1783	2230	3647	1029	956	936	781	683	1093	1012	791	1603	1612	1509	1760	1959	1629	1884	1918	1944	2498	3412	2005	1959	1622	1595	1585	1918	1931	2464	1892	1716	2447	2090	2216	2039	2008	2237	1703	1529	1836	1514	2072
AGA	437	685	629	660	531	661	498	753	1105	374	247	231	208	177	298	469	216	896	731	536	469	479	442	519	642	563	953	1154	416	408	438	478	485	521	467	555	552	484	1048	936	875	857	471	463	472	439	467	400	838
AGAP1	1893	1251	1773	1226	1830	1111	1405	1269	2422	656	747	648	606	750	750	707	554	1369	1135	1009	2237	2233	1772	1800	2042	1758	2623	3211	2050	1902	1443	1358	1548	1770	1647	1912	2185	2107	2374	1916	2064	2009	1601	1556	1220	1193	1477	1429	1301
AGAP11	33.2084	14.8051	20.6063	34.5812	16.1311	10.0865	22.6885	30.1196	18.2073	8.9498	4.2888	9.0867	7.6001	17.5503	7.7698	19.7047	9.969	9.3679	23.9866	18.3587	34.1757	27.7297	47.6595	47.2171	32.0424	15.68	29.1166	57.2799	36.9166	32.6177	35.0056	36.9329	26.818	31.7038	28.1749	57.4886	31.8902	27.2017	33.0599	17.6209	23.5509	22.0098	32.9773	34.0698	15.2606	40.8063	33.1044	23.1696	35.0353
AGAP2	29	27	25	21	17	23	13	38	32	9	14	9	9	8	9	9	9	22	30	22	26	26	36	39	12	15	37	73	27	30	36	51	44	49	42	53	43	39	61	41	37	50	46	42	26	25	28	38	26
AGAP2-AS1	204	235	159	110	130	153	132	218	321	68	66	76	66	96	104	91	55	193	255	182	143	163	236	227	227	216	411	556	333	313	322	290	284	323	355	464	462	325	495	442	293	305	338	300	268	212	252	261	333
AGAP3	1130.64	1240.4	1167.36	811.947	853.04	580.853	773.067	998.586	1417.23	407.132	502.823	478.918	431.401	524.137	577.62	532.457	398.911	919.668	858.592	687.981	960.256	1048.99	1119.31	1242.67	1037.15	982.01	1489.32	2273.26	1083.98	1047.92	1187.3	1088.19	1417.8	1255.69	1493.67	1936.53	1728.4	1481.9	1498.6	1249.35	1083.97	1255.39	1440.31	1212.99	816.832	886.849	1129.44	1120.38	1127.2
AGAP4	186.405	294.718	355.952	235.657	205.859	222.127	241.889	134.471	151.88	52.2262	66.3566	64.8495	88.5024	60.7685	48.3288	110.116	60.5747	116.836	263.699	192.439	309.997	274.949	251.263	213.524	88.5427	104.197	505.307	702.785	343.433	423.416	424.395	490.656	370.786	384.682	384.638	512.317	420.187	338.097	260.159	237.96	122.001	110.474	360.49	305.531	184.75	365.526	285.474	373.185	51.2932
AGAP5	297.706	299.022	424.429	318.383	309.859	186.96	224.257	173.237	254.757	104.105	115.931	114.41	98.4634	152.581	112.276	175.26	114.522	98	251.601	174.958	316.952	341.485	329.876	348.238	240.64	178.476	487.762	668.229	341.07	289.725	368.048	357.329	366.205	364.449	423.827	512.494	455.079	439.544	270.16	167.309	360.149	363.227	377.862	275.469	165.354	297.762	322.837	256.048	292.596
AGAP6	544.559	639.788	818.385	527.414	603.961	371.978	392.938	472.656	371.722	163.834	170.138	199.21	173.514	197.717	198.456	225.772	201.846	168.683	500.007	304.601	589.215	703.982	599.341	720.09	366.75	343.226	694.735	1161.35	648.626	672.606	745.983	736.707	726.958	586.133	791.919	926.1	948.698	748.736	386.048	346.249	625.32	717.551	766.188	576.624	298.879	530.661	589.839	566.202	660.438
AGAP7	19.3763	4.1618	4.3879	0	0	4.9595	22.2213	0	9.6348	3.6783e-18	8.9477e-09	4.5101e-17	1.1968e-14	2.808e-18	6.9427e-21	11.9808	3.8349	3.6462	2.9784	3.1079e-27	4.0476	9.1101	8.6256	12.4377	0	0	14.7389	8.4729	0	3.0496	0	0	0	0	0	3.3869	4.4399	4.9826	0	0	16.7887	19.5604	9.8238	6.2188	0	0	19.3253	14.9725	4.4473
AGAP8	179.406	320.873	314.506	237.254	244.022	202.915	178.851	206.607	344.854	181.087	118.576	80.658	140.646	182.644	100.585	125.163	95.8346	50.8536	180.944	108.339	259.854	249.68	164.211	235.745	273.94	234.554	202.94	395.482	154.901	148.786	215.026	195.065	247.254	203.467	278.099	359.577	428.604	420.437	140.995	89.7522	343.807	420.223	513.634	348.176	117.213	135.423	277.901	273.952	291.285
AGAP9	347.747	544.525	773.916	823.384	802.103	782.515	452.833	653.251	452.696	127.303	106.985	91.1899	108.262	177.688	262.559	502.286	312.158	246.717	532.229	404.629	1060.43	1077.13	929.956	1026.8	651.159	548.351	1358.19	2055.34	1002.98	948.609	1309.3	1487.97	993.089	973.264	1214.61	1368.32	768.053	761.41	910.902	623.402	1269.67	1040.75	1008.07	988.217	485.956	790.484	1756.17	1239.14	832.415
AGBL1	0	0	1	0	0	0	0	0	0	1	0	0	0	0	0	0	0	1	1	0	0	0	0	1	0	0	2	2	1	0	0	0	0	0	0	0	0	0	0	0	0	0	0	1	0	0	0	1	1
AGBL1-AS1	0	0	0	0	0	0	0	0	0	0	0	0	0	0	0	0	0	0	0	0	0	0	0	0	0	0	0	0	0	0	0	0	0	0	0	0	0	0	0	0	0	0	0	0	0	0	0	0	0
AGBL2	7	33	49	37	13	16	11	48	35	9	17	10	8	5	7	22	9	19	17	25	30	35	26	30	18	16	33	67	21	25	25	23	38	30	39	46	27	28	30	16	24	27	35	42	29	37	37	39	31
AGBL3	22	30	45	30	32	38	21	38	35	13	11	11	6	9	12	20	10	19	20	21	25	32	25	33	27	25	48	65	25	16	41	30	19	17	43	29	28	36	21	25	27	24	27	48	30	31	44	30	33
AGBL4	31	47	62	63	47	41	29	63	63	19	29	34	14	7	46	36	30	58	64	40	27	37	52	51	53	67	98	140	42	49	81	76	77	118	74	93	74	56	73	66	86	69	70	109	59	40	55	65	117
AGBL5	372	376	425	288	293	251	234	364	696	188	182	166	179	120	228	201	133	289	363	259	319	385	313	329	346	376	429	603	363	290	336	313	361	381	420	511	591	487	479	368	440	418	401	341	238	252	377	369	377
AGER	31	70	53	50	50	22	28	46	42	19	14	19	14	17	12	39	14	37	26	25	48	76	39	60	21	25	50	138	58	63	90	75	114	57	128	153	123	97	46	44	92	114	126	44	43	127	77	101	55
AGFG1	1700	1626	2340	2039	2227	1816	2084	2049	3513	1095	1082	1093	888	1101	1114	1029	790	1255	1212	1356	2385	2349	1650	1694	1875	1819	2660	3539	2259	1953	1464	1648	1428	1905	1592	1913	1570	1508	2957	2582	2410	1793	1721	2360	1683	1527	1966	1411	1965
AGFG2	785	1172	975	667	655	416	552	759	1212	392	398	406	441	325	390	304	291	624	926	462	822	884	633	633	549	564	1130	1630	689	593	828	783	779	851	839	1077	1121	893	1345	1161	1145	1114	957	912	587	590	652	655	859
AGGF1	906	1108	1716	1175	1341	992	964	1437	2550	659	636	548	563	524	715	664	482	1098	952	926	1218	1348	1081	1250	1308	1221	1400	1864	1270	1264	1120	1097	1079	1285	1361	1620	1241	1183	1792	1420	1466	1223	1107	1389	1115	1001	1226	1050	1314
AGK	433	500	652	454	525	448	412	601	916	270	248	225	203	186	275	280	187	404	425	347	436	511	447	491	458	471	700	1001	547	488	528	507	482	544	569	711	634	486	700	629	603	612	574	625	430	455	476	486	524
AGL	685	770	1301	1012	1197	1041	723	1123	1971	526	582	523	415	432	556	659	423	825	833	837	1158	1083	934	922	1034	962	1365	1691	1123	954	793	925	605	1045	680	733	450	537	1503	1197	1194	837	672	1181	870	860	1185	621	1148
AGMAT	54	82	42	27	64	55	14	51	57	34	20	17	17	22	21	28	6	33	32	27	35	33	51	49	40	32	72	102	94	73	17	20	37	33	37	36	39	39	44	45	42	46	48	43	33	33	55	43	29
AGMO	2	2	3	0	1	1	0	12	3	6	5	0	4	2	1	0	0	0	1	1	3	6	1	2	16	7	0	2	2	4	1	1	2	1	0	3	2	1	11	7	3	4	3	3	6	6	2	1	1
AGO1	1240	902	1863	1240	1284	796	1156	1245	2001	566	693	671	624	616	744	726	504	927	1067	984	1251	1318	1262	1287	1345	1257	1736	2473	1560	1405	1436	1487	1268	1715	1583	1683	1309	1411	2155	1686	1792	1554	1319	1600	1024	1092	1573	1222	1439
AGO2	448	188	601	463	557	392	1162	398	856	245	268	252	212	616	227	271	205	354	361	411	390	342	491	413	726	600	982	1268	841	592	410	557	266	751	204	197	226	298	798	508	596	300	256	622	415	448	635	227	505
AGO3	318	336	505	342	322	290	338	281	462	163	172	160	164	172	180	209	145	255	315	340	293	315	350	375	461	388	737	908	543	401	344	442	267	537	314	313	289	271	535	389	457	283	308	620	378	357	460	184	485
AGO4	577	699	1027	735	913	551	699	655	1114	324	334	311	333	382	332	475	270	337	467	460	1072	1147	743	833	681	599	1210	1684	961	989	679	757	754	823	869	1013	785	878	822	675	899	796	745	867	571	652	933	801	843
AGPAT1	842	816	870	675	613	418	436	879	1264	376	412	317	318	320	450	419	326	602	959	541	690	777	842	851	808	697	1462	1962	1044	943	1229	1100	1258	1396	1442	1934	1877	1513	1893	1540	1531	1685	1386	1179	860	813	1161	1101	1334
AGPAT2	857	1405	555	733	868	633	584	985	2239	628	573	526	426	321	657	734	448	870	716	558	901	975	973	1042	1017	935	918	1121	1118	1028	1250	1197	941	1075	865	1066	1339	1166	2121	1828	673	675	1188	1099	676	601	802	755	821
AGPAT3	1728	1695	2299	1586	1929	1119	1759	1697	3590	909	902	842	720	1028	827	835	601	1188	1500	1174	2124	2247	1889	1852	1799	1736	2343	3104	1939	1872	1614	1547	1725	1747	1821	2213	2632	2313	2506	2093	2196	2363	1882	1608	1257	1265	1796	1766	1576
AGPAT4	275	319	554	434	558	331	431	508	908	207	193	189	157	178	189	222	151	349	350	337	491	473	456	482	380	336	692	920	586	515	427	454	411	514	514	556	437	424	697	584	361	386	261	314	391	470	469	348	453
AGPAT4-IT1	14	29	25	21	28	22	27	12	27	9	8	9	9	9	10	13	5	12	13	13	27	18	17	21	24	16	54	69	38	31	13	20	24	31	21	35	34	28	29	15	18	19	8	11	19	18	21	18	24
AGPAT5	564	694	1128	772	810	590	822	776	1242	341	345	337	312	401	468	355	314	613	521	602	629	729	740	783	672	643	979	1308	819	769	632	692	714	747	796	1016	443	384	1121	1007	1001	837	697	782	625	597	628	569	867
AGPAT6	2412	2655	3909	2242	2583	1585	2285	2317	3944	988	1087	1110	1046	1100	1369	1130	923	1785	1584	1650	2580	2879	2170	2442	2409	2291	3308	4496	2743	2711	2395	2411	2477	2528	3171	4023	3484	2969	3391	2798	3363	3416	2349	2131	1858	1957	2446	2279	2277
AGPAT9	278	220	250	122	172	176	596	286	290	78	84	71	69	229	103	107	77	135	210	184	138	153	234	249	253	239	382	472	443	405	158	189	180	152	286	351	244	197	302	225	187	217	195	194	132	149	204	159	221
AGPHD1	33	32	46	48	39	24	28	41	74	15	17	16	10	11	21	31	17	43	32	31	22	37	53	51	55	46	48	78	43	36	49	39	27	37	40	42	40	42	49	54	56	45	54	48	30	26	46	31	56
AGPS	954	965	1369	1069	1629	1257	1551	1590	3102	844	676	564	484	737	570	680	453	1039	931	1040	1530	1660	1313	1386	1383	1237	1612	1961	1627	1552	984	1130	886	1130	1062	1239	1011	1040	2144	1845	1491	1234	1021	1270	1073	1006	1330	996	1206
AGR2	450	102	115	126	162	89	390	366	415	144	166	95	62	113	69	53	49	196	61	101	609	657	265	238	74	203	85	129	39	29	24	49	39	38	10	19	401	224	355	259	34	28	21	52	98	55	108	85	12
AGR3	35	88	52	42	39	27	43	72	122	45	52	34	30	4	16	12	16	34	17	18	89	99	56	49	21	32	22	26	25	24	13	11	5	9	2	3	25	17	34	36	57	44	11	17	25	16	33	37	10
AGRN	2378	4062	4008	2606	4090	1538	3847	3949	12173	1974	1908	1688	1347	1706	1013	1301	752	1644	1929	1960	6728	6863	3802	3337	3632	3074	4622	5157	3771	3270	2436	2244	2630	2542	2187	2833	4763	4221	4521	3575	3946	4230	2402	1881	2124	1983	3348	3778	1867
AGRP	0	1	0	0	0	0	0	0	1	1	0	0	0	0	0	0	0	0	1	1	0	0	0	0	1	0	0	0	1	0	0	2	0	1	0	0	0	0	0	0	0	1	0	0	0	0	1	0	0
AGT	1130	4184	2614	1734	2202	1279	614	1008	2997	820	968	1048	1023	360	1248	1039	786	1406	1538	520	1623	1818	704	763	2125	1818	2562	3312	714	604	1037	1032	1257	1338	514	566	1113	960	4094	3484	1800	1895	848	774	1366	1308	767	828	1481
AGTPBP1	804	680	1286	958	932	825	810	1018	1490	417	413	439	367	264	413	497	321	681	692	577	657	755	797	931	942	922	1132	1364	890	836	1213	1236	836	1122	979	1048	765	788	1031	858	1124	928	1028	1230	667	652	948	684	951
AGTR1	64	87	86	43	67	63	42	47	184	35	30	28	24	30	9	18	11	20	29	37	42	56	65	64	28	23	92	106	61	65	33	37	58	57	82	102	62	47	96	81	23	36	71	53	53	82	62	51	32
AGTR2	0	0	0	1	0	0	0	0	0	1	1	0	0	0	1	0	0	0	0	1	0	2	2	0	1	0	3	1	0	0	0	1	0	0	1	1	0	0	4	1	1	0	0	1	0	0	0	0	1
AGTRAP	381	480	389	245	299	224	321	338	1042	176	152	118	100	194	157	173	115	301	265	202	472	503	317	342	364	323	531	705	397	378	402	392	285	302	311	385	445	340	433	381	368	392	269	260	252	220	286	296	252
AGXT	2	9	1	1	4	1	1	7	2	0	0	0	0	3	0	0	2	1	2	2	2	7	5	3	2	2	1	4	1	1	4	5	1	0	1	0	0	2	1	3	0	1	6	5	0	0	0	1	2
AGXT2	1	0	0	1	0	0	0	2	0	0	0	0	0	0	0	0	0	1	0	0	0	0	2	1	0	0	0	1	0	0	0	0	0	0	0	0	1	0	0	0	0	0	0	0	1	0	1	0	1
AGXT2L1	0	1	3	0	0	1	1	0	3	1	0	0	0	0	1	1	0	0	0	0	0	3	0	1	1	2	0	3	0	2	0	0	1	0	0	0	0	1	0	1	1	0	0	1	1	1	0	1	1
AGXT2L2	524	708	735	501	609	416	398	612	811	215	229	246	217	183	210	280	179	223	383	288	807	790	617	669	443	394	716	1159	519	556	633	600	697	572	626	807	861	678	629	510	652	730	670	477	330	442	601	576	474
AHCTF1	2038.88	1380.56	3114.44	2174.57	2293.12	1809.18	2342.61	2246.35	3170.85	998.157	1054.12	1037.17	982.66	1044.13	1288.79	1331.54	1020.66	1490.19	1865.21	1789.57	1732	1777.44	1997.71	2187.45	2707.47	2453.39	3236.33	4236.87	2624.48	2113.77	2040.33	2416.29	1745.05	2818.65	2238.28	2323.28	1503.85	1486.14	2952.51	2392.71	2629.26	1852	1864.04	3096.27	1726.31	1748.87	2515.75	1636.44	2249.32
AHCTF1P1	21.1152	9.4438	20.5584	3.4264	4.8837	6.816	3.3854	18.6529	5.1522	1.8431	1.8793	1.8343	5.3396	1.8725	9.2074	10.4582	5.338	21.8107	15.793	10.4296	0	6.5602	22.2864	15.5466	3.5319	10.6066	19.6661	14.1254	21.5178	24.2255	1.6709	1.7051	15.95	12.3546	33.7249	28.7214	4.1481	8.8597	23.4852	12.2861	15.7374	0	8.957	1.7306	3.6884	8.1339	5.2541	1.5643	6.6765
AHCY	1366	1746	1348	1074	1326	942	1689	1488	3695	754	692	588	519	629	603	603	432	1302	1158	1033	1431	1595	1423	1631	1523	1393	1995	2518	1674	1509	1172	1191	1230	1370	1487	1869	2228	1833	2169	1830	1509	1562	1332	1264	1091	963	1339	1285	1426
AHCYL1	5069	7200	8770	5888	5816	3982	4711	6971	11080	3121	3627	2986	2616	1996	3405	3716	2598	4792	4928	4148	7032	7457	5372	6162	6258	5814	7539	9919	6196	5797	6235	6092	6216	6578	6837	8280	7395	6897	8638	7158	8161	7937	7233	7144	4970	5018	7917	7190	6330
AHCYL2	1172	895	2081	1229	1103	957	743	1117	1509	602	662	537	468	452	655	676	511	1092	891	822	1227	1258	1328	1403	1288	1168	1574	2206	1184	1249	1356	1394	1297	1384	1653	1845	1391	1279	1827	1430	1588	1554	1351	1415	997	1029	1391	1194	1351
AHDC1	1637	1157	1927	1202	1340	783	968	1194	1784	471	632	594	580	532	790	717	575	969	1180	998	1300	1417	1605	1769	1461	1357	2146	3700	1608	1497	2079	2020	2524	2179	2078	2905	2897	2185	2091	1649	1683	1889	2426	1723	1151	1283	1630	1748	1821
AHI1	1951	2757	3933	2761	2376	2470	1930	2171	2764	1098	1146	1191	1075	1004	1226	1312	958	1891	1943	1612	1865	2168	1827	2023	1845	1753	2913	4045	2354	2207	2113	2117	2296	2918	1862	2263	2210	2146	2585	2039	2493	2172	2218	2708	2075	2050	2350	1851	3328
AHNAK	4630	2967	7152	6418	9021	3561	28994	5874	17743	3686	3052	2617	2202	7344	2104	2829	1820	2938	4261	4636	8707	8149	8234	6323	7513	6613	12595	12937	8197	7519	4752	5178	2755	4104	2849	2471	3243	4748	9608	7601	6848	4846	3036	4131	3999	4304	4933	3613	3601
AHNAK2	142	205	99	322	230	175	284	241	1076	252	296	309	231	426	130	167	102	270	226	488	673	691	973	849	461	365	619	896	222	180	329	336	189	246	187	188	220	218	930	822	249	219	272	294	225	262	242	218	156
AHR	783	1155	2192	1604	1805	1153	2058	1330	4118	952	868	787	699	992	684	648	446	910	637	1112	1923	2023	1993	1855	1210	1287	1790	1947	1986	1774	789	879	823	1107	1040	1087	937	1052	2054	1837	1511	1185	743	949	1237	1074	1561	1163	1550
AHRR	166	132	253	162	116	190	237	116	306	42	29	38	25	59	72	123	83	101	93	114	85	92	235	251	99	89	256	343	192	216	419	415	299	314	452	587	958	823	368	275	262	272	403	333	287	325	146	153	231
AHSA1	1255	1393	1654	937	1307	989	1191	1429	2789	621	580	478	508	593	746	622	497	1137	1249	996	1301	1462	1352	1507	1514	1357	2017	2533	1248	1209	1286	1247	1294	1334	1581	1862	1785	1460	1824	1615	1504	1569	1388	1412	1170	987	1207	1188	1537
AHSA2	882	1188	1552	1229	1167	793	569	1505	1372	472	463	404	380	341	440	804	484	618	712	559	1383	1552	1161	1272	799	715	1497	2594	975	999	1397	1453	1463	1137	1192	1468	2132	1809	930	716	1336	1492	1612	1086	667	1185	1453	1275	1225
AHSG	0	0	0	0	2	1	0	0	0	0	0	1	0	0	0	0	0	0	0	0	0	0	1	0	0	0	2	3	0	0	0	0	0	2	0	0	0	0	0	0	1	0	0	0	1	1	2	0	0
AHSP	0	1	1	0	0	0	2	0	0	0	0	0	0	2	1	1	0	4	0	0	0	1	1	2	0	1	0	1	2	0	0	1	0	2	0	0	1	0	0	1	2	1	2	1	1	0	3	2	0
AICDA	0	2.2896	0	0	0	0	0	0	3.0864	0	0	0	1	0	0	0	1	1	0	0	1	1	1	0	2	0	1	1	0	0	1	0	1	0	1	0	0	0	1	0	0	0	0	0	0	0	0	0	1
AIDA	1600	1993	2386	1863	2080	1608	2142	2216	4322	1016	1004	821	765	1116	978	939	710	1956	1496	1714	2237	2453	2002	2098	2129	2025	2697	3364	2409	2326	1743	1805	1691	2017	2406	2936	2751	2378	3415	2841	2232	2123	2105	2218	1898	1782	2060	1852	2473
AIF1	8	27	18	19	14	15	1	51	44	8	16	9	7	2	21	18	12	17	27	21	10	14	26	26	17	11	41	56	18	23	30	45	38	39	28	37	33	36	22	25	6	3	33	17	17	11	18	19	27
AIF1L	48	47	23	30	61	32	29	47	145	17	11	11	7	12	16	26	14	13	27	17	36	69	46	39	20	24	23	31	126	85	50	41	20	32	41	50	23	32	68	44	14	16	25	12	22	20	32	33	22
AIFM1	836	1182	1147	890	938	541	589	897	1592	469	467	359	332	309	489	491	356	682	742	606	870	1000	779	898	764	727	994	1389	785	775	832	813	782	804	867	1110	1121	950	1308	1084	1256	1159	855	861	671	686	777	782	876
AIFM2	496	417	339	278	393	230	417	377	761	156	168	130	140	313	180	167	130	364	233	252	474	460	428	424	448	413	513	621	450	474	297	282	251	272	448	504	584	458	558	468	451	471	336	281	235	263	359	338	347
AIFM3	30	67.7654	39.9088	44	31	15.9996	4	54.5176	46.1942	8	17.2261	15.924	9	6	17.6977	25	18.9996	15	25.6366	10	29.9777	29.517	36.8372	35.0312	21.5112	16	57.4681	104.902	32.7712	24.7625	42	28	47	30.2434	41.5619	39	40.5886	50.9216	63.7313	54.6009	35	53.2277	45.3892	34.7963	17	51.8238	33.8452	28	43
AIG1	952	1243	1632	1077	1065	947	687	1381	1882	623	637	538	487	259	798	748	558	1223	977	779	647	798	1045	1165	1318	1231	1799	2184	1014	965	1161	1211	1261	1614	1449	1806	1213	1036	1678	1433	1423	1251	1345	1587	1098	921	1263	955	1607
AIM1	153	190	356	175	323	115	758	227	898	224	200	141	149	418	58	101	51	133	132	125	627	639	286	214	205	209	229	193	210	213	93	116	95	101	37	32	149	156	271	213	267	235	107	140	138	119	243	177	108
AIM1L	26	18	19	14	14	20	43	27	89	12	10	9	9	29	5	5	4	5	7	25	47	31	65	36	28	18	49	40	37	28	13	17	5	6	13	10	78	49	62	57	30	36	2	11	9	10	29	47	12
AIM2	0	1	0	0	0	0	0	0	0	0	0	0	0	1	0	0	0	0	0	0	0	1	0	0	1	0	2	0	2	0	1	0	0	1	0	0	0	0	0	0	0	0	1	0	0	0	0	0	0
AIMP1	970	1333	1327	1039	1236	1034	1158	1617	2683	738	613	555	442	529	615	603	433	1189	796	842	1037	1144	1056	1164	1000	1039	1402	1857	1156	1020	948	977	1015	1037	1226	1555	1337	1076	1592	1391	1335	1310	1168	1310	1045	907	1172	959	1266
AIMP2	206	251	183	118	174	122	190	178	374	86	80	67	72	102	107	68	56	152	188	160	203	218	210	207	184	170	434	528	421	371	297	269	272	242	345	374	433	338	530	421	350	327	284	280	262	230	284	244	254
AIP	706	1056	710	500	580	404	370	885	1551	336	368	305	290	225	438	361	288	929	604	457	725	810	798	909	791	796	999	1267	713	688	834	755	718	800	845	1066	1013	785	1106	905	703	768	810	818	600	535	652	632	761
AIPL1	2	2	1	0	0	0	1	3	1	1	0	0	1	0	0	0	0	1	0	0	1	0	1	2	0	0	1	1	2	0	0	0	0	1	1	2.0034	2	2	0	0	0	3	2	0	0	0	2	0	0
AIRE	0	2	0	11	2	1	8	2	22	0	1	0	1	5	1	1	0	0	5	4	6	8	3	1	0	1	7	7	0	4	1	3	7	3	6	5	12	8	26	15	3	2	3	1	3	7	2	4	9
AIRN	0	0	0	0	0	0	0	0	0	0	0	0	0	0	0	0	0	0	0	0	0	1	0	0	0	0	0	0	0	0	0	0	0	0	0	0	0	0	0	0	0	0	0	0	0	0	0	0	0
AJ004954	0	0	0	0	0	0	0	0	0	0	0	0	0	0	0	0	0	1	0	0	0	3.2918e-28	0	0	0	0	1	1	0	0	0	0	0	0	0	0	0	0	0	0	0	0	0	0	0	0	0	0	0
AJ011378	0	0	3	0	0	0	0	0	0	0	0	0	1	0	0	0	0	0	0	0	0	1	0	0	0	0	0	0	1	0	1	1	0	0	0	1	0	0	0	0	0	0	0	0	0	0	0	0	0
AJ011981	1.5058	2.5541	1.131	0	1.4694	5.7416	2.4514	1.1799	1.1759	0	0	0	0	0	0	0	0	0	0	2.2477	3.5482	0	0	0	0	0	2.56	3.8162	1.2431	1.3096	0	1.3288	0	1.2353	0	2.2189	2.4213	0	1.2244	3.8544	2.2692	1.1587	0	2.3275	0	1.2595	1.2384	0	1.2264
AJ276246	0	0	1	2	0	1	0	0	0	0	0	0	0	0	0	0	0	0	0	0	0	0	0	0	0	0	0	0	0	0	0	0	1	2	0	0	1	0	2	0	1	0	2	3	0	1	1	1	1
AJ297365	0	0	0	0	3.3688	2.4169	0	10.0619	0	0	2.4302e-12	0	0	8.2219e-21	1.4013e-45	1.0288e-24	1.8538e-41	5.3666	0	3.6378	3.0301e-16	3.987	5.7221e-36	1.3416e-31	0	2.7309	2.0265	2.7888	0	0	3.1976	0	0	2.5156	6.7342	2.6261	13.4626	2.6208	0	8.3576	0	3.1295	3.1276	0	6.9369	2.4076	0	2.6709	2.9471
AJ420422	18.9887	869.923	1.9945e-25	1.1515e-26	1.4511e-28	0	4.0373e-32	0.0002	2.7063e-05	54.7825	4.2325	1.511	80.5235	0.0007	57.7845	0.3498	39.0505	2.264	0.2009	0.2133	1.1235	0.0484	0.2445	7.9741	8.299e-11	3.5382e-35	4.8739e-10	0.0372	1.3942e-16	0.0121	42.1248	4.5642e-13	9.3672	4.1295e-22	1.9407e-12	188.357	164.516	5.4744e-18	3.0848e-21	2.0403e-12	6.6149e-15	200.586	0.0024	1.3836e-18	4.6062e-19	1.0582e-18	1.3919e-34	1.5486e-28	1.4988
AJ420489	13.5942	228.801	3.963	0	0	8.7445	4.768	12.431	5.659	9.8398	5.2728	8.8636e-14	5.4668	10.5274	16.1935	2.9286e-18	5.176	7.6427	4.3535e-32	6.3838	4.4482	20.7943	13.1912	13.3929	3.1796	2.6671	5.8985	8.2259	0	10.1422	6.2856	7.9718	5.2	7.8864	0	3.6631	0	8.3691	0	7.8854	4.0401	5.7156	6.2369	0	4.3096	4.5499	14.4612	0	0
AJ420595	21	9	65	39	44	29	31	62	52	16	23	16	14	12	17	24	15	18	27	34	26	17	31	37	43	34	42	53	37	31	21	29	19	29	24	18	0	10	48	43	37	24	22	72	44	46	51	15	53
AJ515158	89.6426	584.869	140.218	36.8014	49.9077	1.7911e-16	1.3539e-08	144.842	107.634	22.6073	4.784e-11	0.0012	24.3412	5.0455e-09	22.8347	92.4026	43.6786	8.4298	102.94	0.8864	65.8672	79.4723	5.6735	3.0182	8.7616e-21	5.9866e-12	3.877e-33	1.0343e-30	6.2432e-33	17.867	2.4242e-43	8.8689e-35	1.8983e-20	0	76.1386	193.71	324.268	90.4721	0.0449	7.5858e-11	69.8319	147.057	138.532	2.7856e-18	0.2678	7.2053e-22	8.8229e-10	140.124	135.125
AJ606316	1	0	1	3.2464	5	0	2	0	0	0	0	0	1	4	0	1	0	3	0	3	1	2	0	1	1	1	1	3	4	0	0	2	0	2	2.2111	1	1	3	5	0	1	0	0	1	1	1	0	0	3
AJ606328	0	0	0	0	0	0	0	0	0	0	0	0	0	1.1004	0	8.2658e-21	0	1.2399e-20	4.1329e-21	0	0	0	0	4.1329e-21	0	0	0	0	0	0	0	0	0	0	0	0	0	0	0	0	0	2.27	0	0	0	0	0	0	0
AJ606330	0	0	0	1	0	0	1	5	3	0	0	0	0	8.9044e-41	0	2	0	3	1	0	0	0	0	1	4	2	2	0	0	0	1	1	0	0	1	3	0	0	1	0	3	0	2	0	0	0	1	1	0
AJ606331	0	1	0	1	2	3	0	3	1	2	0	1	0	1	0	0	0	4	1	0	2	2	0	0	3	2	2	1	1	1	3	3	2	1	2	4	0	3	4	2	2	0	1	3	0	0	1	1	1
AJAP1	28	62	286	28	58	47	74	59	125	38	34	39	49	13	32	19	23	11	38	17	55	46	39	27	28	29	66	102	87	59	28	22	54	67	17	24	44	46	66	46	55	34	26	19	17	34	43	59	31
AJUBA	235	339	329	202	367	147	502	262	1027	169	157	138	109	190	77	94	59	144	127	162	433	462	259	251	251	266	289	295	390	400	168	161	137	132	122	160	348	342	269	235	217	209	133	110	188	146	274	290	111
AK000154	623.877	822.281	1301.77	909.994	932.846	735.982	600.67	808.899	1049.34	373.31	385.571	329.293	293.829	300.38	346.339	495.702	343.398	356.46	759.228	523.605	886.774	969.619	885.135	877.95	673.531	667.162	1158.27	1635.59	1011.07	988.925	770.204	840.174	745.441	913.498	881.642	1107.42	734.306	697.961	893.673	722.796	1095.65	1000.14	1137.38	1168.95	651.814	804.328	1007.7	791.827	1070.23
AK000451	15.747	9.5546	58.4634	46.0217	40.0101	7.0345	17.1837	97.3867	14.424	12.9733	7.6059	3.3753	4.0776	3.1212	27.0671	24.9553	8.1697	55.8684	55.5044	13.482	12.7323	10.5361	9.6154	10.7893	5.0834	7.548	102.815	131.418	10.9955	11.3155	29.0229	22.5069	60.7106	70.79	81.4536	99.5039	68.2388	55.3	18.8519	9.1106	17.2515	16.4643	14.5581	14.8024	53.0169	58.2637	17.24	15.5136	34.8845
AK000470	122	93.3671	262	392.507	409.744	150.616	410	208	471.001	3	3.0306	9.3367	3.0685	9	7.2347	6	12	116	170.582	6.1478	96.2405	82.1553	402	461	335.701	277.339	323.752	419.241	197.997	199.05	95	102.399	17.4583	3.0229	257	340	296	273	12	6	287.599	265.932	265.362	191.185	292.724	292.756	272.647	259.264	154
AK000798	5	16	8	5	10	4	15	3	5	2	1	1	4	5	3	4	0	1	3	1	10	9	2	3	6	6	14	16	9	7	1	4	6	6	4	3	6	8	11	6	8	6	5	5	11	6	7	1	3
AK000807	0	3	0	0	2	3	0	0	2	3	1	1	1	0	0	1	1	1	3	1	0	2	1	1	0	0	1	1	3	3	1	2	2	3	2	4	2	2	1	1	0	0	1	0	1	1	2	0	3
AK000840	0	0	0	0	0	0	0	0	0	0	0	0	0	0	0	0	0	0	0	0	0	0	0	0	0	0	0	0	0	0	0	1	0	0	0	0	0	0	0	0	0	0	0	0	0	0	0	0	0
AK000953	44	56	49	43	49	27	38	58	103	26	21	12	15	14	24	26	19	51	34	41	39	44	32	34	47	47	47	66	63	58	39	35	29	50	60	84	55	60	66	61	60	67	43	40	38	51	49	41	35
AK001057	53	48	63	32	40	27	44	28	36	18	17	13	20	21	27	18	12	21	29	28	49	53	31	21	47	39	97	132	56	50	42	43	28	54	36	24	14	25	33	35	39	38	35	49	33	48	45	22	40
AK001351	0	0	0	1	1	1	1	2	2	0	0	0	0	1	0	2	0	2	0	1	2	2	5	4	1	1	3	7	1	2	0	2	1	2	2	0	1	0	2	0	1	0	0	1	0	0	0	0	1
AK001394	95	121	283	190	195	129	94	176	293	61	88	84	78	52	75	101	68	115	109	110	251	264	159	132	164	167	183	272	210	190	172	181	156	209	194	238	188	201	195	149	236	199	169	158	101	146	233	185	210
AK001533	66	54	130	92	62	29	42	66	54	22	24	21	18	22	41	48	27	40	50	56	42	48	93	72	61	71	128	184	73	79	72	71	104	145	111	148	114	96	99	86	125	119	113	103	74	90	99	63	84
AK001558	0	0	0	0	0	0	1	0	0	0	0	0	0	0	0	0	0	0	0	1	0	0	0	0	0	0	0	0	0	0	0	0	0	0	0	0	0	0	0	0	0	0	0	0	0	0	0	0	0
AK001582	149	49	337	245	120	104	34	135	114	92	64	46	38	12	79	138	65	126	101	122	61	88	244	302	103	96	124	239	158	152	281	268	321	289	447	500	381	315	194	183	132	136	356	322	174	240	324	246	361
AK001928	0	0	2.1224	0	0	1.0852	3.3345	2.1034	2.1476	0	0	1.0409	1.0363	1.1025	0	1.0924	0	0	0	2.1183	1.056	2.1018	3.1387	0	0	1.0684	4.2273	3.1963	2.101	3.3096	1.0414	6.2814	0	5.1929	0	2.1414	0	0	0	6.3685	0	1.0582	2.1691	8.5695	1.0254	4.1851	3.2111	0	5.2871
AK001975	29.6686	27.6017	40.5939	17.9797	24.8325	17.7975	23.2565	22.9655	51.273	5.9506	9.7677	10.9368	10.9441	2.2349	17.5907	8.8005	9.3509	14.5909	6.7999	10.6586	29.9521	23.787	17.3207	30.8468	29.6566	15.0903	49.7649	31.5606	20.0732	17.5746	19.0199	16.3338	18.2979	19.3507	18.6674	22.5905	15.2885	8.1692	36.267	24.6165	10.9109	16.1986	24.451	33.8015	14.186	12.2741	17.1858	9.3605	30.0495
AK002090	0	0	0	0	0	0	0	0	0	0	0	0	0	0	0	0	0	0	0	0	0	0	0	0	0	0	0	0	0	0	0	0	0	0	0	0	0	0	0	0	0	0	0	0	0	0	0	0	0
AK021537	1.1565	0	0	0	0	0	0	0	0	0	0	0	0	1.1129	0	0	0	0	2.3164	1.1512	4.3542	4.3556	1.1095	0	0	1.077	0	1.1307	1.1044	1.1366	0	0	0	1.057	0	1.111	0	0	1.1017	0	0	0	1.0752	2.164	2.2598	0	0	0	0
AK021551	46.1024	44.2599	39.6207	42.7477	26.2497	36.9323	42.6692	57.848	52.8773	12.6887	14.1882	9.4312	8.3983	9.7759	18.4191	21.9583	14.8279	13.3686	34.9237	31.2908	28.6898	52.92	41.9802	38.3419	30.3367	38.3839	68.3306	84.9499	58.0125	42.4234	18.3335	34.3054	37.4967	44.6037	42.3436	24.8914	52.9543	30.8879	46.1441	28.282	38.1613	34.117	40.4639	42.5695	36.7212	35.9514	32.8605	27.4083	53.9741
AK021563	8	7	13	3	7	6	5	10	24	3	5	3	3	0	3	3	7	5	9	9	8	4	9	9	9	15	20	20	17	9	11	13	8	11	13	18	16	25	17	14	18	10	11	16	12	14	14	11	21
AK021570	70	201	193	154	221	162	157	170	321	65	81	64	57	64	77	98	70	145	96	94	187	231	197	190	170	167	129	193	203	271	115	124	153	128	207	248	202	190	246	174	209	210	192	182	138	171	222	218	201
AK021664	94	144	189	143	133	158	98	145	108	57	81	51	53	44	68	95	51	36	80	72	98	121	117	138	100	68	168	291	134	117	167	162	173	140	180	257	197	184	132	106	192	177	214	173	98	160	189	183	201
AK021739	4.8354	18.2984	13.7004	4.8641	8.6844	9.23	11.9459	9.6089	13.0701	2.4541	4.8456	3.6907	5.4988	2.4465	2.5055	2.6185	0	8.7732	9.514	7.5291	10.2809	12.772	14.7065	17.2949	10.9891	13.7866	11.3657	21.5847	17.3117	11.8664	10.1716	16.1439	5.4463	9.9124	7.346	15.9239	10.9377	3.6586	9.5556	6.0847	11.5779	8.4365	8.6323	12.4583	6.9514	7.3762	19.0604	10.0892	12.3059
AK021804	58	43	105	143	155	90	85	180	185	81	75	59	53	51	78	116	76	86	90	128	64	55	30	53	107	111	181	176	94	59	55	136	31	218	25	21	11	12	196	168	126	21	18	242	136	100	189	16	238
AK021876	2	13	7	3	3	3	2	5	1	0	1	0	0	2	1	6	2	2	5	1	7	5	6	7	0	0	7	13	8	6	8	7	5	4	7	12	6	10	4	0	10	4	8	4	4	6	9	5	3
AK021888	193	110	449	283	356	295	249	325	601	142	140	129	96	117	137	166	112	175	248	225	291	310	283	283	277	277	440	625	329	321	246	307	205	296	309	317	162	226	393	339	324	268	240	351	240	253	322	213	319
AK021977	0	1	1	0	1	0	0	0	0	0	0	0	0	0	0	1	0	1	1	0	0	1	3	4	1	0	0	2	3	2	1	0	1	5	0	4	8	2	2	1	1	1	1	5	0	0	3	2	3
AK022030	428.768	762	984	720	914	572	728.971	842	1390	353	353	298	247.857	323	293	387	231.96	360.082	487	497	898	947	754.914	836	462.833	545	562.139	736.974	748.897	795	509.947	514.827	501	446.518	636.517	849.347	590.469	541.96	771.925	696	821	824.902	939	876	538	632	782	758.998	850
AK022382	44	63	77	73	50	57	48	63	88	21	26	18	18	9	38	34	23	43	52	56	38	36	47	55	45	57	80	109	77	62	47	61	53	65	40	47	54	51	95	65	72	71	43	77	50	53	67	37	71
AK022787	134.86	408.209	100.776	129.639	171.504	92.2453	120.017	155.733	298.268	1.3049	31.3669	9.0332	0.0089	105.667	16.4287	3.2729	14.935	79.2458	0.4603	4.5595	81.9295	71.4863	3.3269	6.2523	64.2414	44.7867	15.8166	4.4835e-05	66.3283	0.0002	0.001	2.4404e-07	1.5854e-11	4.1012e-09	55.641	229.549	237.056	67.6433	115.176	165.007	56.6152	238.695	132.948	15.8005	60.2171	65.9478	65.4626	89.025	0.0015
AK022793	2	2.71e-33	1.0733e-24	0	2.6825	4.6825	1	4	3	2	1	2	1	0.7653	2	3	1	7	0	1	3	0	1.3688	5	0	2	1	5	4	3	3	0.6825	1.6825	7	0	7.6825	8.6825	2.6825	6.5496	2.6825	2	5	10	1.3649	2	1.6825	1.3649	6	2.5306
AK022898	14	16	29.5524	30	19	22	14	29	40	10	15	14	10	8	13	8	10	23	5.1387	34	24.4843	19	8	16	37	25	35.097	55	7	15	11	21	9	19	24	17	18	1.0736	56	32.4998	30	28	14	9	12.5515	10.8228	8.4812	2.0701	28
AK022914	44.1126	144.716	2.6963e-16	60.2885	240.316	17.9714	1.3727	100.31	106.903	53.635	114.551	18.0983	71.4714	107.963	39.7756	67.1326	39.7116	39.4605	0.9391	58.5989	81.2299	84.1835	97.9297	85.9409	106.809	42.4253	54.7233	172.862	17.371	1.433e-11	14.6874	71.5225	42.7394	6.3495	81.3537	73.4465	0.0006	75.3181	203.974	198.393	74.3764	46.9748	86.631	83.6387	80.6103	57.3932	74.1677	9.5458	97.3211
AK022914_2	0	8.6583	7.8504	21.8668	71.7502	2.6782	3.3967e-17	12.608	43.5229	17.9554	9.0518	21.4696	18.2603	14.6933	19.6735	34.657	7.9207	0.7272	14.4099	4.8828e-06	29.0487	44.5882	5.3669	1.651e-09	20.3031	50.32	41.2418	66.8707	3.101e-33	5.7301	17.8652	9.8521	14.1373	14.154	42.6571	53.3793	69.3421	69.9817	62.8039	48.9479	3.9382	3.9147	15.98	27.7323	27.2269	49.8055	13.9966	4.3288	1.7132e-20
AK022915	392	550	734	555	757	574	829	772	1683	347	299	255	221	383	262	286	169	433	425	461	806	834	500	597	547	602	619	777	811	796	339	407	402	424	479	583	484	484	781	696	577	573	578	622	545	515	698	583	634
AK022993	34.4005	39.8335	62.0697	32.9957	38.5711	25.175	32.8976	35.7012	43.5756	20.3284	15.1266	9.9656	13.4267	6.6646	14.5746	26.9799	13.0211	17.4409	22.1232	32.3395	40.6289	41.4618	25.8809	27.1783	31.9713	29.5777	49.5162	74.4347	37.9736	36.6121	43.7059	46.8158	22.9187	34.2887	51.1926	75.3462	64.0015	55.6544	57.6349	46.7304	74.424	52.0993	40.8564	49.0027	28.363	44.8884	47.1508	44.8306	39.9917
AK022997	44	8	30	18	36	47	33	67	94	13	25	10	7	5	22	19	13	31	25	14	27	30	44	54	45	38	26	55	128	104	18	21	65	64	42	34	59	40	67	58	44	37	46	56	53	41	57	47	35
AK023033	0	0	0	0	0	0	0	0	0	0	0	0	0	0	0	0	0	0	0	0	0	0	0	0	0	0	0	0	0	0	0	0	0	0	0	0	1	0	0	0	0	0	0	1	0	0	0	0	0
AK023040	113	125	336	213	165	125	93	164	209	76	81	97	78	52	76	70	58	107	94	112	166	196	144	162	166	147	259	361	162	167	182	179	243	212	310	375	274	216	234	210	252	237	237	217	151	162	210	191	202
AK023159	122.202	123.689	186.255	107.131	134.69	81.4468	172.08	153.868	271.289	69.838	76.1941	51.8874	72.404	65.9491	73.3383	84.7497	55.3172	110.2	101.891	93.7591	167.257	171.278	154.348	164.232	127.711	134.193	164.64	273.803	208.56	162.987	109.379	118.576	108.002	131.094	176.996	222.904	152.455	129.248	208.065	181.513	119.554	118.424	128.036	144.231	151.871	129.832	138.271	105.142	175.529
AK023178	275.372	267.861	324.637	235.082	221.796	186.415	218.031	245.86	473.376	90.7579	126.254	118	105.996	80.041	161	125.067	114	194.143	198.75	193.193	204.135	256.703	245.427	307.725	282.238	287.369	580.996	677.797	427.993	383.577	410.634	429.8	407.861	485.786	493.731	710.232	514.374	513.164	485.114	463.143	404.402	380.874	500.434	431.707	297.741	210.835	377.495	376.759	329.342
AK023304	31	54	72	57.8387	70	55	111	70	121	37	23	32	19	24	34	35	25	60	74	49	90	80	81.9571	112	79	89	90.9614	130	129	95	102	87	69	83	85	118	93	85	103.905	74	91	86	71.723	70	55	48.9284	76	68	95
AK023417	0	0	0	0	0	0	0	0	0	0	0	0	0	0	0	0	0	0	7.5492e-37	0	0	0	0	0	0	0	0	0	0	0	0	0	0	0	0	0	0	1	0	0	0	0	0	0	0	0	0	0	0
AK023457	60	80	87	49	85	51	50	91	146	36	38	28	28	33	51	46	29	35	51	45	44	53	74	54	59	35	110	123	64	68	68	66	70	77	101	103	72	76	110	104	90	82	89	74	66	74	77	71	75
AK023507	1	4	7	9	6	5	4	4	8	0	1	2.05	1.0293	3	1	1	4	1	1.0797	7	7	6	9	12.0854	1	3	3	12	10.1024	1.0248	3.0337	8	3.0375	6	3.0795	3	8.0705	5.0623	3	5.0407	5	3	2	5	5	6.153	2.061	4	8.0946
AK023515	3	8	10	8	8	6	6	10	10	5	3	3	8	0	1	2	2	4	8	4	4	6.1494	7	7	8	5	4	5	5	8	10	6	5	4	9	8.0181	10	9	8	6	6	7	10	10	4	7	3	3	6
AK023548	0	0	0	0	0	0	0	0	0	0	0	0.8558	0	0	0	0	0	0	0	0	0	0	0.7116	0.4231	0	0	0	0	0	0	0	1.5673	0	0	2.5816	0	0	1	1.2693	0.4136	0	0	0	0	0	0	0	0	0
AK023566	112.461	175.302	383.64	241.964	139.592	157.989	63.1596	169.506	153.761	71.2684	64.2875	33.1624	42.7023	54.2413	55.3743	82.9652	56.7831	26.1718	118.018	55.3786	205.102	196.836	143.738	182.695	65.3518	65.4313	205.459	346.218	194.841	187.399	157.374	168.503	186.72	157.842	186.934	264.029	177.094	146.756	117.176	94.9227	182.082	223.772	379.031	255.924	98.5646	178.358	177.693	229.337	278.211
AK023614	0	0	0	0	0	0	0	0	0	0	0	0	0	0	0	0	0	0	0	0	0	0	0	0	0	0	0	0	0	0	0	0	0	0	0	0	0	0	0	0	0	0	0	0	0	0	0	0	0
AK023627	94	61	101	52	46	85	81	93	132	35	30	26.7747	14	36	25	21	26	45	69	55	47	70	53	70	63	56	102	134	86	102	58	67	61	79.8458	102	113	105	70	99	102	68	67	114	122	47	38	73	67	62
AK023809	0	1	0	2	12	2	2	1	0	1	1	1.1442	0	4	1	3	0	3	2	2	1	1	2.2884	4.5769	3	0	1	0	3	1	5	3.4327	1	0	5.4184	1	2	0	13.7306	12.5864	0	0	2	1	7	5	0	1	2
AK024092	120.198	254.88	268.418	260.091	393.376	281.583	301.463	244.376	357.481	134.886	93.8922	123.672	106.377	137.978	87.6844	185.823	94.4718	94.7169	161.248	170.262	337.437	366.882	265.816	307.81	159.239	178.679	237.259	306.689	312.467	308.841	176.879	205.325	194.548	193.961	180.682	274.423	165.905	162.854	292.05	198.631	288.36	260.107	272.975	267.865	178.081	214.448	244.211	214.964	279.694
AK024119	6	16	29	12	11	7	3	13	40	9	9	9	14	1	7	2	3	4	2	5	25	37	5	8	7	13	0	3	6	7	2	0	5	3	1	3	9	11	15	7	18	23	4	2	4	5	4	8	5
AK024134	23.8087	48.6555	30.9722	16.3842	18.405	14.3441	13.4088	19.5094	27.0274	8.3975	10.35	8.4033	4.0959	6.3549	8.4841	3.1595	2.1131	16.7641	16.3697	17.8179	31.3013	28.0147	23.9128	24.9645	23.1091	32.1248	30.1358	32.3667	24.8318	26.8254	40.5944	30.0374	29.0078	23.8014	33.7276	40.2936	50.1216	40.7089	32.1112	21.8614	32.1894	28.5152	30.8512	31.0518	17.6934	18.5578	28.3019	16.5076	21.6618
AK024141	5	1	3	7	9	3	2	4	3	3	2	2	1	1	7	7	1	1	4	3	0	5	10	6	8	2	13	10	6	8	6	3	5	11	5	15	10	4	12	12	7	7	6	9	3	9	5	3	2
AK024242	0	0	1.0267	1.0404	1.0489	0	1.0378	1.0739	0	0	0	0	0	0	0	0	0	0	0	1.0862	0	1.0172	3.0295	0	0	0	2.0977	0	0	0	1.0132	4.2912	2.0662	0	4.2471	0	0	0	1.0783	1.0615	0	1.0692	0	0	2.0738	1.0785	1.0606	1.0398	0
AK024243	1.7217	5.1651	20.6604	5.1651	13.7736	0	5.1651	8.6085	17.217	5.1651	8.6085	5.1651	5.1651	5.1651	1.7217	5.1651	5.1651	5.1651	3.4434	3.4434	22.004	20.6604	8.6085	12.0519	3.4434	5.1651	15.4953	15.0595	5.1651	4.9553	5.1651	6.8868	9.7499	13.094	8.6085	5.1651	11.7878	3.4434	14.6022	6.7447	15.4953	8.6085	8.1507	3.2921	5.1651	5.1651	8.6085	6.8868	5.1651
AK024248	255.059	126.681	452.293	275.344	308.411	260.289	223.453	233.839	153.787	78.3926	101.285	115.513	116.252	123.044	89.9477	200.835	116.954	72.6229	163.558	181.118	384.704	375.706	289.66	304.428	171.834	154.43	461.041	814.543	371.623	351.399	330.15	326.764	526.926	415.054	482.749	604.152	501.741	458.01	313.97	244.901	364.921	325.703	361.242	278.304	169.436	290.115	380.94	377.927	309.824
AK024535	18.2366	1262.32	29.0716	6.9842	28.3662	11.9048	10.5412	18.4479	76.5121	4.5118	1.6591e-12	2.5275e-16	6.5288	9.7371	11.5471	7.4169e-13	1.0928e-10	2.044e-19	7.4924	10.3429	14.7043	49.6839	12.3417	41.7661	8.949	16.6081	20.1166	54.703	0	17.7919	13.3181	13.1912	15.7389	12.8842	14.8483	33.8026	17.6443	0	43.785	30.3653	15.9225	37.5902	23.9735	5.2969	0	17.1121	10.2637	7.2822	16.6309
AK024736	6	17	23	13	14	15	20	25	20	4	6	11	4	3	4	26	5	16	11	14	18	19	38	24	26	21	34	64	34	34	36	33	36	30	28	44	49	40	23	16	34	49	44	29	21	23	32	30	29
AK024936	1	1	0	1	2	2	0	0	0	0	0	0	1	0	0	1	0	0	0	0	0	2	2	0	0	0	2	3	0	1	1	0	0	0	1	0	1	0	0	0	0	1	2	1	0	0	2	0	0
AK024998	1	4	9	2	8	7	8	8	4	0	0	0	0	2	0	0	0	1	2	1	2	2	3	3	0	0	1	0	1	1	0	1	5	1	0	1	8	0	2	0	3	1	0	1	1	0	1	3	1
AK025061	15	13	13	14	11	4	7	14	12	7	4	4	4	1	7	9	5	7	10	10	12	19	11	17	9	11	25	31	14	20	9	17	12	12	12	24	10	19	9	5	11	9	16	16	6	10	11	14	19
AK025117	144	88	246	162	195	192	273	215	338	115	78	107	72	118	78	118	65	93	134	135	212	214	138	149	149	126	230	274	220	174	89	95	138	206	94	112	143	152	263	171	226	166	150	227	136	140	152	130	204
AK025127	1.1333	4.2982	1.3063	1.5262	0	0	0	1.323	0	0	5.4286	0	1.0596	0	1.368	0	0	0	0	0	4.0867	0	2.4701	1.424	0	0	0	1.638	0	1.6112	1.5581	0	5.0984	0	3.1147	5.8047	1.3191	4.1111	0	0	1.2952	0	1.1569	1.3756	0	1.3471	0	2.6069	0
AK025140	596	1310	1212	854	1189	844	723	1168	2305	499	487	440	404	382	425	523	322	629	619	595	1188	1295	882	934	733	741	796	1092	1033	1025	542	580	568	559	802	1050	806	713	1224	971	1081	1048	867	819	661	711	914	835	868
AK025288	6	17	7	3	2	2	4	1	3	1	0	0	2	1	0	3	0	0	1	1	10	7	0	2	3	3	1	2	1	1	3	1	0	2	5	8	10	6	5	4	6	4	3	4	6	4	5	0	5
AK025321	0	2	0	1	1	0	2	0	0	0	0	0	0	0	1	0	1	0	2	2	1	1	2	1	1	0	1	0	0	0	1	0	2	0	0	1	1	2	1	0	0	1	4	1	0	0	0	1	0
AK025511	167.848	577.552	226.185	100.863	95.6821	80.4214	127.286	94.1292	194.283	34.5312	82.0714	39.7492	27.5209	13.8242	24.1379	5.3644	23.2629	28.2788	43.3691	32.7359	370.733	544.338	113.522	139.681	25.2197	43.6498	64.5257	79.361	111.235	142.282	135.128	63.3097	55.4639	112.84	105.939	405.309	379.858	75.8507	46.5541	58.749	147.048	207.597	203.251	92.5021	59.6913	57.6334	103.781	54.8842	121.191
AK025664	46.8571	66.9123	73.6041	86.5343	82.6497	63.5392	59.1884	66.9108	74.0964	27.2058	14.844	25.7387	21.3415	25.6	31.2273	35.7916	10.8389	27.892	44.1942	38.7781	102.556	64.8431	44.0339	52.424	25.911	26.4575	51.6802	67.8459	76.5676	67.4808	26.1346	32.9904	40.5912	49.7783	41.4194	57.4394	40.8921	50.172	62.7798	47.6953	87.9244	66.3265	53.2444	36.0984	25.5931	46.8521	73.0158	39.2307	53.5437
AK025726	283	334	384	276	282	151	121	224	335	79	112	116	105	72	134	148	90	154	153	134	273	296	265	336	229	213	337	482	301	293	355	314	408	332	485	605	447	381	331	261	403	397	438	296	178	260	338	362	336
AK025793	7	24	4	4	6	6	4	4	1	5	0	3	4	1	0	2	3	1	4	4	4	9	6	8	6	7	12	7	9	2	7	4	6	6	3	13	8	10	9	4	10	5	8	5	4	4	6	9	9
AK025975	13	26	33	25	28	9	142	23	100	13	8	11	11	36	5	2	9	20	18	28	57	60	32	34	27	26	21	35	44	31	18	20	18	14	17	15	38	41	59	67	21	32	13	7	20	21	25	21	9
AK026244	10	14	16	20	18	7	7	7	23	4	2	4	6	4	7	5	6	9	3	6	10	8	13	13	8	6	15	25	16	11	9	9	10	13	13	12	20	13	13	19	15	9	9	8	8	13	12	7	16
AK026379	207	248	525	350	320	250	78	375	395	120	167	113	131	64	212	224	126	155	202	229	258	274	253	297	277	301	404	549	322	285	305	339	265	362	381	474	186	243	516	364	382	330	311	428	272	273	371	249	363
AK026392	0	0	0	0	0	0	0	0	0	1.5662e-25	3.1143e-19	2.3528e-08	1.5674e-12	2.0921e-30	3.0648e-20	3.4896e-14	1.5527e-29	9.5449e-26	1.5015e-32	2.8699e-14	2.424e-24	6.208e-35	1.6856e-22	1.2894e-17	0	0	0	0	0	0	0	0	0	0	0	0	0	0	0	0	0	0	0	0	0	0	0	0	0
AK026502	19.9471	23.6431	27.8828	35.886	28	25.946	28	33	41.9116	12.9329	9.93	10.9833	12	11	9	12	11	16.9481	19.9072	30	34.6776	31.0323	20.7895	29.8408	23.8823	24.9712	45.8749	64	38	33.8813	28.9287	35	26	28.3998	37.8992	44	41	30.7192	37	36.7473	29.8493	28.8915	28	22.8095	18.8219	22.8371	22.8148	25.6932	35
AK026512	0	1	8	8	1	4	4	6	7	0	3	2	2	3	3	4	4	0	9	5	4	5	13	3	0	4	10	8	8	6	5	8	7	8	8	11	7	4	4	6	7	7	9	5	5	8	13	4	6
AK026714	23.4135	23.3756	46.2261	69.3578	47.8519	52.3696	45.5098	29.3669	52.7435	20.8767	11.3644	8.2395	6.1086	13.6932	16.7513	29.492	14.1988	13.2993	13.1798	22.2697	31.401	27.6155	34.1461	28.8399	16.4039	19.5079	36.5928	37.5764	27.7562	25.4819	25.3578	47.5981	29.91	28.9676	27.6996	27.7212	21.4487	27.608	32.6159	26.765	78.1325	37.198	17.2542	40.6257	33.2321	50.0349	43.9031	15.4943	50.0032
AK026736	183	663	355	680	800	423	572	1038	3349	700	427	271	200	613	206	374	162	212	276	442	1774	1859	581	445	296	296	378	335	600	592	203	276	201	200	217	248	793	616	845	807	512	413	172	183	452	416	690	550	289
AK026758	18.6342	32.1069	11.3791	14.731	16.7106	4.5515	13.5648	5.6897	6.819	5.5027	1.1436	2.2177	4.5632	9.4115	3.4003	10.0158	2.3034	0	1.0979	4.4234	19.1268	19.8112	13.3456	13.9411	7.8528	7.9021	13.4894	32.31	8.8379	11.8944	10.0318	10.0093	16.9965	6.7591	17.0036	15.7992	26.9367	12.1045	13.5617	7.7586	11.1183	10.2322	9.0753	11.1072	4.4581	4.5101	9.0173	5.7262	12.4742
AK026777	11.0347	19.2597	20.2517	25.627	21.1785	10.7924	4.2574	8.6964	26.0742	12.2859	7.5767	3.5627	5.2832	8.0132	6.0031	10.0636	2.6129	0	11.6346	8.7187	41.6896	39.333	16.6775	15.7741	6.2899	2.0832	16.9115	44.2397	21.3112	21.2639	8.4453	3.6751	5.6255	8.0918	15.4812	11.0476	6.4389	4.8851	28.757	9.9795	2.3037	6.3828	5.9782	6.1377	8.2949	10.6393	18.5878	9.0255	12.5286
AK026905	1	11	10	16	19	14	37	13	28	8	4	8	4	18	10	18	4	5	11	12	44	43	15	18	15	10	24	29	35	20	20	17	13	14	14	14	18	27	34	19	11	9	13	8	14	30	19	12	9
AK027091	87	184	58	58	76	22	58	46	40	9	11	9	5	31	8	18	7	8	46	29	89	100	172	200	55	38	62	100	52	62	53	84	52	47	96	155	95	89	47	32	120	136	76	47	52	65	43	42	49
AK027145	1	8	0	5	4	3	4	4	2	1	3	2	1	0	3	3	1	2	3	3	4	5	2	6	6	1	0	4	4	1	0	4	1	4	2	1	5	2	4	1	4	3	0	2	4	4	1	0	1
AK027190	15.9651	55.2573	70.1896	18.8025	8.6193	18.0155	9.0343	18.9136	7.8064	4.0945	8.1895	8.8956	4.7437	1	13.6998	3.2513	2.667	1.2542	4.4752	0	43.1348	30.7686	2.6449	0	2.1075	3.6721	1.4419	5.564	16.4438	13.0993	3.683	3.2645	3.2232	4.2499	3.6044	2.2639	12.3613	4.0372	9.5872	15.9695	13.7263	9.9988	5.0409	3.0688	2.7235	5.0805	3.4278	0	0
AK027252	0	461.879	38.877	6.1737e-12	0.2906	2.5425e-24	5.0993e-15	124.951	89.7906	0.0374	0.0001	2.7989e-10	4.685e-05	0.1295	0.001	11.3858	1.5771e-07	3.2351e-06	0.4912	5.777	47.8051	131.791	85.043	86.1077	0	0	0	0	0	44.1081	0	0	92.074	0	184.82	644.432	313.047	211.856	1.1351e-43	7.5449	5.1911e-05	340.23	418.751	5.6096e-38	0	7.406e-14	11.1707	331.085	9.3501e-25
AK027257	1	0	0	2	1	0	0	0	0	0	0	0	0	0	0	1	0	0	0	0	0	0	0	0	0	0	0	0	0	0	0	1	1	1	0	0	0	0	0	0	3	1	0	0	0	0	0	0	0
AK027332	0	0	0	0	0	0	0	0	0	3.8841e-24	5.018e-30	3.8698e-19	6.8197e-17	1.2677e-20	2.3638e-28	1.8058e-24	2.512e-25	2.2211	1.6843e-39	3.6953e-34	2.7017e-32	7.3511e-30	8.8097e-39	5.8551e-28	0	0	0	0	0	0	0	0	0	0	0	0	0	0	0	0	0	0	0	0	0	0	0	0	0
AK027541	54	52	120	43	2	4	31	8	306	3	1	1	2	0	40	41	36	49	33	32	56	55	52	66	38	35.9633	62	72	3	5	6	5	69	101	87	124	3	2.1676	88	63	5	1	2	2	5	4	82	61	49
AK027840	1.1068e-30	606.092	3.0572e-05	1.6754e-26	1.3493e-30	9.6755e-22	6.8312e-35	54.5554	205.24	1.6719e-06	4.7583e-06	5.0379	1.0503e-05	0.0004	4.0359e-05	0.4588	1.0502e-05	1.615e-07	0.0018	1.1577e-05	6.3481	0.3067	0.0014	2.2097	0	1.3951e-34	0	0	0	51.1673	0	0	0	0	5.9834e-12	237.16	438.813	42.5317	0	2.6859e-41	3.3891e-25	79.8109	382.961	2.7795e-41	0	1.3879e-37	3.6192e-37	165.422	2.8115e-20
AK054623	31.1836	64.1164	69.1039	58	56.084	42.5439	47	70.073	150.07	47.2884	19.035	21	39	22.0763	26	35.4525	20	30	53.1999	25	79.3655	75.2116	65.0769	44.0277	69.0432	55.1184	84.4718	136.133	55.0782	53.0779	35.0426	51	55	67.4151	63.1127	94.0669	74.3173	60.2944	51	53	60.134	67.1426	47	47.0413	36.0423	33.0413	66.1386	62	66
AK054635	198.508	327.164	464.069	351.085	425.049	267.635	304.117	414.09	480.473	181.66	148.525	143.5	160.917	161.958	156.607	183.751	138.495	181.089	242.712	226.689	339.075	332.651	288.844	304.689	182.166	205.883	378.351	496.278	359.359	370.827	241.506	276.941	212.232	258.481	338.211	422.922	286.758	297.085	449.648	425.778	344.638	349.085	437.193	380.067	256.72	310.881	335.063	270.378	424.974
AK054708	0	0	1	1	1	0	2	0	0	0	0	0	0	0	1	1	0	0	0	4	0	1	2	2	0	0	0	3	1	0	1	2	1	0	0	0	0	0	0	0	0	3	0	1	0	1	0	1	1
AK054710	0	4.361	12.4724	9.6879e-08	1.2763e-29	0.4035	0	0.6193	1.121e-44	1.3599e-23	5.9821e-42	4.5678	2.9956	7.6584e-11	6.5604	1.6559e-05	3.9927	2.0111e-12	0.0443	4.5494e-17	2.83e-06	2.0044e-21	7.2513e-16	0	0	0	0	6.0256e-44	0	3.2747	0	6.6613	3.1246	0	2.2235	1.8341e-17	1.9616	7.9744	9.3482	2.7985	0	4.1903e-29	3.6869	4.1834e-19	0	6.856e-38	0	0	0
AK054726	45	51	52	26	22	32	5	37	49	22	9	12	11	0	46	46	23	32	56	13	32	33	32	38	26	15	41	83	38	36	45	36	25	30	27	29	34	28	84	59	26	27	40	38	25	34	26	20	49
AK054749	15	12	43	22	12	18	10	33	32	4	7	7	7	2	12	13	8	27	14	18	10	10	28	22	21	25	37	44	20	13	33	34	37	44	25	34	25	23	34	19	27	42	46	39	19	19	21	24	34
AK054753	8	9	20	10	9	10	3	25	23	13	5	9	6	4	8	10	6	15	12	21	15	10	13	20	21	14	36	30	21	10	18	13	14	29	19	30	28	14	30	28	16	16	26	23	25	10	21	21	26
AK054837	36.2543	47.1261	44.0255	38.1465	34.2607	0	19.1715	29.681	18.8868	1.5284e-17	28.0293	14.1853	6.9401e-06	15.5741	16.4171	13.3311	12.4795	15.3871	31.0675	14.6524	41.752	15.5781	27.1533	29.9365	17.6538	13.1173	30.8825	38.9	12.4197	30.8045	16.937	27.1474	28.5666	35.2154	46.5196	51.1663	46.4669	34.8497	18.8771	17.8495	6.234	32.0928	42.4718	33.3789	13.4532	30.9596	21.1196	50.0163	37.373
AK054845	0	0	0	0	0	0	17	6	17	8	6	2.7206e-10	1.3603e-10	3	0	4	6.8014e-11	4	2.0404e-10	1.3603e-10	11	5	2.0404e-10	4	0	0	6	6	6	7	0	1	0	0	0	0	0	5	0	8	5	4	5	3	0	3	8	0	0
AK054905	1	0	7	5	3	2	3	6	5	0	0	0	0	1	3	3	1	10	4	6	2	1	4	4	8	6	9	4	4	2	7	7	5	5	4	10	5	3	2	5	4	7	13	12	5	3	7	2	8
AK054921	0	0	0	0	3	1	3	3	1	2	0	0	3	0	2	0	0	1	3	0	1	1	4	3	3	0	7	9	11	10	3	8	5	16	6	7	12	9	29	21	2	0	1	8	8	5	6	2	9
AK054970	180	354.654	433	375.982	437.595	334	408.783	278.739	525	146	147	121	124	248	94	150	93	83	209	161	529.26	609	472.832	485	249	201	386	611	500.252	461	246	278.146	207	211	289	344.147	304	282	373	285	235	238	316	254	207	359	333	277	280
AK054972	7.1206	8.532	11.8409	8.3766	6.2038	9.5229	7.207	9.5218	11.8944	13.8042	3.6874	5.5346	6.0333	7.8937	3.4641	2.4471	3.1111	3.606	10.7652	9.5916	15.3698	15.0511	15.9922	7.0739	4.7014	3.6078	14.2037	23.4001	2.3339	12.0225	7.041	3.4287	8.1909	12.5103	4.71	9.5079	8.1946	10.4321	6.9878	3.5101	10.5686	7.0507	5.827	5.8809	7.0095	9.4192	12.6518	7.2132	11.7827
AK054988	0	0	0	1	1	0	0	0	0	0	1	0	1	0	1	0	0	0	0	0	0	0	2	2	0	0	0	2	0	0	2	0	0	0	0	2	0	0	0	0	0	0	0	0	0	1	1	0	0
AK054990	374.445	749.799	774.583	492.571	472.846	320.229	278.551	621.752	548.184	306.554	308.966	285.582	210.474	114.95	383.768	410.446	293.344	501.884	787.668	458.482	300.448	366.054	505.499	639.479	366.205	362.928	1341.09	2146.71	287.76	291.782	569.795	512.026	839.31	874.328	737.294	905.069	750.707	575.188	781.261	738.42	751.661	799.239	938.248	843.335	535.654	527.524	592.212	532.38	862.221
AK055017	123	64	156	173	139	108	84	134	170	66	98	61	57	43	55	103	63	76	96	94	95	89	126	121	178	160	298	342	175	119	142	202	139	274	170	199	94	103	198	170	203	163	151	290	133	135	210	118	250
AK055055	0	0	0	0	0	0	0	0	0	0	0	0	0	0	0	0	0	0	0	0	0	0	0	0	0	0	0	0	0	0	0	0	0	0	0	0	0	0	0	0	0	0	0	0	0	0	0	0	0
AK055145	0	0	1	0	0	0	1	0	0	0	0	0	0	0	0	0	0	0	0	0	0	0	0	1	0	0	1	0	0	0	1	0	0	0	0	0	0	0	0	0	0	0	0	0	0	0	0	0	0
AK055197	309.628	710.019	939.077	677.886	931.201	518.6	543.608	589.144	840.865	294.481	253.834	235.054	205.617	306.781	113.769	242.968	127.786	124.828	223.58	184.425	1340.74	1455.52	686.982	639.225	352.946	322.091	616.544	870.111	749.253	736.997	438.023	540.449	467.755	353.041	511.534	598.312	637.929	641.536	279.687	225.965	500.304	631.251	491.558	367.878	289.311	464.135	551.2	628.214	370.478
AK055250	0	3	2	0	2	0	1	2	5	0	0	0	0	2	2	0	0	1	0	1	2	2	1	3	0	2	1	5	4	2	0	1	1	0	4	2	5	3	0	0	0	0	1	1	1	2	0	1	3
AK055254	35	111	118	77	61	39	31	69	76	27	38	23	20	9	32	40	30	52	47	31	72.0322	65	65	74	45	43	90.1284	109.854	59	67	72.2294	49.3692	95.1581	72	82	112	92.5374	62	58	49	65	96.5727	102	74	52	73	74	71	71
AK055257	70.9489	44.1431	87.0607	57.7045	65.9115	63.7271	52.9768	101.98	135.705	44.1861	54.3925	23.3982	22.9465	35.1011	35.4257	46.5439	27.9085	40.8363	43.2163	47.7277	74.9212	74.8317	60.9208	62.9542	64.5524	67.9089	103.544	109.642	50.3117	83.4379	52.5769	68.2689	35.45	55.9693	53.3515	58.6854	46.8381	47.7679	41.9592	18.9458	51.3163	49.7657	91.3661	89.3661	39.5766	38.5902	74.9486	64.3931	75.5488
AK055260	1	7	5	2	2	0	1	6	4	1	1	2	2	1	4	1	3	3	4	3	6	10	7	9	4	6	9	21	12	10	9	13	7	3	7	9	9	12	4	4	1	4	14	5	0	11	3	6	0
AK055267	4	7	16	5	3	4	1	8	9	1	2	2	1	1	7	3	3	6	10	3	7	8	10	5	3	6	14	8	3	3	12	4	7	7	10	8	8	6	11	6	9	10	9	15	10	7	9	5	9
AK055272	0	0	0	0	0	0	0	0	0	0	0	0	0	0	0	0	0	0	0	0	0	0	0	0	0	1	0	0	0	0	0	0	0	0	0	0	0	0	0	0	0	0	0	0	0	0	0	0	0
AK055323	561	618	1242	752	678	678	409	678	727	225	411	329	337	138	509	447	367	368	581	489	342	421	750	828	695	597	896	1229	657	717	828	855	1091	1214	1059	1226	714	732	977	796	931	850	1274	1262	598	693	1042	878	933
AK055332	0	2	1	3	1	1	2	1	3	0	0	3	0	1	0	3	2	1	1	1	1	2	9	3	2	2	5	4	3	5	4	1	3	3	6	10	3	2	3	2	1	3	3	1	4	4	4	0	6
AK055351	1	4	12	3	6	2	1	7	15	1	1	2	4	0	1	2	4	4	4	6	2	2	6	9	12	6	6	10	7	3	7	9	4	2	6	10	14	4	9	7	6	9	9	5	4	6	8	6	9
AK055364	0	2	0	0	0	1	0	0	0	0	0	0	0	0	0	0	0	0	0	0	0	1	0	0	0	1	0	0	1	1	1	0	0	1	1	0	1	0	0	0	1	1	0	1	0	1	1	0	0
AK055368	0	0	0	0	0	0	0	0	0	0	0	2.7185e-43	0	0	0	0	0	0	8.4078e-45	0	0	0	0	0	0	0	0	0	0	0	0	0	0	0	0	0	0	0	0	0	0	0	0	0	2.1018	0	0	0	0
AK055370	53	14	103	67	47	33	59	40	48	27	34	23	23	36	41	46	48	31	21	22	38	46	85	101	42	43	37	66	35	33	41	38	82	64	84	109	65	70	71	47	69	57	113	95	39	47	101	90	113
AK055384	28.852	16.3894	19.5559	21.9247	33.3799	36.7625	38.4801	43.2404	50.1661	23.2274	29.0432	17.4659	16.1926	14.374	25.334	14.1102	17.3083	15.3967	25.5733	52.6784	26.4194	21.5115	19.2804	14.4598	35.1112	38.9761	54.7096	50.4949	36.0046	16.9516	21.9302	26.0531	7.8009	60.7727	7.1368	6.7605	5.0245	5.2	61.3644	45.3666	25.4416	8.8524	8.1451	72.7879	47.8383	20.6026	43.4401	17.0139	74.0121
AK055386	65	60	98	72	67	30	53	88	82	23	30	21	26	15	56	62	44	61	146	88	32	59	56	85	74	58	141	212	71	46	53	45	124	122	127	168	82	80	112	114	98	103	95	73	79	90	96	77	98
AK055408	1	6	5	3	1	1	7	5	6	3	1	1	1	0	2	3	0	0	1	3	2	3	4	3	5	3	11	19	9	7	11	14	12	10	15	20	7	10	7	9	13	6	15	4	6	7	6	9	7
AK055458	1	1	5	0	1	0	0	1	3	0	1	0	0	0	1	0	0	0	0	0	2	1	1	0	0	1	2	1	1	4	5	4	3	2	1	2	1	4	0	1	1	3	5	2	2	6	2	1	1
AK055459	1	1	3	0	2	0	0	1	0	1	0	0	0	0	0	0	0	0	0	0	0	2	1	0	0	0	0	3	0	0	0	2	0	0	0	0	1	0	0	1	0	0	0	2	1	0	2	0	1
AK055533	0	0	2	3	1	0	0	0	0	0	0	0	0	0	0	0	0	0	0	0	0	1	0	0	0	0	0	0	1	0	0	0	0	0	0	0	0	0	0	0	0	2	0	0	0	0	0	0	0
AK055550	1	0	0	0	0	0	0	0	0	0	0	0	0	0	0	0	0	0	0	1	0	0	0	0	0	0	1	0	0	0	3	0	0	0	1	0	0	1	0	0	0	0	0	1	0	0	0	0	0
AK055570	5	3	3	5	6	3	2	6	2	0	0	0	2	1	0	5	0	1	4	3	1	0	1	9	3	2	13	16	1	0	4	4	6	4	7	9	0	1	1	2	2	2	2	3	1	2	4	3	3
AK055601	381	233	512	334	349	273	359	374	539	148	192	203	173	163	181	141	119	201	188	207	459	491	324	324	314	315	449	505	534	482	341	385	283	359	372	352	208	309	431	406	415	311	309	402	267	273	383	286	264
AK055623	0	5.3919	9	7	9	7	2	4	6.3919	1	2.3795e-23	1	2	3	6	0	2	2.3e-13	5	2.3e-13	3.3921	7.6626e-09	12.0819	14	6	6	7	4.3919	0	8	7	7	8	0	8	3.5502e-22	8	6.3919	9	8.8574e-39	8.97e-21	0	5	7	10	0	4	5	6
AK055631	0	0	0	0	0	0	0	0	0	0	0	0	0	0	0	0	0	0	0	0	0	0	0	0	0	0	0	0	0	0	0	0	0	0	0	0	0	0	0	0	0	0	0	0	0	0	0	0	0
AK055656	0	0	0	0	0	0	0	0	0	0	0	0	0	0	0	0	0	0	0	0	0	0	0	0	0	0	0	0	0	1	0	1	0	0	0	1	0	1	0	0	0	0	0	0	0	0	0	0	1
AK055694	26	36	40	37	25	14	16	21	32	15	12	8	10	3	5	9	9	7	16	19	45	57	40	45	16	22	46	88	42	40	43	38	28	35	38	44	53	50	23	24	41	33	45	32	18	40	26	33	21
AK055712	85	83	115	71	55	49	42	107	125	39	46	30	28	18	42	50	34	88	86	64	50	59	100	96	99	71	121	167	82	68	78	87	104	148	127	183	151	119	122	90	104	109	138	135	72	79	99	98	114
AK055772	0	0	0	0	0	1	1	0	0	0	0	0	0	0	0	0	0	1	1	0	0	0	0	0	1	1	0	0	0	0	0	1	0	1	0	1	0	1	1	0	1	0	0	0	0	0	1	0	0
AK055785	78.6348	71.1995	128.92	68.1845	60.2826	47.1699	81.6276	64.9173	69.0976	20.1544	24.1043	23.1226	17.2463	50.2016	28.4197	39.7983	18.2173	24.3371	54.6037	31.1982	88.6631	115.968	74.4802	117.418	56.1194	41.3804	113.9	153.534	97.3024	93.1272	87.1109	73.3979	97.6769	96.1587	100.737	124.035	151.211	139.53	67.1159	54.226	70.3591	115.725	120.017	76.7657	31.22	81.0936	73.5258	74.2268	81.7435
AK055803	0	0	0	1	0	0	0	0	0	0	0	0	0	0	0	0	0	0	0	0	0	0	0	1	0	0	0	0	0	0	0	0	0	0	0	0	0	0	0	0	0	0	0	1	0	0	0	0	0
AK055811	0	0	0	0	1	0	1	0	0	1	0	1	1	0	0	0	0	0	0	0	0	0	0	0	0	0	0	0	0	2	0	0	0	0	0	1	0	0	0	1	0	0	1	0	0	2	0	0	0
AK055849	77.1865	80.9868	81.6685	90.4699	79.3117	56.948	33.8908	46.1257	68.3544	25.6006	14.3759	29.2895	35.4508	28.7606	44.8776	37.2996	30.6274	35.8614	80.9134	48.5926	57.0115	68.3497	53.1492	51.4096	47.0785	50.0949	116.536	192.02	74.9079	76.8895	72.2187	84.3187	84.5686	67.2698	97.5802	130.693	165.997	101.063	121.173	119.604	110.645	162.027	105.726	87.1973	53.6155	56.4457	75.899	80.1006	76.6142
AK055853	2	0	1	0	1	0	0	0	0	0	0	0	0	0	0	0	0	0	0	0	0	0	1	0	0	0	0	0	2	1	0	0	0	1	0	0	0	0	0	0	0	0	0	0	1	1	0	0	0
AK055856	1	0	2	0	0	0	0	1	1	1	1	2	0	0	0	0	0	1	0	0	1	0	2	1	2	1	1	2	0	1	3	2	1	0	1	2	1	1	1	2	1	1	3	1	2	2	1	0	1
AK055876	9.2708	11.3279	15	17.6484	3	5.404	1	23	8	15	9	1	5	0	10.0185	13	9	12	11	4	4	11	8.2531	13	10	13	31	43.7074	16	20	18	6	19.1648	19	16	16	21	7.0962	12	11	29	17	28.0241	26.5758	13	23	17.0728	12	28
AK055890	1	0	0	0	0	1	0	2	0	0	0	0	0	0	0	0	0	0	1	0	0	0	2	1	0	0	1	1	0	0	0	2	1	0	0	0	0	0	0	0	0	1	0	0	0	0	0	0	0
AK055910	59.2878	56.0171	96.9998	95.9644	71.7563	61.213	56.4219	72.9362	121.171	36.6937	40.4814	26.3475	43.9264	62.9257	38.5344	24.0806	29.5671	29.1165	70.8167	47.9051	64.8538	82.9801	77.9888	37.8165	54.107	50.5875	85.1863	114.904	90.0911	80.5644	41.1259	63.075	47.8194	63.378	50.4326	50.0749	47.3843	55.5137	75.5708	78.6809	57.7863	36.5122	47.6381	92.6591	59.2999	81.3597	82.4541	29.9448	68.8175
AK055918	3.0283	5	2	6	6	3	14.7215	11	42	7	2	1	2	4	1	7	2	1	1	2	18	10	6.0969	3	2.1091	1	2	8	7	7	0	4.0946	4.004	0	2	0	8	5	1	10	4	2	1.0018	3	5	5.0091	6	10	1
AK055932	8	1	4	3	1	12	5	14	10	1	1	3	3	3	2	7	2	4	18	11	2	2	7	10	3	1	17	14	11	11	0	1	13	16	1	1	3	4	3	5	5	1	13	5	10	7	6	7	4
AK055957	10	4	14	12	6	3	4	6	14	3	5	5	8	4	9	9	4	10	6	5	5	9	5	15	11	5	10	20	13	7	16	18	11	20	10	9	13	14	7	9	15	12	24	17	2	11	12	12	14
AK055967	62	105	85	58	68	41	126	71	134	36	42	32	25	35	33	39	25	44	60	67	102	84	83	74	86	82	149	201	78	77	57	70	62	78	72	104	88	84	89	64	80	66	77	88	57	41	61	49	86
AK055974	0	0	2	11	8	3	0	2	0	3	0	1	2	0	3	1	1	1	6	4	7	4	5	3	7	2	1.0017	4	3	4	3	5	2	1	12	7.0137	2	2	14	13	2	3	3	5	8	8	2	5	1
AK055980	0	0	0	0	0	0	0	0	0	0	0	0	0	0	0	0	0	0	0	0	0	0	0	0	0	0	0	0	0	0	0	0	0	0	0	0	0	0	0	1	0	0	0	0	0	0	0	0	0
AK055981	49	96	63	57	60	47	42	68	93	23	44	26	23	18	28	40	31	20	38	30	77	87	54	42	38	39	68	107	66	70	41	40	41	47	61	66	86	64	74	70	66	80	58	43	35	36	52	56	63
AK056073	27	32	45	29	13	21	37.0997	25	38.0659	8	8	11	5	3	12.0639	12	8	20	20	21	25	26	34	29	28	24	23	46	25	26	21	27	21	23	26	46	39	36	21	21	30	31	25	25	22	25	31	18	31
AK056077	0	0	0	0	0	0	1	1	0	0	0	0	0	1	0	0	0	1	0	0	1	0	0	0	0	0	0	2.0032	1	2	1	0	1	0	1	1	1	0	0	0	0	0	0	0	0	0	1	0	0
AK056081	11	1	7	3	3	5	4	2	8	5	4	3	4	0	5	6	0	10	4	8	11	5	2	8	7	8	11	18	7	3	7	3	7	12	11	12	3	9	5	2	4	5	8	3	5	9	5	4	5
AK056098	18	42	42	27	62	30	136	62	199	35	34	19	9	46	11	18	17	28	40	55	127	121	56	52	30	32	68	75	101	71	27	27	40	30	30	37	74	60	100	54	24	23	24	19	29	51	53	46	41
AK056105	0	0	0	0	0	0	0	0	0	0	0	0	0	0	0	0	0	0	0	0	0	0	0	0	0	0	0	0	0	0	0	0	0	0	0	0	0	0	0	0	0	0	0	0	0	0	0	0	0
AK056135	4.0837e-10	0	0	5.4677	0	4.6552	0	1.5145	2.1776	9.1282	5.7808	4.2541	1.0621e-17	2.4026	7.3697	16.1187	1.081	0.0901	1.6081e-09	0.0285	1.7493e-16	1.0171e-05	16.1041	5.1177	0	0	0	2.5744e-20	0.9125	3.4316	0	2.2268e-07	2.493	7.0773	0.2338	0.0007	9.0637	0	24.8009	2.71	0.936	0.6781	0	1.263	1.7372	0	2.0434e-08	13.7664	0
AK056135_2	11.1233	1.5968	13.7701	3.1135	0	0	3.9493	8.311	2.1892	14.1972	7.6091e-43	6.2478	0.4874	9.6898	6.7942e-18	0.9411	2.8481	4.1631	11.3814	4.263	24.411	15.9557	8.1564	11.3223	12.015	1.121e-44	2.4113	23.1138	1.5138	0	7.5351	7.3195	4.3613	1.6408	6.56	7.4826	10.9946	11.9628	1.8619	1.4619	0	6.7756	0	0	13.522	13.5093	12.1186	0	6.0929
AK056182	6	16	20	10	11	11	8	18	26	9	6	6	4	5	7	11	8	15	7	13	13	18	15	20	20	16	16	32	13	17	16	21	17	20	30	34	26	26	29	13	22	27	20	30	13	15	16	14	30
AK056196	1	0	0	0	0	0	0	1	0	0	2	0	1	0	0	0	0	0	0	0	0	0	0	0	0	1	0	0	0	0	1	0	2	0	0	0	0	0	0	1	0	0	0	0	0	0	0	0	0
AK056211	3	4	9	3	4	4	3	13	8	0	0	1	1	2	4	6	2	2	3	11	5	5	8	5	1	2	6	13	3	7	7	5	9	12	9	14	7	7	8	11	7	2	9	5	4	2	8	4	9
AK056228	1	0	3	0	1	1	0	0	0	0	0	0	1	0	1	0	0	0	1	0	0	1	1	0	1	2	1	0	0	0	2	4	1	1	1	0	0	1	0	0	1	0	1	1	0	0	1	1	1
AK056246	9	15	28	23	11	12	8	14	29	6	7	9	9	3	7	11	9	21	20	20	16	16	25	17	28	20	28	37	22	15	28	25	23	24	34	26	24	17	35	24	29	20	19	25	17	18	24	10	27
AK056252	14	21	17	11	17	14	19	7	77	20	12	10	13	16	5	3	6	13	5	0	177	115	18	11	11	8	30	28	28	23	11	12	4	4	8	5	14	6	15	13	10	17	5	6	13	14	13	11	20
AK056253	104.938	33	327.904	153.462	139	89	153.81	211.263	167	55	72.9	73	57	90.0833	70	76	58	88	93.1	185.877	144.432	161.721	181	198	171	169	67.7143	247.467	179.609	194.526	81.4545	87.2609	157.846	119.429	71.1905	64	159.467	153.273	163.529	158.4	248	233	103.462	136.125	134	129.429	7.3598e-14	0	189
AK056267	1	0	0	0	0	0	0	0	0	0	0	0	0	0	0	0	0	0	0	0	0	1	0	0	0	0	1	0	1	0	0	0	0	1	0	3	0	0	0	0	0	0	0	0	1	0	0	0	0
AK056351	79.1568	17.9847	47.9592	15.7407	17.9847	5.9949	5.9949	71.9388	47.9592	5.9949	11.9898	5.9949	11.9898	11.9788	11.9898	17.9846	11.9902	28.9396	17.9847	11.9898	40.6923	35.9691	72.6966	42.1729	59.9489	23.9796	17.9847	11.9898	53.9541	47.9592	47.9592	29.9745	29.9745	53.9541	41.9643	41.9643	41.9643	47.9592	35.9694	35.9694	23.9796	53.9541	41.0185	32.1818	29.9745	29.9745	35.9694	35.9694	29.9745
AK056368	94	48	156	87	109	70	76	98	183	48	45	46	38	43	58	64	54	100	85	89	82	100	84	96	92	109	165	166	96	102	107	117	94	122	136	178	136	104	160	177	141	124	84	107	73	63	114	94	145
AK056396	9	30.9457	26.8753	16.0421	7.4431	19.5726	19.8786	14.1376	37.0713	12.7592	11.5421	6.5577	6.8793	3.7216	11.7433	17.9085	13.0551	22.3479	26.5098	19.5629	14.5575	15.1028	17.4946	11.258	44.0974	43.1496	46.6787	80.0125	13.2708	13	27.6029	25.3804	14.6304	19.0245	45.8885	63.7881	13.595	15.1104	0	2	42.2868	37.7124	37.2733	53.8416	19.3757	15.1415	10	17.4661	30.3228
AK056431	71	134	174	222	176	113	53	102	83	31	25	25	26	17	69	77	55	64	86	106	59	85	137	164	132	120	160	243	165	166	186	187	164	193	409	457	189	179	185	153	220	206	80	66	53	52	204	178	124
AK056432	0	3	2	4	1	4	1	0	0	1	0	0	0	0	0	0	0	0	2	1	3	2	2	4	2	0	2	2	4	5	0	2	4	2.4718	3	0	4	2	1	1	1	1	2	4	1	0	0	0	2
AK056485	0	0	0	0	0	0	0	0	1	0	0	0	0	0	0	0	0	0	0	0	0	0	0	0	0	0	0	0	1	0	0	0	0	0	0	0	0	0	0	0	0	0	0	0	0	0	0	0	0
AK056486	9	14	14	18	32	15	13	23	20	4	8	5	1	7	5	3	1	3	6	11	28	31	16	22	7	8	42	41	18	31	29	33	14	8	11	31	34	22	29	19	23	26	28	14	7	12	26	17	9
AK056490	0	0	1	0	2	1	0	0	0	0	0	0	0	0	3	0	1	0	0	0	0	2	0	0	0	0	1	1	0	0	1	0	0	0	0	2	0	0	0	3	1	1	0	0	1	1	0	0	0
AK056505	0	0	0	0	0	0	0	0	0	0	0	0	0	0	0	0	0	0	0	0	0	0	0	0	0	0	0	0	0	1	0	0	0	0	0	0	0	0	0	0	0	0	0	0	0	0	0	0	0
AK056524	1	1	1	0	0	1	1	2	1	0	1	1	0	0	0	0	0	1	1.0005	1.097	0	0	1	1	1	0	0	2.0006	1	0	4	1	0	3.1762	0	0	1	0	1	1	1	2	2	0	1	2.2397	2	1	0
AK056584	1	1	2	3	3	0	2	8	7	1	1	2	2	1	2	2	1	5	1	0	4	5	4	2	2	0	2	5	0	2	0	0	2	1	1	1	3	5	1	2	3	4	3	1	2	3	2	2	1
AK056618	137	211	124	82	102	93	87	156	334	45	44	40	32	35	52	74	40	112	234	122	95	124	124	112	106	102	184	279	100	106	126	103	147	183	211	283	175	138	169	144	167	203	152	140	73	70	154	144	170
AK056623	168	253	507	322	313	246	203	247	309	93	110	105	95	64	118	112	77	164	157	128	214	243	190	222	200	192	297	391	287	279	207	201	259	312	339	379	230	276	367	298	441	382	334	329	177	207	277	251	328
AK056625	0	0	0	0	0	0	0	0	0	0	0	0	0	0	0	0	0	0	0	0	0	0	0.9993	0	0	0	0	0	0	0	1	0	0	0	0	0	0	0	0	0	0	1	0	0	0	0	0	0	0
AK056657	8.1887	11.4743	8.0425	7.9258	13.6648	10.6902	6.8016	15.8466	16.3387	4.5098	4.7553	1.2031	3.5474	3.3789	1.2071	8.1782	2.401	8.2954	6.3618	8.478	4.5516	12.5743	19.3646	25.56	11.8684	8.267	18.6198	40.0999	12.9951	18.3845	28.5775	21.2207	15.2784	29.5097	25.3171	23.803	16.3206	20.2373	16.1827	12.7835	22.1629	27.1846	16.4629	20.1685	8.3275	13.8878	18.0293	20.7356	19.3869
AK056686	11	16	15	25	21	15	12	23	37	10	6	3	7	5	9	7	4	6	10	15	89	76	15	12	8	9	20	34	29	24	20	24	4	14	10	9	37	39	26	21	12	15	12	16	21	12	47	20	7
AK056689	0	0	0	0	0	0	0	0	0	0	0	0	0	0	0	0	0	0	0	0	0	0	0	0	0	0	0	0	0	1	0	0	0	0	0	0	1	0	0	0	0	0	0	0	0	0	0	0	0
AK056780	0	0	0	1	0	1	3	0	0	0	0	0	1	1	0	0	0	0	0	0	4	2	1	0	0	2	3	1	0	1	0	0	0	0	2	1	1	0	0	0	2	0	0	2	1	0	0	0	0
AK056817	2	3	4	7	1	6	1	7	4	2	2	1	1	4	5	5	3	11	5	7	13	6	13	17	4	5	11	9	13	22	10	9	7	2	19	31	5	4	12	13	4	3	5	5	6	11	6	7	11
AK056897	1	0	7	1	2	3	6	4	1	0	2	2	0	0	1	6	0	0	2	5	5	7	9	4	0	1	9	4	4	1	1	7	6	1	1	2	10	5	3	18	1	3	2	2	3	1	7	1	1
AK056973	36	38	60	37	33	17	16	31	70	15	14	13	20	7	20	20	11	28	27	48	47	45	73	86	35	19	50	81	44	49	48	47	42	49	64	64	58	66	59	61	56	65	37	57	27	40	44	27	45
AK056982	1	3	2	4	0	3	1	0	2	1	0	1	1	0	0	0	2	0	2	2	3	4	0	6	2	1	0	1	5	3	2	1	2	4	5	3	5	1	7	7	2	1	2	1	2	4	0	3	8
AK057177	16	10	12	23	10	18	3	12	10	4	8	6	3	4	9	14	8	8	7	10	15	18	19	19	18	18	20	28	14	10	25	21	16	20	70	91	29	19	31	19	14	14	21	16	36	40	12	10	19
AK057187	0	0	1	1	0	0	0	0	1	0	0	0	0	1	0	1	0	0	2	3	0	0	0	0	1	0	0	1	0	0	0	1	0	1	0	3	0	1	0	0	0	0	1	1	1	1	1	0	0
AK057188	1	7	1	1	4	3	3	2	8	6	9	2	3	4	1	1	1	0	1	1	3	1	1	1	3	6	1	1	2	0	1	4	1	0	1	1	7	3	1	2	0	0	0	2	0	4	1	3	1
AK057218	0	0	3	0	0	0	0	0	1	1	0	0	0	0	0	0	0	1	0	1	0	0	1	0	0	1	0	0	1	1	2	0	0	0	0	1	0	3	0	1	0	0	0	0	1	0	0	0	1
AK057259	0	2	1	1	0	3	0	0	2	0	0	0	0	0	0	0	0	0	0	0	5	3.7815	0	1	0	2	1	0	0	3	2	1	0	0	1	1	1	0	0	0	0	0	1	0	0	0	0	4	0
AK057304	0	0	0	0	0	0	0	0	0	0	0	0	0	0	0	0	0	0	0	0	0	0	0	0	0	0	0	0	0	0	0	0	0	0	0	0	0	0	0	0	0	0	0	0	0	0	0	0	0
AK057316	0	0	0	0	0	0	0	0	0	0	0	0	0	1	0	0	0	0	0	0	0	0	0	0	0	0	0	0	0	0	0	0	0	0	0	0	0	0	0	0	0	0	0	0	0	0	0	0	0
AK057317	0	0	0	0	0	0	0	0	0	0	0	0	0	0	0	0	0	0	0	0	0	0	0	0	0	0	0	0	0	0	0	0	0	0	0	0	0	0	0	0	0	0	0	0	0	0	0	0	0
AK057321	209.162	268.057	260.415	189.939	213.636	139.047	151.894	232.609	329.299	89.5454	118.533	97.4965	86.3318	95.5463	121.235	107.957	70.196	114.717	154.197	139.65	221.141	223.741	233.828	275.317	228.963	160.804	288.842	505.109	249.731	187.506	222.24	209.856	208.283	213.03	285.437	354.492	325.282	269.246	306.933	249.793	243.987	251.174	232.943	227.615	172.81	159.624	228.262	222.636	261.633
AK057332	0	0	1	0	1	0	0	0	0	0	0	0	0	0	0	0	0	0	1	0	0	1	0	1	0	0	1	0	0	0	1	0	1	0	0	3	0	0	0	0	0	0	0	1	0	0	0	0	1
AK057379	0	0	0	0	0	0	0	2	0	0	0	0	0	0	0	0	0	0	0	0	0	0	0	0	0	0	0	2	0	0	0	0	0	0	0	0	0	0	0	1	1	0	0	0	0	0	0	0	0
AK057438	0	0	0	0	0	0	0	0	0	0	0	0	0	0	0	0	0	0	0	0	0	0	0	0	0	0	0	0	0	0	0	0	0	0	0	0	0	0	0	0	0	0	0	0	0	0	0	0	0
AK057448	0	0	0	0	0	0	0	0	0	0	0	0	0	0	0	0	0	0	0	0	0	0	0	0	0	0	0	0	0	0	1	0	0	0	0	0	0	0	0	0	0	0	0	0	0	0	0	0	0
AK057451	0	1	1	1	3	0	2	0	1	0	1	0	0	1	0	1	0	3	2	1	1	3	0	2	0	1	2	3	0	1	1	1	0	1	2	3	1	3	3	2	3	1	1	5	3	1	5	0	3
AK057455	1	1	0	0	0	3	2	2	1	0	0	0	1	1	0	0	0	0	1	1	2	1	1	1	2	0	0	1	2	0	0	2	1	1	0	0	1	1	0	0	1	2	0	1	0	0	0	0	2
AK057471	0	1.3011	0	2.3459	1.1536	0	3.4655	5.6433	1.1554	1	1.0501	1.0312	2.0511	0	0	2.0528	1.0314	0	2.138	2.23	3.5856	3.5692	1.1935	1.1742	3.2979	1.0921	0	2.2767	2.3118	0	8.2944	2.3721	6.9925	6.8302	2.2148	3.5088	2.3958	1.201	0	1.1353	0	1.2206	2.3481	3.5275	1.2565	2.4454	2.3934	1.2086	2.3989
AK057473	0	0	0	0	0	0	0	0	0	0	0	0	0	0	0	0	0	1.3912e-10	0	0	0	0	0	1.3912e-10	0	0	0	0	0	0	0	0	0	0	0	0	0	0	0	0	0	0	0	0	0	0	0	0	0
AK057513	0	0	0	0	0	0	0	0	0	0	0	0	0	0	0	0	0	0	0	0	0	0	1	1	0	1	2	1	1	0	0	0	0	0	0	0	1	1	0	0	0	0	0	0	0	0	0	0	2
AK057515	0	0	0	0	0	0	0	0	0	0	0	0	0	0	0	0	0	0	0	0	0	0	0	0	0	0	0	0	0	0	0	0	0	0	0	0	0	0	0	0	0	0	0	0	0	0	0	0	0
AK057519	8	18.8039	32	15	21.0108	14	14	20	14	5	5	0	2.009	2	7	13	10	3.1687	10	16	14.0148	19.0379	21	17	23	23	31	53.2224	15.0157	17.1104	25	30	10	21	25.019	22	25	23.1223	30	21	34	28.0202	11	19	11.3687	17	27	23.0504	16
AK057554	0	0	0	0	0	0	0	0	0	0	0	0	0	0	0	0	0	0	0	0	0	0	0	0	0	0	0	0	0	0	0	0	0	0	0	0	0	0	0	0	0	0	0	0	0	0	0	0	0
AK057596	992.905	1913.42	1953.83	1954.09	2697.77	1420.44	5142.28	1684.43	3213.53	1562.07	1003.4	805.512	733.899	996.983	191.488	750.834	371.447	146.566	989.84	780.722	3495.85	3451.11	1519.91	1394.18	609.08	629.545	1291.42	1600.23	2537.42	2261.84	1133.69	1202.08	967.851	919.026	1000.7	1221.19	2192.09	2135.79	846.807	779.049	1308.59	1142.31	951.302	1023.74	687.306	1180.72	2127.19	1755.25	866.051
AK057604	49.3473	108.381	109.785	73.9487	76.8838	49.4584	56.4865	105.453	103.284	37.9186	29.7965	25.7842	26.6942	36.2617	32.5673	49.5707	27.3153	58.1676	48.1398	53.987	69.6231	99.9422	87.547	109.116	61.5997	43.4336	98.4094	199.569	95.444	79.1703	60.7673	77.1425	62.3946	68.0111	94.6425	131.668	70.6535	75.5863	81.5075	60.04	118.088	90.0462	110.182	81.8161	78.5531	92.6455	93.3661	78.0484	120.404
AK057657	1047	1083	1362	1042	997	722	1190	1197	1626	433	459	460	360	595	497	634	411	591	908	780	1095	1192	1061	1194	915	842	1498	2061	1261	1220	1036	989	1008	1104	1547	1802	1114	1083	1752	1398	1474	1316	1217	1226	898	960	1184	1031	898
AK057681	38	34	80	36	42	27	21	28	16	13	9	10	15	14	12	16.816	10	10	15	13	44	61	33	55	21	14	43	71.1672	36	38	49	37	47	32	53.0245	79	56	43	32	20.0645	29	44	57	34	15	21	40.1313	35	32.0842
AK057689	2.0454	6.1688	5.1339	7.108	1.0836	2.0527	8.4208	3.0565	3.1741	1.0489	2.2572	2.1907	2.066	1	0	1.0368	1.0399	2.155	5	4.0914	6.1028	3.2688	4.3302	10.4594	1.1467	2.116	8.2287	9.0926	10.3308	8.154	6	7.4876	4.0982	2	3.1694	5.1312	5.299	6.2825	4.054	2	4.2239	2.0707	4.1064	6	8.3863	6.283	6.1692	8.363	4.1946
AK057719	7	11	36	25	16	10	11	21	20	4	4	6	4	3	5	9	4	2	4	14	38	36	17	23	12	7	45	82	39	42	108	122	75	43	95	111	136	109	39	21	84	102	108	47	28	53	71	97	45
AK057766	3	2	3.6936	7	7	1	0	9.7209	4	1	3	1	0	0	0	1	2	0	5	1	1	4	7	4.8541	5	8	5.7558	20.9353	0	0	10.8925	9	5	2	5	5	0	0	0	1	8	11	1.646	1	2	5	4	4	0
AK057873	43	39	70	29	27	50	13	44	47	12	10	12	6	3.0013	19	12	16	16	17	16	13	36	13	19	10	14	56	64	31	24	23	18	23	20	20	35	37	39	33.222	32	12	9	17	29	17.0034	16	12	12	40
AK057887	725	779	1313	755	813	479	674	800	1422	342	385	339	313	339	441	385	376	574	519	485	920	1027	788	858	853	675	1206	1659	951	833	885	835	861	889	1046	1200	1055	1007	1012	848	984	997	1024	889	609	636	990	945	856
AK057897	78.1144	76.8636	119.619	81.7129	39.3261	89	39.2832	124	78.9187	44.7965	43.6747	31.8455	62.6917	39.4788	22.5469	57.0691	18.8936	70.7102	58.6734	33.6848	123.016	122.187	66.4617	87.4277	97.8888	112	25.0997	121.375	57.9455	0.0013	60.133	91.4393	73.6201	105.277	52.6414	154.155	108.308	60.1752	76.6937	72.0554	124.718	88.1378	140.215	69.1813	52.2146	86.1177	159.336	130.288	93.5491
AK057978	27.4938	74.162	27.4296	16.1605	38.349	35.2589	40.4347	29.5928	30.5162	17.0862	20.1261	19.2425	11.104	21.2846	8.0733	20.5359	17.1239	6.0425	22.4883	21.2843	31.4697	29.4786	24.3977	21.2227	29.4416	24.2561	51.7454	44.8584	40.5878	34.5551	20.5001	31.0237	25.4577	30.2767	18.0915	26.2869	20.2574	11.0995	29.297	18.3211	31.5159	20.2959	22.3005	37.4828	35.2983	18.1374	32.2526	15.0845	38.3597
AK058136	1	3	1	0	4	3	0	4	5	1	1	1	1	0	2	3	2	2	0	1	1	1	2	0	0	1	5	4	4	2	1	3	3	1	2	1	1	1	1	1	3	1	0	2	1	1	2	2	4
AK058177	0	0	0	0	0	0	0	0	0	1	0	0	0	0	0	0	0	0	0	0	0	0	0	0	0	0	0	0	0	0	0	0	0	0	0	0	0	0	0	0	0	0	0	0	0	0	0	0	0
AK074396	7	0	1	0	1	0	1	0	1	0	1	0	1	0	0	3	1	2	0	0	0	1	0	1	0	0	1	5	2	2	2	1	1	0	0	2	3	2	1	1	2	0	3	0	0	3	0	0	2
AK074469	2	2	6	2	2	4	7	2	4	0	0	1	3	6	0	0	0	1	2	1	5	9	4	4	7	4	9	6	3	7	3	5	3	8	1	3	10	7	7	7	4	9	4	9	9	4	10	0	9
AK074476	87	68	114	107	82	58	94	78	127	32	35	32	29	42	36	43	28	44	48	61	67	73	72	81	76	71	152	181	125	94	90	99	94	106	123	116	110	105	110	101	115	94	119	99	73	79	101	74	96
AK074615	14	9	15.8058	4	5	5.3074	2	4	5	1	1	1	2	0	5	4.0895	4	3	4	3	2	3	6	7	2	5	4	12	9	9	5.4984	7	9	8	9.397	15	10	10	10	3	11	10.381	19.5053	10	5	4	7	13.5321	6.2561
AK075019	8	6.0337	1.0022	3	3	0	2	2.0059	3.0018	0	0	1	0	1.0368	1	0	0	4.0077	1.0925	2.4374	0	9.0517	2.0212	3	6.0203	0	4	3	8.1011	5.0289	4.0193	0	2	3.0231	6.026	2.0181	7.0094	0	0	1	2.0055	3.035	6.0498	4	4	1	6	4.0556	2.0101
AK075337	23.0297	10.1067	40.5609	24.5331	34.3235	30.6245	29.382	13.9189	14.7042	18.6661	6.6029	6.4703	6.4522	5.45	13.7356	18.711	16.0491	2.6141	10.5846	18.2956	5.6608	5.7976	10.0768	15.8165	20.2203	14.6125	25.7895	27.4445	24.4223	14.5187	22.9273	42.767	35.5122	16.8149	43.7087	71.4156	32.9914	25.6642	19.7819	15.8992	33.0307	18.1348	48.7897	68.7101	15.6392	19.6196	17.5777	2.7811	16.3607
AK090553	1	7	12	12	9	7	1	8	15	7	5	6	2	2	5	6	1	10	10	8	8	7	9	11	10	6	13	16	7	9	8	11	13	8	15	15	14	13	17	5	14	7	9	13	15	5	6	8	5
AK090593	59	80	95	46	69	44	52	110	143	28	19	25	12	13	25	39	18	82	25	66	57	73	43	35	67	52	72	125	78	80	73	60	66	65	59	71	64	37	128	94	66	80	88	58	70	64	37	45	82
AK090604	2	1	14	5.735	7	1	12.5546	5	8	3	1.5911	1	1	2	0	1	0	1	2	1	5	6	9.4412	2.1847	1	1	4	3	5	5	1	1	1	0	2	1	8	3	1	2	4	9	4	0	2	2	1	3	2
AK090674	211	263	424	292	353	265	232	280	282	114	113	136	111	91	119	156	91	106	191	234	240	208	262	299	154	164	367	554	374	343	265	258	220	241	330	410	299	243	293	252	370	363	307	306	183	217	286	201	274
AK090681	0	0	0	0	0	0	0	0	0	0	0	0	0	0	0	0	0	0	0	0	0	1	0	0	0	0	0	0	0	0	0	0	0	0	0	0	0	0	0	0	0	0	0	0	0	0	0	0	0
AK090688	4	9	29	20	9	6	21	7	9	6	3	6	8	8	3	10	8	10	26	8	8	10	11	20	14	7	29	45	3	5	6	14	18	28	17	13	9	15	23	21	15	17	6	23	17	11	17	6	22
AK090700	3	1	4	2	1	1	3	6	9	6	2	1	1	2	4	2	2	2	2	2	4	4	2	3	6	5	4	6	4	3	2	0	7	7	2	5	4	1	7	2	4	2	1	3	2	6	6	1	3
AK090736	45.0329	87.0437	91.5393	58.324	46.9458	38.1509	40.484	55.0268	69.7565	15.504	14.4577	22.6104	21.6546	25.4422	14.9292	11.1528	16.8779	15.5666	29.0493	21.1983	67.1161	74.1603	50.471	71.675	36.4996	18.903	80.04	97.4752	37.2793	50.3806	62.1724	52.1327	46.2946	48.0344	61.0912	82.4836	101.776	70.0061	44.5966	31.3072	48.5919	67.1033	87.65	54.1802	21.9062	54.2996	50.3018	56.4581	69.5609
AK090788	7	2	0	0	1	1	1	2	0	2	0	0	0	0	1	1	0	1	0	2	0	0	1	1	0	0	2	9	1	0	0	0	1	3	3	0	0	3	0	2	2	0	0	2	2	2	0	0	0
AK090844	136.819	310.034	264.702	216.462	212.904	205.3	228.805	163.582	197.047	64.6955	77.1652	76.6188	83.3043	77.7039	77.3493	114.327	73	53.2605	102.849	102.085	173.117	208.665	155.041	187.687	110.736	121.404	162.421	284.95	225.431	202.579	145.251	152.451	111.36	145.74	139.319	156.822	122.215	111.92	153.178	125.98	192.105	113.834	151.692	196.044	133.294	153.507	205.536	123.083	211.144
AK090854	0	0	0	0	0	0	0	0	0	0	0	0	0	0	0	0	0	0	0	0	0	0	0	0	0	0	0	0	0	0	0	0	0	0	0	0	0	0	0	0	0	0	0	0	0	0	0	0	0
AK090895	1	2	1	4	1	2	0	2	4	0	0	0	0	0	1	1	0	12	4	0	0	1	1	3	0	4	1	1	0	0	1	1	1	3	0	2	0	0	1	1	3	6	4	1	0	2	1	0	0
AK090904	136.218	219	275.994	180	192.08	159.102	126	138	282	85	95	81	78	70	102	91	65	79	83	113	114	150	191	209	140	143.055	161	231.943	157.026	170.231	105.037	135	144	124	173	229	155	162.965	193	182.057	203	234	243	224	148	160	191	170	190
AK090973	16.3701	24.4534	65.4809	35.2935	19.8837	30.3748	12.6008	34.3189	48.0172	18.5974	16.8491	11.3931	13.5233	1.4219	22.3064	24.0636	20.0576	28.3448	28.3297	15.5635	17.5517	21.5559	26.1799	24.385	28.5284	22.8073	35.8059	73.3826	33.227	41.1186	34.6202	38.6486	42.4323	55.0247	37.7655	60.6675	30.5937	29.2269	48.4742	38.8318	38.2407	55.2089	52.8754	65.3057	37.3642	28.2515	41.378	29.3111	38.9791
AK091028	59	40	77.3072	57.1836	55	21.6295	21.6709	52	103.288	29.556	33	28.0073	16.2168	15	21.9595	24.5616	18	69	43.4551	37.7018	42.4254	53.9995	73	66	51	45.7831	76.8388	121.796	62	45.5026	103	92.757	54.7666	65.8651	66	87.2365	62.9572	54	64.807	35.8049	75	71.7144	54.8025	49.1617	55	52	71	58	55.42
AK091070	2	1	0	0	1	1.4677	0	1.1922	0	0	0	1	0	0	1	0	1	0	0	0	0	0	0	1.2666	0	0	2	0	3.1714	1.0904	0	0	0	0	0	0	0	1.2666	1.1686	0	0	0	1	0	0	0	0	0	0
AK091102	7.47	3.3168	7.4298	16.1131	17.7765	2.6935	13.7911	4.5093	7.5628	4.4383	3.4939	1.4554	4	14.3776	1.3828	4.1483	6	1.1171	3	4.6076	22.625	32.2923	21.0353	15.2545	4.4188	2.5441	12.7381	22.2893	13.7282	27.4863	4.6321	6.8925	6.2062	4	2.6438	7.9645	12.8077	7.9441	14.4595	13.3535	5.0545	6.764	7.3892	5.3975	4.6493	2.4657	10.0151	11.5143	7.5982
AK091265	4	12	15	7	15	6	6	9	26	4	8	5	7	3	3	3	0	2	0	5	17	15	7	6	5	7	1	5	11	9	5	6	7	2	3	1	8	9	11	9	7	2	7	3	6	5	10	8	5
AK091275	3	1	15	13	2	3	4	5	4	2	0	0	2	3	3	3	5	5	0	10	5	3	6	4	2	6	7	11	7	6	7	7	14	20	2	2	0	6	10	6	9	9	3	5	8	12	8	1	9
AK091365	0	0	0	1	1	0	0	1	1	0	1	0	0	0	1	2	0	1	0	2	0	0	1	0	2	1	0	0	0	0	1	0	0	2	0	0	1	0	1	0	1	1	3	0	1	0	0	2	1
AK091593	0	0	0	0	0	1.501e-18	0	0	0	0	0.0019	0	0	0	0	0	0	0	0	0.0019	1.8021e-38	3	0	0.0057	0	0	1.5745e-15	0	0	8.7825e-17	3.1733e-16	0	0	1.3837e-15	0	0	0	0	0	0	6.5234e-16	0	0	0	0	0	0	0	0
AK091624	58.4375	200.148	127.693	72.1942	86.0503	64.833	33.6369	48.7443	53.9953	17.6391	17.0897	19.2129	19.6009	14.955	24.1771	31.232	18.6274	12.7173	33.5064	15.7359	110.426	158.745	94.9303	95.2182	32.4364	30.898	60.7913	133.939	77.7541	83.8087	93.3001	83.2238	89.3435	48.5186	118.219	198.052	165.463	110.884	33.3508	23.8338	76.7514	126.637	121.676	55.7523	26.4177	83.4219	70.4425	120.026	49.2244
AK091688	32	49	72	45	50	26	23	77	80	27	28	28	20	23	31	22	20	46	68	49	33	38	63	57	60	48	78	83	36	38	59	83	40	80	85	71	70	75	100	79	80	86	63	97	58	48	93	57	95
AK091729	14.2022	16.4313	38.9044	23.231	33.5267	14.9439	22.6669	21.5232	31.9127	17.0222	8.5768	8.245	6.3112	14.781	12.0013	11.7715	10.4569	14.9177	11.609	11.1562	38.0963	47.234	30.4174	34.7687	22.5638	15.7346	34.1085	57.0545	26.6477	33.4901	35.1185	22.5229	15.516	21.1809	41.4115	43.9375	63.3579	41.9916	29.5789	20.6572	30.3099	35.9198	38.068	28.8484	11.0473	27.5347	21.7244	28.2019	24.001
AK091866	24.043	19	16.6297	19.0139	33	18.363	96	23	83.4755	17.8782	18	20.6906	21	228.97	8	10	13	18	8.284	8.1547	179.213	125.752	47.3668	38.5965	18	10.0186	84.9204	146.511	73.6018	58.805	10	30	36.6969	35	12.4011	14.3427	26.5808	25.5869	51	53	19	17	12	21	13	18	33	24	5
AK091889	0	0	0	0	0	0	0	0	0	0	0	1	0	0	1	0	0	0	0	1	1	0	1	3	0	1	1	1	0	0	0	0	1	1	1	3	0	2	3	2	1	1	1	1	0	0	0	0	0
AK091906	2	9	2	2	3	3	0	4	6	0	2	1	0	1	2	2	1	0	2	5	1	1	6	4	1	2	4	11	5	3	2	0	2	4	5	10	3	9	2	2	7	4	7	6	3	6	2	7	2
AK091996	0	1	3	1	2	1	1	2	0	0	0	1	0	0	0	0	0	0	2	0	2	0	1	2	1	1	0	1	0	1	1	2	0	0	2	6	1	1	0	0	2	0	2	4	5	0	1	0	1
AK092048	570	1267	1736	1236	1774	1397	679	1245	1592	394	427	469	429	345	698	784	499	835	707	840	896	1049	1152	1224	577	713	679	1083	955	1093	561	643	594	677	895	1231	690	673	1862	1574	1386	1237	1347	1428	1010	1204	1199	1060	1222
AK092080	34.769	22.6574	32.9133	90.5414	36.8891	21.8938	12.4037	28.6326	29.3886	10.9521	21.0115	11.6992	9.2812	24.5126	3.8912	29.494	21.5683	8.0467	14.9483	10.8876	43.2042	77.1842	42.1756	36.0419	48.1309	52.4793	29.0819	68.4721	23.6683	50.3519	96.8732	66.5581	19.5738	42.571	33.3801	30.7708	40.7682	30.9717	14.1105	25.2177	54.1165	19.6074	44.7768	75.4338	56.1108	67.3191	18.9982	0	66.4156
AK092087	22	14.2907	34	12	43	33	24	44	70	17	17	9	11	8	13	23	12	30	39	45	19	21	45	49	28	32	42	45	57	50	37	59	55	57	103	119	35	31	46	33	87	76	30	46	33	27	43	44	32
AK092098	68.6418	110.937	168.401	81.4179	68.1755	42.9565	59.9572	48.7139	75.0177	34.7163	30.6815	23.573	40.4141	37.9659	33.2056	43.6675	26.6918	31.6252	56.985	33.1764	133.455	127.03	53.4568	82.5468	50.9773	47.9029	102.326	219.768	98.8307	99.2057	90.2509	93.1567	82.5044	73.1142	107.751	172.361	137.768	90.2436	65.5551	60.4081	92.1357	91.3263	133.262	98.0793	48.8459	72.5987	74.0407	59.1953	75.0741
AK092135	0	0	0	0	1	0	0	0	1	0.9998	0	0	0	0.9998	0	0	0	0.9998	0	0	1.9996	1.9996	0.9998	0	0	0	0	2	0	0	2	0	0	1	1	0	0	1	3	1	0	0	0	0	1	0	0	0	0
AK092150	37.9227	67.5144	140.674	75.8259	42.7782	40.1062	54.9612	31.8784	65.412	23.1765	20.9221	36.8855	24.9998	10.5852	36.6586	22.2646	12.667	12.5943	24.0281	38.0644	59.694	53.9851	51.379	29.7983	39.714	30.6145	100.471	125.705	66.7101	32.9843	27.6686	56.1838	65.2159	76.0564	67.9216	81.3683	31.5518	54.2089	63.8888	56.7941	53.9747	65.5842	53.6603	50.7613	38.0858	44.0268	56.1537	56.4694	33.3972
AK092251	24	50	51	42	45	42	13	65	89	32	36	35	28	6	34	39	28	48	30	23	46	53	31	47	35	41	83	99	49	31	62	38	47	55	43	65	47	37	53	51	50	53	51	50	58	43	39	38	96
AK092313	148.85	95.0791	434.424	151.123	104.781	99.4835	53.4402	129.144	126.588	35.9475	58.3092	46.6821	45.3893	48.3686	66.5666	55.8479	52.397	66.8875	133.469	116.668	52.7768	71.0462	265.185	281.723	126.657	109.829	54.5119	72.7947	251.251	229.975	133.377	108.012	295.104	266.016	492.27	650.764	130.49	143.498	169.642	143.659	219.957	179.471	303.797	277.055	98.614	135.109	342.359	326.24	158.476
AK092331	768.691	561.1	1678.57	1169.33	1103.6	900.481	759.89	945.018	702.467	316.788	315.076	333.527	331.701	281.54	493.419	616.43	428.04	225.333	528.022	527.023	856.992	1245.4	1008.14	1133.85	905.395	717.51	1522.14	2213.15	1285.16	1001.61	990.184	1164.26	1112.19	1289.44	1006.27	1099.32	725.722	942.589	639.354	527.532	1159.71	1092.37	1116.34	1351.2	504.71	756.118	1161.35	804.838	1076.08
AK092380	68	25	113	65	53	73	53	34	37	36	24	28	23	29	26	45	44	14	59	38	74	77	79	85	72	60	153	226	116	117	95	105	87	85	68	68	84	85	68	62	101	74	155	195	61	75	102	76	97
AK092451	5	2	1	2	3	6	5	6	12	3	0	1	3	1	0	2	0	5	3	3	5	4	7	5	4	5	5	12	3	5	6	6	6	8	2	7	8	7	8	8	6	4	5	7	5	1	4	6	3
AK092541	25	45	75	13	15	13	23	74	123	37	15	16	16	17	12	27	12	52	52	13	24	30	68	67	55	56	73	89	31	37	43	26	17	23	51	72	83	78	42	37	35	37	81	107	28	27	42	43	40
AK092589	0	0	0	0	0	0	0	0	0	0	0	0	0	0	0	0	0	0	0	0	0	0	0	0	0	2	0	0	0	0	1	0	0	0	1	0	0	0	0	0	0	0	0	0	0	0	0	0	0
AK092619	0	0	0	1	1	0	0	1	0	0	0	0	0	0	0	1	0	0	0	0	1	0	0	0	0	2	1	0	1	1	0	0	0	1	0	0	0	0	2	0	0	0	1	0	2	0	0	0	0
AK092965	6.7905	18.3386	15.6264	3.5463	1.6631	3.4654	3.4297	1.7893	7.028	1.6608	4.9167	0	0	4.8844	1.7267	3.2682	0	3.2728	0	1.6954	32.008	19.5549	6.8331	8.3343	4.9725	6.7313	17.0392	10.5014	5.3651	13.064	3.354	17.8615	6.8136	3.2983	5.2893	10.4192	10.633	3.4182	10.4738	1.7042	7.0351	10.8261	10.9504	10.3429	1.718	5.0707	10.3797	5.2848	3.5129
AK093002	0	2	1	2	1	3	6	1	0	1	1	0	3	0	0	2	0	0	4	1	2	2	2	2	2	0	1	3	2	2	1	3	1	1	2	5	0	1	0	3	1	1	0	0	4	2	2	0	0
AK093026	13	13	33	41	22	28	26	22	30	10	11	16	12	8	10	21	6	5	21	26	16	11	19	13	18	26	46	59	24	12	18	38	20	56	27	20	12	22	24	35	44	31	32	62	22	22	41	20	50
AK093107	0	0	0	0	0	0	0	0	0	0	0	0	0	0	0	0	0	0	0	0	0	0	0	0	0	0	0	0	0	0	0	0	0	0	0	0	0	0	0	0	0	0	0	0	0	0	0	0	0
AK093114	1	0	1	5	0	0	0	0	0	0	0	0	0	0	0	0	0	0	0	1	0	0	0	1	0	0	0	2	2	7	0	1	2	2	0	1	0	0	0	0	0	0	0	3	0	0	4	6	7
AK093124	7	6	12	5	5	4	2	3	6	1	1	0	3	0	7	7	5	0	31	3	1	3	8	14	3	4	29	28	6	10	7	5	7	7	8	6	6	2	5	5	6	7	7	5	8	4	9	5	7
AK093193	0	0	0	0	0	0	0	0	0	0	0	0	0	0	0	0	0	0	0	0	0	0	0	0	0	0	0	0	0	0	0	0	0	0	0	0	0	0	0	0	0	0	0	0	0	0	0	0	0
AK093203	0	4	6	8	6	5	2	2	2	2	2	2	1	3	3	1	5	4	8	4	2	2	3	8	2	5	7	3	9	9	3	7	10	11	24	16	4	1	0	3	1	6	8	6	5	7	15	5	6
AK093205	0	0	0	0	0	0	0	0	0	0	0	0	0	0	0	0	0	0	0	0	0	0	0	0	0	0	0	0	0	0	1	0	0	0	0	0	0	0	0	0	0	0	0	0	0	0	0	0	0
AK093214	0	0	0	0	0	0	0	0	0	0	0	0	0	0	0	0	0	0	0	0	0	0	0	0	0	0	0	0	0	0	0	0	0	0	0	0	0	0	0	0	0	0	0	0	0	0	0	0	0
AK093219	0	0	0	0	0	0	0	0	0	0	0	0	0	0	0	0	0	0	0	0	0	0	0	0	0	0	0	0	0	0	0	0	0	0	0	0	0	0	0	0	0	0	0	0	0	0	0	0	0
AK093256	3	4	7	3	7	13	5	6	8	0	3	1	2	1	4	5	7	8	9	3	3	6	3	2	9	5	12	9	14	8	2	3	5	8	3	5	6	6	3	7	6	3	8	7	4	4	6	4	9
AK093264	3	6	4	5	4	4.9068	0	5.5063	14	1.4212e-24	5	3	2.8424e-24	2.8424e-24	1	1.4212e-24	1	1	3.9882	2.2568	4	3	1.4212e-24	1	5	0	3	7.2939	8.7201	5	0	2	8	12	8	3	2.2568	4	19	7	4.1651	0	4.1651	8	0	10	5	3	10
AK093299	0	0	2	2	2	1	3	1	2	0	1	0	0	7	0	0	0	0	0	1	3	4	2	5	3	2	1	5	9	1	5	3	4	0	5	9	9	4	2	4	7	2	4	0	4	5	5	10	3
AK093301	1	3	3	4	4	1	3	2	1	2	2	2	0	2	1	3	0	0	1	0	0	3	2	2	2	3	1	7	0	1	4	5	3	3	9	4	5	3	7	6	4	9	5	5	0	2	6	3	4
AK093356	28	29	28	30	22	28	26	42	77	14	12	16	14	13	13	22	19	43	33	33	23	44	22	46	40	26	44	74	34	36	41	43	32	32	49	52	38	36	60	34	36	38	29	38	38	34	33	25	49
AK093362	0	0	0	0	0	0	0	0	1	0	0	0	0	0	0	0	0	0	0	0	0	0	1	0	0	0	0	0	0	0	0	0	0	0	0	0	0	0	0	0	0	0	0	0	0	1	0	0	1
AK093363	0	0	1	0	0	0	0	0	0	0	0	0	0	0	0	0	0	1	0	0	0	0	0	0	0	0	0	1	0	0	0	0	0	0	0	0	0	0	0	0	0	0	0	0	0	0	0	1	0
AK093370	0	0	0	0	0	0	0	0	0	0	0	0	0	0	0	0	0	0	0	0	0	0	0	0	0	0	0	0	0	0	0	0	0	0	0	0	0	0	0	0	0	0	0	0	0	0	0	0	0
AK093381	1	0	0	0	0	0	0	0	0	0	0	0	0	0	0	0	0	0	0	0	0	0	0	0	0	0	0	1	1	0	0	0	0	0	0	0	0	0	0	0	0	0	0	0	0	0	0	0	0
AK093403	0	0	1	0	0	0	1	1	1	2	0	0	0	0	0	1	0	0	1	6	0	0	0	0	0	1	1	1	0	0	0	0	2	1	0	1	1	0	4	0	1	1	0	0	0	0	0	0	1
AK093412	0	0	0	0	0	0	0	0	0	0	0	0	0	0	0	0	0	0	0	0	0	0	0	0	0	0	0	0	0	0	0	0	0	0	0	0	0	0	0	0	0	0	0	0	0	0	0	0	0
AK093416	54	81	99	64	98	55	36	73	60	26	21	27	15	11	47	51	34	85	56	42	106	113	134	157	60	63	140	228	116	93	88	114	74	90	138	166	158	116	89	75	103	106	104	84	70	65	69	62	123
AK093443	78.0438	84.7663	123.655	112.077	72.0145	21.4391	4.3622e-42	57.0459	25.9175	44.776	30.8041	28.9819	30.9359	46.0417	22.9214	47.8533	31.1305	6.05	78.1756	32.3179	107.141	106.203	46.2041	56.308	45.611	66.9802	161.294	221.676	108.306	112.897	90.491	136.892	110.277	92.373	130.317	150.961	81.8371	70.3338	43.6962	19.8428	133.071	172.098	139.064	76.4786	81.6527	121.357	112.989	122.757	183.961
AK093513	0	0	0	0	0	0	0	1	1.3157	0	0	0	0	0	0	0	1	2	0	1	1	2.8478e-18	0	3	0	0	0	1	1.202	0	1	1	0	1	0	0	2.4439	0	1	1.6749	0	1.4923	0	0.4439	1	1.3866	0	2	0
AK093519	0	1	0	0	0	0	0	0	0	0	0	0	0	0	0	0	0	0	0	1	1	0	0	0	0	0	0	0	0	0	0	0	0	0	0	1	2	0	0	0	0	0	0	1	0	0	1	0	0
AK093525	0	0	0	0	0	0	0	0	0	0	0	0	0	0	0	0	0	0	0	0	0	0	0	0	0	0	0	0	0	0	0	0	0	0	0	0	0	0	0	0	0	0	0	0	0	0	0	0	0
AK093534	219	234	441	426	352	215.099	222	351	345	129	129	117	106	150	128	214	116	168	246.043	243	207	208	232	274	236	202	446	713	278	272	327	350.061	348	430	322	393	273.412	240	435.063	314	348	270.571	378	418	262	314	444	251	339
AK093551	106.738	124	226	133	110	106	122	142	150	65	53	54.9839	58	24	70	90	51	99	152	117.84	131.688	138	151	143.646	145	118	299.78	387	160	132	159.725	185.693	164.729	170	168	251.485	162	182	153	140.753	177	153.745	188.808	218	117	140.726	155	120.693	224
AK093552	0	0	1	0	1	0	0	0	1	1	0	0	0	0	0	0	0	0	2	0	0	0	1	0	0	2	1	1	0	0	0	0	0	1	0	0	1	0	1	0	0	0	1	0	0	0	0	0	1
AK093555	26.9219	33.5254	41.9933	34.1359	32.9473	18.4621	20.6568	25.1986	25.2533	9.5493	11.9571	7.6031	7.6913	2.5409	8.8772	18.7349	4.9608	14.356	15.451	12.7123	62.4888	60.8196	31.2619	39.2175	17.5033	10.9235	39.6114	41.5425	22.547	21.3498	40.9629	31.1092	34.7656	21.6687	44.4581	60.9406	86.3898	51.2571	28.3157	26.564	22.8112	28.2155	53.9683	25.8433	15.6789	27.9768	36.6588	51.7038	20.4764
AK093600	1.2603	3.5249	2	1	3	2	0	0	0	0	0	1	0.2769	0.3029	0	0.0005	0	0	0	0	1	2	0	0	2	1	1.1297	0	0	1	1	0	2	0	1	3	0	1	1	0	3	1	0	0	0	1.257	1	1	0
AK093758	5	7	12	1	7	2	3	2	11	2	5	1	1	2	3	1	2	4	3	5	7	7	8	5	6	4	11	14	6	2	4	9	6	4	9	13	12	8	6	3	8	8	4	4	4	4	6	14	6
AK093892	0	1	1	1	1	0	4	2	5	0	0	0	0	8	2	2	0	2	2	2	4	12	7	1	0	2	3	5	2	3	0	3	2	1	0	0	2	3	2	4	2	1	2	3	1	1	0	0	3
AK093898	235	482	513	338	292	348	235	199	533	134	117	171	158	124	206	164	129	172	246	194	245	289	252	276	169	189	295	427	206	289	193	187	172	174	280	393	274	254	486	440	307	346	345	331	258	333	247	255	371
AK093940	4	3	0	0	3	2	0	2	7	2	2	1	0	1	2	1	0	2	3	0	9	10	6	3	4	3	15	16	3	1	0	1	3	7	1	2	2	1	11	12	0	0	5	2	5	5	1	0	8
AK094117	6	8.6921	16.9856	3.6921	9.6921	6.4615	8	32	19	3	9.994e-27	6	1	7	12.4008	3	6	1	1	7.5253	23.4738	33	3.588	6.7584	11.909	19.4793	17.8413	19.6467	24.6309	24	9	3.3842	1	3	15	14	10.2359	15	11	12	2	3	0	6	11	9.3645	4	6	9
AK094156	153.191	204.956	128.22	105.996	132.075	93.8629	95.7286	195.317	230.895	82.7542	83.8676	68.0391	53.233	35.1137	78.9425	96.9118	72.7526	57.1644	142.43	143.731	110.411	123.031	110.917	131.661	185.243	173.797	284.332	319.802	151.197	139.191	103.897	121.604	110.474	202.546	110.042	176.881	101.356	98	269.1	228.041	142.151	115.508	120	240.922	241.401	113.359	147.871	90.2627	194.885
AK094188	84	78	101	92	97	82	87	122	162	36	54	36	42	33	59	47	26	102	52	74	57	60	77	92	113	109	125	179	75	86	87	74	56	72	104	110	99	97	122	103	98	91	71	97	55	55	74	69	90
AK094196	2	0	1	1	0	0	1	1	0	0	0	0	0	0	0	0	0	0	0	1	0	0	0	0	0	1	1	2	0	2	0	0	1	2	1	1	0	0	1	0	0	0	0	1	0	0	1	1	0
AK094280	25.6147	56.4702	68.6396	25.8757	6.8203e-13	26.373	19.1071	51.225	9.1361	16.7009	23.9857	10.1412	0.8475	1.8451	23.743	19.2269	22.0425	17.6843	38.3698	17.2928	20.1019	21.3348	38.2981	63.76	32.8025	31.2623	56.5715	59.302	38.3936	33.5459	45.3902	39.0221	34.8165	20.8318	30.8203	50.6396	39.3015	36.2176	30.7578	49.436	49.5009	43.6163	21.6705	35.4024	33.388	27.1944	9.3015	25.5563	28.2348
AK094325	7	4	29	4	9	16	15	6	12	1	3	8	8	5	7	6	3	5	1	5	1	0	1	3	8	2	17	30	5	2	5	13	12	9	14	11	5	5	0	4	3	3	3	12	3	4	13	5	22
AK094342	6	1	4	5	5	2	1	1	8	0	1	0	0	1	2	3	4	4	9	5	0	4	4	3	4	1	11	19	3	1	1	0	9	6	3	4	10	15	2	3	19	15	8	14	1	3	3	1	12
AK094343	0	3	1	0	1	0	0	3	1	0	0	1	1	0	0	2	2	2	0	2	0	1	3	1	2	2	2	11	1	2	0	3	0	0	6	9	0	1	3	3	0	3	6	2	0	2	1	0	2
AK094352	0	0	0	0	0	0	0	0	0	0	0	0	0	0	0	0	0	0	0	1	0	0	0	0	0	0	0	0	0	0	0	0	0	0	0	0	1	0	0	0	0	0	1	0	0	0	0	0	0
AK094413	297	400	435	318	285	194	190	345	411	100	150	133	115	97	197	165	164	324	317	205	248	313	319	314	381	328	600	797	305	288	400	340	340	357	455	607	490	403	464	332	426	462	396	421	260	262	320	296	387
AK094462	1	3	2	0	0	1	0	1	0	0	0	0	0	0	1	1	1	0	0	0	0	1	0	0	1	1	0	0	2	1	1	1	0	0	1	0	2	0	2	0	1	0	2	0	0	0	0	2	1
AK094480	3.3929	6.2485	13.6319	8.3707	4	5.8422	20.2038	9.1992	21.0673	13	6.9999	2	5.1143	9.6353	5.1509	7.3701	3.2508	9.061	10.9421	9.4596	3.4013	13.8662	9.3579	13.9113	13.279	6.7725	31.9224	17.5097	5.0224	8.4161	11.743	10.8334	17.6585	3.0171	15.9026	22	14.3797	15.1833	8.6632	15.983	10.2015	8.803	15.6241	15.8224	8.8379	11	18.284	7.075	17.6454
AK094525	32	36	83	56	32	31	26	26	34	4	10	13	14	7	13	21	15	7	35	28	25	39	38	39	27	32	46	83	54	43	54	62	75	57	57	63	52	34	15	21	57	45	52	36	17	52	36	46	23
AK094561	0	0	0	1	0	0	0	0	0	1	1	0	1	0	0	0	0	0	1	0	0	0	2	0	0	2	1	0	2	0	1	0	0	1	0	0	1	0	1	0	1	0	1	4	0	1	2	1	0
AK094577	20	15.3209	43	22	8	15	7	12	3	1	7	2	5	1	8	18	9	10	1	6	17	25	19	12	12	10	30	50	34	27	40	32	36	23	55	70	37	34	20	26	49	60	26	14	11	17	16.276	26	18
AK094599	14	16	87	57	9	4	2	3	5	8	7	5	5	0	3	10	0	4	26	13	2	5	14	2	6	4	34	37	4	5	4	10	16	15	11	6	46.2376	46.8892	9	11	22	15	54	52.2062	4	7	23	16	14
AK094611	14.7398	3.1245	0	5.7729	3.1979	0	0	6.198e-28	0.0008	3.3859e-08	1.3175	0	2.792	2.2101	9.2494e-08	2.2264e-18	0.4993	1.9195e-05	0	0	3.3463	0.028	4.8065e-08	0	0	0	6.2057	4.4984	0	2.6898	1.1687e-33	19.2583	0	0	0	6.5134	1.4013e-45	1.4925e-09	1.5512e-33	0	18.0982	0.4885	0	2.1827	0	5.8778e-23	1.7114	0	0.588
AK094621	447	700	1436	934	1049	855	477	994	1322	430	527	476	357	212	543	525	415	677	603	576	611	708	706	742	791	802	764	909	745	757	634	679	625	695	820	919	580	618	1305	1119	1166	965	1020	1185	812	745	1037	748	1084
AK094639	7.6511	4.1839	6.8708	4.0628	1.6017	7.3506	3.6866	1.3624	4.7231	0	2.4264	4	2.8176	1.0958	2.1754	3.1018	0	1.0875	1.528	0	4.1558	9.0001	1.1194	2.1759	2.3896	2.4916	4.4303	5.6599	3.426	4.7763	1.3397	3.3962	6.8354	3	3.2167	3.5569	3.2749	2.7797	0	3.0001	4.2069	2.5081	6.7845	3.8569	1.254	3.6631	4.3833	2.8645	1.4318
AK094644	33	8	48	19	35	12	9	36	17	4	9	9	10	4	9	12	9	10	20	46	14	9	17	17	14	18	59	71	16	21	23	16	34	38	32	40	16	17	42	27	22	29	15	34	25	27	33	20	38
AK094674	0	0	0	0	0	0	0	0	0	0	0	0	0	0	0	0	0	0	0	0	0	0	0	1	0	0	1	0	0	0	0	0	0	0	0	0	0	0	0	0	0	0	0	0	0	0	0	0	0
AK094692	0	0	3	0	1	0	0	2	0	1	0	0	0	0	1	0	0	1	0	0	0	0	1	1	3	0	0	3	1	1	2	1	3	2	2	2.013	0	0	3	4	1	1	1	1	2	1	1	0	4
AK094733	0	0	0	1	1	0	1	0	0	0	1	0	0	0	0	0	0	0	0	0	0	0	0	0	0	1	1	1	1	0	1	0	0	0	0	0	2	0	0	0	0	1	1	0	0	0	0	1	1
AK094786	206.542	237.467	465.661	133.648	331.941	212.703	67.4259	111.41	141.298	53.0915	108.23	99.6432	72.8869	17.0001	132.941	103.937	116.638	132.298	67.954	133.466	72.2511	84.8834	260.175	272.565	279.179	248.641	251.923	312.386	213.919	196.971	371.879	311.011	208.421	231.876	625.874	841.114	501.763	397.669	160.239	136.344	459.895	424.195	832.951	722.519	137.737	135.148	325.263	288.554	203.662
AK094818	39.0703	63.2183	81.0434	45.9641	38.8688	21.7301	43.0719	55.7942	78.848	24.7153	17.4063	19.2802	9.2382	11.67	14.0855	10.8208	11.8331	8.293	40.0429	10.3108	74.2805	78.299	32.9908	27.9318	28.8005	29.2598	72.2454	95.1212	37.8775	45.0125	43.8563	29.702	33.5997	25.5464	37.4004	37.838	49.7311	45.7672	46.4285	24.5152	35.9562	18.4542	46.7236	42.1499	18.036	27.8604	44.5877	33.7408	28.7713
AK094859	259	234	407	274	241	138	127	241	258	57	106	83	93	56	190	217	174	150	216	206	157	229	280	375	254	207	447	667	317	298	388	388	421	406	569	726	511	392	365	285	408	461	488	371	212	317	332	292	282
AK094909	8	11	10	9	12	12	10	3	5	4	1	8	4	6	2	2	1	4	3	2	12	13	9	12	6	12	11	8	14	12	5	6	7	5	4	0	5	8	3	3	15	3	1	9	6	4	3	6	2
AK094915	0	0	0	0	0	0	0	0	0	0	0	0	0	0	0	0	0	0	0	0	0	0	0	0	0	0	0	0	0	0	0	0	0	0	0	0	0	0	0	0	0	0	0	0	0	0	0	0	0
AK094916	0	0	1	0	2	0	0	1	3	0	0	0	0	0	0	1	0	0	1	2	2	0	0	2	0	1	0	0	0	0	2	2	0	0	0	0	0	0	3	2	0	0	0	1	0	0	1	1	0
AK094929	0	0	0	0	0	0	0	3	0	0	0	0	0	0	0	0	0	0	0	0	0	1	1	2	0	0	0	1	3	3	0	0	0	3	3	1	0	1	0	0	0	1	1	1	0	1	1	0	0
AK094934	0	2	5	1	1	0	1	1	5	4	1	2	0	4	0	3	1	3	2	2	5	2	6	3	4	4	4	9	2	2	5	1	0	6	1	5	2	0	6	5	3	7	3	3	0	5	3	0	3
AK094945	11	7	19	15	8	20	7	6	19	3	8	10	9	4	3	6	4	15	40	10	7	2	13	24	14	11	10	22	6	9	6	10	9	27	14	10	18	15	26	21	40	39	9	10	9	12	10	18	36
AK094963	4	19.6876	24.9581	19.5265	23.0877	16.8979	10	22	55.8772	15.6361	18	16	11.101	6	5.4706	8.6824	5	7	5.9054	7	38.4894	44.377	8	12	10	6	21	21.7206	15	10.7306	7.6514	4	10	10.8432	7	5	11.856	22	6.6139	18	19	21.8538	11.6717	17	4	8	11.6021	25	5.8105
AK094985	40	36	40	33.0695	40.1543	25	11	45.0837	56	14	8	13	19	8	23	28	20	24	42	36.1003	20	23	39	32.0649	43	53	87	90	41	29	35	43	45	50	53.1946	62	39	26.0569	55	35	40	52	50	59	31.0768	31	46	41	53
AK094990	38.9601	43.5769	144.221	82.0143	35.9275	33.918	23.5908	53.0927	37.672	21.824	39.5269	19.4692	20.2966	8.2305	28.5385	31.7701	17.7077	22.6314	38.1378	29.1662	70.9043	64.3155	54.6235	56.1494	36.5589	24.5793	68.1787	101.377	76.256	56.8024	45.659	58.2344	61.1749	49.3913	89.7991	105.98	81.7586	67.695	46.1624	30.7555	73.3554	57.9655	106.195	62.2082	28.1515	65.6072	98.8536	85.8994	52.741
AK095045	9	14	16	20	17	9	2	40.6648	35	9	5	4	4	3	15	13	8	17	22	20	11.2353	11	20	22	28	33	24.0362	25	22	18	16	12	20.0075	23.6949	34	47.0483	27	28	24	17	16	24	16	13	8	5.0035	15	20	27
AK095057	213	349	666.257	379.596	292	173.024	202	214.368	253	84	96	125	126	56	87	118	81	121	168	104	287.453	394	321	329	143.28	115.015	498.966	962.749	286.862	355.025	612.254	592.163	530.116	377.996	559.442	716.216	693.33	494.166	295.216	247.497	472.025	535.581	587.452	382.143	142.125	294.198	459.465	475.839	317.264
AK095081	79	96	85	47	46	39	10	41	25	21	28	37	37	1	42	38	40	42	39	16	27	41	39	37	72	59	74	172	120	112	66	77	63	60	142	164	75	58	59	50	72	79	106	113	62	102	96	73	63
AK095112	268.33	431.905	560.696	474.134	382.401	305.014	146.366	287.641	225.339	101.454	97.3358	89.1178	109.662	74.7125	90.4789	203.57	110.655	77.3746	201.756	125.68	331.091	447.715	357.22	432.851	196.672	174.309	414.293	710.301	435.749	438.956	501.278	433.005	528.187	379.354	620.584	712.022	574.418	500.27	158.375	142.109	395.525	432.161	727.639	447.758	171.011	416.283	468.359	456.248	333.983
AK095132	0	3	2	4	3	2	2	1	2	1	2	0	0	2	1	0	1	1	5	2	2	2	6	4	4	3	7	7	2	2	0	1	2	2	2	1	3	3	5	2	13	14	3	0	3	4	2	4	3
AK095151	15	10	19	16	20	14	15	15	31	6	6	2	4	5	5	11	7	10	8	12	26	23	28	20	17	15	49	77	50	51	32	38	26	30	49	50	38	31	27	31	34	40	51	59	25	27	40	29	43
AK095179	109.636	86.1131	168.03	103.012	95.6482	87.4746	133.543	121.4	119.925	43.1457	30.0834	40.3989	37.1474	41.3433	48.631	70.4377	32.6121	33.2801	76.6766	57.6372	151.159	166.575	94.1528	101.752	78.8868	64.8436	127.898	254.116	124.367	113.825	82.9336	93.6924	80.2017	89.1202	68.8575	120.406	85.5263	88.145	129.086	104.358	114.747	96.9446	87.8083	118.154	92.005	110.137	98.2798	99.4697	109.73
AK095187	1	0	0	0	0	0	0	0	0	0	0	0	0	0	0	0	0	0	0	0	0	0	0	0	0	0	0	0	0	0	0	0	0	0	0	0	0	0	0	0	0	0	0	0	0	0	0	0	0
AK095210	1	18	0	17	17	1	16	12	21	0	1	0	0	1	0	0	2	25	0	8	0	1	31	21	1	0	32	33	9	12	2	2	21	27	5	13	3	1	3	0	17	11	0	2	20	30	1	4	26
AK095221	0	0	0	0	0	0	0	0	0	0	0	0	0	0	0	0	0	0	1	0	0	0	0	0	0	0	1	1	1	3	2	0	0	0	0	0	0	0	0	1	1	0	0	0	0	0	0	0	0
AK095242	28.8204	29.1079	43.4062	24.8729	35.6321	27.4538	29.1672	26.0513	35.9871	22.9801	16.6409	26.6598	12.932	22.4476	14.9404	31.0632	20.0213	8.2018	23.177	19.5696	57.9328	55.7852	44.0557	47.0685	29.7376	27.8836	41.6213	77.8627	62.7643	53.3312	34.4854	57.4091	42.6378	57.4772	32.9028	35.4477	32.2546	35.8483	47.1727	26.0101	34.14	39.4498	30.5773	44.3058	29.3601	50.2062	43.6415	30.8316	38.9839
AK095267	45	45	78	46	40	24	19	30	37	16	12	17	7	10	15	14	12	12	30	16	48	56	43	40	23	25	65	110	47	39	40	36	48	42	46	58	56	48	23	23	38	36	49	31	18	35	29	38	28
AK095285	5.4057	10.606	18	12	10	7.5816	4	11	15	7	4	1	4	3	4	16	7	6.7571	10	19	8	8	13	18	8.6187	9	18	14	14	13	7	15.7691	12	11	12	21	8	10	9	4	18	16	13	26	9	11	23	13	24.8488
AK095310	0	0	1	0	0	0	0	0	0	1	0	0	0	0	0	0	0	0	0	2	0	0	0	0	0	0	0	1	0	0	0	0	1	0	0	0	0	0	0	0	0	0	0	0	0	0	0	1	1
AK095335	140	104	202.692	191	92	91	55	152	197	39	87	63	64	26	102	90	65	88	166	108	84.4733	94	140	181	156	150	198	320	111	93	178	187	225	221	341	408	283.627	204	231	202	357	304	265	283	158	150	197	203	195
AK095365	1	0	7	5	0	2	0	1	3	0	0	0	0	1	0	1	1	2	0	1	2	3	2	1	1	1	0	2	2	0	4	1	1	0	0	2	1	0	1	0	3	1	1	2	1	2	1	1	0
AK095366	48.1907	71.2805	85.3578	53.2981	63.7269	32.959	43.8525	57.5499	85.4761	22.4978	21.7144	20.6582	11.3223	11.4676	18.5866	16.5539	7.0639	16.533	39.7086	33.0573	56.1251	75.0222	49.2291	37.7194	42.5915	40.2878	66.1897	97.1907	43.4397	46.4969	36.8267	45.9668	44.06	38.9083	37.2502	43.9838	50.9204	49.7001	46.7434	29.2755	52.8254	43.968	54.9766	67.9998	35.2091	52.2819	58.1439	42.5302	59.541
AK095439	81	65	208	178	118	67	88	139	133	38	48	48	40	34	46	50	43	114	94	88	83	105	133	125	164	123	165	226	165	136	142	134	117	139	175	183	125	142	182	165	184	181	178	182	155	129	155	132	201
AK095498	0	0	0	0	0	0	0	0	0	0	0	0	0	0	0	0	0	0	0	0	0	0	0	0	0	0	0	1	0	0	0	0	0	0	0	0	0	0	0	0	0	0	0	0	0	0	0	0	0
AK095546	34.642	37.1279	48.534	27.6918	35.8136	8.4379	74.6269	17.1523	41.8243	12.8496	8.099	6.4563	9.6901	33.8121	4.8538	14.7139	9.5723	5.067	12.7611	14.6202	61.6079	77.241	39.2136	40.54	14.6328	18.8567	42.421	51.0855	32.9128	33.131	12.7823	22.5576	20.3894	23.4566	25.9606	27.7554	43.4622	35.4248	29.5712	26.4284	24.403	37.2425	37.069	22.0832	3.2424	22.596	23.5757	25.2491	22.356
AK095583	1.7251	2.8962	0.5573	1.1449	1.1378	0.5662	3.4035	2.7676	2.2119	1.02	0	1.02	1.02	0	0	0	0.51	0.51	0.51	2.04	4.5899	0.51	2.04	1.53	1.1101	2.2309	12.2154	38.031	7.0625e-17	11.7334	15.0303	8.891	12.8081	14.4133	7.799	28	18.4078	14.5031	18.7574	18	14.9996	13.9009	36	12.7139	16	20	12	12	7.2054
AK095618	0	0	0	0	0	1	0	0	0	0	0	0	0	0	0	0	0	1	0	0	0	0	0	0	0	0	0	0	0	0	0	0	0	0	0	0	0	0	0	0	0	0	0	0	0	0	0	0	0
AK095621	36	32	57	48	28	28	25	35	39	14	18	19	13	7	22	16	9	27	36	20	28	23	35	39	45	36	60	82	49	42	46	52	27	21	49	60	35	42	39	34	38	27	58	64	28	33	67	42	38
AK095633	1	2	4	0	0	0	0	0	2	1	1	0	1	1	0	0	0	0	1	0	1	3	0	0	2	0	2	1	2	1	1	0	2	0	1	4	0	0	0	0	1	0	0	0	2	1	0	1	1
AK095699	0	0	0	0	0	0	0	0	0	0	0	0	0	0	0	0	0	0	0	0	0	0	0	0	0	0	0	0	0	0	0	0	0	0	0	0	0	0	0	0	0	0	0	0	0	1	0	0	0
AK095700	189.67	329.793	342.32	230.618	239.281	179.903	129.017	252.085	138.546	76.1704	73.9783	73.9088	66.6237	71.0192	74.7795	133.204	95.491	78.577	139.226	84.4364	328.485	310.945	274.199	330.082	111.36	97.3612	237.477	428.844	249.709	261.442	284.706	262.738	398.551	217.362	360.384	514.528	426.807	320.46	209.224	167.035	273.413	329.891	404.611	179.493	122.648	241.218	239.266	265.877	198.026
AK095721	424.742	393.291	582.633	327.741	326.162	245.994	224.684	361.631	444.279	127.365	179.127	154.558	150.948	210.76	173.992	213.242	161.366	245.514	278.149	202.483	387.743	373.2	384.252	461.137	304.787	278.701	463.78	757.745	543.164	540.842	537.423	504.197	555.309	443.297	544.591	674.727	685.799	537.337	471.488	407.565	419.37	449.884	556.245	416.143	269.454	412.984	422.183	424.225	363.423
AK095988	0	0	0	0	0	0	0	0	0	1.2537	0	0	0	1.1597	0	0	0	0	0	0	0	1.1495	1.1888	1.1986	0	0	0	1.1883	0	0	0	1.1684	0	0	0	0	0	0	0	0	0	0	2.3557	0	0	0	1.2691	0	0
AK096023	1	0	0	0	0	1	0	0	0	0	0	0	0	0	0	0	0	1	0	0	1	1	0	1	0	0	0	0	0	0	1	0	0	0	0	0	0	0	0	0	0	0	0	0	0	0	0	0	0
AK096066	2	0	0	0	0	0	0	0	0	0	0	0	0	0	0	0	1	0	0	0	0	0	0	0	1	1	1	1	1	0	0	1	0	1	0	0	0	1	0	0	0	0	1	0	0	0	1	0	0
AK096159	0	0	2	1	1.4864	1	1	1	1.1737	0	2	0	0	0	0	2	2	0	1	0	0	0	3	1	0	0	0	0	0	0	0	0	0	0	0	1	0	0	0	0	0	0	0	0	2	4	0	0	0
AK096219	0	0	1	0	0	0	0	0	1	0	0	0	0	1	0	0	0	0	0	0	0	0	0	1	0	0	13	15	6	8	10	10	13	11	12	11	10	3	6	8	9	6	15	12	3	6	10.0358	8	1
AK096230	86	45.8619	285	164	110	88	150	60	91	24	35	19	35	33	40	41	47	26	54	53	140	139	124	190	108	79	193	365	127	136	215	206	260	152	205	313	308	242	97	60	142	156	302	160	88	147	199	212	93
AK096233	6.7978	9.8171	22.5868	20.8698	10.3639	5.7034	9.4306	9.9655	44.3752	7.949	11.6739	3.9756	10.8353	4.1742	2.0877	5.1653	4.3575	2.5604	15.0879	10.9383	20.5435	17.5391	12.6064	15.8747	15.7784	12.326	18.562	22.4803	15.7685	22.4711	9.5689	9.1692	8.6125	17.2031	12.2335	16.1543	15.4153	10.8786	25.3783	31.1186	16.4592	14.9433	10.9972	8.9066	17.0543	14.4782	9.6858	6.7788	6.8323
AK096249	6	7	17	6	2	3	2	6	2	1	0	2	2	0	3	4	4	2	4	3	3	5	3	9	3	4	5	11	7	7	9	3	7	11	9	7	9	3	5	3	7	4	11	10	3	4	5	7	5
AK096291	45.8792	16	13	43.6643	75.4402	53.7204	89.2249	38.7787	209	45.1428	15.779	17.857	12.6785	26.9707	4	17.3798	1	72.4195	41.6503	45.7235	158.345	230.971	122.49	139.704	136.939	143.486	84.5341	99.7722	132.488	117.894	70.557	92.2739	62.2636	80.6961	52.8814	51.4791	101.153	78.7453	165.273	131.089	44.5374	38.5886	59.2287	72.4354	54.4248	66.6766	88.2698	67.9654	69.8317
AK096314	94	135	225	134	238	92	38	216	699	100	124	105	62	16	55	50	39	50	28	47	206	200	45	36	79	96	116	126	74	55	37	60	37	44	49	64	101	83	88	79	115	121	37	45	67	64	114	74	54
AK096329	1	0	2	4	4	2	2	1	11	1	2	0	2	2	3	0	0	2	2	2	2	6	2	3	4	5	3	5	0	2	2	1	1	2	0	2	2	1	5	8	0	3	0	3	4	2	0	3	2
AK096335	0	2	1	0	0	0	0	0	0	0	0	0	0	0	0	0	1	0	0	1	3	1.0025	0	1	1	1	0	3	0	0	0	0	0	0	0	0	0	0	0	0	0	3	2	0	1	1	0	0	0
AK096379	0.5	0	0	0	0	0	0	0	0	0	0	0	0	0	0	0	0	0	0	0	0	0	0	0.5	0	0	0	0.5	0	0	0	0	2	0	0	0	0	0.5	0	0	0	0	0	0	0	0	0	0	0
AK096395	8	17	3	10	8	9	8	14	29	2	1	0	0	3	5	4	6	6	14	10	10	6	11	21	12	5	19	26	8	13	11	20	12	13	12	18	21	20	10	10	14	20	16	15	8	14	11	13	17
AK096475	200.35	90.0633	312	197	171.225	167	174.519	150.313	184.016	80.8587	104.493	84.8024	99.7465	65	127.619	96.6912	93.5387	148.533	129.974	158.177	79.2763	74.0569	126	116.276	243	211.373	258	349	235	180.591	156.868	189	177.995	278	200.235	216.857	149.808	209.401	292	238.165	239.366	164.281	152.426	270.712	171	169	256	114.091	412
AK096499	0	0	0	0	0	0	0	0	0	0	0	0	0	0	0	0	0	0	0	0	0	0	0	0	0	0	1	0	0	0	0	0	0	0	0	0	0	0	0	0	0	0	0	0	0	0	0	0	0
AK096549	0	0	3	2	1	0	0	1	1	0	0	0	0	2	0	0	0	0	0	0	2	3	1	0	2	0	0	0	1	1	1	1	4	2	2	0	3	0	2	3	0	2	1	1	1	0	0	0	0
AK096592	50	42	93	76	62	78	47	62	50	19	27	27	17	15	31	33	37	21	22	37	57	60	48	49	36	43	90	99	50	40	35	49	33	64	33	39	33	35	49	49	49	32	53	114	48	57	64	24	62
AK096622	24	9	32	18	22	14	13	22	24	10	5	10	13	1	6	9	1	11	28	16	7	12	17	11	8	6	29	49	29	31	19	26	25	52	62	64	32	22	19	26	10	5	16	19	13	26	28	24	12
AK096718	1171.36	2235.82	4520.42	1762.72	737.733	308.888	571.519	1070.22	694.819	459.795	1218.18	1146.22	1025.84	591.712	1282.06	845.927	844.916	667.949	2708.98	1116.91	707.462	943.532	1090.22	1254.28	739.401	648.851	2798.43	4617.8	869.088	813.967	663.686	586.704	1965.13	2015.85	1031.38	1167.67	1792.79	1561.25	1651.07	1533.73	2054.15	2120.22	2860.19	2507.19	1077.06	1218.8	651.518	667.947	2245.85
AK096766	0	0	0	0	0	0	0	0	0	0	0	0	0	0	0	0	0	0	0	0	0	0	0	0	0	0	0	0	0	0	0	0	0	0	0	0	0	0	0	0	0	0	0	0	0	0	0	0	0
AK096792	4.2143	4	5.9044	4.5248	10.7618	5.6061	5.3349	2.484	24.6333	2.6675	3.588	4.4466e-12	3	4	1	1	0	4.968	9.4754	2.2233e-12	4.5248	1.5176	13.4261	5.1353	10.958	6.2311	7.7317	7.3971	7.527	2.1982	3.8553	5.6092	4.6526	5.3376	2.5677	9.6722	3.7445	13.0723	6.889	9.4311	7.6809	2.5677	2	6.1719	4.5535	1	7.1674	4.0987	2
AK096803	0	1.4013e-45	3.182e-33	6.5188e-42	0	7.9822e-38	0	0	1.9327e-30	0	2	0	0	2	0	0	0	0	0	0	1.1405e-05	3.2185	0	2.2809e-06	0	3.785e-33	4.8697e-32	2	3	1.5487e-33	1.4807e-32	2.7141e-32	0	0	4.403e-33	2.0793e-34	1.6619e-33	6	1	0	1	4	1.3284e-32	0	0	0	0	3.049e-33	0
AK096834	0	2	0	0	3	0	4	2	1	1	1	0	0	0	0	0	0	0	0	1	0	0	1	0	2	1	0	0	1	1	0	0	1	0	0	0	2	1	2	2	0	1	0	0	0	0	1	2	0
AK096898	0	0	0	0	0	1	0	0	1	0	0	0	0	0	0	0	0	1	0	0	2	0	0	1	1	0	0	1	1	0	0	0	0	0	0	0	1	0	0	0	0	0	2	0	0	0	0	0	0
AK096932	0	0	1	0	1	3	0	0	2	0	1	0	0	0	1	0	0	0	1	0	0	0	1	0	2	0	0	0	1	0	1	0	1	0	0	1	0	0	1	1	0	0	0	1	0	0	0	0	0
AK096976	0	0	0	0	0	0	0	0	0	0.0746	3.2617e-13	5.8456e-33	5.8721e-35	2.2132e-39	0	0	2.2735e-23	9.4699e-32	3.0386e-13	0	6.9757e-18	3.2985e-19	4.5869e-19	3.1842e-41	0	0	0	0	0	0	0	0	0	0	9.2912e-06	0	0	1.5015e-41	0	0	0	0	0	0	0	0	0	0	0
AK096982	43.5602	0	44.1881	1.1914	17.2744	15.9505	3.2249e-16	4.1677	19.0991	6.1357e-27	5.3631	1.3191e-17	5.1519	16.2105	7.26	6.944	21.8441	5.8996e-39	12.4532	32.3954	15.7368	7.3931	12.8554	20.4748	32.2712	33.7968	6.143e-16	49.1886	31.6513	8.1658	21.4744	39.141	17.8008	12.4605	7.5546	0	11.8002	7.0283	4.3063	1.4013e-45	50.5715	0	0	5.6308	16.7925	2.2992e-23	32.7347	0	17.5932
AK096987	0	0	0	0	3.4255e-26	0	0	0	3.0135e-20	0.0002	0	0	0	0.0002	0	0	0	0.0002	0	0	0.0004	0.0004	0.0002	0	0	0	0	4.5809e-21	0	0	2.5357e-21	0	0	9.2334e-21	9.0425e-22	1	0	4.7983e-22	2.7115e-19	1.74e-20	0	0	0	0	6.5855e-21	0	0	0	0
AK096995	0	0	0	0	1	1	0	0	0	0	0	0	0	0	0	1	1	0	0	0	0	0	0	0	0	0	0	0	0	0	0	1	1	0	0	0	0	0	0	0	0	0	0	0	0	0	0	0	0
AK097012	4.813e-40	230.091	4.0601e-32	6.2614e-06	2.8253e-33	2.8026e-45	2.0618e-27	9.268e-08	5.4093e-10	0.0015	5.7391e-05	0.0061	1.1142	3.2538e-06	0.276	0.0388	0.0021	9.1695e-08	2.1936e-11	0.0002	4.4837e-08	2.6234e-05	9.7264e-06	3.9281e-05	8.669e-25	1.8903e-29	3.5074e-25	4.1033e-20	1.5232e-27	4.5865e-25	2.4214e-35	8.423e-40	2.0546e-30	0	2.3853e-39	1.0131e-18	2.8026e-45	0	2.4884e-26	1.1722e-30	9.5765e-23	1.1509e-20	4.1202e-18	7.9502e-28	4.2829e-22	0	1.4706e-23	0	7.1405e-41
AK097119	223.743	120.771	456.516	347.533	348.962	228.499	281.694	183.623	224.121	105.964	116.651	82.3373	98.1443	166.075	106.697	180.447	146.954	98.7914	127.38	157.838	299.773	290.789	336.393	327.796	279.394	251.025	567.743	903.388	375.395	314.077	357.394	449.509	318.634	402.846	372.904	334.272	223.113	328.32	319.525	237.54	416.29	303.343	429.076	454.772	263.702	409.368	408.717	223.19	338.735
AK097142	0	0	0	0	0	0	0	0	0	0	0	0	0	0	0	0	0	0	1	0	1	0	0	0	0	0	0	0	0	0	0	0	0	0	0	0	0	0	0	0	0	0	0	0	0	0	0	0	0
AK097143	444.834	873.766	673.187	570.742	557.719	383.277	622.631	300.452	457.478	91.6003	61.9184	60.169	64.9954	86.7061	36.9194	116.709	40.8016	68.9965	301.604	237.535	572.444	626.966	515.884	650.106	326.891	277.911	655.429	1050.54	672.596	727.801	608.727	557.924	564.051	453.138	731.14	948.271	690.979	650.542	304.501	202.642	555.206	448.771	421.02	359.827	262.057	359.154	446.341	423.123	346.802
AK097161	0	1	2	0	0	2	0	0	0	0	0	1	0	0	0	0	0	0	2	0	0	0	2	1	0	0	0	0	0	1	2	0	2	0	0	2	1	1	2	2	0	0	0	0	1	0	0	0	1
AK097184	12	13	19	15	15	10	19	8	14	3	3	3	4	3	5	8	5	6	18	12	11	7	30	29	12	6	22	44	27	22	17	13	18	10	27	28	39	33	2	7	20	19	17	4	5	10	14	14	7
AK097190	17	37	42	33	36	15	9	58	26	15	14	13	10	6	18	29	11	19	48	28	30	21	39	50	36	29	67	106	30	30	35	41	27	41	41	60	31	34	40	31	57	56	46	54	35	44	22	27	49
AK097193	0	2	1	0	1	0	0	1	0	0	1	1	0	0	2	1	1	0	2	3	1	2	5	4	0	0	1	6	0	0	2	3	0	0	1	0	0	0	0	0	1	1	1	0	0	1	0	0	0
AK097242	0	0	1	0	0	0	0	0	0	0	0	0	0	0	0	0	0	0	0	0	0	0	0	0	0	1	0	0	0	0	0	0	0	0	0	0	1	0	0	1	1	1	0	0	0	0	0	0	0
AK097288	109	238	102	171	170	158	29	140	308	62	68	73	70	109	104	183	95	88	257	114	200	255	278	319	120	83	140	220	238	254	149	182	149	154	233	288	148	114	469	365	56	80	231	259	206	273	247	190	196
AK097289	22.2078	44.1082	55.1735	27.9623	22.5299	14.3506	13.27	11.1299	15.8509	1.6059	6.7257	0	6.7059	10.2081	1.6836	9.8364	8.607	4.8868	18.1683	14.3438	37.2806	34.1225	17.8007	34.249	20.2763	9.7532	31.3265	48.6644	35.088	32.2874	31.5065	22.9222	37.3589	32.8232	34.7487	39.2993	45.2515	26.5472	19.5363	13.5696	24.2911	32.4979	33.7027	31.533	19.3608	30.2178	21.3348	29.0052	13.2939
AK097351	3	7	6	6	11	12	3	8	15	5	1	1	7	4	3	2	1	2	2	3	16	19	8	8	8	6	18	24	10	9	5	7	6	5	6	13	13	6	7	2	6	7	5	2	1	7	5	8	5
AK097370	8	12	14	15	14	3	6	27	36	8	8	2	7	4	10	9	7	14	28	11	13	18	13	30	18	16	27	41	29	24	20	17	32	16	40	48	26	20	17	18	19	18	31	33	9	9	15	20	22
AK097428	0	1	0	0	0	1	0	0	0	0	0	0	0	0	0	0	0	0	0	1	0	0	0	0	0	0	0	0	0	0	0	0	0	0	0	0	0	0	1	0	0	0	0	0	0	0	0	0	0
AK097432	19.8229	43.0151	143.357	70.3924	114.196	87.6819	82.1103	30.4445	37.1388	23.9987	35.5618	44.1388	21.9635	39.6703	25.3861	46.2618	46.2055	30.0061	116.771	48.9734	146.13	120.491	99.6412	115.985	61.6432	46.0531	107.189	170.579	110.842	66.3915	59.2647	104.148	70.0764	62.5183	96.9562	112.467	98.5605	93.2274	65.6852	47.9673	76.257	108.325	81.206	86.8542	32.8877	82.3387	106.493	55.8333	95.057
AK097447	1	2.0191	2	0	2	0	0	0	0	0	0	0	0	0	0	0	0	0	0	0	1	0	0	1	0	0	0	0	0	0	0	0	0	2	1	2	0	0	0	0	0	0	1.0207	0	1	1	0	0	0
AK097453	49	41	56	39	33	32	38	46	65	19	11	24	23	9	27	26	11	38	44	37	34	35	46	65	51	57	73	87	65	55	33	51	53	71	58	87	74	77	68	60	64	66	57	60	35	37	56	45	63
AK097472	3	9	8	9	9	7	11	5	2	3	3	2	1	4	0	2	1	1	1	1	24	24	5	7	2	1	52	77	61	72	38	30	44	35	30	38	111	93	26	25	20	37	38	19	16	40	50	62	20
AK097493	0	0	0	0	0	0	0	0	0	0	0	0	0	0	0	0	0	0	0	0	0	0	0	0	0	0	0	0	0	0	0	0	0	0	0	0	0	0	0	0	0	0	0	0	0	0	0	0	0
AK097500	0	0	0	1	0	1	0	0	0	0	1	0	0	2	1	0	0	3	0	2	5	10	2	6	3	1	4	3	3	0	1	2	2	1	0	1	6	7	5	5	0	0	1	0	3	0	2	3	1
AK097527	0	1	1	1	0	1	0	0	0	0	0	0	0	0	0	0	0	0	0	0	0	0	0	0	0	0	0	0	1	0	0	0	0	0	1	0	0	0	0	0	2	0	3	0	0	0	1	0	0
AK097571	2	0	4	0	3	3	0	1	2	1	0	1	0	3	0	1	2	0	1	0	0	0	2	0	0	3	0	3	1	0	0	0	0	1	3	4	1	2	2	1	3	0	0	0	1	2	1	1	2
AK097585	3	6	2	2	11	0	4	0	2	2	0	2	0	0	3	3	5	3	8	3	0	0	2	7	3	2	8	8	1	1	0	3	2	4	1	6	1	6	9	3	3	1	7	5	3	7	7	2	8
AK097590	28	17.6615	43	17.6615	20.7186	27.3229	31.3229	32.1472	120	16.5479	6	2	1	1	12	26.6192	12.8096	25.6192	27.9957	17.8987	65.9979	49.594	19.6614	21.2241	10	22	35.9844	30.3229	10	25.6362	13.6615	17.56	24.3229	22	34	33	38.149	15.6615	29.3229	16.79	13	44.9844	18.6615	21.6615	19.9771	15.4933	34.3229	39.9843	17.1622
AK097618	0	0	0	0	0	1	0	0	1	1	0	1	0	1	0	0	0	0	0	0	0	0	0	0	0	0	1	1	1	1	0	0	0	0	1	0	0	0	0	0	0	0	0	0	0	0	0	0	0
AK097622	0	0	0	0	0	0	0	0	0	0	0	0	0	0	0	0	0	0	0	0	0	0	0	0	0	0	0	0	0	0	0	0	0	0	0	0	0	0	0	1	0	0	0	0	0	0	0	0	0
AK097624	0	0	0	0	0	0	0	0	0	0	0	0	0	0	0	0	0	0	0	0	0	0	0	0	0	0	0	0	0	0	0	0	0	0	0	0	0	0	0	0	0	0	0	0	0	0	0	0	0
AK097625	8	23	19	16	10	15	8	28	38	3	4	6	3	6	12	15	8	8	19	7	13	10	6	5	16	8	39	53	14	7	36	42	26	25	47	53	37	19	27	22	41	48	49	33	9	8	4	5	33
AK097658	2	1	2	0	1	1	1	3	5	0	0	0	1	0	1	1	1	1	1	2	1	2	8	1	1	4	2	3	3	3	4	1	1	2	4	2	4	2	3	2	4	3	1	2	0	0	1	2	2
AK097686	0	0	0	0	0	0	0	0	0	0	0	0	0	0	0	0	0	0	0	0	0	0	0	0	0	0	0	0	0	0	0	0	0	0	0	0	0	0	1	0	1	0	0	0	0	0	0	0	0
AK097694	0	0	0	0	0	0	0	0	0	0	0	0	0	0	0	0	0	0	0	0	0	0	0	0	0	0	0	0	1	0	0	0	0	0	1	0	0	0	0	0	0	0	0	0	0	0	0	0	0
AK097701	3.0723	9.0527	4.0984	6.0722	4.1055	0	2.0632	5.1088	1.0209	1.0281	3.0612	1.0172	4.0808	2.0497	2.0431	2.0655	1.0119	0	0	1.018	5.0702	7.1601	2.0302	8.0813	2.0443	2.0724	18.3017	32.0338	4.1376	2.0362	2.0252	5.068	7.0829	9.1348	9.1582	3.0836	5.1109	9.1674	5.1032	5.1136	14.3586	12.3288	3.0492	9.1943	2.0349	5.1013	10.2114	9.1481	4.0833
AK097702	8	15	45	47	22	16	3	20	13	8	8	9	6	4	7	4	13	5	13	15	17	14	28	29	21	26	15	23	8	7	35	35	31	34	35	43	22	24	14	4	34	38	25	20	9	15	33	23	23
AK097706	0	0	0	0	0	0	0	0	0	0	0	0	0	0	0	0	0	0	0	0	0	0	0	0	0	0	0	0	0	0	0	0	0	0	0	0	0	0	0	0	1	0	0	0	0	0	0	0	0
AK097722	6	4	15	7	4	5	6	13	12	1	2	3	0	0	3	6	3	7	5	8	6	1	10	11	14	11	13	7	4	13	2	1	15	13	19	27	12	8	8	3	17	11	8	9	8	7	9	7	11
AK097759	0	0	0	0	0	0	1	0	0	0	0	0	0	0	0	0	0	0	0	0	0	0	1	3	0	0	0	0	0	0	0	0	0	0	0	0	0	0	0	0	0	0	0	0	0	0	0	0	0
AK097787	0	5	0	4	5	1	0	0	3	0	3	1	0	0	0	0	0	1	5	8	1	0	3	7	1	5	12	11	3	1	5	5	0	0	16	12	0	0	0	0	22	14	18	9	4	12	8	11	7
AK097791	0	0	0	1	0	0	0	1	0	0	0	0	1	0	1	3	2	1	1	0	1	0	0	0	0	0	2	2	4	1	0	0	5	2	0	0	0	0	1	0	0	1	0	0	0	1	1	1	0
AK097794	0	0	0	0	0	0	0	0	0	0	0	0	2	1	0	0	0	1	0	0	0	0	0	0	2	0	0	0	0	0	0	0	1	1	0	0	0	0	0	0	0	0	0	0	0	0	0	0	0
AK097803	90.7175	29.0143	144.374	193.202	158.688	57.3722	144.836	83.2974	153.371	9.9096	8.1863	5.9855	5.953	7.5375	6.8626	3.6969	2.9842	56.5646	72.297	7.7181	57.0979	82.3995	203.615	195.589	123.461	112.465	181.447	219.994	89.0783	106.403	44.696	41.8779	24.1883	11.7422	146.096	150.673	116.836	117.144	10.0348	12.4076	171.992	130.971	131.603	113.339	136.162	134.164	144.013	117.326	79.0172
AK097814	0	0	1	0	0	1	0	0	1	1	0	0	0	0	0	0	0	0	0	0	0	0	2	1	0	0	7	15	4	5	5	2	8	6	12	6	10	4	7	6	5	13	5	3	6	2	5	4	3
AK097816	0	0	0	0	0	0	0	0	0	0	0	0	0	0	0	0	0	0	0	0	0	0	0	0	0	0	0	0	0	0	0	0	0	0	0	0	0	0	0	0	0	0	0	0	0	0	0	0	0
AK097829	0	0	0	0	0	0	0	0	0	0	0	0	0	0	0	0	0	0	0	0	0	0	0	0	0	0	0	0	0	0	0	0	0	0	0	0	0	0	0	0	0	0	0	0	0	0	0	0	0
AK097836	0	0	3	3	1	1	0	4	2	2	1	0	1	0	0	1	0	1	3	2	0	0	3	1	0	0	4	2	1	2	5	1	2	2	1	0	2	1	0	1	1	3	3	2	0	1	2	0	5
AK097853	0	0	0	0	0	0	0	0	0	0	0	0	0	0	0	0	0	0	0	1	0	1	0	0	0	0	0	1	0	0	0	0	0	0	0	0	0	0	0	0	0	0	1	0	0	0	0	1	0
AK097866	1	0	0	0	0	0	0	0	0	0	0	0	0	0	0	0	0	0	0	0	0	0	0	0	0	0	0	0	0	0	0	0	0	0	0	0	0	0	0	0	0	0	0	0	0	0	0	0	0
AK097878	127	100	171	87	101	76	72	92	126	37	54	74	51	32	80	58	57	96	65	99	91	77	106	107	182	173	160	261	101	108	176	148	113	115	185	219	171	134	133	112	165	175	138	120	72	72	92	115	135
AK097902	0	0	0	0	0	0	0	0	0	0	0	0	0	0	0	0	0	0	0	0	0	0	0	0	0	0	0	1	0	0	0	0	0	0	0	1	0	1	0	0	0	0	0	1	0	0	0	0	0
AK097910	3	0	1	9	5	2	1	0	13	1	1	0	1	2	2	0	0	1	3	0	2	3	1	3	4	1	5	1	1	4	0	1	4	8	3	4	1	4	9	7	4	5	3	1	7	5	1	3	4
AK097921	0	0	0	0	0	0	0	0	0	0	0	0	0	0	0	0	0	0	0	0	0	0	0	0	0	0	0	0	0	0	0	0	0	0	0	0	0	0	0	0	0	0	0	0	0	0	0	0	0
AK097934	29	63	190	120	85	55	28	48	17	19	21	35	24	9	14	33	25	4	39	25	75	76	58	61	45	35	58	93	83	92	100	121	144	105	164	183	132	128	69	56	139	128	159	112	56	91	118	86	43
AK097952	0	0	1	0	0	0	0	0	0	0	0	0	0	0	0	0	0	0	0	0	0	0	0	0	2	0	0	2	0	0	0	0	0	0	0	0	0	0	0	0	0	1	0	0	0	1	0	0	0
AK097957	0	15.2467	10.548	6	0	10	0	0	6.5603	1	3.3805e-10	3.5528	6	4	5	11	2.8754e-18	2.4059e-15	5.5251	4.3472e-12	5.8491	9.8233	7.965	3.1432e-35	11	0	13.2092	12.9042	17.5184	9.578	6.9485	12	16.3189	13	18	11.0817	20	11.5289	1.0223e-17	8.3782	3.3193	8.4253	17	20.7972	7.2488	7	19	4.6934	16.8159
AK098012	0	6	0	2	0	0	1	2	1	0	0	0	0	0	0	0	0	2	0	1	0	0	1	0	0	1	2	0	1	0	0	1	2	0	2	0	0	1	0	2	1	0	1	0	1	1	0	0	0
AK098067	6	3	20	18	12	14	4	9	13	6	2	8	6	5	10	12	5	4	10	14	8	11	7	12	16	10	33	45	20	13	8	16	10	30	10	11	2	4	29	15	26	13	6	28	21	13	15	2	18
AK098095	525	584	833	524	590	465	412	512	704	239	246	226	217	214	282	292	209	282	384	325	497	554	544	639	480	439	708	1007	551	598	573	533	578	598	734	859	638	580	691	585	683	703	756	717	410	532	628	607	647
AK098198	0	0	0	2	0	0	0	2	2	0	1	1	0	0	0	0	0	2	0	2	0	1	0	2	1	0	2	1	0	0	1	2	2	0	2	1	0	1	1	1	3	1	0	0	0	1	3	0	0
AK098263	29	26	28	35	18.0436	22	26	33	41	7	12	9	10	6	5	11	4	19	17.0727	25	21	20	19	40	24	15	29	37	22	18	30	39	31	33	39	43	29	28	21	26	28	26	37	35	11	18	21	22	38
AK098303	0	0	0	0	0	0	0	0	0	0	1.0682	1	1	2	0	0	0	0	0	0.9739	0	0	0	2	0	1	1	0	0	0	1.0682	1	3	1	1	0	0	0	0.0682	0	0	0	0	0	0	0	1	0	0
AK098333	18	17	17	6	14	16	10	20	24	9	5	6	8	6	3	9	4	7	14	9	12	18	16	10	11	13	17	30	24	13	11	8	13	18	20	40	13	12	27	19	9	16	17	16	9	10	13	10	16
AK098438	62.7143	193.683	176.931	117.542	121.628	51.6344	58.3597	96.0325	0	3.6588	0	1.7222e-33	8.9375e-28	3.8099	36.6878	58.7541	23.7285	120.3	117.883	66.7032	83.892	77.538	69.5299	72.2243	126.912	90.92	159.176	260.412	85.1897	66.277	118.3	110.489	157.768	164.199	200.953	254.896	145.345	127.634	185.892	140.344	127.061	113.968	194.354	155.879	125.094	135.875	151.924	156.626	216.007
AK098481	5.0023	14	6.0037	0	2	3	3.0014	4	1	1	4	1	0	1	0	0	2	1.0005	3	1.0013	6.0023	3	0	8	0	6	6	0	6	4	2	1	0	6	3	3.0009	7	3.001	9.0057	1	8.0056	6.0042	1.0004	4.0016	5	3	10	2.0009	3.0014
AK098491	197.42	198.142	297.344	195.817	202.696	150.89	117.667	163.087	171.004	78.9287	50.5327	75.5555	75.298	62.6819	71.6893	91.7333	58.6317	56.0155	121.179	88.0279	246.576	277.995	195.386	229.672	118.355	100.995	218.999	316.872	187.461	203.612	192.43	180.689	225.981	148.606	226.912	264.691	222.581	196.344	143.612	106.947	203.876	202.285	252.208	213.772	109.232	162.086	229.039	193.078	209.828
AK098548	0	0	0	0	0	0	0	0	0	0	0	0	0	0	0	0	0	0	0	0	0	0	0	0	0	0	0	0	0	0	0	0	0	0	0	0	0	0	0	0	0	0	0	0	0	0	0	0	0
AK098560	1	0	0	0	0	0	0	0	0	0	0	0	0	0	0	0	0	0	0	0	0	0	0	0	0	0	0	0	0	1	1	0	1	1	0	0	0	0	0	0	0	0	0	0	0	0	0	0	0
AK098570	0	0	0	0	0	0	1	0	0	0	0	0	0	0	0	0	0	0	2	0	0	0	0	0	0	1	0	0	0	0	0	0	0	0	0	0	0	1	0	0	0	1	0	1	0	0	1	1	1
AK098656	0	0	0	0	0	0	0	1	0	0	0	0	0	0	0	0	0	0	0	0	0	0	0	0	0	0	0	0	0	0	0	0	0	0	0	0	0	0	0	0	0	0	0	0	0	0	0	0	0
AK098665	0	0	1	1	0	0	0	0	0	0	0	0	0	0	0	0	0	0	0	0	0	0	0	0	0	0	0	1	0	0	0	0	0	1	0	0	0	0	0	0	0	0	0	1	0	0	1	0	0
AK098705	0	0	0	0	0	0	0	0	0	0	0	0	0	0	0	0	0	0	0	0	0	0	0	0	0	0	0	0	0	0	0	0	0	0	0	0	0	0	0	0	0	0	0	0	0	0	0	0	0
AK098727	12	7	8.6807	3.8586	0	1.0158	3	0	5	0	3.6208	2.5919	1.333	1	1	0	2.5787	1.3379	3	3	7	8	7	9.8386	2	5	15	7.8894	18.1503	7.171	5.6038	10.0066	8.9165	3	6.7771	8.8201	8.2544	9.5323	6	1.3312	5.1049	4.6907	13	7.0944	6.435	6.4458	7.5172	5.7362	6
AK098763	0	0	1	0	0	0	0	0	0	0	0	0	0	0	0	1	0	1	0	1	0	0	0	0	0	0	0	0	0	1	1	0	0	2	0	1	1	0	0	0	0	0	1	0	2	0	0	0	1
AK098769	95.961	288.846	1.2117e-07	3.0201e-40	27.1025	1.8613	5.46e-09	99.8473	1.2208	36.6818	70.5574	0.28	0.0011	0.3627	0.5069	48.4648	26.4515	0.1913	82.7897	35.8467	33.9475	65.5302	47.9447	117.342	2.9632e-22	7.7522	42.0669	2.2364	41.4885	41.1334	79.2582	0.3457	327.72	98.1927	448.097	812.945	558.926	263.844	0.603	71.6828	59.7032	332.61	447.062	161.006	63.932	150.61	173.326	358.28	198.425
AK098783	6	31	12	3	8	4	9	4	1	6	3	4	4	1	4	3	1	3	3	8	5	4	5	13	7	3	19	24	6	5	3	7	3	6	8	10	8	7	5	4	16	14	18	6	8	9	8	9	6
AK1	564	821	485	379	400	284	497	652	1409	259	251	216	190	242	283	269	167	519	526	387	618	653	496	578	533	524	707	889	422	432	430	392	439	449	486	677	712	584	824	765	749	764	479	493	411	352	425	449	513
AK122764	44.668	23.5634	68.589	43.8562	49.0812	21	45.84	34.5027	31.7159	8.9028	14.5383	9.4059	8.3959	14.4292	10.4815	20.8457	6.2697	18.4062	27.5272	16.1424	35.4798	54.6982	37.5393	58.7443	21.1821	29.6978	45.7892	80.2041	45.785	56.1699	58.3089	63.7146	63.6525	54.0242	47.9928	64.6653	89.1909	86.1621	57.3282	37.2836	46.7252	59.8289	49.1718	36.0073	18.86	46.7543	54.9129	49.4793	31.9559
AK123067	0	0	0	0	0	0	0	0	0	0	0	0	0	0	0	0	0	0	0	0	0	0	0	0	0	0	0	0	0	0	0	0	0	1	1	0	0	0	0	0	1	1	0	0	0	0	0	1	0
AK123141	114	208	171	187	149	88	102	117	204	62	64	50	40	46	34	63	35	64	69	83	205	223	154	158	80	98	112	158	148	167	101	101	107	106	150	192	183	157	140	120	198	219	156	124	84	133	145	149	144
AK123177	6	6	10	5	12	6	6	5	5	5	1	1	2	11	8	8	8	4	5	8	12	5	14	9	11	7	10	26	8	7	13	19	19	28	6	12	24	12	25	15	24	16	10	20	18	13	15	7	9
AK123181	19.0557	22.5051	16.8277	21.6362	18.9476	7.7268	35.5747	12.8279	17.5704	1.4011	1.9743	6.4807	7.5985	2.7421	7.261	8.1044	4.8903	5.1723	20.0726	6.1177	12.3759	15.4666	26.896	14.7139	10.0685	5.2539	15.2864	49.2518	14.3379	28.5029	20.7579	25.8582	12.903	15.541	23.0999	25.4277	54.9825	26.2885	11.8855	10.5413	27.3774	18.8495	29.5292	10.9311	3.0179	14.5509	31.3958	20.5331	16.5929
AK123263	21	35	37	26	28	25	10	20	25	12	7	5	12	5	6	12	7	18	33	9	11	14	27	17	20	13	44	76	19	15	21	24	49	41	24	25	33	25	18	22	27	34	33	31	10	22	23	17	33
AK123292	3	2	9	3	6	1	2	7	7	1	0	0	1	0	4	4	0	5	3	3	2	1	4	5	3	3	3	8	5	5	3	4	7	12	3	9	10	2	3	7	7	10	5	8	8	4	10	3	7
AK123298	1	2	1	2	1	5	2	1	7	0	3	3	1	3	3	1	4	3	10	11	3	1	4	5	4	3	8	25	3	8	8	14	8	8	18	25	8	6	12	2	9	9	8	9	7	8	12	12	10
AK123300	5	1	17	19	8	11	11	18	25	5	5	4	3	4	7	8	3	10	11	17	11	13	16	11	20	14	33	21	18	17	18	22	16	18	33	41	6	6	9	12	25	24	23	24	17	12	22	10	36
AK123314	57.8375	52.2751	67.5903	58.0669	60.2458	28.1568	47.6369	35.0473	37.3969	5.1934	14.1769	11.3925	0	7.5637	12.6514	19.3001	9.0718	12.5066	18.1888	14.3215	48.9983	40.3845	54.821	57.7641	15.4751	23.3799	41.6542	59.2332	38.744	35.5345	40.5588	54.5999	39.8199	37.4231	50.7146	39.214	46.7756	41.7999	35.3357	25.287	55.2089	86.1243	73.9961	39.0935	13.9843	64.4066	58.6158	40.1488	42.1183
AK123332	15.5698	24.6319	99.4975	138.232	99.3067	100.22	88.9574	62.8896	53.3029	23.41	14.9209	30.7044	21.0795	55.7392	15.8334	33.4859	20.2107	15.5983	25.6755	32.6126	118.046	93.9269	78.8632	72.2124	24.8469	35.418	100.383	136.448	102.486	120.757	56.6987	62.3937	40.6422	55.9365	30.998	28.1937	4.156	26.1226	39.8417	40.8578	97.4392	41.8688	46.3086	72.7033	51.3806	72.1218	99.958	33.5063	58.7581
AK123393	0	0	0	0	0	0	0	0	0	2.0569e-35	2.949e-23	8.1397e-34	0	2.4058e-21	1.4767e-36	1.9945e-24	2.2876e-21	4.5942e-31	2.9563e-22	1.4279e-23	1.3539e-41	2.371e-18	2.6804e-25	6.1731e-22	0	0	0	0	0	0	0	5.4153	0	0	0	0	0	0	0	0	0	0	0	0	0	3.5162	0	0	0
AK123416	94	336	345	143	143	59	181	116	442	117	97	103	85	59	54	34	32	24	92	76	400	409	79	79	62	51	115	146	211	187	118	123	142	140	53	52	147	136	171	117	129	132	87	60	72	76	246	222	59
AK123440	0	1	2	4	1	0	0	0	2	0	0	0	0	0	0	0	0	0	0	1	1	1	0	1	2	0	0	0	0	0	0	0	0	0	0	0	0	0	0	1	0	2	0	0	0	0	0	1	1
AK123450	21	5	15.8689	7	12.3274	13	47.4243	17.5877	19.5727	2	10.5997	4.4999	3.1751	16	9	1.0306	3.159	6.2589	16.8769	24.3444	6.2606	8.6319	17.7721	25.661	22.2833	18.5048	44.0242	44.1031	45.8751	45.6201	24.3187	15.7999	16.7076	20.2628	21.0662	33.2431	29.2014	25.3979	30.4622	15.3446	19	16.6111	23.5128	22.1885	13.3304	5.0693	18.4395	10.2235	18.0283
AK123459	60.5789	125.005	89.8595	90.6494	100.617	84.5016	233.667	69.5513	169.985	41.99	27.8068	27.4201	34.1052	50.7446	18.6565	33.1335	18.0877	38.1776	52.2791	35.812	113.246	117.055	92.2882	88.0076	36.1437	56.7449	65.1439	92.489	92.2808	103.356	30.699	44.9449	33.9155	57.1534	46.31	61.1007	98.1112	100.314	45.3117	49.3436	84.3608	85.774	58.1927	54.5303	28.0527	47.534	78.7901	82.1711	68.3739
AK123543	2	1	5	7	2	0	0	1	0	0	2	0	1	1	1	0	0	0	1	1	3	2	2	1	2	0	0	3.0104	3	2	5.1046	3	0	0	1	1.0027	2	0	2.0139	2	1	1	0	1	2	6	1	3	4
AK123582	0	1	2	0	0	0	0	0	0	0	0	0	0	0	1	1	0	0	1	0	0	0	0	3	0	0	2	1	0	0	0	0	4	0	0	0	0	0	1	1	0	0	0	0	0	0	0	0	0
AK123584	1	4	1	5	4	2	2	4	4	3	3	1	4	1	0	3	1	2	2	5	2	4	3	7	9	4	3	5.5284	0	4	1	1	7	5	3	2	2	6	8	6	1	2	4	3	0	3	4	2	5
AK123617	40	80	131	87	53	34	86	91	104	37	29	25	24	26	20	31	22	61	73.1432	97	82	92	76	91	87	75	104	164	81	61	92	86	109	104	144	179.364	153	109	113	114	102	157	94	63	50	51	83	89	76.1247
AK123632	0	0	0	0	0	0	0	0	1	0	0	0	0	0	0	0	0	0	0	1	0	0	0	0	0	0	0	0	1	0	0	0	0	0	1	0	0	0	0	0	0	0	0	0	0	0	0	0	0
AK123654	5.0053	0	0	3.2704	5.1513	6.7545	10.7731	3.0507	10.2805	3.3544	6.7085	4.9046	1.8764	1.4643	2.6471	6.4415	1.9996	1.5274	4.8228	1.2006e-39	2.2199	2.5984e-24	0	2.0798	12.0169	20.0229	17.5878	8.4894	9.8666	2.8661	0	9.6139	0	11.3894	0	1.3006	0	0	7.894	8.0569	4.4477	1	0	12.407	10.4082	2.2415	8.7209	0	8.1174
AK123675	250	483	341	243	229	160	154	269	414	112	125.588	103	105	102	148.24	154	108	196	329	182	193	267	298	286	264	215	439	613	313	307	267	262	322	256	469	613.879	429	327	357	344	344	385.945	402	330	244	215	303.859	325	325
AK123758	0	0	0	0	0	0	0	0	0	0	0	0	0	0	0	0	0	1	0	0	0	1	0	0	0	1	0	1	0	0	0	0	0	0	0	0	0	0	0	0	0	0	0	0	0	0	1	0	0
AK123771	0	9.8892	5.8197	4.762	2.0398	0	9.3983	5.6975	13.4961	3.7037	4.4614	2.7738	1.8398	4.3152	0	1.8873	2.7863	1.3514e-32	8.8087	0	9.556	27.4581	8.7656	6.505	4.3387	3.7978	24.5941	17.6189	25.4621	23.7565	13.3515	10.7866	15.7432	3.5833	8.496	14.7719	31.7068	26.115	20.7678	10.7144	19.5267	47.3156	22.3634	11.2572	10.623	11.7422	21.5214	24.0397	10.0455
AK123816	1.8235	0	0.9023	0	0	0	0	2.3191	1.9992	0.8122	0	0.8122	0.8122	0	0.5476	0	0.2972	1.9991	0.8122	0	0.5871	0	0.4801	0	0.9644	0	0	0	0	0	3	0.9997	2.0073	0.9997	1.9851	0	0.578	0	2.5137	0.9866	0	0.9997	0	0.5079	0.9783	0	0.0064	0	0.9997
AK123826	7	6	14	7	13	8	10	11	10	4	0	3	0	4	7	3	7	7	15	8	8	10	9	6	10	7	17	35	12	5	8	14	15	9	20	17	17	15	11	12	12	20	20	20	6	11	10	7	25
AK123834	3	2	2	0	1	1	1	2	1	3	1	1	0	2	2	1	0	2	3	1	2	1	0	2	3	1	0	3	1	1	3	1	0	1	2	2	2	0	2	0	1	1	2	1	1	2	2	0	0
AK123868	1.2465e-26	5.8574e-43	69.8533	60.0454	85.2214	3.409e-35	44.4547	62.2032	182.028	31.7387	42.3437	4.0429	59.9242	16.2781	28.7803	60.3689	30.4333	103.014	104.514	46.0258	43.5508	58.0943	111.847	128.771	103.263	107.689	105.225	145.281	31.321	65.7689	91.2435	109.859	104.577	77.6305	152.761	82.0589	48.3888	13.502	60.3579	140.854	61.8973	65.2492	77.0737	194.834	30.0241	25.1996	119.065	74.7566	96.0109
AK123872	56	47.2843	102.091	66	70.0546	38.0436	52.0474	58.6233	69.0615	20.0146	19	20	18	32.0544	29	48.3376	33.0817	12.0107	33	19	78.2854	83.2383	65.0174	54	43.0412	34	96.6639	186.634	60	83.0682	77.0694	78	67	63	71.2218	68.2533	74.1192	69.1059	56.2469	39.1845	70.1941	51.1893	107	59.0261	45.0281	51	79	61.2281	56.0485
AK123878	387	273	929	982	537	387	1275	925	663	179	167	179	146	462	154	291	172	158	224	582	469	579	790	845	649	588	914	1408	490	545	922	1019	922	859	2265	2717	1287	1137	774	593	834	866	965	802	551	821	681	634	882
AK123889	99.2417	105.965	160.033	139.425	106.745	92.7609	88.9121	95.6193	105.597	14.4876	14.114	8.2895	15.8237	11.371	9.3397	21.7757	13.8122	40.0004	68.8484	56.4392	133.733	110.915	113.681	110.629	106.569	92.5779	204.643	281.799	137.886	128.85	120.003	118.927	85.9569	139.989	125.174	150.025	101.353	103.553	120.644	71.8678	147.385	110.51	107.402	202.843	153.592	125.912	140.699	64.4154	138.239
AK123891	3	1	1	0	0	2	1	0	0	1	1	0	1	1	0	0	0	1	0	0	1	0	0	0	1	1	0	1	2	1	0	1	0	0	2	1	1	1	1	1	0	1	0	0	0	1	1	0	0
AK123934	14	3	0	4	3	2	1	1	3	0	1	1	0	0	2	1	2	3	5	2	0	2	1	3	1	0	2	3	1	3	0	3	4	3	2	2	5	2	1	4	7	4	4	0	5	5	0	2	4
AK123947	41.5452	98.6698	67.5109	41.5452	36.352	41.5452	31.1589	129.829	155.794	30.1547	10.3863	15.5794	31.1589	5.1931	45.7701	46.7383	15.2337	72.704	25.9657	46.7383	57.1246	46.7383	15.5794	61.6604	20.479	61.2845	67.5109	20.7726	65.5587	51.4236	67.5109	46.7383	86.2447	51.9315	83.0903	87.7862	56.4888	41.5452	97.1632	51.9315	41.5452	46.7383	51.9315	82.469	46.2043	51.3909	72.0386	67.5109	103.863
AK123976	13	2	4	1	12	0	2	5	4	1	1	0	0	0	1	1	1	3	19	0	0	2	20	13	3	7	9	6	7	17	11	10	0	0	0	1	0	5	1	4	0	0	0	0	5	9	21	17	2
AK123998	25.8124	21.7384	27.6307	19.6843	22.3102	15.5025	33.8409	13.2042	26.5245	4.0886	5.0685	8.162	11.1069	30.8644	11.2389	14.3549	5.0755	15.444	7.3678	20.9016	20.453	34.4882	24.1567	28.2929	16.4852	13.2464	25.7619	50.2008	31.0648	32.0884	24.6651	30.2993	31.8627	38.7226	40.9177	47.4218	44.4678	33.6206	23.8403	17.3392	31.4248	30.4967	29.228	18.5078	11.2493	22.262	22.2779	22.4545	19.5121
AK124056	0	0	3	1	0	0	0	1	3	5	0	0	0	0	0	0	0	0	0	0	4	4	0	0	1	3	3	3	0	1	1	0	0	0	0	2	0	1	2	0	1	0	0	0	0	2	0	0	1
AK124066	0	0	1	0	0	0	0	0	0	0	0	0	0	0	0	0	0	1	0	0	0	0	0	0	0	0	0	0	0	1	0	1	1	1	0	0	0	0	0	0	0	0	0	1	3	1	1	0	1
AK124121	0	3	0	0	0	0	5	0	1	0	0	0	0	0	0	0	1	0	0	0	1	3	0	0	1	0	4	6	6	6	3	1	1	1	3	5	4	3	1	2	3	1	2	1	3	1	3	2	2
AK124130	25.0316	54.6378	76.1343	37.8302	69.9788	49.6816	13.7818	28.7261	21.1273	10.7558	7.4439	8.5227	11.825	10.73	8.4719	15.9682	7.3665	4.201	20.8431	16.9991	38.0946	27.6535	55.649	41.6208	21.1176	18.9954	67.385	83.9244	61.6128	50.9505	47.335	59.3235	31.6265	41.2702	31.8169	39.0903	43.2055	31.5685	52.8321	19.0832	80.0255	56.219	37.0649	55.133	34.8405	36.2878	63.463	33.7989	41.7634
AK124131	0	0	0	0	0	0	0	0	0	0	0	0	0	0	0	0	0	0	0	0	0	0	0	0	0	0	0	0	0	0	0	0	0	0	0	0	0	0	0	0	0	0	0	0	0	0	0	0	0
AK124179	0	5.3079	3.0144	5.3079	5.3079	3.5385	0	0	0	2.2164e-18	5	4.4328e-18	7.3881e-19	0	2.5992	0	4.4328e-18	7.3881e-19	7.3881e-19	2.4747	2.5262	7.4968e-23	2.412	3.2416	5.091	2.5207	7.1587	4.3533	9.3691	0	0	10.6158	0	0	0	0	5.7641	0	0	0	0	0	3	0	0	3.6355	0	0	0
AK124194	2.1275	1.0522	6.4102	4.269	5.2705	2.129	2.1084	0	1.0732	1.0449	1.012	0	0	0	0	1.045	2.1107	0	5.6002	1.0667	3.1726	2.1141	2.1245	2.1229	4.3402	4.2332	4.2168	5.3712	3.1914	1.0542	3.1519	2.1053	1.0685	0	4.2893	5.3804	3.1995	2.1209	6.3064	4.2174	2.1314	0	1.0904	0	1.0594	1.0587	2.131	2.1151	3.2542
AK124197	12.3512	11.3182	29.4718	20.5103	29.0705	7.9309	24.7602	14	26.3274	7.391	15.6884	6.9977	3.8769	13.2607	7.6673	6.8171	4.65	6.2275	11.5301	4.5176	33.8835	40.5156	22.5073	23.6608	29.7958	14.2734	20.3388	40.4042	26.5032	30.5798	19.884	37.1681	21.0376	20.1524	13.93	15.5576	15.482	15.4622	8.0281	14.0684	24.9475	23.7569	21.7016	14.8993	16.7156	13.0794	28.8883	24.3988	8.1958
AK124226	1	0	0	0	0	0	0	0	0	0	0	0	0	0	0	0	0	0	0	0	0	0	0	0	0	0	0	0	0	0	0	1	0	0	0	0	0	0	0	0	0	0	0	0	0	0	0	0	0
AK124233	462.124	474.357	656.208	853.702	1147.13	1025.49	867.533	1096.22	1377.21	499.278	598.246	437.912	376.196	631.759	413.65	611.321	411.328	367.083	470.87	689.873	666.292	654.467	493.058	470.635	703.764	701.881	1321.58	1450.6	979.451	657.419	393.525	660.279	263.802	993.463	403.935	431.417	320.566	342.061	1099.69	871.648	1020.58	424.162	418.107	1348.24	871.877	780.911	1344.17	381.547	1238.92
AK124262	7	7	6	5	9	4	2	11	10	3	2	0	1	1	6	7	5	6	6	5	1	10	16	9	4	6	8	13	5	6	12	7	3	8	7	14	12	8	15	9	14	7	13	14	11	3	12	6	8
AK124272	4	7	12	7	35	3	2	4	9	1	5	2	2	0	8	7	9	0	2	7	22	18	5	4	2	0	4	5	6	6	2	5	8	13	9	9	9	10	1	3	18	15	25	18	17	19	8	13	3
AK124308	1	0	1	0	0	0	1	0	0	0	0	0	0	0	0	0	0	0	0	0	1	0	1	0	0	0	0	1	0	0	0	0	1	0	0	0	0	2	1	1	0	0	0	0	0	0	0	0	1
AK124326	7	6	7	3	5	6	2	1	6	4	2	0	0	1	1	0	4	3	2	3	3	2	6	4	5	2	2	8	1	2	1	4	4	1	1	8	9	4	5	4	6	10	5	2	1	0	4	4	3
AK124327	0	0	1	1	0	0	0	0	1	0	0	0	0	0	0	1	0	0	0	0	1	1	2	0	0	3	0	3	0	1	2	0	1	2	1	3	0	0	2	3	1	0	0	0	1	4	3	0	4
AK124399	9	18	4	9	12	26	11	22	30	27	14	14	10	7	3	3	2	1	5	12	45	45	8	2	14	16	21	16	14	15	4	6	7	17	8	7	12	15	28	12	11	4	12	15	35	20	21	11	4
AK124433	34.8474	31.6667	38.0978	42.1306	53.7858	35.7732	19.6882	39.0829	59.3958	10.1024	24.9003	22.4412	15.145	13.0218	15.3816	23.2792	14.461	14.3444	24.186	23.2076	32.5634	19.5836	15.0661	23.0439	28.3481	28.1779	61.589	67.1737	30.773	41.3419	17.8543	20.8317	15.4217	46.9217	12.2366	19.4811	14.0853	22.3198	40.7379	38.3414	50.0295	25.5474	15.14	48.3793	27.4808	27.159	43.7675	21.6022	44.0489
AK124439	0	3.3622	1	1	0	0	2	1	2	1	2	0	0	0	0	0	0	0	0	0	1	2.0065	2.0076	0	0	0	1	1.0019	0	0	1	1	0	1	1	1.1025	1	1	1	0	1	0	0	0	0	0	0	2.0334	1
AK124465	0	2	1	4.8639e-39	6.8882	1	2.244e-35	0	8	1.9147	2	3	3	2	3	6	1	4.21	2	0	4	2.0672e-15	0	3	0	0	5	0	3	0	0	1	1.0666e-30	0	7.4558	0	1.8868e-30	0	0	1	0.3348	3	1	1	1	2	2.1696	0	1
AK124484	35	60	53	71	32	41	28	52	65	25	21	8	14	9	23	27	15	36	33	29	43	66	40	54	48	37	68	109	59	51	46	48	73	66	72	94	78	75	52	46	60	57	67	59	37	48	47	47	74
AK124523	67.5106	98.0467	120.916	71.7018	70.5825	55	38.2337	67.8328	94.0693	37	42	41	34	18	68.3043	84.0956	31.4002	37.3496	53.1227	68.4533	89.6478	70.0469	61.4194	72.8909	54	58.6167	116.612	142.512	78.1808	66.6989	66.8772	76.7964	108.053	89.8682	91.0514	135.856	102.793	84	80.8062	63.765	85.8726	63	101.432	97.8626	53	67.4528	79.3827	66.0717	111.917
AK124578	19.0655	46	22	32	14	5	9	21	20	6.1285	4	5	5	2	5.073	13	1	2	41	14	12	12	15	33	21	14	39.2441	65.2166	10	14	19	21	41	37	37	57	44.0758	40	19	20	24	25	45	31	13	24	31	34	31
AK124673	3.5135	2.0735	4.5802	0	0	0	0	1.541	0	0	0	0	0	0	3.0886	0	0	1.5768	0	1.4851	3	1.2133	2.1901	1.5042	1.5598	0	0	4.0808	4.4775	6.2676	0	2	0	2.6511	1.6128	1.8091	0	1.3854	1.541	1.736	0	1.3322	0	0	1.3595	0	0	2.6511	2.6511
AK124680	3	5	22	7	12	8	13	6	13	5	0	1	2	3	4	9	12	6	3	8	7	7	5	7	5	9	6	14	17	10	5	8	7	10	6	10	4	4	8	11	12	8	13	14	5	12	10	4	12
AK124682	3	3	5	15	5	0	0	13	14	4	2	5	0	2	4	9	2	5	7	4	1	1	9	10	2	5	4	10	0	3	20	12	7	6	17	16	3	4	15	15	19	24	21	24	10	6	10	9	20
AK124806	6.2089	0	4	8	5	0	2	5.9409	5.9926	2.2269e-15	4.3743e-19	1.2403e-17	9.0613e-17	5.6664	7.1353e-18	1.6662e-16	4.0729	3.3447e-16	11.4103	1.1929e-17	11.4601	4.1548	18	17.4627	0	5.6925	10	17.3277	25	11.4854	13	2.4574	0	3.1332	0	11.8331	12.4178	4.5627	15.7929	16.4845	0	0	5.9267	11.5273	4.2074	0	5.9046	10	0
AK124820	0	0	0	0	0	0	0	0	0	1	0	0	0	1	0	0	0	0	0	0	0	0	0	0	0	0	0	1	2	0	0	0	0	0	0	0	0	0	1	0	0	0	1	0	0	2	1	1	0
AK124832	1	1.0108	1	0	0	0	1	2	4	1	1	0	1	2	1.0029	0	0	1	1.0027	1.038	1	6.4336	4	4	1.183	2	3.0472	4.04	1	4.4335	1.0456	0	1.0025	2	4	1.2011	4.0487	2.0049	1.0022	0	0	1	0	0	1	0	2.0256	0	0
AK124857	10	4	8	6	7	7	4	5	9	7	4	3	2	1	2	4	7	6	4	4	4	5	3	5	8	6	7	10	1	5	12	8	7	9	4	10	7	2	9	8	9	9	14	13	11	7	11	6	8
AK124930	42.6619	27.5415	41.547	29.2615	16.1062	6.0892	15.0525	17.075	24.7419	4.2261	2.5249	11.0743	8.109	4.9748	10.3595	13.3051	12.8255	2.2725	13.6265	11.0091	21.2265	41.5451	21.2301	37.6801	9.1345	14.6877	50.9059	63.903	20.8337	36.7908	15.6847	25.5897	24.383	24.0318	45.4383	55.6493	39.7495	29.3353	8.7169	2.3439	29.3195	16.8873	36.8832	23.6607	14.9809	26.4778	26.1219	28.2696	23.5832
AK124939	47	7	58	34	40	27	20	41	45	25	22	15	9	17	13	15	12	18	76	13	15	19	33	25	36	28	55	74	63	48	37	44	39	49	33	31	48	42	46	60	60	57	37	36	39	53	16	11	55
AK124950	0	0	0	0	0	0	0	1	1	1	0	0	0	0	0	0	0	0	0	0	1	0	0	1	0	0	1	1	0	0	0	0	0	0	0	0	0	3	2	0	0	0	1	0	0	0	1	0	0
AK124970	91.9556	118.412	218.441	130.331	160.469	230.507	88.6844	190.818	162.208	73.1384	86.5902	76.2045	67.1302	67.3013	68.1928	89	79.8627	58.0989	94	73.9457	121	102.516	115.288	130	124.064	150.32	122.541	166.632	127.152	169	120.67	142.338	129.948	172.748	170.048	205.894	102.386	100.468	146.67	92.6539	174.676	124.874	141.371	241.33	108.317	109.772	178.386	155.901	187.375
AK124973	8	3	9	4	4	5	7	8	9	4	4	3	5	0	1	7	1	2	3	6	8	2	11	4	7	7	4	10	10	7	9	10	14	10	31	47	10	9	7	8	11	18	31	19	12	21	19	10	13
AK125001	0	0	0	0	0	0	0	0	0	0	0	0	0	0	0	0	0	0	0	0	0	0	0	0	0	0	0	0	0	0	0	0	0	0	0	0	0	0	0	0	1	0	1	0	0	0	0	0	0
AK125040	3	18	8	4	0	1	4	12	6	1	1	0	1	0	1	2	1	1	4	3	1	0	4	5	2	3	0	1	1	1	8	2	2	4	6	3	8	6	4	6	1	1	2	4	0	0	3	4	2
AK125051	9	12	11	6	8	5	4	27	16	6	6	3	9	2	7	16	6	16	20	9	8	14	21	23	10	14	28	34	12	6	18	13	19	19	21	23	25	19	9	11	13	24	24	27	12	10	22	23	30
AK125078	0	0	0	0	0	0	0	0	0	0	0	0	0	0	0	0	0	0	0	0	0	0	0	0	0	0	0	0	0	0	0	0	0	0	0	0	0	0	0	2	0	0	0	0	0	0	0	0	0
AK125128	1.0464e-09	4.2955e-11	2.0617e-08	9	4.3934e-09	1.1683e-08	9.2586e-09	3	0	0.2211	0.0442	3.4948e-18	0.0442	0.0884	0.1327	0.1769	0.1327	0.0884	0.3538	3.5523e-25	6.8771	0.2653	0.1769	0	0	0	0	6.2429e-08	1.7449e-07	5.3638e-08	0	1.3691e-07	7.1022e-08	0	0	1.0815e-08	3.5362e-08	8.8405e-08	4.7518e-07	5.2202e-07	1.4337e-07	9.2216e-08	0	3.3891e-07	9.166e-08	2.0617e-08	0	2.9409e-08	1.0688e-07
AK125157	0	1	2	0	1	0	0	3	2	0	0	1	2	0	1	0	0	2	1	2	0	1	1	3	1	1	2	2	1	1	2	1	3	0	1	0	1	1	4	5	1	2	0	0	0	1	1	0	2
AK125212	66.082	23.0176	259.667	201.579	150.553	95.319	77.2102	110.507	81.5826	49.0874	73.3618	26.5932	65.6801	39.2518	73.4809	125.992	97.3742	42.3959	72.3152	86.0431	77.5005	41.2855	106.892	92.7847	70.7385	91.5855	222.063	344.444	117.353	86.3659	107.191	163.434	48.3545	174.645	58.5912	34.2795	17.1141	49.4914	139.776	83.3684	177.977	88.3214	106.141	314.268	125.923	156.792	237.387	57.7288	173.142
AK125237	0	4.6664	0	2.6559	0	1	1	3.8501	4.7865	0	0	0	0	0	0	0	1.9201	0	0	4.5345	0	1.9588e-38	0.0428	0	1.3461	1	4.1616	2.4292	4.6986	1	1	1	2.3767	5	0	2	9.3309	0	5.844	5.0055	7.3994	4.1734	2.3188	6.1322	0	0	1	3.912	1
AK125257	1	0	0	0	4	0	1	0	0	0	0	2	1	0	2	1	0	0	1	1	0	0	1	3	3	2	6	6	0	0	0	1	0	0	0	1	0	0	1	0	0	2	4	2	3	0	0	1	0
AK125288	0	0	0	0	0	0	1	0	0	0	0	0	0	0	0	0	0	0	0	0	0	0	0	0	0	0	0	1	0	0	0	0	0	0	1	0	0	0	0	0	1	0	0	0	0	0	0	0	0
AK125301	356	292	845	690.737	658	564.943	423	310	330	196	182	207	190	265	182	420	238	100	298	250	535.697	535	475	506	350	291	970	1425	623	461	441	624	351	764	460	411	286	342	318	259	852	374	335	743	334	609	784	277	767
AK125311	1	10	12	3	8	7	1	9	8	2	7	2	3	0	1	1	0	3	1	0	4	3	1	4	2	2	1	2	3	3	3	2	3	3	0	3	7	6	5	5	6	6	0	0	1	2	8	3	0
AK125333	0	0	2	0	0	0	3	0	2	0	0	0	0	2	0	1	0	0	0	1	0	1	1	0	0	0	1	4	0	0	0	2	3	4	1	1	1	0	2	4	0	0	0	0	0	1	0	0	2
AK125397	0	0	0	0	0	1	0	0	0	0	0	0	0	0	0	0	0	0	0	0	0	0	0	0	0	0	0	0	0	0	0	0	0	0	0	0	0	0	0	0	0	0	0	0	0	0	0	0	1
AK125412	5	0	1.0096	2	1	0	3.0366	1.0072	0	0	0	0	2	1	1	3	0	1.0096	0	1	1	2	2.024	4	1	1	9	8.0437	3	4.049	3	2.0271	4	4.0509	2	6.0517	4.0304	4.0389	3	1	1.0129	3.0014	3.0245	2.0072	2	3	2	2	3
AK125437	0	0	1	0	0	1	0	1	3	1	0	2	0	3	3	0	7	0	0	2	16	22	3	2	3	0	1	1.0106	4	1	2	1	0	1	1	2	3	3	8	3	3	0	2	0	4	1	0	2	1
AK125463	10	6	19	14	10	3	7	10	11	1	6	3	5	3	8	6	3	10	5	8	5	6	15	19	7	8	11	14	13	11	10	9	11	15	12	13	14	9	19	9	13	10	12	17	15	3	12	7	16
AK125489	3.3714	5	7.8715	0	6.7443	2	5.2734	3.3026	8.8186	1.6565	1.1234	1.1237	0	1.0562	0	1.1247	1	4.4946	1.1239	3.3669	7.8764	13.4222	3.3741	2	3.3741	3.1593	6.6938	15.8414	5.6754	1.1014	7.8868	3.3831	2.1565	5.6329	6.7493	6	4.4984	4.4971	2.192	2.2282	2	2.0782	7.4969	5.433	3.2635	2.2498	1	6.7596	5.62
AK125500	0	0	0	0	2	0	0	0	1	2	0	0	0	0	0	1	0	1	0	1	2	0	1	2	1	0	0	3	1	3	5	2	1	2	1	0	1	2	1	4	0	0	2	0	1	0	3	4	1
AK125516	2	3	0	4	5	6	9	5	22	5	11	2	2	4	1	1	0	1	5	2	15	6	3	12	10	8	5	7	2	6	5	7	0	1	1	0	1	5	9	2	4	0	0	2	3	3	2	3	1
AK125532	0	0	0	1	0	0	0	0	0	0	0	0	0	0	0	0	0	0	0	0	0	1	0	0	0	0	0	0	1	0	1	0	0	0	0	0	0	0	0	0	0	0	0	0	0	0	0	0	1
AK125558	23.6922	23.6929	1.0113e-20	1.4066e-26	1.7206e-25	2.3782e-24	7.4551e-25	1.1784e-19	25	0.0013	0.0007	10	0.0016	0.0029	0.0014	0.0014	10.9999	0.0013	0.0036	12.9975	0.005	0.0057	1.4357e-07	0.0061	5.03e-20	20.997	23.6929	38	35	23.6929	23.6929	3.8654e-20	1.3732e-20	20.9956	1.0175e-32	23.6929	44.8486	7.7809e-21	7.6267e-19	12	3.1424e-20	23.6929	2.268e-20	3.7972e-19	3.7589e-20	23.3746	23.6929	2.8856e-21	1.1185e-19
AK125594	4	23	7	10	17	8	7	7	18	8	9	7	6	2	0	3	2	8	2	3	47	30	6	5	1	5	14	21	9	11	4	15	4	7	1	1	1	2	8	6	7	3	1	5	3	3	12	9	8
AK125598	33.7925	10.1007	91.9712	103.3	84.0006	36.8845	93.5611	64.8737	127.369	23.8533	31.9266	54.9188	19.5986	47.5558	54.1383	35.1494	35.4106	80.9082	48.8973	57.9802	97.7959	61.507	98.0115	96.9299	62.2394	47.4068	72.8388	88.999	69.3308	79.3252	73.1519	94.7333	81.3012	94.4985	94.483	95.9013	70.6034	116.156	92.3471	97.1198	73.5751	40.8413	80.5094	63.6094	32.0563	41.0812	71.4615	72.2018	69.9878
AK125599	1	3	4	6	0	4	2	1	2	0	0	0	0	1	0	0	1	1	1	2	3	4	6	6	1	2	2	3	2	2	1	2	2	0	0	0	4	1	0	1	1	0	1	1	1	0	1	0	0
AK125676	5	5	4	4	4	1	1	5	11	5	4	0	3	0	1	2	0	1	3	5	8	3	3	4	3	4	7	6	3	4	7	7	4	4	2	9	5	3	1	5	4	5	2	7	5	3	6	0	6
AK125684	0	0	0	0	0	0	0	0	0	0	0	0	0	0	0	0	0	0	0	0	1	0	0	1	0	0	0	0	0	0	0	0	0	0	0	0	0	1	0	0	0	0	0	0	0	0	0	0	0
AK125686	0	0	1.3085	0	0	0	0	0	0	0	0	0	0	0	0	0	0	0	0	0	0	0	0	0	0	0	0	0	0	0	0	0	0	0	0	0	0	0	0	0	0	0	0	0	0	0	0	0	0
AK125699	91.3701	116.243	113.47	79.487	85.966	44.5102	52.5896	63.2356	119.681	39.9931	58.1686	54.2872	28.4583	52.1531	38.2978	23.4133	22.2899	44.2174	50.6384	50.8329	123.653	125.215	65.4307	81.6028	62.3765	60.9462	195.358	389.902	91.8261	96.6101	87.9709	112.128	237.983	195.121	71.3717	85.8152	83.0173	100.838	103.345	94.6729	73.6456	56.7084	122.332	110.236	52.6755	51.0578	77.7639	72.9258	66.7193
AK125701	5.0226	7.0172	7.0828	3	2.009	1	3.0072	6.0776	2.0323	1.0094	1.013	0	0	6.1693	2.0228	2.0458	1.0105	3.048	3.0244	1.0126	10.1783	5.1023	4.0866	7.1032	5.062	2.0133	7.1064	4.0428	6.0643	4.051	8.1762	3.0847	2.0302	2.0411	8.0934	8.162	8.3904	4.0817	2.0226	2.0133	5.0349	7.0911	7.1847	6.1259	3.0371	9.1654	13.1297	2.0165	3.0405
AK125726	17	14	25.3549	27.5789	17.576	8.3994	4	15.1446	22.0031	7.1205	9.698	9	9.0183	2	12.0065	17.4859	10	22.1951	52.224	16.1929	15.8112	8.6814	21.2445	30.3425	17.3534	11.5149	38.2716	46.1707	12.8461	15.4023	24.4757	34.4266	45.2834	43.6339	36.8719	42.0692	31.5856	25.6069	16.701	17.5639	42.7222	39.0189	47.1605	41.5612	29.4274	41.5586	27.1894	23.1858	42.618
AK125727	167	206	282	159	121	89	64	143	172	45	64	52	53	27	81	106	42	97	114	69	88	113	127	134	134	104	479	644	326	320	494	420	494	451	804	1056	860	664	438	359	835	976	614	520	265	302	536	544	538
AK125737	0	0	0	1	0	0	0	0	2	2.4907e-41	0	2	0	0	17.5101	16.3837	8.0874	0	1	1	0	0	0	2	0	0	2	1	1	0	0	0	0	0	0	0	0	1	0	1	1	0	0	0	0	2	0	0	0
AK125749	0	0	2	1	2	2	5	0	2	0	0	0	3	0	1	3	0	1	2	3	2	0	0	0	5	4	5	3	1	0	3	6	2	1	6	3	1	6	1	0	4	2	3	2	1	1	1	3	2
AK125759	11.1435	5.0412	7.8259	3.4939	3.1524	7.9789	4.8309	13.213	11.6967	6.0051	1.6375	3.2231	0	2.12	4.487	3.8216	1.6844	4.1521	9.4138	10.8639	5.0079	9.6243	6.5528	5.7085	7.4634	5.2565	9.5854	12.8614	13.5054	6.502	12.1697	1.9205	9.4462	5.736	6.0809	9.4895	10.2637	14.395	3.3039	2.4014	9.5292	8.7097	10.2236	13.0342	8.3411	7.4382	6.9039	1.6533	0
AK125769	0	3	6.3743	3	1	4	3.1837	0	0	0	0	0	0	2	0	0	0	0	0	2	2.0117	0	1	2.3142	1	1	5	2.0254	0	3.4508	5	0	2	1	0	5	1.2677	0	1	1	0	3	1.4851	0	1.3269	0	2.0016	1	1
AK125821	23	18	23	16	18	13	5	20	13	11	8	6	4	0	9	9	6	11	14	11	8	7	18	16	19	19	22	41	14	9	24	21	23	18	25	15	12	7	21	13	21	21	22	33	10	12	23	26	27
AK125858	0	0	1	3	0	0	1	0	0	1	1	1	0	0	1	0	1	0	2.0004	0	0	1	1	1	0	1	1	0	4	0	2	1	1	0	0	2	0	1	0	2.0005	0	1.0368	2	0	0	1.0373	1	0	0
AK125860	2	2	6	2	4	2	0	2	6	1	0	0	0	0	5	5	3	8	4	3	4	1	0	1	9	9	24	25	3	7	2	4	7	12	6	11	1	3	3	6	16	3	5	28	8	9	7	4	7
AK125871	12	9	26	18	10	11	12	32	50	10	3	4	1	6	3	11	5	4	23	9	20	35.4833	15	14	4	6	14	33.0791	16	19	4	5	8	10	4	5.1046	9	11	14	8	18.3246	5	6	7	1	9	17	17	7
AK125955	0	0	0	0	0	0	0	0	0	2	0	0	0	0	1	0	0	0	0	1	0	0	0	1	0	0	0	0	1	1	0	0	0	0	0	2	0	0	0	1	0	0	0	0	1	1	0	0	0
AK125960	0	0	0	0	0	0	0	1	0	0	0	0	1	0	0	0	0	0	0	0	0	1	0	0	0	0	0	0	0	1	0	0	0	0	0	1	0	0	0	0	0	1	0	0	0	0	0	1	0
AK125994	3	1	0	1	1	3	0	2	1	0	0	1	0	0	0	0	0	1	0	2	0	0	2	0	0	1	0	6	1	2	1	0	1	1	1	0	1	0	1	1	2	0	3	1	0	1	1	1	0
AK126042	0	0	0	0	0	0	0	0	0	0	0	0	0	0	0	0	0	0	0	0	0	0	0	0	0	0	0	0	0	1	0	0	0	1	0	0	1	0	0	0	0	0	1	0	0	0	0	0	0
AK126075	0	5	1	1	2	1	4	2	13	0	0	1	1	0	1	0	0	2	0	2	3	4	5	5	2	3	0	5	1	1	0	0	1	2	0	3	2	4	4	3	3	2	0	2	3	0	1	0	3
AK126080	1	1	1	0	0	1.1933	0	0	0	0	1	0	0	0	0	0	0	0	0	0	0	2	0	0	0	0	0	2	0	0	1	0	0	0	0	0	0	0	0	0	0	0	0	1.1934	0	1	0	0	0
AK126180	11.2902	31.3823	26.1876	14.0619	11.0515	6.5127	18.7489	10.5676	8.4972	1.3463	4.9692	3.6761	7.0874	6.3819	3.9009	8.1905	0	5.2657	6.4875	2.5869	33.2265	41.8496	16.8612	25.5613	4.9531	3.9273	22.1787	26.6363	17.2437	17.1203	15.1155	20.7401	17.5705	15.8195	14.6681	26.6222	26.4851	25.7325	12.281	5.8858	5.0402	22.2102	24.4915	18.7028	2.5511	28.0793	16.1912	21.0959	11.3366
AK126213	0	2	5	6	3	1	7	1	5	5	3	5	1	2	0	1	1	1	1	0	12	15	2	1	4	4	2	9	5	6	2	1	1	3	1	1	6	0	2	3	1	0	1	1	1	1	5	1	3
AK126225	115.451	202.533	143.442	86.1627	114.387	68.0704	107.452	140.889	196.342	42.2484	41.2812	30.3823	48.0789	55.1492	45.5222	43.4772	39.2428	57.1981	81.8966	48.7083	104.27	136.353	99.991	112.867	82.1237	56.2881	120.271	161.136	101.713	97.6731	67.7253	72.7634	93.5017	71.3882	121.327	185.434	118.786	88.223	164.96	141.816	140.521	123.374	112.697	108.884	79.037	81.8159	75.2631	109.107	86.9436
AK126251	15	56	42	34	35	18.1443	21	16	25	4	5	10	4	8	8	20	8	3	19	10.1401	34	22	31	27	20	16	28	41	28	24	13	25	11	22	18	51	36	25	19	12	23	34	40	34	11.0943	18	25	20.0406	23.4909
AK126253	0	0	1.0107	3	4	1.028	1.0485	3.046	2.0383	1	2	1	0	3	1	1	3	0	2	0	5.0685	3	1.0146	4.0778	1	1	5.0443	5.124	5.0709	1.0518	4.1062	3.0435	2.026	2.0713	1	3.0293	2.0759	2.0252	0	1.038	2.0175	3	2	4.0772	1.023	4	3.0857	3.0235	1.0071
AK126266	4.7857	0	1.0956	2.4752	11.2382	6.3939	4.6651	1.516	18.3667	2.3325	4.412	8	3	2	1	3	3	3.032	3.5246	4	2.4752	2.4824	5.5739	6.8647	4.042	3.7689	13.2683	6.6029	2.473	6.8018	1.1447	3.3908	7.3474	6.6624	4.4323	3.3278	7.2555	7.9277	7.111	8.5689	7.3191	4.4323	1	2.8281	6.4465	5	7.8326	6.9013	0
AK126278	64.319	59.2264	97.0417	77.6813	65.5021	54.4646	51.4787	30.3388	18.0565	16.12	22.2516	23.1632	29.1705	24.1493	21.1457	28.3083	23.355	9.0465	34.3767	35.4062	82.5873	72.2327	65.2405	56.6014	52.7191	50.2726	72.6572	124.219	96.8014	84.8154	76.3862	77.1313	71.0941	86.3267	72.4213	87.2899	50.292	53.3477	49.378	50.3642	88.7783	51.3122	95.7121	102.1	43.6041	61.8489	90.3137	49.446	46.3991
AK126286	0	3	3	1	2	2	3	6.141	7.6729	1.3791	2	7	2	3	0	1	1	2.5463	1	1	8.4835	6.2217	3.4368	4	5.5958	2.7088	3	4.2989	4	2	2.3218	3.4706	1.3791	0	2	3	1.1651	3.3062	6	7.904	0	2	4.5417	0	1	2	3.415	1.5899	0
AK126307	34	11	43	69	35	39	58	46	45	21	26	12	14	12	40	42	18	24	45	49	12	13	29	36	59	68	89	77	56	33	28	25	18	62	43	48	44	52	108	61	90	53	87	169	67	42	113	44	63
AK126318	297.67	364.095	728.304	670.865	588.599	526.986	210.634	401.359	346.661	156.546	161.664	188.882	163.338	115.287	133.521	307.43	173.345	124.625	303.244	204.321	519.909	410.285	429.78	513.149	295.328	313.691	734.707	1021.7	624.251	507.044	630.722	752.995	524.813	661.646	553.416	638.978	339.582	394.73	333.625	241.891	652.475	561.839	607.361	659.242	270.989	609.717	666.641	478.752	510.017
AK126334	6.2729e-23	4.5628e-25	1.7653e-18	1.5674e-12	3.258e-21	2.6737e-20	1.3609e-20	1.2095e-09	18	0.004	0.0008	5	0.0008	0.0016	0.0024	0.0032	0.0024	0.0016	0.0063	3.7879	0.1229	0.0047	0.0032	0	0	6	8	9.203e-18	1.3785e-17	2.6144e-18	0	2.2773e-17	7.2883e-18	0	0	3.977e-19	2.4759e-18	6.1897e-18	4.0336e-16	2.0216e-16	2.5331e-17	1.3323e-17	0	1.8478e-16	2.2346e-17	1.7653e-18	0	1.6173e-18	3.1864e-17
AK126351	0	1	0	0	0	0	0	0	0	0	0	0	0	0	0	0	0	0	0	0	0	0	0	0	0	1	0	0	1	1	0	0	1	0	1	0	0	1	0	0	0	0	0	0	0	0	0	0	1
AK126380	23	37	28	35	25	19	34	40	21	11	20	17	8	4	15	25	20	15	17	34	73	71	40	44	27	32	76	126	80	77	49	60	61	33	29	49	94	88	47	26	55	75	94	67	40	74	60	63	55
AK126532	0	0	0	0	0	0	0	0	0	0	0	0	0	0	0	0	0	0	0	0	0	0	0	0	0	0	13	15	7	5	15	8	6	6	9	5	5	8	3	10	5	8	2	2	3	0	4	1	6
AK126539	3	9	9.424	5	7	5	9	4	7	4	3	5	0	4	0	1	3	1	2	2	18	10	4	9	5	2	7	6	7	4	3	3	7	2	2	7	6	12.6705	4	3	11	6	11	5	1	1	7	9	1
AK126616	58	84	87	84	49	55	39	65	82	39	39	39	41	13	22	43	29	63	57	54	64	67	101	123	52	40	131	214	30	42	136	117	105	92	112	142	152	124	111	105	145	146	109	77	94	108	98	89	127
AK126635	5	4.015	6	7	4	9	4	9	4	1	4	2	1	0	2	0	6	5	0	1	8	5	8.0473	6	4	7	7	12	11	9	7	11	8	6	9	13	10	9	4	2	4	18	6	3	4	8	6	8	5
AK126693	23	20	40	13	17	8	3	16	16	4	0	4	4	3	11	11	8	8	14	15	10	14	22	22	22	17	54	94	47	53	58	41	98	62	114	160	132	90	23	39	66	116	88	38	23	48	78	76	61
AK126717	9	14	9	11	6	4	8	8	15	6	5	9	4	4	7	8	3	2	11	11	8	7	5	8	10	7	9	13	9	16	9	12	7	5	12	9	10	6	4	6	11	9	17	17	8	8	12	6	9
AK126744	0	0	0	0	0	0	0	0	0	0	0	0	0	0	0	0	0	0	0	0	0	0	0	0	0	0	0	1	1	1	0	0	0	1	0	0	0	0	0	0	0	0	0	0	0	0	0	0	1
AK126852	0	0	1	0	0	0	0	1	0	0	0	0	0	0	0	0	0	0	0	2	0	0	1	1	0	0	0	0	0	0	0	4	3	0	0	1	1	0	2	0	0	0	1	0	1	0	1	0	0
AK127026	82.2075	46.2698	59.5603	47.8304	37.0656	56.2865	42.5127	38.6599	26.6181	8.8249	15.6792	16.3481	23.6662	34.303	15.3157	12.2569	12.0121	15.4242	17.0672	23.6649	66.0059	80.3779	58.4198	121.721	26.4233	18.5665	20.6351	69.2632	66.3327	36.0639	39.6154	42.1358	68.8616	64.6283	98.1249	155.18	86.1991	78.6949	39.2973	27.4206	84.0347	84.4929	77.6607	63.5607	59.6212	76.5229	39.2867	58.4539	35.0527
AK127048	0	1	1	1	3	0	0	0	3	0	0	0	1	1	0	1	0	1	0	7	6	3	6	4	4	2	12	15	3	1	0	3	2	3	4	3	1	1	1	1	3	7	2	2	1	0	2	2	0
AK127087	53.7447	21.0695	61.7238	28.1328	30.7349	35.3118	57.2193	23.6792	22.716	5.7148	11.6874	14.9417	9.2252	18.679	8.0515	4.7034	12.7644	4.6394	23.496	4.6264	40.0089	44.7562	35.1035	36.5711	16.2927	18.68	39.8752	71.6346	71.0024	36.747	28.8672	23.4715	25.8607	18.4293	32.1717	27.9284	41.062	29.0088	23.0523	18.5333	26.7121	24.3406	33.4561	33.5471	5.7939	13.0176	29.1778	17.9427	23.5537
AK127120	0	1	6	2	5	0	6	6	7	1	2	2	1	0	4	1	1	0	1	1	2	5	3	5	3	2	3	3	0	1	1	0	0	1	4	2	4	1	5	2	2	2	2	5	3	1	2	2	2
AK127124	39	6	48	16	23	12	14	18	7	8	2	5	10	8	4	6	9	10	6	4	17	9	17	26	28	41	16	17	16	13	34	17	20	15	39	39	32	31	17	3	15	17	23	18	13	13	22	23	14
AK127179	70.2355	92.235	98.6189	73.6683	67.2103	38.7004	22.7844	39.1855	33.9525	18.427	12.1264	12.1904	13.814	7.456	25.4452	50.6294	23.2848	15.2011	64.1777	23.6044	68.153	72.4045	65.8668	73.7592	46.659	44.5415	118.053	184.774	65.1981	52.5684	82.3445	116.679	85.9556	83.1399	89.2532	117.213	83.6878	90.8155	40.6871	26.6225	59.671	77.5651	142.014	117.94	27.4023	78.5964	107.165	67.4268	76.4725
AK127183	16.9518	21.2376	16	13	16	14	23	16	56	9	9	17	4	23	6	9	4	20	22	15	32	40	26	33.3274	16	14	28	72.1246	20.0859	20	18	21	14	12	22	33	24	22.2801	54	38	16	12	16	14	8	14	13	12	12
AK127190	78	60	90	72	61	40	48	85	106	30	33	29	17	12	38	44	31	70	87	56	58	56	85	86.0286	89	61	102	160.17	72	49.3383	97	73.0624	90	101	143	167	116	93	100	66	88	116	79	89	61	59	74	86	91.7386
AK127191	8	1	7	6	3	1	4	5	3	2	0	0	1	0	2	6	3	2	9	4	1	7	4	7	3	4	2	7	2	3	8	6	5	6	11	11	10	8	5	8	3	8	7	13	2	7	5	2	11
AK127224	2.5316e-13	10.7025	39.1321	77.8269	27.6446	39.018	5.115e-31	19.596	37.8383	7.0603	27.7426	18.7154	0.0216	1.9051e-11	46.963	49.072	23.7294	52.9951	41.3399	33.0496	10.1692	4.6939e-06	7.6582	2.5094	6.1621	37.6194	65.3566	67.5393	17.3909	19.8137	21.6496	5.3322e-31	75.1591	62.5579	38.9004	35.6271	58.2011	75.2766	65.1817	97.0926	78.0381	72.4577	72.8892	47.0789	25.5813	22.2146	53.3709	38.3776	46.6416
AK127270	1	0	0	1	0	0	1	0	1	0	0	0	0	0	0	0	0	0	0	0	1	0	0	0	0	0	1	0	0	0	0	0	0	0	0	0	0	0	1	1	0	0	0	0	0	0	1	0	0
AK127339	31	38	81	43	47	16	33	35	44	18	11	12	12	19	2	15	5	11	15	16	87	108	49	41	16	13	26	59	44	37	49	55	65	19	68	79	101	74	31	21	52	69	63	29	16	55	54	64	17
AK127378	6	33	15	38	14	8	51	31	37	5	3	4	3	4	2	5	6	5	18	4	47	49	31	39	21	24	23	66	41	34	36	25	43	27	41	57	43	28	21	20	29	46	74	41	9	32	46	33	3
AK127380	0	0	1	0	2	5	6	2	2	0	2	2	0	0	1	1	0	0	0	0	3	6	6	0	3	4	5	3	2	3	3	3	1	0	2	2	3	5	1	0	7	3	2	2	0	1	2	4	2
AK127400	0	0	0	2	1	1	0	0	3	0	0	1	0	0	1	0	1	0	0	1	2	0	0	0	0	0	1	2	1	0	0	0	2	1	0	0	3	1	0	0	0	0	1	0	1	0	0	0	0
AK127443	84.1033	24.0602	110.799	102.398	72.7892	98.691	101.152	56.627	47.3324	11.6383	25.3917	19.7422	24.5689	31.1479	25.1413	35.1123	13.8727	45.8106	64.9531	24.4206	70.9131	34.0001	66.3747	51.1806	55.5618	90.6091	118.571	182.807	89.108	85.3151	55.9393	94.4117	45.9019	71.7863	57.1401	55.892	30.7021	49.6979	74.4098	46.8857	90.812	32.2218	48.9781	99.0408	38.0138	36.285	76.9552	22.6595	92.8341
AK127472	2	0	1	0	0	0	0	0	0	0	1	0	1	2	0	0	0	0	0	0	0	0	0	0	0	0	1.2604	0	0	0	0	0	0	0	0	0	0	0	0	1.0023	0	0	1.0389	0	0	1.0036	1	0	0
AK127555	131	140	182	99	122	81	68	109	181	30	62	38	68	81	77	76	55	90	100	98	94	91	126	163	115	102	208	302	140	132	134	102	140	145	170	256	165	105	160	138	182	186	175	112	107	113	99	136	136
AK127557	0	20	20	9	5	8	5	2	35	10	13	1	3	5	2	2	0	0	2	11	16	18	5	6	6	4	8	13	7	8	2	0	2	0	1	2	7	4	6	2	8	7	2	2	1	1	6	4	3
AK127609	7	3	11	8	6	4	10	5	6	1	1	2	4	2	2	4	3	1	7	8	7	3	6	9	3	6	9	8	5	3	12	9	11	16	12	29	18	16	14	10	9	10	16	10	8	10	9	11	12
AK127697	0	0	0	0	0	0	7	0	1.0003	0	1	0	0	0	0	0	0	1	0	0	0	0	0	0	0	0	1	0	0	0	1	0	0	0	0	0	0	1	0	1.0003	1	0	1	0	0	0	0	0	0
AK127787	1	0	4	0	2	2	4	5	1	1	1	0	1	5	0	1	0	2	2	2	3	1	5	4	3	3	2	1	2	3	2	2	1	0	1	0	3	1	3	5	1	0	3	1	4	4	3	1	2
AK127846	1	0	0	1	0	0	0	0	0	0	1	0	0	0	0	0	0	0	0	0	2	0	1	0	0	0	0	3	0	1	1	0	0	0	0	0	0	0	0	1	2	0	2	0	0	0	0	0	0
AK127888	0	0	0	0	0	0	0	0	0	0	0	0	0	0	0	0	0	0	0	0	0	0	0	0	0	0	0	0	0	0	1	1	0	0	0	0	0	1	1	0	0	0	0	0	0	0	0	0	0
AK127919	0	0	0	0	0	0	0	0	0	0	0	0	0	0	0	0	0	0	0	1	0	0	0	1	0	1	1	1	0	0	1	0	0	0	1	1	0	1	0	0	0	0	0	0	0	0	0	1	0
AK127963	2.0127	2.0086	1.0084	1.0024	0	0	1.0094	3.0351	2.0123	0	2.027	1.008	1.0129	0	2.0168	0	0	5.0211	2.0017	1.0026	2.0242	2.02	1.0111	1.0132	2.0093	1.0043	4.0322	2.0172	1.0086	1.0033	1.0221	1.0098	4.035	4.0751	3.018	3.0132	2.0186	3.0221	0	4.037	1.0053	4.0229	2.0161	4.0264	1.0075	5.0291	4.0459	0	3.0218
AK127966	0	0	0	0	0	0	0	1.4152	0	0	0	0	0	0	0	0	0	0	0	0	1.1563	1.1207	1.2009	0	0	0	0	2.4779	0	0	0	0	0	2	1	0	1	0	0	0	1	0	0	0	0	2.3365	0	0	0
AK127969	0	0	2	1	2.0057	0	0	2	0	1	0	0	0	0	0	0	0	0	0	0	0	0	0	0	0	3	0	1.0013	0	0	0	0	0	0	0	0	0	1.0022	0	0	3	1	0	0	0	0	0	0	0
AK127974	0	0	0	0	0	0	0	0	0	0	0	0	0	0	0	0	0	0	0	0	0	0	0	3.8439e-35	0	0	0	1	0	0	0	0	0	0	0	0	0	0	0	0	0	0	0	0	0	0	0	0	0
AK128013	4	1	3	6	3	1	2	2	4	2	2	3	2	1	2	5	2	2	1	6.3904	5	0	2.1254	3	9	5	7	11	0	3	5	2	3.1969	11	1	7	0	2	6	4	5	4.4491	4	8	11	5	7	0	7.5159
AK128059	0	0	0	0	0	0	0	0	0	0	0	0	0	0	0	0	0	0	0	0	0	0	0	0	0	0	0	0	0	0	0	0	0	0	0	0	0	0	0	0	0	0	0	0	0	0	0	0	0
AK128153	93	139	142	54	88	68	32	37	6	6	24	35	33	2	81	65	54	12	29	16	50	70	51	75	47	33	239	569	74	87	195	191	128	76	124	225	142	118	51	39	102	154	242	108	28	69	46	66	49
AK128202	0	0	1	0	0	0	1	0	0	0	0	0	0	0	0	0	0	0	0	0	0	0	0	0	0	0	0	0	0	0	0	0	0	1	0	0	1	0	0	0	0	0	0	0	0	0	0	0	0
AK128216	3	1	11	2	6	13	2	7	8	4	5	0	2	1	5	7	5	5	1	8	4	2	6	7	6	18	11	9	8	13	11	9	10	16	16	20	8	13	9	5	13	13	14	32	9	8	26	11	8
AK128252	116.14	110.477	143.611	108.535	84.2109	93.896	60.6469	98.422	135.462	43.8149	32.9624	31.9183	49.247	54.9877	29.6769	66.3598	52.3878	35.8256	71.6045	46.6233	141.655	177.917	105.612	131.328	67.8743	78.0876	179.167	272.871	111.647	128.616	135.223	142.888	127.036	99.3918	144.283	183.095	139.437	97.1862	79.0022	75.125	110.918	143.452	125.327	104.027	64.1834	94.2342	161.962	131.473	162.601
AK128346	294.221	520.66	218.514	321.208	328.67	140.16	213.26	103.662	62.6338	29.0104	58.5314	56.0821	70.9795	35.7545	48.0704	112.475	96.8645	76.3589	156.323	90.267	394.621	521.387	248.047	256.134	118	115	151.147	384.542	299.601	255.59	168.281	191.016	244.565	154.429	284.407	386.231	417.701	358.657	138.981	80.1173	124.249	107.971	191.21	152.223	192.281	220.577	288.522	378.758	223.881
AK128361	1.5408	66.9529	0	2.4994e-38	0	3.6182e-12	3.7882e-31	9.6255	1.283e-07	5.603e-18	9.9568e-36	1.0566e-20	7.414e-06	7.2184	2.0509e-25	1.9379e-24	1.0458e-25	1.4584e-17	0.0004	4.0577e-06	1.351e-06	0.2177	4.9982e-15	2.8308e-21	0	0	0	0	3.6176	0	0	0	0	0	0	3.0184e-42	11.0373	2.0488e-23	7.4678e-27	0.0002	0.9114	17.8177	32.2806	2.3719e-15	1.5749e-34	6.739e-12	0	6.5666	4.2549e-28
AK128400	60	164	70	61	68.0768	22	62	25.0308	78.0489	20	35	29.4984	25	33	4	2	4	30	39	53	174	155	112	91	93	75	88	129	134	148	94	113	61	78	86	106	122	133	110	91	49	62	22	35	46	41	106	111	61
AK128414	0	0	0	0	0	0	0	0	0	0	0	0	0	0	0	0	0	0	0	0	0	0	0	0	0	0	0	0	0	0	0	0	0	0	0	0	0	0	0	0	0	0	0	0	0	0	0	0	0
AK128439	298.869	155.505	269.774	132.19	163.511	138.569	194.196	128.889	231.981	31.6521	58.548	82.4474	55.7805	62.119	87.3061	81.2114	62.6907	90.2749	114.38	101.385	176.617	189.833	237.207	231.439	185.608	189.347	243.049	309.499	246.125	235.997	170.525	175.101	199.342	159.474	277.019	302.922	323.902	243.999	223.231	181.645	260.402	293.479	220.387	160.097	90.5849	130.83	162.72	156.548	132.375
AK128486	0	10	6	2	2	2	1	3	5	3	0	0	0	0	0	1	0	1	3	0	3	3	1	1	0	0	3	1	4	3	1	1	0	0	2	3	3	1	1	0	1	2	2	0	1	1	2	2	1
AK128525	0	0	0	0	0	0	0	0	0	0	0	0	0	0	0	0	0	0	0	0	6.0159	1.5352	0	0	0	0	0	0	0	0	0	0	0	0	0	0	0	0	0	0	0	0	0	0	0	0	0	0	0
AK128534	0	0	1	0	0	0	1	0	0	0	0	0	0	0	0	0	0	0	1	0	0	0	1	0	0	0	0	0	0	0	0	0	0	0	1	0	0	0	0	0	0	1	0	0	0	0	0	0	0
AK128559	2	11	12	8.0437	8.0372	7	3	11.0198	5	7	1	1	5	2	3	8.0151	6	3	12	4	18	19	15	16	10.0204	3	8	20.0254	14.018	19	15.0297	11	19	13	14	18	8.0016	17	4	3	15	17	16	12	10	13	16	11	14
AK128563	19.7553	11.6482	68.4524	23.4796	64.638	22.6142	14.5198	30.1994	95.677	10.61	24.6728	11.8184	7.0411	1.6024e-17	5.3372	5.1765	6.9436e-13	2.4076e-14	5.5419	10.4235	100.402	89.7491	37.8506	38.508	22.8535	4.1954	45.3571	29.0634	39.9911	64.8698	15.9644	25.0752	9.1561	8.7908	29.1911	14.5978	33.0466	44.4613	29.0523	9.1605	43.6187	45.0847	24.8155	29.5533	4.649	43.7344	35.2817	35.5614	7.1623
AK128569	10.611	23.3996	27.7662	15.9224	14.2384	13.0331	4.089	11.1217	8.7668	7.8516	5.8284e-07	5.2543	7.0688	1.9301e-36	7.3342	8.447	9.5813	2.8455	3.7968	4.1673	14.823	11.5333	8.7595	8.329	3.1575	17.6898	25.7347	28.3027	18.9533	0.0001	8.2139	14.4833	6.2904	2.3351	10.5244	17.9137	19.6526	18.032	13.5936	12.5403	16.5659	15.9229	6.5903	22.775	14.0136	15.1999	17.2702	16.8812	12.7125
AK128593	352.806	400.744	752.255	658.281	596.96	497.489	488.642	496.952	678.171	257.335	222.553	210.888	182.243	243.889	214.698	328.614	193.494	171.275	302.682	326.059	716.468	700.839	537.009	523.72	444.5	404.975	655.038	990.209	720.487	634.624	378.589	506.252	387.804	479.096	440.579	507.842	346.834	417.864	539.388	386.887	673.541	546.643	561.149	607.791	373.464	518.147	724.976	562.145	494.356
AK128619	72	135	152	65	71	49	52	54	57	26	27	13	23	23	28	33	23	17	31	30	90	79	59	70	63	40	143	225	92	70	83	105	59	87	63	95	68	71	60	43	70	54	87	110	48	60	100	60	56
AK128652	0	0	0	0	0	0	0	0	0	0	0	0	0	0	0	0	0	0	0	0	0	0	0	0	0	0	0	0	1	0	0	0	0	0	0	0	0	0	0	0	0	0	0	0	0	0	0	0	0
AK128656	18.5669	20	73.1775	25.5145	27.3883	21	21	33.0442	18.3684	4.1253	9	6	18.2195	10.6003	7.2174	32.5939	14.6347	6.063	18	8	36.3226	55.7843	28.5129	33.6208	25.4605	14.1608	42.4293	84.1888	33.9274	38.7631	60.6749	55.813	51.5299	45.4535	43.706	55.1757	38.5029	33.8806	17.117	13.2166	34.3548	39.792	86.1276	39.1814	19.1902	47.6631	50.7976	39.5452	31.7094
AK128673	0	0	0	0	1	0	0	1	0	2	1	0	0	1	0	0	0	0	0	1	0	0	1	0	0	2	0	0	1	1	0	1	0	2	1	0	1	0	1	0	0	0	0	0	1	1	0	0	0
AK128697	61	60	150	68	72	79	88	82	79	25	40	44	45	29	38	35	27	55	42	59	49	63	75	72	84	81	121	151	95	121	74	88	70	91	99	112	82	79	123	80	106	105	86	106	82	78	99	66	99
AK128707	3	3	4	1	4	1	2.1057	1	5	1	0	3	2	1	1	0	1	2	0	2	5	10	10	6	3	3.3386	8	4	8	3.1524	0	0	1	1	3	2	2	1	2	0	8	3	5	4	3	6	1	0	4
AK128708	71	99	242	160	181	104	136	215	230	104	74	63	60	43	75	152	67	100	133	107	181	185	162	155	95	106	197	316	153	141	120	164	113	155	138	131	93	101	198	179	162	141	267	288	143	196	253	186	228
AK128734	23.4053	22.3221	28.4752	42.8193	33.6068	26.4126	37.7084	43.8331	49.6927	26.2682	14.2228	23.3381	19.1924	37.5994	18.2391	23.382	19.4003	25.3966	29.7383	44.888	76.2787	44.617	42.6552	42.6229	38.7214	33.5727	73.1206	101.627	35.5742	44.8263	34.6675	40.6987	18.3182	52.0341	37.5945	24.3233	21.298	21.3507	68.0171	36.5505	40.6605	21.3748	21.3007	28.4158	46.8093	47.7977	39.6012	20.2586	60.8712
AK128777	11.6539	33.6052	24.9727	4.9945	18	13	20	11.6539	16.6485	7	9	6.6594	6.6594	12	4.9945	3.3297	4.9945	21.6402	26	31	37	32	53	56.9987	9	10	30	50.3962	49.9358	44.3978	20	24	29.9672	22	38	56	106	73.2532	13.3188	9.9891	23	18.3133	69.9235	41	12	24	37	46.6157	54
AK128833	0	0	0	2	0	0	1	1	0	0	0	0	0	0	0	0	0	1	0	0	1	0	0	0	0	0	1	5	0	0	6	6	0	1	1	1	1	0	2	1	3	1	0	0	0	1	1	0	1
AK128837	0	0	0	0	0	0	0	0	0	0	0	0	0	0	0	0	0	0	0	2.8402e-21	0	2.8402e-21	2.8402e-21	2	0	3	0	0	0	0	0	0	0	0	0	0	0	0	0	0	2	2.029	3	0	0	0	0	2	0
AK128880	0	1	0	0	0	0	0	0	0	1	0	0	0	0	0	0	0	1	0	0	0	1	0	0	0	0	0	0	0	0	0	0	1	0	0	0	0	0	1	0	0	0	0	2	0	0	0	0	0
AK129567	0	0	0	0.9998	0	0	0	1	0	0	0	0	0	0	0	0	0	0	0	0	0	0	0	0	0	0	0	0	0	0	0	0	0	0	2	0	0	0	1.9326	0	0	0	0	0	0	0	0	0	0
AK129672	70.2889	30.3786	57.7153	17.5098	33.3606	16.0297	13.1436	35.3562	17.5047	8.3773	13.3263	13.1942	16.0811	4.258	18.941	17.3459	14.0305	22.7212	16.3431	16.5043	29.9337	29.6055	46.5882	31.2166	29.0303	21.9315	65.8777	141.803	40.535	35.6205	63.8865	63.8831	47.177	48.1812	71.4308	78.6218	68.7307	44.1305	36.228	23.4307	48.0087	64.246	78.5305	52.0085	18.929	36.3347	57.9541	39.8409	46.7203
AK129879	2.2863e-29	97.6285	1.7516e-37	0	9.0099e-23	7.2153e-05	0	14.5926	15.4878	8.397	2.7e-27	4.0417e-14	3.0828e-09	4.8763e-14	11.1296	2.0411	3.7052e-18	6.2272e-06	9.1967	3.2104e-19	25.3273	13.3293	1.9219e-08	0.0007	9.093	17.1598	1.1277e-22	0	2.8454e-28	1.3483e-07	0.0005	7.4855e-33	25.9614	1.2625e-25	6.9579	74.8579	78.3948	21.3604	8.7941e-38	0	0	4.993	41.993	4.5014e-31	2.1842e-06	8.037e-31	0	11.6946	8.4078e-45
AK129926	1	0	0	0	1	0	0	0	1	0	0	0	0	0	0	0	0	0	0	0	0	2	0	0	0	0	2	1	1	0	1	1	0	0	1	0	2	0	0	1	0	0	0	0	0	0	0	1	0
AK129935	6	55	6	6	8	4	2	9	1	2	1	2	1	0	6	1	2	0	9	2	2	6	4	13	5	2	7	7	1	4	4	7	8	5	8	10	17	5	7	2	4	15	11	10	3	7	6	12	8
AK130076	56	198.192	70	46	70	67	37	19.0089	37.0209	18	21	21	20	23	16	20.4703	14	3	36	18	60	71	65	62	24	19	82	128.851	78	74.0515	64	54.6258	69	58	78	131	100	82	31	18	50.0536	65	100	64.0886	42	43	57	59.0288	67
AK130110	0	0	0	0	0	0	0	0	0	0	0	0	0	0	0	0	0	0	0	0	0	0	1	0	0	0	0	0	0	0	0	1	0	0	0	0	0	0	0	0	0	0	1	0	0	0	0	0	0
AK130294	297.113	68.4674	581.703	397.742	362.762	301.702	313.94	226.901	227.95	93.1416	138.743	98.6616	89.1322	109.901	116.668	198.476	139.381	115.432	316.826	195.78	338.851	421.414	457.117	448.322	343.38	315.729	666.463	1121.32	523.311	478.619	524.905	545.275	487.264	543.789	597.229	623.112	452.092	545.06	308.68	235.29	420.506	393.409	578.631	483.954	207.02	323.757	438.473	438.906	357.211
AK130329	254	619	767	474	485	368	576	583	840	251	279	211	235	229	205	266	176	245	267	313	630	659	516	573	382	359	607	694	521	497	393	381	426	522	394	502	379	393	598	504	677	567	559	636	354	394	688	590	532
AK130400	0	2	4	1	0	1	0	3	3	0	1	1	0	1	1	1	1	0	3	0	0	0	0	0	2	0	2	1	1	0	3	4	2	4	7	3	4	4	3	1	0	2	2	1	0	1	4	0	0
AK130481	8.893	12.0616	16.5698	4.4449	10.0171	6.6062	6.5108	2.2096	4.4868	2.2225	0	0	1.0999	6.6372	0	3.3262	3.2568	3.2402	7.7526	1.0994	11.2377	9.7876	10.0094	14.5817	5.6078	2.2298	10.2993	6.6396	7.8014	18.6934	3.3707	2.2317	7.6186	11.6105	14.2923	6.7924	6.7294	11.0647	3.2568	5.4369	8.7205	3.3164	6.5561	3.3275	2.1868	10.9189	8.6662	8.7464	7.6984
AK130486	124	145	124	69	71	78	114	119	144	38	40	46	33	33	46	53	49	93	104	76	86	83	126	114	112	107	177	252	120	132	99	102	107	113	131	153	162	133	131	100	116	117	124	120	67	58	105	96	103
AK130759	10	4	5	4	3	3	4	5	12	1	5	3	0	2	0	2	1	1	0	1	8	7	4	3	2	0	1	1	9	7	2	5	6	1	4	2	3	5	1	3	1	2	6	2	0	4	5	3	2
AK130765	2	8	2	5	4	3	10	5	18	7	4	4	2	12	0	0	0	1	7	3	29	19	6	4	3	4	3	5	8	14	3	1	5	2	2	1	9	6	1	2	3	5	0	2	3	2	4	9	2
AK130824	34.8886	53	93.9997	77	50	51	53.8023	45.7305	60	22.9986	3.1124	15.9683	22.9956	29.9505	20.9837	26	20.9986	0.0003	28.4249	31	63	62.4617	53.5796	70	48	28.5534	31.1847	102	96.9844	69	38.6919	51.9947	46	61.843	39.3732	43.4807	41.7084	60.2547	48.5761	56	67.3635	74.9808	74	35.2817	8.1912	38	62	10.9763	51.7034
AK130852	0	0	0	0	0	0	0	0	0	0	0	0	0	0	0	0	0	0	0	0	0	0	0	0	0	0	0	0	0	0	0	0	0	0	0	0	0	0	0	0	0	0	0	0	0	0	0	0	0
AK130904	1	1	1	2	0	0	0	1	1	0	0	0	0	1	0	0	0	0	4	2	1	0	4	5	1	0	2	1	4	9	2	7	2	2	2	7	1	3	0	0	3	0	0	0	0	2	0	0	0
AK130911	0	3	1	1	0	1	1	0	4	0	0	1	0	1	0	1	1	4	0	1	3	2	1	3	3	0	1	1	0	0	2	0	0	2	1	0	0	0	3	1	0	2	1	2	2	0	2	1	2
AK131020	4	1	7	5	2	2	2	5	2	1	0	1	4	0	1	5	1	1	3	6	2	1	6	9	1	5	7	7	4	2	8	5	3	7	5	7	3	4	5	5	8	3	1	3	4	1	5	3	9
AK131021	0	0	0	0	0	0	0	0	0	0	0	0	0	0	0	0	0	0	0	0	0	0	0	0	0	0	0	0	0	0	0	0	0	0	0	0	0	0	0	0	0	0	0	0	0	0	0	0	0
AK131224	0	0	0	0	0	0	0	1	0	0	0	0	0	0	0	0	0	0	0	0	0	0	0	0	0	0	0	0	0	1	0	0	0	0	0	0	0	0	0	0	0	0	0	0	0	0	0	0	0
AK131325	0	0	0	0	0	0	0	0	0	0	0	0	0	0	0	0	0	0	0	0	0	0	0	0	0	0	0	0	0	0	0	0	0	0	0	0	0	0	0	0	0	0	0	0	0	0	0	0	0
AK131337	103	63	369	171	227	253	56	122	243	82	164	179	159	25	87	50	57	59	62	49	267	220	58	43	120	103	228	348	277	195	85	127	49	118	49	24	13	33	159	138	249	149	39	96	84	68	127	52	56
AK131347	3	2	3	1	2	1	2	2	0	0	0	1	1	1	0	0	1	1	1	3	1	1	1	1	1	1	0	1	0	2	3	0	1	4	3	4	5	1	2	4	4	1	2	3	1	2	1	0	2
AK131516	0	0	0	0	0	0	0	0	0	0	0	0	0	0	0	0	0	0	0	0	0	0	0	0	0	0	0	0	0	0	0	0	0	0	0	0	0	0	0	0	0	0	0	0	0	0	0	0	0
AK131520	0	0	1	3	1	3	0	3	0	0	1	2	1	0	0	0	1	2	2	1	1	1	1	3	1	3	1	4	2	3	1	3.0039	0	3	4	2	0	1	1	2	1	2	6	1	1	1	0	1	3
AK172755	1	1	0	0	2	0	3	0	0	1	0	0	0	0	0	0	0	0	0	2	1	2	0	0	0	4	4	1	1	4	0	0	0	2	0	1	0	2	0	0	0	1	0	3	0	1	3	1	1
AK2	2819	3418	4461	3070	3329	2604	2441	3556	5928	1725	1653	1546	1473	1130	2100	1828	1426	2708	3216	2451	3132	3425	2828	3067	2821	2699	4795	6942	3065	2839	3533	3637	3376	3779	3537	4204	3649	3195	4859	4067	3778	3603	4101	4395	2716	2698	3384	2866	3600
AK289390	173	339	253	211	356	189	342	394	625	138	110	83	82	143	78	114	52	158	149	126	394	422	249	249	203	199	304	369	386	366	129	130	154	155	201	248	264	227	254	238	267	337	184	172	171	184	238	238	222
AK291164	0	0	0	1	0	0	0	0	0	0	0	0	0	3.6476e-10	0	0	0	0	1.2159e-10	0	2.4318e-10	3.6476e-10	1.2159e-10	2.4318e-10	0	0	0	0	0	0	0	0	0	0	0	0	0	1	0	1.586	0	0	0	0	0	0	0	0	0
AK291611	1	0	0	0	0	1.7764	1	2	0	0	0	0	0	4	0	2	0	0	2	0	2	1	0	6	0	1	0	2	2	0	2	1	0	0	2	0	0	1	0	3	0	1	1	0	0	0	1	0	0
AK291701	10.0614	8.0564	3.0121	0	1.0031	2.0076	2.0071	0	2.008	0	0	1.0057	1.005	0	0	1.8251	0	1.8253	3.0061	3.0085	2.0086	6.0252	2.0076	2.0055	0	1.8251	1.006	1.8251	0	0	1.0047	0	2.008	1.0049	0	0	0	0	3.6502	1.0052	1.8251	2.0092	1.0045	1.0039	1.0046	0	1.8251	3.0142	0
AK293020	0	0	0	0	0	0	1	0	0	0	1	0	0	0	1	3	1	0	2	0	2	3	4	4	0	0	0	0	2	0	1	0	3	3	0	0	4	4	1	0	1	1	1	0	0	0	0	1	0
AK293147	0	7.5873e-09	0	0	0	0	0	0	0	2.518e-15	1.7297e-20	1.4091e-18	2.3924e-11	3.1814e-21	5.0161e-13	1.0655e-20	1.3342e-16	6.5277e-16	6.9485e-07	2.8855e-16	4.3805e-18	5.3991e-20	6.3263e-19	2.7895e-21	0	0	0	0	0	0	0	0	0	0	0	0	0	0	0	0	0	0	0	0	0	0	0	0	0
AK294004	0	1	2	0	0	2	1	1	1	0	1	2	1	0	0	2	0	2	1	0	4	2	0	0	0	2	11	26	3	10	9	12	8	11	5	6	20	6	11	9	12	10	10	7	7	9	9	3	10
AK294743	7	9	12	15	4	0	7	8	4	2	1	7	3	2	6	2	0	4	10	6	9	8	5	24	5	8	11	23	5	3	12	7	12	15	11	24	16	14	20	10	10	16	12	5	8	6	7	9	7
AK294819	0	0	9.4391e-42	0	0	9.9138e-39	0	0	0	1.4614	4.2726e-11	2.6709e-13	1.5878e-24	5.8434e-12	1.028e-07	2.2702e-05	3.2059e-23	1.2054e-16	5.7782e-14	9.1761e-32	5.8786e-14	2.1834e-12	3.3304e-05	3.6565e-17	0	0	0	0	0	0	0	0	0	9.8666e-19	0	4.4889	0	0	0	3.311e-33	0	0	3.6142e-38	0	6.8077	0	0	0	0
AK294973	0	0	0	0	0	0	0	0	1	0	0	0	0	0	0	0	0	0	0	0	0	0	0	0	0	0	0	0	0	0	0	0	0	0	0	0	0	0	0	0	0	0	0	0	0	0	0	0	0
AK295617	18.7387	70.2703	18.7387	9.3694	9.3694	0	0	0	4.6847	4.6847	6.5225e-20	9.3694	9.3694	6.6669e-20	9.3694	9.3694	9.3694	4.6847	9.3694	4.6847	9.3693	3.8682e-19	32.7928	18.7387	32.7928	18.7387	42.1622	56.2162	37.4775	46.8468	37.4775	28.1081	18.7387	18.7387	23.4234	14.0541	60.9009	42.1622	4.6847	23.4234	4.6847	23.4234	4.6847	23.4234	4.6847	23.4234	14.0541	4.6847	14.0541
AK295707	3.3731	0	2.007	2.2604	2.7519	1.3589	1.864	4.168	4.6918	2.1096	3.8364e-23	7.2914e-14	3.8198	0	2.8562	1.3009	1.6036	0	5.0821e-27	1.2633	2.7126	3.8115	2.9176	2.1909	0	0	2.2722	0.7221	0	0	1.4952	0	0	2.0151	0	1.2708	0	0	0	0	6.8275	0.7385	0	0	1.9363	0	0	0	1.2361e-33
AK296065	1	2	4	0	3	1	3	5	3	1	1	0	1	2	0	1	0	1	2	0	2	2	4	2	2	0	7	6	7	8	4	3	9	3	6	7	9	11	7	6	13	12	16	5	4	7	7	4	6
AK296146	207.145	129.465	183.155	69.0483	107.85	140	198.427	111.906	162.447	35.5169	36.9586	47.541	49.5741	85.497	77.6234	51.7862	75.9835	96.0008	101.859	103.556	91.7082	104.313	114.927	143.875	177.77	88.859	210.801	318.297	252	185.972	166.622	208	162	188.994	162.551	231.12	214.411	213.321	184.647	147.072	144.714	181.094	229.395	150.603	152.887	120.835	185.083	191	185.025
AK296148	0	0	0	2.0087	0	1	0	0	0	0	0	0	0	0	0	0	0	0	0	0	0	0	0	1.0066	0	0	0	0	0	0	0	0	0	0	0	0	1.005	1.0053	0	0	1.0052	0	0	0	0	0	0	0	1
AK296276	0	0	0	0	0	0	0	0	0	0	0	0	0	0	0	0	0	0	0	0	0	0	0	0	0	0	0	0	0	0	0	0	0	0	0	0	0	0	0	0	0	0	0	0	0	0	0	0	0
AK296947	10.3741	9	11.0159	14	11	8	17.0742	17.5221	28.9835	12.0368	6.074	4.0628	3.0456	7.1707	4	9	5.0267	5.0579	4	11.0977	25.5571	18.7103	11.1285	12.0283	9.0389	4.0138	17.1831	22.1774	15.3621	17.1248	11.2221	12	10	19.0351	11.0183	19	10.1198	14.1501	35.3978	19.7857	24.1518	14.0512	7.0399	9.0688	5.0497	9.0251	16	9.1718	14.1016
AK297683	7	0	0	0	0	0	0	0	4	0	1	0	0	1	1	0	0	1	0	0	1	0	1	0	0	0	0	0	0	0	0	0	0	0	0	0	0	0	2	0	2	0	0	0	0	0	0	1	0
AK297919	267	403	365	222	283	246	256	298	521	136	92	113	90	150	119	148	90	189	236	188	285	324	299	341	242	179	346	413	355	298	223	233	263	249	347	416	385	341	313	239	302	334	325	265	177	210	275	225	240
AK298056	0	0	0	0	0	0	0	0	0	0	0	0	0	1	0	0	0	0	0	0	0	0	0	0	0	1	288.065	412.924	111	111.622	191	187.481	233.49	287.731	155.932	148.557	166.536	95	84	68	99	135	76.2887	80.2152	66	55	70.1667	86	78
AK298119	0	0	1	0	0	0	0	0	0	0	0	0	0	0	0	0	0	0	0.8512	0	0	0	0	0	0	0	0	0.0952	0	0	0	0	0	0	0	0	0	0	0	0	0	0	0	0.1615	0	0.4043	0	0	0
AK298300	1	0	0	1	0	3	0	1	4	0	1	0	1	0	0	0	1	0	1	0	0	0	1	1	1	1	1	1	1	1.0052	0	1	0	1	3.0145	3	2	0	1	4	0	1	0	1	2.0286	1	1.0087	2	3
AK298596	1	2	8	2	2	1	2	1	2	0	1	2	1	0	2	0	0	1	2	2	3	4	1	3	0	0	4	3	4	3	5	0	3	5	2	3	5	6	10	4	3	4	4	1	2	1	2	0	1
AK299432	13	12	19	21	15	15	9	19	15	2	2	11	6	5	6	10	1	9	5	13	14	16	21	13	11	14	25	13	18	13	13	13	8	12	11	17	8	6	13	5	20	15	7	27	7	15	14	18	11
AK299452	24	23	47	29	26	23	17	34	45	12	16	12	17	9	24	30	22	35	32	31	27	30	39	42	44	30	47	70	34	35	41	49	41	61	31	51	38	34	46	42	37	31	52	66	25	26	37	29	49
AK299501	101.157	79	128.601	57.0956	66.0871	66.0511	129.335	58.3235	105.412	32.158	30.2656	25.0411	24.1787	36.1959	48.4435	22.0932	26.1353	53.439	59.2424	51.1832	51.7231	74.0665	57.8187	77.9275	69.3537	40.2025	83.7789	118.882	109.317	95.4426	79.6547	80.63	84.762	113.619	73.2675	90.0556	95.3282	101.884	133.003	102.904	109.658	119.306	67.2529	82.2202	53.297	47.164	90.3274	58.1909	88.4352
AK3	2125.54	3347.2	4214.34	2161.94	2846.87	1923.6	2061.46	2631.71	6022.74	1377.92	1164	1034	990.982	907.968	1377.98	1469	955	2415.97	1881.94	1469.95	2400.05	2711.97	2149.13	2390.62	2404.74	2330.97	2853.51	3771.94	3161.61	3092.62	2214.17	2104.47	2154.56	2250.74	2427.47	2920	3133.08	2734.77	3354.74	2830.74	2661.32	2574.16	2683.11	2532.68	1792.88	1787.79	2871.17	2677.5	2716.24
AK300387	10.0631	9	24.0376	5	18.0494	11	2.0088	6	2.0052	11	11.1391	15	13.1738	3.0228	5.0502	9.0912	7.0438	5	11	6.0398	13.0522	8	5.0133	5.0121	23	8	27.2536	31.0431	14.0364	9.0548	4	14.062	10	10	27.0911	35.2398	3.0167	9	6.0564	11.1039	20.069	13.0257	19.0437	21.0976	13.0437	13	13.03	5.014	13.0619
AK300656	50	47	71	51	59	38	34	92	97	33	36	23	23	19	35	31	21	118	60	52	49	35	107	99	92	99	110	130	53	48	75	80	99	108	96	119	97	82	80	101	91	101	99	89	70	59	64	53	87
AK301093	2.1365	1.0379	3.109	5.4218	1.0791	1.0484	0	6.5463	6.5552	1.1082	1	3.4529	0	0	2.0638	0	1.0901	3.4231	1	4.4321	4.1587	0	2.0777	2.1354	4.2715	2.0732	9.7086	9.5083	2.0635	1.0829	2.033	4.2111	2.2437	2.1491	3.2036	2.104	0	3.1926	2.2427	3.2566	4.306	2.0799	4.4158	9.0646	1.1191	3.0896	4.105	2.0721	5.2406
AK301549	5	5	10	0	2	4	1	3	10	0	1	1	0	0	1	1	2	1	0	3	2	1	1	4	0	1	6	5	1	2	3	4	3	5	2	5	4	4	1	0	0	2	4	4	2	0	2	2	3
AK301666	0	13.9799	8.7891	12.7893	0	0	0	0	0	0.0418	6.8002	2.0221e-10	0.002	3.6618e-06	0.0037	22.8056	0.2275	0.0107	37.064	7.9181	9.1517	1.2143e-07	42.7128	12.873	3.202e-25	0	2.7989e-34	0	3.0614e-29	0	139.794	126.697	0	0	0	9.7417	0	0	6.1014	0	0	7.0905	0	0	0	0	1.7964e-37	7.6646	0
AK301968	0	0	0	0	0	0	0	0	0	2.8026e-45	3.3734e-22	0	2.8709e-06	1.6711e-20	1.8274e-27	3.4771e-23	1.162e-28	1.8262	23.1185	9.4964e-16	1.3292e-17	1.4719e-34	6.1604	5.0115e-07	5.3965	6.2449	1.1339e-22	0	7.638	0	17.8553	18.4394	6.893	3.1175	0	4.3201e-20	4.5673e-11	6.6128e-27	0	0	1.3743e-19	0.3768	15.6118	10.4502	13.5507	10.5961	4.2039e-45	0.9275	0.0014
AK302092	5.3071	4.4412	45.6141	0	0	2.2186	2.0635e-28	7.3249	0	0.0007	14.1123	7.5294	7.9817	3.1107e-05	3.9158e-31	6.2043	5.282e-34	5.503e-31	33.3626	2.5114	19.1323	4.0368	24.3751	5.7827	0	0	2.9292	13.7729	0	0	7.7546	0	3.6232	0	45.1125	39.6133	3.7636	13.2963	0	0	12.5296	7.6958	0	0	0	3.4682	14.9244	0	3.7825
AK302306	0	0	0	0	0	0	0	0	0	0	0	0	0	0	0	0	0	0	0	0	0	0	0	0	0	0	0	0	0	0	0	0	0	0	0.5838	0	0	0	0	0	0	0	0	0	0	0	0.5838	0	0
AK302451	0	0	0	0	0	0	0	0	0	0	0	0	0	0	0	0	0	0	0	0	0	0	0	0	0	0	0	0	0	0	0	0	0	0	0	0	0	0	0	0	0	0	0	0	0	0	0	0	0
AK302511	177.655	80.1829	93.5121	81.6923	139.646	18.8638	175.088	38.7533	16.2258	1.6323e-20	2.8854	1.435e-22	3.0634	5.9488e-19	38.6517	61.0991	52.9511	65.1558	57.9606	48.206	260.132	254.318	123.18	70.7839	81.1958	61.8112	169.525	225.798	210.36	176.954	267.253	306.368	225.56	179.481	619.851	751.606	329.517	281.577	9.0744	6.9599	48.1806	77.7446	148.899	90.7814	158.195	225.488	27.8942	7.662	62.1447
AK302545	0	0	0	0	0	0	0	0	0	0	0	0	0	0	0	0	0	0	0	0	0	0	0	0	0	0	0	0	0	0	0	0	0	0	0	0	0	0	0	0	0	0	0	0	0	0	0	0	0
AK302694	0	0	0	0	0	0	1.0319	0	0	0	0	0	0	1.0175	0	0	0	0	0	0	1.0283	0	0	0	0	0	0	0	0	0	0	0	0	0	0	0	0	0	0	0	0	0	0	0	0	0	0	0	0
AK302879	0	0	0	0	0	0	0	0	0	0	0	0	0	0	0	0	0	0	0	0	0	0	0	0	0	0	0	0	0	0	0	0	0	0	0	0	0	0	0	0	0	0	0	0	0	0	0	0	0
AK303207	1.7762	0.9717	3.3978	0	1.6346	1.3356	0	0.7404	0	3.1537	2.1537	0.8251	0	0	3.8733e-05	1.3779e-29	0	0	3.5333e-35	3.1298	0	2.3943e-23	0	1.5956e-33	3.3249e-28	0	1.6392	3.9691	0	0	0.0729	0	0	0	0.1848	0	0	0	0	1.8523e-17	0.8586	0.5304	0	0	0	0	0	2.9148	0
AK303572	2.6104	4	5	21.8104	4	1	9	2	5	6	5	2	4	7	1	1	0	1	6	0	15.7844	4.971	7.7655	12	7	1	4.8938	4.6713	13.9024	10.3435	7.6228	9.2382	3.7804	6.5496	11.535	6.1341	10.7819	2.6173	7.0393	0	0	3.7141	6.2088	2.4121	7.4511	2.5655	2.6072	4.4783	5.1547
AK303607	0	0	0	0	0	0	0	0	0	0	0	0	0	0	0	0	0	0	0	0	0	0	0	0	0	0	0	0	0	0	0	0	0	0	0	0	0	0	0	0	0	0	0	0	0	0	0	0	0
AK304483	0	0	0	0	0	0	1	0	1	0	0	0	0	0	0	0	0	0	0	0	0	0	0	0	0	1	0	0	0	0	0	0	0	0	1	0	0	0	0	0	0	0	0	0	0	0	0	0	1
AK304759	0	0	6.1044	3.119	4.0837	2	3.0821	0	3.1431	0	1.0497	1.3173	0	2.0936	2.0748	1	3.7846	0	1.1769	1.0331	2.1858	2.1326	2.2631	5.1135	2	0	1.0114	6.3995	4.1795	4.0822	3	2.1383	0	1.0748	6.1056	4.0565	2	5.4654	2.2292	3.1226	2.0996	2.3066	2	3.0711	4.1086	1.1274	5.1121	3.1422	1.03
AK304826	1079.82	322.382	1345.27	1071.64	830.279	545.166	724.41	845.335	724.253	360.619	471.892	483.537	417.223	457.138	458.773	561.167	372.594	392.858	485.724	418.01	1066.27	1097.86	986.164	1155.1	642.672	575.14	1427.7	2615.03	1829.03	1825.28	1090.7	1154.54	1710.5	1277.43	1896.13	2353.12	1665.3	1375.53	989.899	770.817	1086.03	1202	1426.82	793.639	472.665	759.607	1126.3	1092.82	760.89
AK307150	13.0088	11.0041	8.0579	9.0073	11	11.0434	7.0191	16.1497	14.0728	3.021	4.0092	6.0082	4.0059	5.0268	5.0088	13.1378	3.0123	4.0352	2	2.0056	15.1316	23.2035	8.0641	10.111	3.0342	7.0363	12.0809	24.1069	9.0565	12.0516	5.0192	11.0725	12.0717	10.0755	5.0318	18.0809	24.1818	9.0733	9.0499	8.0282	8.0434	14.1138	18.1333	9.0216	4.0217	15.0739	13.071	8.0467	7.0416
AK307172	0	0	0	3	0	1	0	0	0	0	0	0	0	0	0	0	0	1	0	0	0	0	0	0	0	0	10	13	2	4	7	13	9	8	4	2	1	3	5	4	3	5	6	6	3	3	6	3	2
AK307192	11	8	4	1	6	7	2	8	26	7	3	1	2	4	1	0	1	3	6	10	25	19	9	8	7	8	9	7	16	16	7	2	2	3	6	5	16	10	8	2	9	8	0	2	6	1	14	6	6
AK307207	0	0	0	0	0	0	0	0	0	0	0	0	0	0	0	0	0	0	0	0	0	0	0	0	0	1	0	0	0	0	0	0	0	0	0	0	0	0	0	0	0	0	0	0	0	0	0	0	0
AK307233	67	32	43	35	62	12	21	44	54	32	25	21	18	19	18	18	10	42	57	30	26	41	21	26	39	30	48	75	94	66	25	35	36	27	44	80	70	50	42.0584	36.321	68	80	42.0836	20	24	22	28	31	40.0765
AK307246	0	0	0	0	0	0	0	0	0	0	0	0	0	0	0	0	0	0	0	0	0	0	0	0	0	1	0	1	0	0	0	0	0	0	0	0	1	0	0	0	1	1	0	0	0	0	0	0	2
AK307275	0	3.5719	6.2583	0	3.2628	3.389	2.8398	3.2807	2.5645	4.0982e-20	3.15e-09	1.5212e-20	1.8296e-20	1.0873	7.3007e-24	3.9921e-17	7.1361e-26	6.5074e-21	3.2554e-15	22.2704	1.1417e-11	2.5929	2.0508e-15	2.7117e-39	0	0	6.7081	5.336	5.8031	3.0089	0	3.1828	0	0	3.6125	13.7208	3.9778	6.0947	3.0091	4.1798	0	6.4909	0	4.4341	3.6744	0	0	3.6078	8.1655
AK307870	6.2487	22.1521	267.479	136.725	111.879	68.1392	71.557	76.1726	82.3133	19.4356	58.708	59.6066	65.4901	46.0368	36.7901	19.6881	55.1867	53.3904	96.3084	39.1954	77.4218	41.5198	54.046	81.4138	60.9016	54.7112	112.37	253.24	181.653	66.0606	83.232	83.9701	42.098	119.159	82.3777	45.4536	20.2076	43.3866	69.9423	42.4044	119.182	69.2051	57.6292	87.8547	51.2867	48.6483	146.774	39.7251	91.4434
AK308309	0	0	0	0	0	0	0	0	0	3.9407e-23	1.2093e-42	2.2469	1.323e-25	8.7991e-30	1.4627e-30	2.0232e-30	4.0006e-28	1.058e-36	2.3101e-23	4.1182e-24	1.8297e-26	1.6882e-39	9.8091e-44	3.7583e-40	3.308	0	3.441	0	3.11	2.9603	0	0	0	0	0	0	0	0	0	0	0	0	0	0	0	0	0	0	2.7381
AK308439	15.8212	8.3774	5.6077	2.4891	0	0	0	6.3901	12.6122	0	2.6672	0	4.1334e-20	3.0466	1.0789e-22	5.1138e-07	3.442	0	2.3807	1.7679	3.809	2.3897e-39	1.9946	4.1091	3.8684	6.3009	8.7874	0	4.5256e-33	0	0	0	5.8476	6.3496	0	0	8.9032	8.6208	2.3186	0	3.3357	0	13.2062	3.7202	0	4.0288	14.6774	5.5943	6.8632
AK308544	54.5744	3.1595	57.9579	6.6948	28.0174	17.669	17.7378	35.7901	43.0088	20.2599	13.0445	11.743	9.9917	7.8706	23.9496	21.5911	0.0005	8.4053	14.4277	1.1699	33.013	24.8499	13.3371	31.1899	20.8356	13.0879	0	0	1.0003e-23	2.8388e-22	0	6.6226	0	0	0	0	0	0	0	0	0	1.0023e-12	0	0	0.0009	0	0	0	0
AK308561	43	33	33	23	34	14	8	25	20	7	13	7	7	3	13	8	7	6	50	28	28	25	31	36	28	20	112	162	15	29	25	27	43	49	39	47	33	32	30	24	28	33	25	19	17	25	22	16	24
AK308605	19	21	55	32	23	15	17	55	36	6	14	8	11	1	29	19	11	43	48	49	15	25	49	61	51	52	116	171	44	40	83	65	112	131	114	141	83	57	77	46	70	76	90	97	57	37	70	70	106
AK308652	0	2.1059	2.1158	2.0782	2.1982	3.1663	0	4.1886	1.1073	0	3.259	0	0	1.0501	0	2.2197	4.1619	1.0647	2.1842	2.3741	0	1.1215	2.2839	7.617	3.0555	1.0715	5.2629	12.8027	2.1522	3.305	1.141	4.1648	1.0864	5.4616	4.0516	4.5853	5.6797	7.2126	3.258	4.0718	5.4039	2.088	4.1119	4.059	6.36	7.5355	1.0434	2.1288	2.185
AK308704	24.9677	3.994	7.3477	4.7374	2.358	3.9907	1.1144	10.9718	16.2722	5.1933	5.2567	5.6093	4.9416	1.3034	4.682	9.0618	4	6.9799	5.518	11.1133	5.339	7.6757	16.1068	11.5402	10.5144	7.5178	8.009	10.6558	8.0148	9.0579	8.0489	3.3888	13.258	16.1588	9.6473	7.3151	5.3813	11.8414	3.709	3.1727	7.815	12.739	33.963	17.2447	0	2.4195	36.0395	16.724	7.3907
AK308867	32.5751	12.5497	63.5987	46.8325	37.374	29.1845	37.6473	26.7873	37.3125	12.3842	12.2045	19.0995	17.5664	12.7246	10.3611	16.587	23.9427	12.3704	34.5916	18.3156	28.6086	35.6621	28.7031	48.2226	48.1903	52.3023	54.6718	78.2692	42.0875	67.9681	49.8447	56.041	36.7271	39.522	40.4614	50.5473	35.6045	54.0403	27.3213	31.9274	34.7586	22.0577	16.6609	25.0195	9.1191	20.8989	19.0632	24.3656	24.4931
AK308944	0	6	3	1	2	0	1	7	3	4	1	0	0	0	0	0	0	0	2	0	9	7	0	0	0	1	2	1	0	1	0	0	0	2	0	2	1	2	0	1	2	3	3	0	0	0	0	1	0
AK308965	5	22	16	17	24	29	32	16	52.8803	6	9	6	4	7	7	9	10	6	15	10	103	114	16.7259	12.7996	8	7	32.9498	46.9055	43.9104	31.2998	13.8878	14	12	14.9625	18	13	39	28	17	17	14.0728	22	19.932	4	13	19	27	29	21
AK309109	1.0142	7.9928	4.4328	2.3178	2.6609	9	2.7251	21	17	1.8196	4.0941	2.7294	0.9098	3.1843	2.2745	4.5489	2.7294	1.8196	4.5489	0.9098	25.994	0.1248	2.2745	7.7332	1.6131	3.1123	22	39	4.6564	14	7.478	3.1986	3.4102	6	2.8779	2.535	2.8503	4.1442	15	0	4.2732	7.9747	2.1169	2.7711	1.0797	1.5645	18	2.5693	10
AK309215	44.829	10.8343	85.4513	87.0871	66.9107	59.2141	33.2642	92.6899	52.704	44.8544	37.539	38.2046	23.938	20.2152	37.7879	55.675	31.4326	34.8153	47.2995	52.0208	44.2489	52.9438	49.606	56.8799	58.601	64.0161	113.083	149.208	58.4168	40.4303	54.5728	71.7961	35.7775	73.4082	46.5538	37.2747	31.2007	41.2767	55.7053	45.9125	50.1331	44.5942	38.6179	93.4216	48.2674	42.9294	69.3823	28.6585	71.5487
AK309255	46.8958	0	49.4213	23.8159	13.2999	26.5248	23.3422	12.0029	13.7924	12.1865	6.7746	9.2	8.5926	15.2262	1.3058e-31	11.5982	4.7878e-28	3.1571	5.9211	15.7213	27.5056	5.1262	13.3386	23.9424	28.8286	33.7224	35.9437	55.9518	26.7149	18.7918	45.87	80.7021	29.1354	58.3908	2.6532	14.5025	4.9897	18.296	78.1207	33.6849	57.123	16.2263	13.8387	43.083	36.9385	29.26	28.9496	6.2328	36.7675
AK309441	3	0	0	0	0	0	0	0	1.6099	1	0	0	0	0	0	0	0	2.6654	0	0	1	2	1	1	1.515	0	3	6.8822	4	0	5	3	0	1	3	2	1	3	0	4	5	7.7613	2	1	2	1	0	1	0
AK309476	1.3958	1.524	10.6561	5.4828	3.2175	0	1.2843	1.415	11.3722	5.4918	2.9178	5.588	1.4265	0	4.1605	5.8901	4.0436	1.4303	0	6.0339	6.8884	3.0198	0	2.7494	0	11.8155	14.9375	16.2939	8.9489	4.4755	9.8828	7.7378	5.6799	11.4233	11.919	8.6569	21.4224	9.3718	10.0569	16.5231	15.6529	2.967	7.4542	8.0247	6.7949	5.7271	12.3306	12.8342	13.0503
AK309533	19.1341	2.1381	4.2391	7.7106	6.7147	2.2944	0	9.4662	8.7434	14.736	19.4828	7.2557	4.9403	4.9375	3.6025	3.6071	1.8056	7.3748	5.8309e-41	0	8.0019	13.2487	9.997	5.2494	0	0	2.2418	4.4372	0	7.4255	5.3541	0	4.3504	12.9587	2.4791	11.9705	9.0626	11.7961	3.1235	3.1584	2.7662	5.2329	12.9658	12.8914	5.9492	5.9221	11.2296	2.3087	2.4241
AK309717	1	1	1	0	2	0	3	1	4	0	0	1	0	1	0	0	0	0	2	4	1	3	3	2	2	2	5	6	0	1	2	2	0	2	4	7	4	4	8	15	1	2	0	3	3	5	1	6	0
AK309744	1	1	3	4	2	3	0	17	1	0	2	1	0	2	1	2	2	1	0	2	16	19	4	3	5	0	14	19	9	6	9	5	6	4	6	5	3	4	0	0	4	2	3	1	3	10	0	3	1
AK309896	3	1	16.0448	3.255	16.2815	1	4	32.2073	2.2623	1	2	5	1	2	10.0534	6.1504	10.5543	14.3907	22.3988	1.071	7	5.3274	4	3	2	5	16.1287	22.1415	1.8041	0	1.1898	1.0842	14.4745	14.0317	35.8767	18.3877	3.8043	2.7104	2.3336	0	1.1872	1.3464	0	0	12.8335	8.5038	2.3319	2.3709	2.2452
AK309922	2.6192	1.1907	12.3332	12.4293	12.5907	4.7891	12.1883	2.7153	4.9601	2.2328	1.3808	1.3563	0	0	8.133	3.2873	10.8243	4.3351	7.5159	1.3401	4.9034	2.2434	12.5838	9.5395	5.1265	5.0562	11.0966	3.6458	3.0378	3.2091	4.9456	13.2635	5.5564	11.1145	4.8707	4.9998	1.3488	7.7976	1.2923	5.3254	6.4706	9.169	6.0626	12.1508	1.2781	2.3377	7.0891	4.7717	8.8005
AK309988	0	0	2	1	0	3	0	0	1	1	0	1	1	0	1	1	0	0	0	0	0	0	2	1	0	0	1	0	1	0	1	2	1	3	0	0	1	4	2	1	1	1	0	0	0	0	1	2	0
AK310013	55	63	161.438	61.6437	207.014	163	28.2765	0.0049	73.1556	38.2083	52.2535	43.1966	5.9389	19.7219	37.9833	28.3532	34.4363	16.503	0.2189	180.784	43.1248	39.4783	20.2001	19.4054	95.081	81.9271	65.2394	84.6449	116.603	64.2719	21.3623	19.8901	26.8476	178.139	22.6244	125.983	94.5842	152.327	205.35	94.8	121.906	70.7596	79.6616	31.1364	89.8205	76.3486	22.2503	1.9686e-15	143.888
AK310030	8.2347	17.7583	15.7779	17.3017	8.2219	7	3	6	17.2128	6.5243	4	1	4	3	8	5	2.2451	5	13.2563	13.9259	16.9253	22.0177	14	6.0993	13.3426	12	18	25.278	5.2603	3.575	5.8268	13.297	11	15.3393	14.4698	20.4562	12	9.4956	19.1059	24.6081	6.2875	8.4047	3.6378	8.1743	8.3681	13	11	5	24.288
AK310041	23.6621	7.1755	28.8622	40.2687	18.1023	23.1538	20.1478	15.1375	14.1901	20.3659	15.4386	9.5064	12.3144	8.0565	7.8669	23.627	16.0167	4.2813	17.8148	21.4024	12.5831	13.6	50.1615	37.2999	34.3587	17.5726	47.9097	94.5157	28.9031	29.3661	47.1216	69.3125	18.9726	42.4382	28.6411	22.3998	8.2971	29.4428	18.8294	11.9126	46.5767	30.2838	26.2181	23.6785	16.884	29.394	52.0554	14.7257	33.1205
AK310046	6.8849	5.3937	4.3019	2.1726	2.182	3.3115	4.3421	4.3585	6.6666	3.3602	1.1756	5.5508	0	1.0828	1.1292	1.1109	1.145	1.1284	3.2055	0	4.4922	3.329	2.2055	12.3675	3.3383	2.2339	7.8159	6.6541	5.5514	6.6156	10.1011	5.604	2.2301	3.3533	7.9116	7.7345	9.9313	6.6359	4.3565	2.172	9.9583	5.4199	5.4578	5.4355	2.2038	4.3991	7.6275	3.2173	4.353
AK310094	1.1562	3.4127	2.4581	1.1059	6.6362	0	1.2096	0	5.4478	3.4994	4.5493	0	0	3.1764	0	0	1.5056	1.6152	1.3294	0	5.3319	10.5528	1.7297	3.5051	1.4772	0	0	2.8791	0	5.5221	1.4605	1.4918	0	1.3978	1.511	2.8765	4.6544	1.5226	1.4819	1.4859	7.8336	0	0	1.5449	1.4905	4.4716	9.1129	0	0
AK310146	11.2783	30.8349	25.3396	24.8349	6.2264	8	18.8349	35.3915	37.783	8.8349	14.3915	9.8349	9.8349	5.8349	6.2783	6.8349	5.8349	13.8349	11.5566	14.5566	41.996	56.3396	22.3915	21.9481	13.5566	10.8349	16.5047	24.9405	25.8349	17.0447	11.8349	15.1132	24.2501	13.906	11.3915	10.8349	32.2122	15.5566	35.3978	34.2553	31.5047	33.3915	12.8493	15.7079	13.8349	11.8349	20.3915	15.1132	15.8349
AK310226	18.6064	47.2508	30.7322	20.1783	20.0596	10.512	22.1074	24.0598	13.976	6.7377	4.3027	9.2103	6.1577	1.7944	10.3985	11.6784	1.678	5.0808	13.4294	6.543	39.868	39.8965	18.803	25.2304	13.3223	9.9296	25.5305	38.5072	32.2646	27.435	22.3465	26.8709	18.4761	9.3165	30.5781	49.1599	42.2256	35.7266	25.4954	15.503	22.658	26.8066	17.3383	14.7316	8.1098	21.3616	13.9615	29.5844	16.0284
AK310228	468.693	93.2739	237.626	211.625	91.8497	193.42	101.115	116.678	251.449	79.4418	76.6659	96.4554	54.4183	74.9414	63.0493	121.965	60.3757	53.0516	258.87	63.8736	165.436	189.537	160.933	186.24	73.5	85.799	560.183	1118.44	804.569	773.617	143.006	156.079	257.457	153.141	686.953	944.722	349.134	312.897	143.983	99.0108	136.718	223.164	296.832	118.166	34.1303	135.87	184.651	159.737	126.838
AK310237	2	0.2747	0	0	0	0	2.5494	0.0988	1.0988	0	1	0	0	0	0	1	1	2.5494	2.2747	0.5494	0	3.0988	0.2747	3.1673e-34	2.2747	0.2747	5.8241	5.6481	7.2747	3.5494	5.2747	5.5494	2.5494	5.5494	1.8241	0.8241	4.6481	1.3735	5	1.5494	4.0988	1.8241	1.2747	0.0988	4.2747	2.2747	5.2747	3	5.2747
AK310239	31.2	12.6078	40.9203	26.8604	41.0074	27.5331	33.3569	46.1209	51.9334	42.0488	30.3706	31.4812	29.8408	15.6011	36.7523	26.0724	30.3196	29.1	31.3555	23.9679	38.7438	28.8552	33.6334	35.0049	41.0941	37.3375	94.2817	98.7237	31.3469	23.1348	25.5907	54.6119	35.3892	109.131	27.5388	37.1854	32.653	28.3808	58.2516	71.3853	40.6027	26.4096	41.7897	68.0754	47.6837	37.9767	54.4207	19.4508	91.2423
AK310350	0	4	0	0	5	0	6	2	5.0395	0	2	1	0	3.0471	0	0	1	1	0	1.0258	16.5369	8.3397	9	8	1	1	4	6.256	5	5	2.0917	1	2	4	1	6.2312	11.2831	9	0	1.0258	7	6.1306	2	2.105	1	1	4	2.1477	1
AK310441	0	0	0	0	0	1.0275	0	0.1174	0	1.0339	0	0	0	0	1.0451	1.0247	0	0	0	0	0	0	0	0	0	0	0	0	0	0	0	0	0	1.0791	0	0	0	0	0	0	0	0	0	0	1.0393	0	0	0	0
AK310471	0	0.0624	0.0624	0	0	0	0	0	0	0	0	1	0	0	0	0	0	0	0	1	0	0	0	0	2	0	0.5937	0	0	0	0	1	1	0.5312	0.5312	0	0	1.5312	0	0	0.5312	1.5312	0	0.0624	0	0	0	0	0
AK310472	369.807	715.67	231.361	135.636	151.518	155.423	215.72	434.337	608.089	61.475	38.8708	84.5524	46.6914	201.12	128.267	107.288	91.0568	110.084	162.816	56.8354	283.249	363.655	121.336	269.916	110.606	114.816	48.611	147.817	177.705	273.675	66.1479	47.0614	144.369	1.8937e-07	252.173	486.349	488.702	188.724	264.269	226.874	98.8719	351.183	282.693	101.367	212.101	158.469	154.791	216.985	282.917
AK310493	0	1	3	5	3	1	4	0	3	1	2	1	0	0	0	3	2	1	1	3	2	4	6	0	4	1	1	5	3	6	0	5	4	1	4	6	4	6	4	3	3	2	3	3	0	1	1	3	1
AK310526	0	0	0	0	0.6914	0.6496	0	0.5799	0	0	0	1.1229	0	0	0	0	1.7876	0	0	0	0	0	0	0	0	0	1.3742	0	0	0	0	1.2674	0.8456	2.8469	0	0	0	0	0	1.3549	0.5832	0	0.6276	0	0	0.6461	0	0	0
AK310634	35.7447	18.883	115.854	42.82	51.1834	51.5271	20.8332	52.4646	50.4052	12.0511	46.7671	11.8175	0.571	23.0288	64.7491	23.578	12.7319	103.248	52.8463	100.385	60.9053	45.0201	55.3785	75.7421	95.5181	93.0491	127.729	192.486	58.7738	44.4018	107.575	144.793	143.487	126.218	100.687	93.2652	118.588	70.9855	100.249	54.1856	48.1446	50.4217	26.1896	39.1023	49.4311	49.2031	57.456	50.8813	46.723
AK310665	14.1873	3.378	5.9583	7.9167	10.3785	6.5652	13.291	18.5894	7.2985	6.2629	6.978e-12	10.1142	1.8472	8.8586	2.7534e-32	6.4131	3.1297	5.9122	8.5158	15.7441	25.468	7.5442	18.6726	15.0177	13.5121	12.0939	28.4478	36.6066	13.4076	17.5008	21.4446	23.2348	10.7776	14.876	13.4165	9.7225	9.4684	16.877	16.5632	8.2459	17.7211	7.1667	22.0506	9.5387	4.8404	10.151	19.9451	8.0278	4.2637
AK310751	5.3199	0	17.7238	34.9792	37.6784	3.4494	0	12.8091	21.0035	8.9277	12.9677	10.2937	20.2717	17.6902	8.9932	17.599	14.8435	18.1678	5.0248	11.8109	21.8033	55.0141	5.1523	13.2444	3.8473	22.1865	17.0205	10.8443	0.0034	4.5542e-19	7.6896e-12	1.903e-05	5.1969e-08	36.349	0.0068	1.143e-38	9.4659	4.6608e-06	4.973e-20	0.0007	31.7071	30.5981	7.669	11.6202	2.1714e-09	1.3494e-14	28.7944	26.4414	13.69
AK310794	18.8493	23.8426	39.8295	12.7094	19.1072	17.7007	26.0899	22.3293	35.5253	4.3359	2.4387	9.9326	11.2654	7.5666	6.8546	5.4	4.6321	4.4166	17.3019	14.4167	32.19	31.9418	30.6169	22.2668	5.6857	7.8923	25.8923	31.2456	30.8719	22.7828	23.1604	29.3668	18.4173	19.518	32.0917	51.6228	43.0451	36.6909	33.7751	20.5627	25.7648	31.065	33.6979	20.493	10.8018	18.9576	31.0312	20.1579	19.7695
AK310876	0	0	0	0	0.6667	0	0.25	0.5	0	0	0	0	0	0.25	0	0	0	0	0	0	0	0	0	0	0	0	0.25	0	0	0	0	0	0	0	0.25	0	0	0	0	0	0	0	0	0	0	0	0.25	0	0
AK310876_2	0	0	0	0	1.3333	0	0.75	1.5	0	0	0	0	0	0.75	0	0	0	0	0	0	0	0	0	0	0	0	0.75	0	0	0	0	0	0	0	0.75	0	0	0	0	0	0	0	0	0	0	0	0.75	0	0
AK311005	12	7	16	18	12	9	5	11	2	1	4	8	1	2	4	11	7	7	19	11	6	8	14	17	9	4	17	25	20	16	17	12	21	14	12	20	12	11	14	10	16	12	17	17	10	9	9	12	13
AK311108	7.3847	2.8961	20.27	8.8721	10.7123	3.594	2.6303	4.9394	5.949	5.7755	5.8823	4.6433	0.9437	4.1307	3.3914	4.2034	6.9555	5.3887	5.7591e-20	12.8125	3.2213	8.8649	22.8004	9.9318	9.9952	3.1726	21.4044	26.4428	8.8395	9.356	6.867	7.5678	14.7274	1.1406e-05	8.8148	3.5842e-09	6.5137	14.7312	14.7931	14.1029	9.762	13.0354	8.3328	15.3453	13.3871	18.8519	12.4953	2.1066	15.6409
AK311113	199.698	176.49	346.314	251.035	299.604	229.37	306.766	161.522	254.828	44.168	46.8192	27.3879	23.1895	47.8552	17.8603	35.5909	18.257	44.9729	171.863	124.277	289.272	277.662	205.906	245.742	203.172	203.916	305.314	480.409	358.831	336.349	285.78	295.767	266.865	240.925	292.81	379.323	332.384	289.117	171.677	118.815	294.243	182.743	223.976	231.185	188.102	191.843	232.405	180.724	216.032
AK311120	0	0	1.2566	0	1.1202	1.1369	0	0	0	1.1989	1.3064	0	0	1.2653	0	1.2344	2.3984	1.3017	0	1.3643	0	0	0	0	0	0	2.735	2.5768	1.2592	1.2748	0	0	1.1688	0	2.4471	3.5754	0	0	5.2973	0	1.2	2.5165	0	3.8762	2.4958	0	1.2582	0	2.6057
AK311131	46	55	109	55	49	47	67.6791	58	75	26	35	30	26	22.9999	29	22.9299	23.9931	42.9969	75.9974	59	58	73	58	65	64	46	130	180	59	55	78	94	54	106	79	70	71	68	71	61	68	71	69	100	59	65	70	62	110
AK311167	24.6378	56.0805	52.3225	17.1226	38.6357	52.3861	31.6725	70.3866	121.019	18.0324	7.3091	17.7059	23.6849	9.8466e-12	31.9329	26.9746	22.7854	36.6151	44.6351	27.7195	45.8121	42.9685	38.0642	50.5941	48.3297	68.3088	75.3821	119.239	37.2697	31.8715	69.9217	62.538	15.5233	32.2536	55.4677	72.6338	54.9121	50.2016	39.7103	32.3326	49.5669	33.8489	34.5964	60.6911	45.6049	43.4725	72.9785	28.545	66.5446
AK311212	0	0	0	0	0	0	0	0	0	0	0	0	0	0	0	0	0	0	0	0	0	0	0	0	0	0	0	0	0	0	0	0	0	0	0	0	0	0	0	0	0	0	0	0	0	0	0	0	0
AK311213	42.0904	46.0499	88.5628	47.0878	63.1467	114.462	67.2239	30.4016	55.6008	21.2462	14.147	18.2189	22.3351	17.1998	22.3086	23.245	16.2164	17.248	31.2005	45.3818	54.7766	52.6771	32.5129	35.4473	43.5945	51.5323	94.2746	115.342	73.0076	71.7856	77.4681	58.2458	45.966	48.9536	60.7561	79.8132	54.678	57.9185	54.7781	39.4508	76.9253	70.9525	43.474	62.6209	29.3665	47.5134	72.7611	49.7123	55.754
AK311257	243.513	608.855	222.434	186.84	343.385	538.666	141.887	291.297	768.842	147.387	250.102	292.769	327.802	100.849	220.051	155.532	156.74	229.314	293.119	225.649	497.74	640.028	383.21	418.069	173.515	123.827	591.513	970.668	322.023	323.418	426.156	434.166	347.247	356.137	249.985	317.588	210.031	222.825	749.464	656.952	199.792	186.6	366.96	365.244	250.4	253.066	213.419	253.379	257.259
AK311282	5	3	24	18	14	11	11	4	5	1	5	4	8	7	9	6	4	3	2	6	24	15	9	13	8	8	12	23	24	9	14	12	15	17	18	3	7	12	14	13	13	24	10	16	10	10	27	11	20
AK311291	1	0	1	3	1	0	0	1	0	1	2	1	0	0	0	1	1	1	1	2	1	1	1	0	1	2	2	4	0	0	2	2	0	3	0	1	2	1	4	1	3	1	1	0	0	0	0	1	1
AK311342	0	0	1	0	0	0	1	0	4	0	0	0	0	0	1	0	0	0	3	1	0	2	3	1	3	4	1	2	2	0	1	0	0	0	1	5	0	0	3	1	0	0	0	1	1	1	0	1	1
AK311356	26	32	69	50	30	23	34	26	35	14	14	18	9	13	15	22	15	14	22	14	32	56	39	43	23	21	48	89	46	38	27	38	42	36	58	55	38	42	40	27	40	38	44	52	29	44	35	32	37
AK311374	71.7638	43.0123	79.8176	43.791	46.4248	39.38	22.7056	62.5659	76.6513	14.2305	29.4814	22.8184	20.994	4.5279	41.7535	44.5956	41.174	67.6659	105.63	49.8876	47.572	37.0919	94.1892	104.304	101.798	103.682	222.511	293.368	107.222	89.4424	131.697	114.943	196.979	193.742	167.262	217.095	194.119	183.26	176.549	134.477	122.354	146.006	173.951	155.05	104.819	101.814	130.882	135.376	137.521
AK311380	2	7.6081	0	0	0	0	0	0	7.6081	5.7545e-13	6	5.7545e-13	1.1509e-12	1.7263e-12	3.4527e-12	4	1.1509e-12	4	2.8772e-12	4	7.6079	14	4.9181	8.0563e-12	0	0	0	7.6081	14	0	0	0	0	4	0	6	0	7.6081	0	10	6	2	0	0	0	12	0	0	0
AK311383	1	3	4	2	0	1	0	3	4	0	3	1	4	6	1	3	1	3	3	6	4.8777	3	8	5.8984	2.4432	0	1	4	10.9448	4	3	7.8348	5.8984	3	2.7475	8.8209	1	1	6	8	1	0	7	4	4	7.8348	2	3	4.8777
AK311445	4	0	3	7	0	1	2	1	4	2	2	0	1	0	0	0	1	1	4	2	0	2	2	2	2	4	4	11	1	0	2	2	2	5	3	6	8	14	7	0	0	1	2	2	1	8	2	2	0
AK311458	1	2.5271	0	1.4441	0	0	1	2.7981	2.6668	2	2	3.7823	1.1954	3	0	0	0	1.8503	1.4013e-45	0	0	0	0	0	0	0	1.4373	1.7661	1.3306	0	0	1.2427	4.2574	2.5021	4.2294	2.6954	0	0	2.5729	0	0	1.6467	0.9107	1	0	0	2.6245e-13	0	0
AK311497	58.4105	367.842	3.8412e-05	22.4619	51.0863	14.5523	0	0	5.2354e-22	0.0019	2.6143e-06	2.0049	7.6211e-06	8.9281e-06	3.9673	5.9136	11.2645	16.17	55.8526	32.1699	1.3677e-06	0.0002	4.7276e-13	9.4466e-16	189.106	60.9242	236.04	241.223	197.901	85.3082	32.3608	14.4559	58.1145	61.019	0.0006	16.4849	44.9903	26.344	8.1399e-15	0	9.0231e-41	4.9482e-14	0	0	0	1.0825e-28	6.0962e-22	1.832e-13	6.5185e-26
AK311558	0	0	0	0	0	0	0	0	0	0	0	0	0	0	0	0	1	0	0	0	0	0	0	0	0	0	0	0	0	0	0	0	0	0	0	0	0	0	0	0	0	0	0	0	0	0	0	0	0
AK311573	12.5802	11.6174	9.959	5.3113	3.875	7.4921	5.5969	9.9336	11.4455	2.4226	2.5066	1.0943	2.5098	0	2.2623	1.1419	2.3998	3.5319	2.3334	10.6428	3.5829	5.894	5.8804	4.8174	4.5297	3.2834	8.402	14.1669	7.8747	3.4928	1.2726	8.2099	12.5025	10.1311	22.0551	23.8741	11.5153	10.0267	6.6033	3.7503	12.5752	12.565	12.6925	14.1565	10.7797	9.438	6.8506	8.4351	8.7079
AK311578	8	6	25	13	8	12	10	27	27	6	12	6	7	7	16	15	6	15	10	19	13	15	15	21	24	18	28	43	18	18	28	24	13	30	38	20	20	15	26	33	17	23	14	24	18	16	15	26	32
AK311660	5.0962	2.0869	9.1038	7.1561	3.0412	9.1001	8.2911	2.0238	2.0443	0	0	2.0326	2.088	0	2.0616	2.1037	2.079	3.0927	2.0096	4.0317	8.4473	9.2244	5.2465	3.0617	11.4861	8.1571	5.1421	9.3161	2.0793	11.199	7.2344	6.2495	3.1274	6.2093	7.1174	8.1028	4.0666	6.117	8.2536	5.1597	11.1149	4.0678	7.1195	10.2888	13.4787	6.118	4.1991	4.137	13.2975
AK313893	7	2	20	26	19	24	9	8	25	10	7	7	4	12	5	8	5	5	6	10	13	8	9	6	14	25	17	21	21	9	17	30	6	16	7	4	1	5	21	26	18	10	7	19	14	10	35	15	15
AK316092	0	0	0	0	0	0	0	0	0	0	0	0	0	0	0	0	0	0	0	0	0	0	0	0	0	0	7	9	6	3	8	5	1	6	6	6	3	9	5	3	6	4	5	2	0	1	5	2	1
AK316321	0	0	0	19.1898	0	0.0003	0	5.5149	1.5465e-37	0.0009	9.2453e-16	7.7005e-11	0.0002	0.5419	2.2373e-05	3.0077e-25	2.7971e-12	5.5028e-05	8.8273e-15	0.0002	6.0866	5.7298	2.6404e-13	5.2586	0	0	0	0	0	0	0	1.0252e-27	0	0	1.3129e-31	0.7688	0	6.9452e-32	3.3874e-07	0.0046	0	0	0	3.7898	2.746	0.0129	11.4265	3.984e-12	0.0557
AK4	115	329	245	251	499	279	196	299	916	240	358	313	252	392	161	72	79	433	169	266	613	710	282	273	285	256	918	1525	367	323	274	339	626	820	269	302	133	146	535	484	235	203	223	299	193	151	279	193	130
AK5	40	43	134	58	53	53	18	102	73	15	21	19	15	34	27	43	31	109	52	45	28	29	74	90	104	97	128	184	137	127	34	34	52	66	91	100	82	77	136	118	68	91	48	45	71	83	51	50	56
AK7	116	317	266	226	212	186	179	369	509	142	107	88	81	51	96	147	75	268	279	211	302	338	205	202	199	208	302	443	198	195	249	240	221	258	281	273	254	225	377	313	249	240	266	323	226	233	222	221	421
AK8	11	26	17	28	15	8	20.719	24	60	19	15	14	4	6	11	15.8702	8	13	11	7	23	19	9	17	7	11	17	25	12	11	22	15	25.8819	19	18	27.729	10.6778	6	27	21.9495	22	34.7612	19	15	13	8	18.9415	21	8
AK9	240	390	523	394	385	371	293	413	540	181	206	161	135	86	206	204	149	359	351	378	269	348	322	343	386	353	588	831	302	266	337	432	335	478	352	474	336	289	423	339	363	293	374	473	334	278	344	260	558
AKAP1	1015	1036	1175	751	897	560	981	933	1618	376	426	410	418	421	524	414	345	654	744	640	964	1088	964	1021	952	930	1401	1781	1140	1029	951	898	981	966	969	1229	1269	1086	975	895	1057	988	968	936	643	644	916	859	818
AKAP10	513	645	998	631	759	459	467	630	1084	324	314	287	303	296	346	387	247	438	452	491	691	790	606	660	656	670	921	1256	782	683	694	726	729	792	813	944	756	731	936	725	764	694	600	739	544	580	702	602	637
AKAP11	3262	2386	7108	5333	5501	4188	3639	4599	6084	2176	2601	2317	1989	1605	2993	2939	2243	3183	3157	3864	3264	2972	3625	3870	5354	5114	6921	8746	5014	3888	3604	4914	2776	6524	3314	3372	1992	2393	6965	5839	5929	3445	3546	7437	4586	4198	5563	2577	6029
AKAP12	1857	1156	2870	1021	1454	1891	2037	1968	4462	822	940	879	718	2695	1152	1235	878	1326	1749	1216	1752	1937	2145	2350	2376	2122	4360	5965	3465	3020	1547	1822	1675	2238	2152	2311	1100	1322	4437	3577	1522	1084	1621	2062	1601	1584	1401	1082	1344
AKAP13	2207	2217	3313	2871	3844	2033	4394	2980	6328	1747	1723	1553	1286	2364	1125	1468	898	2038	2713	2212	4533	4187	3140	2705	3676	3312	4960	5657	4745	4094	2531	3062	1740	2964	1923	2001	2318	2442	4706	3680	3544	2371	1720	2470	2563	2592	3188	2057	2439
AKAP14	0	2	1	1	0	0	0	2	1	0	0	0	0	0	0	0	0	0	0	0	0	0	0	0	0	1	0	1	0	1	1	0	1	1	0	1	1	2	1	1	0	1	0	0	1	0	0	0	1
AKAP17A	1247	1035	1524.71	820	910	631	1035	891.763	1178	390	446	438	411	522	482	474	375	578.859	802.922	676	1119.81	1340	1104	1279	815	727.79	1316	1936	1164	1127	1130.83	1141	1348.64	1191	1557.76	2069	1892	1554	1169	929	1129	1232.82	1363	887	592	757	1060	1114	942
AKAP17A_2	0	0	0	0	0	0	0	0	0	0	0	0	0	0	0	0	0	0	0	0	0	0	0	0	0	0	0	0	0	0	0	0	0	0	0	0	0	0	0	0	0	0	0	0	0	0	0	0	0
AKAP2	1615.79	903.493	1606.58	1784.06	1481.1	1054.51	1898.42	1746.57	2338.48	604.236	600.899	616.413	487.84	1062.14	748.833	856.169	519.025	1185.75	1672.3	1563.46	1532.68	1788.09	2431.6	2751.32	1925.81	1679.72	1805.31	2687.76	2962.45	2753.12	2144.97	2096.44	2158.83	2536.45	3456.37	3515.87	1946.75	2139.72	3703.08	3177.55	1481.66	1397.23	2048.81	2017.3	1717.39	2229.4	1939.37	1584.03	2216.68
AKAP3	70	68	69	73	71	67	69	136	189	55	43	38	61	30	38	33	16	119	39	101	63	69	83	87	101	113	96	124	97	87	88	80	89	93	129	158	156	145	137	143	110	101	76	81	94	92	78	84	152
AKAP4	0	1	0	0	0	0	0	0	0	0	0	0	0	0	1	0	0	1	0	0	0	0	0	0	0	0	0	0	0	0	0	0	0	0	0	0	0	0	0	1	0	0	0	0	0	0	0	0	0
AKAP5	6	15	36.1042	24.4397	28	19	21	24.0188	74	21	17	11	13	12	6	12.0068	8	24	16	16	18	32	16	27.0713	20	22.8211	23	16	29.1549	22	18	20	6.008	21	22.1368	17	14	21	29	30.1988	14	10	16	19	16	19	17	25	34
AKAP6	749	228	575	389	540	467	377	628	694	219	237	229	172	151	287	355	236	440	339	439	276	307	434	475	811	723	699	861	807	616	479	628	261	524	428	497	353	359	561	468	721	503	442	790	484	414	572	319	493
AKAP7	237	636	774	417	761	390	319	505	1928	388	352	304	223	92	143	170	100	304	315	188	502	501	387	377	491	517	512	602	613	550	217	208	170	223	235	279	387	397	426	358	766	726	305	293	231	195	315	307	250
AKAP8	704	718	813	650	632	445	718	623	949	226	255	293	267	263	286	339	220	428	517	443	730	782	661	711	607	536	841	1206	759	743	663	669	687	609	917	1106	1020	845	877	660	839	797	705	652	430	509	601	651	580
AKAP8L	1613	1645	2350	1437	1284	900	1109	1709	1927	516	599	550	500	481	680	795	570	1180	1225	921	1432	1597	1575	1697	1255	1157	1785	2771	1421	1447	1733	1692	1863	1505	2359	2939	2615	2041	1666	1393	1745	2111	2235	1363	1083	1286	1630	1732	1628
AKAP9	5355	8137	8228	6276	7629	7222	4920	8489	11966	3998	3800	3662	2985	2172	4318	4599	3277	4206	8106	6584	5191	5582	4631	5422	6450	6238	10963	12717	6993	5858	5725	6454	5342	8597	6424	7776	6308	5850	8586	7237	6909	5467	5149	8534	6590	5010	6897	4143	8708
AKIP1	368	541	386	304	365	239	212	452	892	183	183	162	149.747	145.948	218	187	144	364.999	364	322	434	429	378	397	424	355	536	663	340	352	366	376	340	368	470	603	558	453	542	482	471	500	457	437	347	298.199	386	348.861	404
AKIRIN1	1558	1915	2550	1650	1713	1354	1921	1721	3000	718	757	773	715	756	943	880	624	1182	1376	1247	1520	1788	1548	1699	1668	1555	2318	3197	1922	1843	1747	1654	1685	1844	2078	2635	2282	1954	2369	2061	2001	2002	2058	1917	1379	1512	1848	1659	1748
AKIRIN2	546	601	596	415	401	300	443	540	1013	209	245	227	196	332	272	242	162	506	530	397	496	528	535	535	531	488	774	986	637	628	524	526	566	632	674	849	768	639	752	692	600	591	661	629	434	427	572	494	629
AKNA	210	162.925	138	145.28	167	117.778	276.786	152	384.937	90	86.8464	79.9257	68	112	77	95.8752	59	137	212	157.883	344.755	332.729	276.892	262.865	274.954	187.801	249.512	356.706	287.598	285.885	230.972	205.608	197	201.894	281.732	330.829	379.845	310.764	284.952	274.842	151.791	133.762	236.599	180.657	149.793	174.605	151	203.913	169.901
AKNAD1	3	1	3	2	1	2	7	5	4	0	0	0	1	2	2	0	0	4	0	1	3.0747	1	0	0	1	0	3	3.0061	0	1	1.0189	0	0	1	2	3.0126	3	1.0177	0	0	3	3	1.0166	1	1	0	1	0	7
AKR1A1	1176	2103	1294	1088	1451	995	1169	1782	3830	875	674.314	569	519	495	658	740.764	407.06	1588	1081	1030	1866	2031	1383	1500	1341	1343	1900	2423	1401	1312	1231	1240	1034	1057	1320	1616	2025	1739	2324	1962	1497	1515	1169	1156	1220	1002	1372	1331	1630
AKR1B1	1345	1652	1101	876	873	866	703	1290	2554	618	492	503	478	948	720	660	484	1168	771	709	1202	1344	1301	1312	1184	1116	1506	1793	1193	1202	1108	1005	1002	1097	1386	1608	1470	1152	1771	1654	1354	1348	1094	1099	960	847	1091	986	1097
AKR1B10	1876.77	2343.49	699.302	1021	1644.09	1063.09	991	1691.37	4166.18	1134.87	557.805	315.2	263.678	890.409	208.08	516.619	203.093	233.265	160.565	197.886	934.028	919.534	381.875	318.545	799.76	812.997	282.926	282	2368	2396	508.4	447.119	596.889	546.829	337	318	703	665	795.345	669.549	718.627	634.654	61.8367	47.7493	536	383	879.718	847.267	323.192
AKR1B15	144.229	58.5129	22.6986	0	55.914	72.9092	0	62.6321	117.821	26.1257	16.1954	9.8001	6.3221	34.5915	12.9196	35.3805	16.907	10.7352	7.435	2.1142	35.972	25.4659	19.1252	25.4555	21.2402	28.003	1.0743	0	0	0	32.5997	24.881	25.1114	24.1711	0	0	0	0	37.6548	25.4511	20.3726	21.3458	1.1633	3.2507	0	0	34.2816	22.733	8.8082
AKR1C1	3930.4	2284.48	1383.05	1188.25	2336.51	1934.18	893.65	1408.87	3746	1990.98	867.818	694.782	743.931	1361.73	470.632	770.308	289.945	890.653	411.973	845.344	2070.67	2027.71	1554.12	1491.85	1869.3	2023.31	993.575	999.033	1635.31	1629	596.447	599.605	450.327	454.178	287.268	369.964	1432.47	1307.5	1875.3	1652.14	1036.04	975.669	255.73	342.17	1142.29	812.913	1060.77	923.206	398.166
AKR1C2	2178.49	2490.47	701.537	1186.18	2171.51	777.76	624.974	834.872	3842.65	1782.38	480.867	460.391	454.273	942.874	371.453	976.108	302.782	431.548	442.046	442.447	2933.69	2680.09	620.233	645.836	601.31	612.867	766.439	616.185	1675.91	1636.27	511.912	741.523	871.399	834.077	153.329	125.913	1716.4	1409.78	1465.86	1369.22	663.056	615.595	285.132	320.448	606.824	407.913	1089.59	1043.33	184.442
AKR1C3	2119.95	3523.79	947.346	1170.49	2308.83	1358.03	1770.36	3491.19	8399.29	3046.58	1292.3	876.827	826.781	1261.4	548.898	1156.57	411.255	872.778	719.975	730.209	3388.58	3242.16	1203.64	1157.27	1363.39	1392.83	1054.99	1099.77	2352.79	2281.71	877.634	950.85	933.224	858.717	420.403	327.122	1887.1	1701.69	1558.8	1396.61	847.831	735.664	415.139	527.381	1314.88	905.157	1565.6	1464.42	461.361
AKR1C4	8.1608	14.2532	5.0683	5.0812	10.1548	2.0341	1.0118	9.0618	5.0613	6.062	1.0162	0	1.0144	0	1.0174	1.0096	2.0179	1.0209	1.0051	0	7.0686	5.0389	1.0116	4.0415	0	0	0	1.0109	0	1.0101	1.0075	2.0228	4.0504	2.0275	0	0	2.029	2.0275	4.0432	3.0344	5.0776	6.0718	0	0	0	1.0176	2.0317	3.0417	2.0307
AKR1C6P	0	0	0	0	0	0	0	0	0	0	0	0	0	0	0	0	0	0	0	0	0	0	0	0	0	0	0	0	0	0	0	0	0	0	0	0	0	0	0	0	0	0	0	0	0	0	0	0	0
AKR1CL1	1	0	0	1	0	0	0	0	0	0	0	0	0	1	0	0	1	0	1	0	1	0	0	0	0	0	0	1	1	0	0	0	0	0	0	0	0	1	0	1	1	0	0	0	0	1	3	2	0
AKR1D1	1	0	0	0	0	0	0	0	0	0	0	0	0	0	0	0	1	0	0	0	0	0	0	2	0	2	1	1	1	0	1	0	0	0	1	0	0	1	0	0	2	0	1	0	0	0	0	0	0
AKR1E2	17	19	19	10	23	4	9	16	28	6	4	6	2	6	3	12	4	8	20	18	18	27	14	26	17	27	26	53	30	33	17	25	19	26	18	23	49	32	21	15	16	25	27	29	26	32	30	17	14
AKR7A2	1184.97	1106.64	1080.53	890.458	774.412	589.237	618.702	1234.44	1842.36	528.99	461.87	428.578	316.213	341.36	539.593	600.654	332.697	1275.81	827.415	590.411	792.92	967.55	1009.27	1092.38	1027.88	969.486	1779.75	2374.78	1097.68	1053.23	1229.7	1219.48	1146.55	1284.74	1307.29	1646.02	1384.03	1211.15	1729.45	1578.34	1226.84	1224.74	1242.44	1356.32	900.149	823.106	1173.78	984.047	1273.56
AKR7A2P1	0	0	0	0	0	0	0	0	0	0	0	0	0	0	0	0	0	0	0	0	0	0	0	0	0	0	0	0	0	0	0	0	0	0	0	0	0	0	0	0	0	0	0	0	0	0	0	0	0
AKR7A3	158.323	158.278	117.713	85.6357	75.9945	136.801	129.601	249.388	281.283	95.8962	109.102	73.3064	42.2082	38.4811	36.1207	32.8977	29.5112	71.9825	36.0608	49.6888	126.595	140.947	94.7175	94.2712	149.591	162.764	152.345	195.882	157.268	164.687	100.722	94.3406	185.219	187.373	56.6669	73.1804	184.292	197.306	138.142	107.949	101.665	105.456	88.1683	90.1798	85.5639	67.3743	161.656	180.655	67.1515
AKR7L	45.7081	54.0775	46.7574	24.9059	41.5935	33.9623	35.6974	41.1696	25.3613	13.1134	12.0285	17.1156	9.5784	14.1585	12.2864	30.4486	16.7914	21.2083	18.5239	13.8999	30.4851	45.5032	32.0124	40.3465	22.5339	22.7506	49.9017	75.3413	39.0565	51.0791	31.5794	42.1754	46.227	25.8861	54.0384	59.8034	60.6821	59.5434	40.4095	36.7148	40.4984	39.8026	34.3912	22.5037	23.2867	30.52	26.5683	46.2974	30.2866
AKT1	2612	2509	2746	1888	2053	1428	2027	2266	4652	1072	1346	1189	970	1198	1188	1146	819	2069	1961	1641	2079	2354	2540	2733	2514	2227	2893	3817	2911	2674	2888	2778	3168	3050	3551	4596	4181	3480	3518	2846	2568	2818	3510	2989	2011	1827	2787	2850	3121
AKT1S1	766	848	930	669	655	483	516	721	1402	367	352	337	323	327	413	367	311	711	1080	619	774	769	837	857	708	670	1146	1647	895	811	678	639	793	870	892	1177	1053	939	1195	1101	859	984	753	742	565	499	613	671	947
AKT2	1478	1651	2032	1381	1506	1025	1479	1648	2788	721	689	696	590	668	717	813	582	1333	1103	1057	1938	2062	1781	1799	1565	1445	2053	3033	1733	1697	2005	1848	2002	1670	2036.03	2665	2495.03	2076	2193	1794	2232	2533.12	2130	1563	1177	1362	1652	1689	1552
AKT3	2416	1987	4296	2806	3094	2511	1822	2971	4285	1314	1426	1210	1171	1079	1697	1895	1267	2560	2536	2319	2503	2690	3215	3542	3729	3360	4338	6127	3840	3516	3856	3881	2904	3742	4203	4853	3078	3272	4592	3621	4168	3545	3588	4556	3086	3098	3941	2992	3998
AKTIP	889	907	1267	798	830	686	655	1049	1270	450	433	415	389	222	566	561	388	891	722	684	560	650	700	814	878	908	1266	1627	934	835	988	901	933	1030	1184	1526	1185	998	1228	1028	1055	1063	1134	1147	754	715	955	802	1034
AL049415	0	19.5674	11.0836	15.3455	4.0877	5.9726	4.2375	0	31.3455	1.1765e-10	3.9181	6.7556	1.9912e-42	0.5962	1.0635	8.8788	1.9452	2.4433	12.4566	11.5373	10.7302	25.781	23.8279	27.3299	3.2397	5.9289e-42	12.4839	3.8162	35.6212	29.8996	4.5614	0.0042	5.7236	0	1.8397	17.8006	14.7394	7.8062	32.0182	23.2758	3.4301e-28	3.4628	2.3864e-36	6.0548	8.8788	17.3768	0	18.2971	1.0338
AL049935	165.772	334.788	284.889	203.118	162.584	108.046	133.45	170.317	244.986	44.113	76.6665	67.8878	68.1466	77.1567	70.5571	95.2338	52.9271	65.9435	146.415	85.0183	228.476	216.053	172.157	190.644	107.684	104.537	187.747	315.684	192.823	207.852	142.31	118.615	212.846	165.97	230.793	332.944	220.892	164.09	157.629	177.547	200.258	268.133	279.886	213.44	111.913	157.498	156.817	194.87	195.846
AL049948	20.153	34.7396	28.3256	25.0864	12.2	22.9686	22.3509	47.0812	56.9446	16.7697	14.8704	13.719	6.159	18.9599	13.8648	9.8645	11.2474	15.7345	26.0235	23.2061	47.3333	44.105	21.809	23.6971	29.0063	23.3714	56.7891	61.1944	38.1297	32.2032	33.8266	25.4915	22.4917	35.341	15.6983	37.486	17.8709	15.1299	35.5569	31.7355	22.9525	15.3955	55.8054	50.906	29.504	20.9821	27.8338	34.2038	32.8473
AL050000	249.666	188.165	403.3	277	245	162	159	210	295	93	82	135	75	103	126	124	108	161	143	141	229.534	279	254.965	302	240	194	379.494	515.477	253	256.281	295	298	302	356.291	379	462.776	304	297.359	336	268	363	323	311	330.149	195.455	231	276	238.305	277
AL050085	1	0	9	8	3	3	5	7	4	2	3	5	1	0	2	4	1	2	2	0	10	7	4	12	3	4	14	18	9	7	6	8	13	8	13	15	6	9	2	0	8	7	7	4	3	11	7	5	9
AL050132	0	0	0	0	0	0	0	0	0	0	0	1	0	0	0	0	0	0	0	0	0	0	0	1	0	0	0	1	0	0	0	1	0	0	0	0	0	0	0	1	0	0	2	0	0	0	0	0	0
AL050141	12	6	9	10	13	1.017	11	11	8	6	6	8	10	4	2	7	3	1	2	4	25	17	12	9	9	11	23	31	8	12	12	9	8	17	6	3	6	5	13	17	13	3	6	13	10	11	17	5	9
AL109706	7	1	1	0	1	1	1	2	2	4	1	0	0	0	1	3	1	0	1	0	2	0	2	2	0	1	5	5	3	2	1	0	3	1	2	6	5	0	0	0	0	3	5	1	0	4	0	0	0
AL109718	1.1332	25.4664	2.7832	6.0497	0	1.0738e-11	0	0	4.6323	2.2073	5.1332e-30	1.2424	1.3817	9.8463e-05	0.2493	2.7246	0.0084	1.3327e-15	5.2417	3.1503	2.6322	10.1438	9.7169e-12	7.1725	1.2665	2.2665	2.8831	0	0	0	0.7165	4.6499	2.7832	0	1.3664	3.2611e-30	0	0	0	0	0	0	0	4.7165	0.6832	0	1.8498	0	0
AL109792	326	492	570	490	366	352	243	380	342	150	139	149	138	96	179	352	209	141	672	246	226	332	431	477	277	265	815	1355	552	515	571	581	654	519	904	1207	594	500	529	496	512	597	803	633	382	616	543	530	821
AL110171	4.6362	104.28	1.3402e-19	0	0	17.2392	0.0202	28.1426	4.4151	1.6107e-34	2.8203e-05	0.0611	4.7152	0.288	3.681e-16	4.9695e-20	0.9127	0.0011	4.4359e-10	9.4841e-34	25.8844	35.7902	4.6665e-09	0.4169	0	0	8.6281e-15	0	13.4868	1.3561	3.3104e-28	0.466	19.3612	2.6913e-32	4.9857	5.52	34.6038	31.2748	0	1.1889e-14	1.5192	32.6702	10.4445	0	6.0718e-09	0	1.0598e-22	8.6974	10.7049
AL110181	106	148	173	80	125	121	109	201	267	61	58	44	40	33	79	76	40	143	110	115	121	128	150	158	133	137	164	235	169	175	117	121	126	147	160	187	170	138	193	176	136	132	203	219	109	104	138	118	139
AL117485	2.8622	0	9.1524e-23	0	1	0	5.2817	5.0065	0	0.9681	0	0	1.4312	0	0	0	0	0	0	2.2124	0	0	6.2205	3.0367	2.7895	1	2.6391	4.7024	0	0	1	0	1	0	1.1518	0	1.1094	2.0908	1.0634	0	4.0677	5.707	1.0789	0	0	0	0	0	11.9168
AL122050	373.438	645.091	243.082	249.89	254.194	169.313	184.042	355.605	446.286	111.935	98.1976	113.682	27.5243	97.1767	82.0504	95.9764	68.7247	122.682	154.258	66.9441	279.771	312.686	178.931	144.583	199.168	129.522	190.948	312.995	248.219	170.138	184.547	164.197	135.609	115.299	265.976	331.203	365.18	238.504	289.791	272.656	133.865	276.678	262.737	147.585	186.28	133.543	153.1	199.043	162.374
AL133568	8	3	8	6	2	2	3	11	8	1	5	1	2	0	0	1	0	7	9	3	8	1	8	6	6	4	13	15	9	6	8	14	8	11	12	9	11	3	8	8	3	7	7	9	6	10	8	12	7
AL137445	36.1752	36.5835	46.5789	25.3259	29.8556	20.5454	20.5093	30.0454	37.7366	4.5333	4.71	8.9343	4.8459	2.2026	14.6603	20.6308	9.7969	10.4047	25.9272	28.5075	20.4548	36.216	7.1319	14.4932	23.6038	20.5104	51.2481	59.1172	59.356	39.0343	69.1521	33.6634	30.5289	36.092	48.2991	41.6692	39.3399	36.825	57.0871	11.9201	25.2283	24.0345	32.5411	38.4134	21.2503	25.6109	62.0633	25.7337	28.4942
AL137522	28.7235	27.5911	35.5599	24.7861	23.2438	25.3942	52.8159	20.1433	30.4808	26.4354	9.3754	6.7319	4.8585	13.5457	8.3992	9.5494	19.567	13.7628	7.4113	14.0329	43.538	32.0899	18.9662	19.8512	21.9009	29.286	47.2389	87.8546	46.0249	31.7277	17.905	13.475	26.5516	15.8132	19.0272	18.8162	12.8585	12.3772	27.3715	21.3342	22.6748	19.6483	18.1467	23.5068	18.9285	13.1221	26.7735	9.3795	37.275
AL137535	103	271	168	114	171	117	287	181	335	87	69	69	70	81	57	52	37	90	57	103	190	247	116	121	138	119	170	216	138	162	114	125	128	89	186	231	186	147	189	164	177	198	141	105	111	74	121	116	137
AL137551	19.6636	32.8398	42.023	7.5486	22.6327	1.1491e-43	2.3262e-43	3.3488e-25	1.979e-22	2.8122e-15	4.5424	1.0626e-07	3.27e-13	5.0693	2.0714e-06	5.6783	6.1951e-10	1.5918e-35	9.4542	1.4346e-08	0.0009	11.3504	25.0012	9.7277	5.1622	0	16.5817	50.6956	15.3743	19.6042	21.6283	28.4809	36.5835	7.7423	32.0728	39.0884	30.8084	16.0682	13.6095	9.7102	18.9976	13.268	18.1752	11.0162	0	15.9402	9.2713	27.8602	0
AL137655	31.2291	48.8249	137.313	131.955	51.5438	147.545	63.8791	44.2572	36.3631	13.9858	36.1153	15.375	15.2144	19.2165	34.4743	29.75	20.8028	22.3238	36.7614	46.343	233.85	236.989	52.5831	41.026	68.488	91.9565	136.326	273.477	73.6421	62.4929	76.2413	83.622	60.1044	52.0422	98.6032	152.786	119.588	99.571	42.8483	19.2891	98.3696	146.488	62.1697	82.5734	20.5506	38.3314	85.2358	57.4153	95.4484
AL137655_2	293.756	238.186	597.834	461.589	394.848	136.254	252.904	164.844	237.015	155.541	149.373	140.572	120.773	142.825	137.137	234.315	109.844	142.748	201.977	128.191	719.418	825.166	164.288	161.772	278.187	209.158	714.156	1249.83	314.165	319.075	661.351	692.914	327.221	280.233	926.176	1063.98	550.588	538.923	135.908	105.359	356.954	389.519	682.208	468.727	307.775	542.909	370.292	356.088	278.252
AL137752	0	0	0	0	0	1	0	0	0	0	0	0	0	0	0	0	0	0	1	0	0	0	0	1	0	0	2	1	0	2	0	0	1	0	0	0	0	0	0	0	0	0	0	0	0	0	0	0	0
AL157440	29	14	29	47	30	30	51	48	36	18	16	8	6	37	10	35	13	12	23	17	24	25	41	51	28	27	31	56	49	41	45	53	43	29	51	73	60	51	34	35	33	43	71	38	22	34	45	45	40
AL162052	0	3	1	5	7	0	0	1.5848	1	1	3	5	5	0	0	0	0	0	1	0	10.8437	13.8793	3.7991	3	0	0	5	14.5221	0	1	8	3	3	0	0	0	2	1	2	1	2	2	2	3	2	3.6635	0	4	1
AL355711	169	111	293	219	131	98	66	163	205	60	75	79	75	27	96	114	88	110	184	106	67	99	177	229	241	195	219	282	182	170	235	232	302	322	433	448	328	282	265	252	303	277	287	284	144	176	281	238	228
AL355732	0	0	0	0	0	0	0	0	0	0	0	0	0	0	0	0	0	0	0	0	0	0	0	0	0	0	0	0	0	0	0	0	0	0	0	0	0	0	0	0	0	0	0	0	0	0	0	0	0
AL357213	82	90	206	121	146	79	58	104	109	27	45	39	44	42	62	83	42	74	79	61	150	173	125	132	102	78	260	455	161	163	189	220	309	257	267	287	294	265	190	144	227	215	182	171	104	144	233	179	158
AL360260	69	102	132	164	135	51	49	129	113	36	29	37	34	18	49	58	41	140	80	85	70	77	81	95	113	68	179	281	50	48	109	120	189	167	186	268	174	119	197	186	145	165	124	90	101	106	129	134	120
AL389983	22.4196	17.5072	30.2144	31.1848	26.172	11.1145	27.2673	17.2899	33.9432	8.5733	8.5398	4.6975	9.4707	21.8956	12.2861	10.8937	7.4037	9.7209	14.6845	3.9211	19.5108	25.9714	29.3152	21.7334	16.2768	8.1049	46.5188	47.6205	26.0891	25.897	32.698	13.0286	30.1791	22.3861	33.2989	36.7396	25.2367	23.1496	20.0423	13.4239	28.7273	23.2959	32.5794	35.374	6.7314	19.8683	24.9885	19.9755	19.3107
AL390170	180	332	338	451	281	139	90	308	263	113	178	165	131	35	217	187	170	158	300	166	114	146	242	312	108	97	350	508	195	183	243	214	370	357	437	485	340	300	361	340	342	362	585	504	272	336	251	215	518
AL831889	675.529	984.061	1622.61	1304.57	1075.55	930.332	894.576	813.38	930.542	294.545	363.268	380.075	299.87	386.827	335.506	513.505	370.852	308.874	567.485	330.644	949.729	1162.41	995.816	977.702	608.951	545.713	1450.15	1845.36	1289.25	1055.05	927.656	1132.27	1289.78	933.005	1233.81	1562.07	1043.92	1103.97	904.7	528.722	1133.28	1204.68	1437.79	1086.58	625.536	1038.76	1253.1	1058.9	897.174
AL831948	4	0	2	1	1	0	3	3	2	3	1	2	2	0	1	5	0	0	0	5	1	3	4	3	2	2	3	9	5	3	1	6	0	0	1	1	3	3	2	6	5	2	6	1	2	1	5	1	2
AL831977	1.2749	2.1038	0.4427	0.8551	0.8622	0.4338	2.5965	2.2324	1.7881	0.98	0	0.98	0.98	0	0	0	0.49	0.49	0.49	1.96	4.4101	0.49	1.96	1.47	0.8899	1.7691	9.7846	1.4599e-12	29	9.2679	11.9697	7.109	10.1919	11.5867	6.201	1.5322e-18	14.5922	11.4969	15.2426	1.3382e-26	12.0004	11.0991	2.1567e-13	10.2861	9.4774e-31	1.7316e-25	2.8166e-43	2.1019e-44	5.7946
AL832007	66.6648	26.6318	88.4995	53.5526	63.8225	62.1747	79.7334	40.1999	64.6185	11.9533	12.9937	8.5095	12.6192	22.8094	30.2568	16.8007	20.4224	48.5772	42.0602	40.6749	37.6278	55.2172	50.863	53.1419	75.4927	59.6197	61.2844	86.4805	78.185	59.3002	58.9104	70.189	43.4135	48.4283	69.9519	90.3639	40.5449	50.3476	85.7302	65.788	45.828	36.977	31.025	69.017	28.5264	36.1066	61.3039	35.1434	48.3018
AL832096	0	0	0	0	0	0	0	0	0	0	0	0	0	0	0	0	0	0	0	0	0	0	0	0	0	0	0	0	0	0	0	0	0	0	0	0	0	0	0	0	0	0	0	0	0	0	0	0	0
AL832163	11	5	18	4	5	11	15	27	16	8	6	9	4	3	9	8	7	5	11	8	7	8	14	10	6	8	22	26	11	7	19	6	9	19	15	25	9	5	14	17	16	15	22	16	12	10	12	16	19
AL832184	16.1944	13.307	30.1426	12.0512	24.8912	24.7231	2.4897	18.1994	32.1065	4.2217	11.3288	6.5248	2.8882	1.1535	13.3409	12.7203	4.0467	18.1138	10.8792	13.7543	12.6464	16.1383	28.1007	17.7604	20.7759	24.1625	28.509	49.434	18.2977	16.7776	12.2073	14.9393	15.6035	28.8669	12.2333	18.1994	21.0479	13.9938	24.0798	15.1849	20.8214	22.638	19.9485	24.3008	11.5952	19.1138	11.0858	16.1565	26.9396
AL832212	76.2513	22.1149	133.754	103.959	80.2683	63.6617	95.4858	39.9831	45.6893	27.3734	10.5092	10.6187	32.555	40.5007	21.1388	25.5423	37.7357	9.4784	24.5927	23.2324	147.433	102.447	69.6583	75.4386	53.1267	24.5618	73.7137	159.503	72.7848	103.91	56.6397	55.6536	82.7761	53.9288	44.6754	64.4207	51.9063	50.511	53.5337	5.3471	108.464	54.899	48.3463	91.5583	55.9802	81.499	52.8677	53.7378	26.0765
AL832252	11	14.2768	22.5662	11	14	16	6	15.8219	15.3584	9	7	3	10	7	5	9	5	15.5896	13	10	15	12	16.4043	22	14	9.3903	18.4706	37	20	17	19	18.4706	14.3173	19	36.4583	27	29.6345	19.3071	20.4279	18.0209	26.8624	18.6351	23.9295	16.135	10.7257	12.2642	24.7018	16	21.5544
AL832378	0	1	0	0	2	1	11	0	2	0	0	2	1	3	0	0	0	2	0	1	1	0	1	2	0	2	0	1	3	2	0	1	1	0	1	1	0	1	1	0	0	1	0	0	0	0	1	0	1
AL832384	2.8168e-05	9.2784e-08	109	3.0987e-11	58.639	19.0538	30.6681	58.5136	77.8427	34.7108	32.7057	26.609	48.9944	25.9951	2.2822	54.0535	13.2786	44.0072	7.8083	34.2847	0.0126	36.8432	11.6581	1.8632	0.0094	55.6174	520.216	832.33	445.436	121.612	231.748	300.751	109.763	96.6888	371.296	283.597	577.333	83.5465	242.855	283.153	317.064	297.295	249.428	363.808	117.639	99.1068	158.057	261.667	713.121
AL832439	990.682	3040.5	954.49	948.093	1797.55	1046.74	3709.79	1493.82	2742.99	1240.45	906.492	704.908	597.104	920.418	270.919	629.049	342.776	285.211	992.782	785.589	2306.94	2214.9	1099.72	1067.13	717.12	689.947	1334.56	1516.2	2034.77	1853.23	881.698	1124.45	761.964	962.055	826.388	1187.09	2033.07	1716.62	917.341	758.835	946.431	861.315	732.772	907.878	730.917	724.063	1572.88	1139.53	885.477
AL832447	3	3	6	4	4	1	3	0	1	0	1	3	1	2	2	0	2	1	2	5	2	3	4	4	3	4	11	11	4	6	4	6	3	2	4	7	5	7	4	3	4	4	5	2	2	2	3	4	2
AL832593	0	0	0	0	0	0	0	0	0	0	0	0	0	0	0	0	0	0	0	1	0	1	1	0	0	1	2	6	1	0	0	2	2	0	3	1	0	4	1	1	1	0	0	0	2	2	0	1	2
AL832615	7	3	12	0	9	0.6964	7.6921	3.496	9	0	0	1	5	4	2.1245	1	0	0	0.3469	0.6938	7	3.5027	6	10	1.1991	0.4024	11	24	16	8.7879	13	14	11	6.5	11	8	9	1.3471	8	4	15	21	3	1.1921	5	9	9	6	6.6359
AL832737	0	8	4	7	6.6845	3	13	7	24	4	1	1	1	2.2282	4	2.2282	2.2282	3	4	4.4564	14	17	7	2	2	2	12.255	10	5.5704	5	1.1141	2.2282	2	0	4.4564	6	11	6	14.4831	10	5	12	6.6845	4	4.4564	2	6.6845	1.1141	1
AL832797	0	0	0	2	0	0	0	0	0	0	0	0	0	0	0	0	0	0	0	1	1	1	1	3	0	1	1	0	2	3	0	0	1	0	2	1	0	1	0	1	1	0	1	2	0	0	0	0	0
AL832891	3.7092	30.4396	1.4294e-19	18.8482	14.9762	27.3957	107.296	10.8707	57.5512	9.9836	5.8335	0.0318	25.5904	46.0684	40.7217	8.9935	5.0556	5.2843	9.7485	4.2256	8.4903	38.2678	23.1875	15.8107	19.7922	26.2533	62.5255	21.2414	4.3284	25.6213	21.5941	26.4796	14.3376	10.4294	21.3848	41.9981	23.6898	14.4784	14.1534	16.8836	4.1427	14.4723	2.5622e-25	5.5637e-24	20.1553	0	11.032	6.661e-39	20.1315
AL832909	418	566	764	478	471	296	385	500	735	224	234	235	212	192	331	321	226	454	440	283	336	390	442	468	460	412	765	1016	409	403	427	450	475	508	558	724	645	493	789	611	773	780	583	544	412	385	401	360	463
AL832937	0	2.3962e-43	0	0	0	0	0	0	0	9.9504e-19	8.9611e-21	1.4116e-14	8.0177e-16	3.5571e-16	3.0305e-16	3.3105e-17	1.0655e-13	3.6621e-22	6.0268e-21	5.1504e-18	3.3051e-23	4.5248e-17	1.7764e-22	4.4302e-23	0	0	1.1421e-42	0	1.4013e-45	8.873e-42	0	0	0	0	0	0	0	0	0	0	0	1.4013e-45	0	0	0	0	0	0	0
AL833139	0	1.3124	5.0419	3.4735	3.9123	1.1021	1	0	6.1228	3.3639	0	0	3.899	1	3.5294	2.3176	2	0	4.0946	6.9471e-26	2.5106	3.623	0	1	0	1	2	1.2794	2	2.2694	2.3486	1	0	1.1568	0	0	1.144	0	2.3861	1	2	2.1462	3.3283	0	2	1	4.3979	0	2.1895
AL833150	103	126	170	132	145	71.1392	128	121	118.074	53	32	50.2399	48	48	53	59	29	64	88.1578	58	172	187.495	172.956	175	92.1181	103	148.135	258	191	201.184	123	133	152.206	117	162	199.59	211	176	133	101	154	204.227	152	113	71	118	163	151	97.1498
AL833181	6	14	5	2	1	1	0	5	6	0	3	0	2	1	2	3	1	0	0	1	8	8	2	7	4	2	6	7	3	9	7	3	4	1	6	5	15	14	9	5	12	10	3	5	1	5	3	2	2
AL833346	90	169	183	63	125.187	80	121	118	237	63	65	34	42	56	44	77	38	53	85.2531	52	227	255	123	163	86	70	173	241	196	163.502	125	133	96	74	130	147	185	163	106	106	154	175	139	129	61	90	122	139.652	89.377
AL833455	808	947	1455	978	1205	860	918	1096	1647	471	464	420	381	431	459	543	356	584	586	638	992	1045	892	972	995	891	1273	1663	1156	1171	832	930	849	985	1232	1474	1057	921	1440	1169	1230	1116	1020	1214	822	883	1150	942	1215
AL833634	5	14	14	7	7	5	8	4	12	3	1	6	4	3	3	7	1	7	8	7	6	3	7	3.0759	7	7	15	23	6	12	7	9	5	3	4	13	10	4	15	6	17	3	7	9	9	4	5	7	11
AL953854.2-002	0	6.2152e-32	0	20.8397	8.6239	5.9708	8.5629	4.6384	29.6311	3.2788	7.1662e-24	9.2227e-06	1.2097	0.1243	2.7567	1.3265	4.5095e-16	8.5787	6.0342	1.4935e-14	9.7109e-06	6.9243	20.4082	18.4836	0	0	24.2813	13.5664	4.015	1.583e-24	4.7609	3.1272e-27	6.8837	4.6188	4.3962	6.3751	2.9936e-08	5.9428e-41	1.514	5.1146	5.3409	2.3138	4.4692e-17	1.4635	0.9294	1.7776	3.4835	8.0247	7.528
AL953854.2-002_2	0	6.2152e-32	0	7.2094e-31	0	5.9708	8.5629	4.6384	1.7935e-15	3.2788	7.1662e-24	9.2227e-06	1.2097	0.1243	2.7567	1.3265	4.5095e-16	5.7653e-11	2.016e-15	1.4935e-14	9.7109e-06	6.9243	0.0004	2.7433e-15	0	0	4.9968e-20	13.5664	4.015	1.583e-24	4.7609	3.1272e-27	6.8837	4.6188	4.3962	6.3751	2.9936e-08	5.9428e-41	1.514	0	5.3409	2.3138	4.4692e-17	1.4635	0.9294	1.7776	3.4835	8.0247	7.528
ALAD	920	1254	1343	901	1096	677	574	1260	1976	540	594	501	441	352	453	578	338	673	802	609	1222	1237	843	929	961	827	1197	1653	1034	1000	1112	1013	1053	1030	1178	1468	1446	1270	1399	1163	1219	1287	1139	954	656	715	1134	1151	887
ALAS1	1234	1352	983	922	966	647	971	1153	2243	551	558	471	430	541	579	589	416	1031	1080	702	1245	1364	1041	1153	977	889	1433	1773	1087	1059	980	1016	986	1014	1074	1383	1480	1282	1849	1596	1200	1211	1217	1036	843	797	948	972	1055
ALAS2	0	9	4	32	8	9	13	9	65	23	11	9	6	2	3	14	10	30	44	16	18	14	22	19	15	4	12	14	20	13	6	5	4	7	19	4	33	29	19	14	15	16	0	5	12	12	20	20	7
ALB	3225	8218	1973	6647	6619	6888	3383	15306	12024	5170	5122	2585	1967	1465	1046	1464	822	1124	1606	2715	12491	12798	2391	2820	3013	2894	2755	3333	6725	6484	1247	1423	4915	4952	681	438	8778	8596	3084	2805	741	589	879	1054	2749	2029	7867	6778	2174
ALCAM	5147	6700	11857	9478	9964	7813	5609	10179	15516	4069	4178	3991	3660	2715	5171	5246	3746	7481	8808	7612	6791	7579	8758	9744	8761	8781	8963	11642	7430	7023	6250	6737	6499	7982	10589	12304	6705	7251	12953	11069	8678	7659	9442	11528	9136	8837	9635	7632	10670
ALDH16A1	508	726	526	280	368	259	402	517	762	190	170	182	128	190	191	245	170	371	302	278	436	554	526	554	460	447	492	643	554	542	454	424	423	401	561	805	706	530	657	505	404	467	443	337	235	280	402	400	347
ALDH18A1	1178	2017	2955	1937	1702	1196	1513	1902	3349	1112	1237	1151	978	846	1012	975	731	1680	2219	1482	2023	2355	1657	1778	1904	1765	2309	3346	1692	1696	1996	1952	2186	2393	2590	3054	2315	2000	3333	2905	2238	2135	2155	2135	1694	1745	1738	1537	2425
ALDH1A1	26742	22656	19401	20597	22052	16582	19381	26903	31337	17094	12683	12287	9282	4210	15452	18306	10825	24960	37959	18865	12849	15725	24040	28674	17497	17193	39628	54537	21848	21226	18071	18307	14568	16561	20204	24440	19941	16785	45774	40496	31872	29498	21056	22530	19618	16339	16216	14458	19794
ALDH1A2	28	78	18	33	57	36	14	103	279	48	47	49	27	26	37	30	29	19	48	50	109	105	84	74	77	58	68	92	22	29	24	20	26	19	6	8	33	35	127	100	69	80	18	32	51	34	89	105	26
ALDH1A3	675	1399	3708	1053	1549	852	3899	1393	5933	883	753	600	608	668	394	521	326	672	630	1343	2244	2271	1951	1451	1695	1550	2281	2046	2236	2160	867	741	913	837	762	824	2682	2308	1389	1273	3295	3157	1279	1180	1447	1317	2716	2524	928
ALDH1B1	404	586	512	259	570	402	891	515	2018	229	195	210	185	197	193	227	146	346	561	409	619	650	897	901	361	330	1638	1401	405	357	508	459	341	366	383	461	870	840	639	514	948	914	456	446	302	265	395	392	311
ALDH1L1	74	73	31	76	58	38	90	89	385	54	58	29	22	29	33	64	36	24	50	58	122	123	103	98	54	70	65	80	54	49	38	28	45	34	15	21	163	129	68	95	58	63	38	37	24	22	107	94	25
ALDH1L1-AS1	1	0	0	0	0	0	1	0	0	0	0	0	0	0	0	0	0	0	0	0	0	0	0	1	0	0	0	1	0	1	0	0	1	0	0	0	0	0	0	0	0	0	0	0	0	0	0	0	0
ALDH1L1-AS2	0	0	0	2	1	0	0	1	4	0	1	0	0	0	0	0	0	0	0	1	1	1	3	0	1	0	1	0	3	0	0	1	0	0	0	0	1	3	0	1	0	0	0	1	0	0	4	1	0
ALDH1L2	748	472	854	872	897	643	816	837	881	346	412	315	260	394	443	648	410	656	947	542	948	932	965	1006	941	848	1195	1665	1301	1143	748	867	738	990	712	698	517	668	1869	1504	758	500	482	634	703	911	765	546	680
ALDH2	1593	2194	1613	1299	1458	846	1069	1867	3729	947	746	547	573	669	655	809	519	1134	1080	571	1861	2009	1191	1132	1248	1132	1461	1827	1680	1593	891	899	1104	1178	1387	1739	2074	1767	2131	1773	1886	1909	1182	1077	938	865	1592	1612	1073
ALDH3A1	6	8	3	5	2	6	8	9	16	7	0	0	1	7	2	3	0	3	4	4	7	3	6	4	1	2	6	5	2	1	1	1	2	0	1	0	11	7	8	11	2	9	2	2	2	1	6	4	2
ALDH3A2	2244	2774	3943	2033	4004	1852	4279	3754	7734	1666	1254	1151	872	962	878	1078	700	1576	1355	1307	3134	3251	2109	2038	2991	3067	3180	3418	3369	3407	1674	1614	1556	1717	1779	1977	2754	2677	2460	1905	3245	3047	1585	1530	1462	1342	2501	2329	1421
ALDH3B1	135	143	121.576	88	86	85	105	154	298	48	46.9221	39	31	58	44	43	27	86	120	152.97	134	137	222	182	162	127	125	136	72	66	80	90	48	52	62	87.961	190	154.329	131	109	173	216	91	66	86	69	76	72	90
ALDH3B2	2	10	2	2	3	1	5	3	21	2	3.0779	2	2	0	1	5	2	2	3	4.0297	10	8	13	12	3	1	1	4	7	6	1	1	3	3	3	3.039	20	3	13	22	3	5	2	2	2	2	11	12	1
ALDH4A1	148	231	250	148	183	110	136	189	351	106	84	74	55	44	66	107	61	154	120	84	207	193	187	188	173	157	131	170	189	198	202	207	164	162	192	237	235	203	266	216	407	435	229	207	147	126	201	219	117
ALDH5A1	559	492.337	759	676	699	389	258	508	709	221	359	288	270	107	464	444	367	460	548	476	440	436	765	920	623	537	877	1233	564	582	647	666	726	780	776	914	772	778	1155	1026	941	766	905	871	476	506	552	550	535
ALDH6A1	183	196	346	251	259	155	155	255	378	117	106	71	53	61	126	129	85	204	198	181	257	255	241	224	277	261	285	366	288	270	299	279	279	323	378	427	358	332	424	329	305	310	302	301	248	275	306	256	286
ALDH7A1	796	1291	1093	787	898	643	402	1224	2075	515	447	405	308	187	558	603	403	715	803	615	908	1019	860	1019	703	668	1049	1314	767	748	737	703	717	774	847	1061	958	805	1443	1294	1289	1145	765	802	782	701	939	910	801
ALDH8A1	16	38	20	9	11	1	15	3	27	10	6	6	7	8	3	3	1	3	18	1	12	19	12	12	3	2	23	46	17	12	3	6	5	4	14	19	22	14	9	8	13	10	7	9	2	14	15	12	11
ALDH9A1	1947	2649	2854	1776	2267	1721	1536	2594	4067	1139	1119	948	842	672	1408	1395	945	2507	1826	1564	1902	2030	1848	2126	2213	2030	2742	3573	1893	1748	2393	2366	1995	2188	3194	3980	3048	2529	3843	3252	3162	3179	2638	2690	1999	1740	2404	2301	2534
ALDOA	12854	15721	8967	8454	9244	5867	9999	11129	27532	5933	6782	5994	5263	7461	6089	4600	3800	11451	8979	7300	12579	13702	10624	11011	11504	10589	16596	23971	11023	9805	9128	9169	12892	13695	10994	14541	15900	12743	19693	17122	12260	13131	11487	10741	8053	6605	10394	10433	10224
ALDOB	1027	5318	781	2569	2141	2083	519	4737	6704	2041	1673	898	593	731	575	919	495	292	791	1218	5632	5984	723	834	1029	1002	814	1057	1264	1180	1292	1579	2708	2622	554	337	2470	2377	2248	2120	470	406	398	530	1067	743	2656	2261	891
ALDOC	616	800	563	412	401	278	271	579	987	280	378	305	267	221	435	233	259	871	484	446	681	788	503	576	600	523	853	1341	452	419	778	747	769	830	546	787	720	608	1009	860	537	554	910	878	526	449	553	489	651
ALG1	333.112	498.454	368.881	262.55	271	229.668	258.907	330.902	567.858	149.01	153.952	128.633	131.864	138.858	137.723	153.065	101.904	285.02	255.938	209.995	319.077	357.767	280.976	303.374	302.712	304.997	605.079	816.724	361.33	411.819	403.392	381.818	412.003	404.99	458.475	565.817	576.524	486.82	759.377	648.457	489.92	493.325	379.24	367.147	411.811	343.336	358.769	329.637	369.051
ALG10	62.3438	71.1726	91.1292	80.9721	142.845	109.947	145.596	137.277	189.671	63.4817	70.7248	50.6608	48.893	46.5844	67.7748	60.788	45.3	87.9238	72.5272	123.331	99.611	84.7159	69.7843	64.8083	138.511	130.28	147.234	134.07	119.597	94.5348	53.9893	68.2451	39.2739	107.586	58.6237	49.0413	50.3786	53.0829	222.588	128.17	132.737	55.9154	49.0488	162.178	139.086	87.4061	151.625	39.5676	156.446
ALG10B	309.656	331.827	691.871	558.028	708.155	560.053	465.404	716.723	990.329	287.518	316.275	253.339	208.107	172.416	260.225	294.212	224.7	388.076	379.473	469.669	493.389	447.284	504.216	474.192	467.489	481.72	612.766	700.93	594.403	487.465	331.011	447.755	228.726	520.414	324.376	402.959	277.621	306.917	732.412	583.83	713.263	457.085	468.951	931.822	571.914	576.594	667.375	330.432	835.554
ALG11	24	16	17	33	25	25	42	29	56	13	14	13	12	19	13	12	11	19	20	22	22	16	20	22	32	28	48	40	27	28	21	22	10	31	15	20	19	22	54	33	32	16	14	24	19	18	26	13	24
ALG12	466	446	532	305	352	255	332	409	679	156	157	176	157	123	209	198	127	304	335	213	402	384	366	368	381	333	556	686	416	360	371	334	353	407	372	534	562	471	584	539	485	486	369	313	254	261	351	357	347
ALG13	604	786	1084	835	861	662	679	794	1140	326	302	286	264	314	318	485	285	428	536	484	864	932	811	794	637	609	1067	1578	996	904	798	945	782	797	891	1103	809	751	897	710	1030	953	929	796	551	709	927	789	812
ALG14	143	184	139	105	136	129	114	211	359	74	57	58	54	67	71	69	45	162	106	107	130	120	123	137	129	140	140	179	154	148	117	119	128	106	128	168	165	123	212	172	132	172	126	110	127	78	106	115	142
ALG1L	6	8	3.0399	3	0	0	5	3.0428	8.0645	1.0314	0	1	0	0	3	0	1	3	1	5.1096	3	2	2	4	2	4	12	8	5	6	5	11	5	6	4.0854	5.086	4.0669	5	5.03	2	4	0	4.0498	9.0969	2	5	9	3	1
ALG1L2	0	0	0	0	0	0	0	0	0	0	0	0	0	0	0	0	0	0	0	0	1	0	1	0	1	0	1	0	1	1.0101	1	0	0	1	0	0	0	1	0	1	0	2	1	0	0	1	1	2	1
ALG1L9P	18.6215	33.6744	13.9432	13.1473	12.5518	12.8529	9.1916	30.8244	31.5856	4.6187	7.3278	4.3765	1.0927	1.1642	6.2707	6.6819	4.1332	8.6261	8.589	19.1967	12.1054	9.3001	18.6881	29.4492	7.5862	7.8422	21.1622	28.9771	16.1159	12.1585	23.0336	13.0398	28.0457	30.6949	22.2564	20.2168	42.6224	34.3926	31.6215	18.8198	24.5322	19.9887	37.5727	36.9794	10.4412	5.1476	11.5597	13.2025	18.3819
ALG2	966	1123	2091	1090	1159	927	1368	1255	2102	482	541	564	505	455	693	483	476	1196	832	862	1036	1183	969	1012	1191	1167	1398	1928	1269	1228	1040	1064	1154	1147	1596	1904	1520	1274	1646	1257	1504	1472	1391	1350	850	782	1132	1139	1249
ALG3	492	440	353	323	335	197	390	335	731	128	137	155	116	176	142	151	89	257	385	241	441	463	387	360	344	284	473	528	454	413	333	304	317	304	322	397	552	508	574	523	353	374	304	287	250	252	285	297	328
ALG5	663	793	622	595	589	519	751	863	1510	349	294	299	231	272	299	312	208	687	452	438	620	723	520	609	615	574	775	927	630	603	500	454	461	491	687	790	903	719	943	816	755	732	482	580	477	425	572	492	690
ALG6	182	274	282	199	253	208	172	296	575	130	109	91	89	61	106	139	72	192	177	203	281	288	243	238	207	173	264	383	289	286	194	166	167	169	253	316	253	257	365	303	286	290	230	255	162	180	258	200	258
ALG8	439	553	615	422	469	418	439	563	1075	278	193	179	167	169	186	210	121	453	406	442	443	504	417	404	515	508	640	793	512	471	387	374	313	358	386	471	609	457	750	692	473	450	374	422	409	321	426	387	452
ALG9	582	529	759	646.766	642	514	669	699.554	1208.11	321.212	294.004	247.053	241.201	275.241	315.01	288	231.234	450.784	541.623	464.058	613.001	677.294	546.216	616.084	641.252	570.009	945	1308.62	756	762.072	620.496	725.356	580.236	662	722	806.67	751	712	971	752.962	793.649	711	659.724	801.849	523	519.531	757	603.462	732.385
ALK	53	12	99	32	58	40	39	42	69	15	16	11	10	207	18	13	13	26	24	35	49	38	33	31	76	65	46	54	62	56	44	37	28	23	58	66	97	86	92	67	72	81	44	29	22	29	43	34	70
ALKBH1	295	320	361	260	220	187	268	274	451	111	132	120	134	101	165	152	111	198	288	261	282	311	317	330	310	277	498	632	321	329	314	270	317	342	418	525	417	302	429	346	332	324	367	372	208	230	286	276	274
ALKBH2	113	189	117	101	127	72	151	174	277	52	43	47	47	63	61	62	52	120	112	109	97	127	156	149	132	126	164	190	128	146	126	96	111	97	94	160	155	122	159	148	138	111	129	106	92	82	97	100	97
ALKBH3	384	443	373	293	326	287	357	457	703	174	161	150	106	146	197	190	125	333	307	281	251	332	365	347	394	416	431	553	392	315	272	299	279	367	386	457	477	404	525	432	382	371	318	359	304	256	267	252	377
ALKBH4	119	181	137	103	98	78	83	166	274	50	59	75	61	39	82	76	49	120	121	84	129	140	131	156	157	139	189	291	169	154	188	152	166	210	216	297	216	167	226	207	182	204	175	178	114	101	133	130	162
ALKBH5	2315	2439	2498	1601	1625	1163	1767	2122	3271	793	1190	1063	1040	1059	1270	1031	855	1977	2234	1607	1792	1964	2041	2183	2350	2152	3490	4980	2678	2513	2621	2620	3181	3160	3122	3938	3681	3031	3672	2948	2875	2997	2815	2646	1781	1655	2349	2276	2679
ALKBH6	165	238	192	161	148	84	106	184	277	63	65	64	70	64	68	100	66	125	159	94	172	155	145	196	115	98	222	364	161	177	176	184	209	149	227	273	284	210	225	218	211	274	215	129	132	157	180	194	188
ALKBH7	517	686	271	270	332	306	291	619	1237	264	203	141	122	108	244	257	174	574	374	316	412	467	487	496	568	545	578	717	430	388	459	507	424	460	432	540	572	480	601	551	414	459	448	538	415	329	410	372	435
ALKBH8	186	166	299	241	258	229	241	279	508	128	136	116	77	109	138	161	90	168	191	231	222	244	189	215	248	237	296	398	300	253	219	237	187	256	316	340	240	263	338	338	280	263	219	299	241	213	269	211	271
ALLC	1	0	9	1	2	2	0	0	0	0	0	0	0	0	0	3	0	1	0	1	4	0	4	5	2	0	2	6	6	6	4	1	7	2	2	6	2	4	3	2	9	3	1	1	0	1	1	2	2
ALMS1	628.6	269.78	655.24	723.197	936.309	717.781	957.822	774.933	1408.85	456.913	455.868	404.911	353	354	399.619	478.741	385	460.845	735.143	829.57	516.903	516.881	477.785	443.133	1054.54	918.873	1472.89	1573.32	863.598	589.543	487.133	668.486	381.412	988.881	491.653	532.225	405.412	429.055	1456.71	1157.94	972.312	465.133	399.016	1098.86	789.721	551.281	873.514	360	915
ALMS1P	12.4004	11.2202	27.7601	17.8027	10.6913	7.2191	10.1778	7.0665	9.1466	5.0866	4.1324	5.0886	8	1	5.3811	4.2591	9	3.1547	22.8566	14.4296	7.0969	4.1193	16.2146	15.8672	13.4568	16.1273	23.1088	14.6779	12.4017	13.4568	24.8674	12.5139	14.5878	17.1193	13.347	23.7752	21.5883	16.9445	14.2903	9.0584	19.6877	26.8668	9.9839	22.1368	10.2793	11.7193	15.4865	13	20
ALOX12	0	6	0	0	1	2	4	1	3	1	0	0	0	1	0	1	0	1	2	1	2	2	6	2	2	1	1	0	3	4	3	3	3	3	2	2	3	8	0	3	1	0	1	1	0	2	5	5	4
ALOX12B	5	5	16	6	7	2	4	7	12	3	4	2	4	2	2	3	3	1	4	4	5	3	5	3	5	7	6	13	1	2	14	6	12	6	7	18	9	10	13	4	7	13	5	7	3	3	8	4	3
ALOX12P2	82	59	123	99	50	86	111	101	104	48	53	37	66	53	43	62	42	58	43	79	65	82	91	85	78	65	149	226	101	109	134	136	87	134	155	184	134	112	152	87	181	139	87	101	94	116	116	90	142
ALOX15	0	0	0	1	1	0	0	1.0877	2.0963	4	0	1	0	0	0	0	0	2.2411	0	0	2	0	0	1.0877	3	1	2	2.08	2.0608	2	2	2.0693	0	0	4.1027	3.1932	0	0	2	2.0963	2.0608	0	0	1.0313	1.0313	0	1.025	0	0
ALOX15B	3	5	6	2	3	4	3	6	4	0	2	2	3	0	4	1	2	4	3	5	3	1	3	3	6	0	2	11	1	7	5	6	11	10	2	8	10	13	3	5	2	9	3	7	5	2	1	3	2
ALOX15P1	4	3	10	6	5	4	4	5.9123	4.9037	3	2	0	4	0	2	2	1	1.7589	5	9	4	2	7	5.9123	6	4	10	18.92	7.9392	4	11	6.9307	12	10	18.8973	19.8068	3	12	8	4.9037	7.9392	5	9	7.9687	7.9687	8	9.975	6	6
ALOX5	654	564	1197	953	755	369	582	729	992	270	234	190	209	150	288	427	230	912	502	620	730	768	942	962	923	804	800	1064	807	782	1214	1154	1117	1008	1077	1434	2204	1629	1271	1101	1300	1456	1032	792	826	863	1104	1021	981
ALOX5AP	35	72	68	64	14	50	7	64	102	20	32	36	24	0	65	24	39	36	81	88	46	64	58	72	56	50	66	83	62	63	80	117	84	68	39	59	142	123	62	82	16	13	50	65	58	36	89	79	37
ALOXE3	23	3	5	6	6	3	70	5	13	4	1	0	2	15	2	5	1	4	10	5	6	11	16	12	11	19	15	12	6	14	5	5	1	11	9	22	10	7	1	4	9	10	8	5	1	1	11	10	6
ALPI	0	0	1	0	0	1	0	0	0	0	0	0	0	0	0	0	0	0	0	1	8	10	0	0	0	0	0	0	0	0	0	0	0	0	0	0	0	1	0	0	0	0	0	0	0	0	0	0	0
ALPK1	139	235	237	212	301	175	171	271	645	151	163	118	114	147	77	106	53	71	129	109	440	451	216	211	159	139	261	292	293	255	130	176	101	123	90	85	212	189	268	260	178	143	104	124	130	129	244	194	114
ALPK2	3	6	12	22	7	17	6	11	17	13	2	8	4	13	2	14	5	13	24	16	32	26	34	31	15	13	15	24	25	26	19	18	13	10	12	17	5	11	58	55	9	2	5	4	13	16	14	9	14
ALPK3	4493	2607	5701	4074	4952	3241	4316	4215	4794	1931	2375	2184	2236	2227	2751	2681	1925	2999	3616	2742	4724	5001	4060	4479	3951	3483	6465	9617	5550	5390	5144	5124	5897	6120	5490	6920	7270	6732	6884	5728	5072	5089	6188	5701	3588	3912	5510	5188	5310
ALPL	9	3	3	3	4	7	2	9	5	5	2	5	6	1	2	6	2	7	13	7	8	5	15	16	12	14	13	8	20	16	5	7	1	4	4	10	8	4	19	16	8	9	2	2	8	4	0	2	19
ALPP	0	0	2	0	0	1	1	0	0	0	0	0	0	0	0	1	0	0	1	0	0	0	1	0	0	0	1	1	0	0	0	1	1	0	3	2	0	0	1	0	1	1	1	0	1	1	0	0	0
ALPPL2	0	1	0	0	0	0	0	2	0	0	0	0	0	0	0	0	0	0	0	0	0	0	0	0	0	0	0	0	0	1	0	0	0	0	1	0	0	0	1	0	0	0	0	2	0	0	0	1	0
ALS2	961	917	1669	1002	1115	968	878	1039	1530	591	564	574	555	534	596	634	434	825	729	771	1250	1263	999	1102	1095	1007	1585	2247	1337	1183	1243	1349	867	1190	1273	1313	886	1032	1467	1260	1269	1096	1034	1378	883	962	1211	886	1264
ALS2CL	305	365	422	301	341	184	799	359	752	184	126	131	92	242	65	109	59	138	118	149	902	924	405	354	187	165	314	358	401	411	212	243	201	142	182	265	807	615	307	235	327	398	200	123	137	223	386	469	112
ALS2CR11	13	20	43	35	18	8	13	47	18	10	6	6	6	2	10	12	4	26	14	27	5	7	25	16	12	16	25	23	15	12	16	9	13	28	32	43	17	22	31	35	24	20	7	14	16	7	22	14	20
ALS2CR12	6	7	7	10	10	12	10	12	8	0	2	2	3	4	6	8	5	7	9	10	12	12	9	7	16	8	25	28	15	13	6	6	13	9	8	11	3	4	5	5	7	6	8	9	9	7	11	5	11
ALS2CR8	368.692	430.873	934.667	643.112	636.13	494.182	244.835	618.152	714.08	244.068	266.633	251	228.394	129.03	256.061	389.228	226.023	363	319.057	404.988	424.95	557.077	535.993	631.914	448.88	425.825	739.973	1043.76	537.353	496.044	527.177	543.634	507.5	699.276	614.261	660.332	306.109	428.695	554.232	491.127	685.945	546.204	635.389	777.459	459.251	596.027	700.158	484.074	610.118
ALX1	1	0	0	0	1	0	0	0	0	0	0	0	0	0	0	0	0	0	1	0	0	0	0	0	0	0	0	0	0	0	0	0	0	0	0	0	0	0	0	0	0	0	0	0	0	0	0	1	0
ALX3	0	0	1	0	0	0	0	1	0	0	0	0	0	0	0	0	0	0	0	0	1	1	0	1	0	0	1	0	0	0	0	0	0	0	1	1	1	0	0	0	0	1	0	2	0	0	1	1	0
ALX4	0	1	0	0	0	2	0	0	2	1	0	0	0	0	0	0	0	1	0	0	0	5	0	1	0	0	1	0	0	1	0	0	0	1	0	0	1	0	0	0	0	1	1	0	1	1	0	0	3
ALYREF	443	636	372	361	312	272	571	404	919	175	131	171	128	240	188	184	125	322	427	277	401	434	429	436	385	308	488	658	416	421	281	279	287	330	372	431	555	382	591	482	415	425	344	338	264	251	314	293	362
AMACR	662	938	1772	1164	1015	991	634	1307	1545	438	391	354	325	192	479	511	368	993	1180	706	608	632	652	705	994	960	1119	1459	1035	995	1238	1108	1180	1374	1677	1961	1145	982	1381	1128	1780	1709	1356	1393	803	767	1351	1209	1187
AMBN	0	0	1	0	0	1	0	1	0	0	1	1	3	1	1	0	1	1	0	0	0	2	0	0	0	0	0	2	0	0	0	0	0	0	0	0	0	0	2	1	1	1	0	1	0	1	0	0	0
AMBP	1048	1504	2344	801	952	712	800	768	3398	300	356	252	231	51	349	230	239	203	264	200	1984	1919	429	398	585	578	771	863	639	536	219	250	379	372	163	176	647	602	745	638	1763	1819	138	137	290	268	512	527	249
AMBRA1	819	850	1119	706	883	511	687	815	1499	369	410	435	335	385	443	438	333	669	734	590	1011	1114	1022	1007	831	817	1258	1718	1030	950	894	856	852.042	972	1177	1425	1330	1187	1309	1044	1099	1115	975	873	673	635	949	897	866
AMD1	1331	1824	2257	1550	1998	1542	2801	2152	4031	1000	780	759	754	821	850	847	583	1453	1231	1289	1856	1995	1640	1616	1545	1504	2033	2473	1931	1822	1251	1365	1008	1182	1311	1574	1560	1417	2537	2129	1665	1559	1463	1752	1339	1145	1577	1411	1503
AMDHD1	16	23	8	28	30	5	17	28	29	6	5	6	7	6	13	16	4	27	40	20	19	17	18	18	19	22	13	21	15	15	15	4	22	20	23	23	30	28	28	31	7	13	22	19	13	14	16	13	5
AMDHD2	483	355	340	153	293	218	214	216	328	80	80	101	102	84	139	89	97	280	190	165	322	361	372	327	376	324	462	672	457	429	354	322	416	311	407	544	550	503	416	356	392	456	421	309	195	212	310	348	276
AMELX	0	0	1	0	0	0	1	0	0	0	0	0	0	0	0	0	0	0	0	0	0	0	0	0	0	0	0	0	0	0	0	0	0	0	0	0	0	0	0	0	0	0	0	0	0	0	0	0	0
AMELY	0	0	1	0	2	0	0	0	0	1	2	0	0	0	1	0	0	0	3	0	0	0	0	1	0	0	6	0	0	0	0	0	3	2	0	0	0	0	2	0	0	1	0	1	0	0	1	0	5
AMER1	147	72	220	106	154	92	156	169	287	91	100	88	67	76	108	97	54	115	118	120	185	197	190	189	212	168	226	283	190	198	155	160	149	180	225	258	209	185	218	205	185	155	177	186	140	144	172	198	150
AMER2	4	5	26	3	8	15	10	9	13	6	6	1	2	0	4	2	4	3	17	3	3	3	4	7	3	4	19	32	6	11	5	10	11	25	7	13	3	4	6	3	10	3	3	6	11	10	4	1	11
AMER3	681	565	945	654	674	481	283	828	870	310	348	371	301	179	530	491	396	725	862	579	381	396	661	780	870	769	1377	1915	715	676	921	870	1005	1070	1227	1520	1176	997	1317	992	1039	1054	1221	999	636	665	821	806	1010
AMFR	2248	2664	2578	2092	2091	1374	1653	2151	3655	1044	1127	1195	1091	1003	1168	1043	772	1680	1535	1398	2481	2700	1888	2084	2409	2236	2743	3731	2201	1975	2071	1959	2112	2344	2503	3067	3028	2589	3286	2655	2349	2349	2078	2139	1570	1388	2102	1928	1999
AMH	45	30	35	15	17	19	19	27	24	6	10	3	0	4	2	0	0	12	15	15	44	55	21	32	13	21	41	130	36	33	29	35	66	34	43	100	80	69	31	29	35	42	32	10	1	6	47	54	51
AMHR2	29	44	14	8	24	26	17	19	43	12	14	13	8	4	8	4	4	7	6	11	34	38	10	21	16	19	13	21	35	34	10	10	8	20	15	8	25	17	15	12	12	19	10	8	6	10	18	19	6
AMICA1	3	20	18	16	4	4	2	18	13	1	9	7	2	3	23	3	17	4	14	7	2	2	7	10	5	2	13	20	17	19	29	21	30	33	24	27	32	28	8	1	11	4	20	18	12	11	8	8	9
AMIGO1	296	231	554	409	309	147	128	311	291	118	157	143	145	56	278	193	191	351	252	285	191	192	259	288	400	331	615	734	276	257	401	386	435	496	597	635	380	389	659	562	529	439	459	464	246	249	311	271	426
AMIGO2	209	235	621	166	296	161	174	241	541	225	177	141	130	137	89	126	95	140	109	163	433	430	216	182	243	221	293	314	460	421	144	156	211	205	245	325	329	262	338	291	188	173	162	174	242	224	174	198	145
AMIGO3	79	114	100	80	55	42	62	63	67	31	24	37	29	45	40	44	31	71	83	57	69	56	73	84	71	65	130	229	89	79	89	97	94	117	125	159	136	83	157	119	110	105	75	69	85	65	69	79	103
AMMECR1	212	395	364	312	412	233	314	316	720	163	150	108	109	197	142	182	115	216	256	237	479	474	329	327	317	251	354	432	401	385	265	277	227	253	257	283	267	263	554	463	324	259	262	300	257	258	341	266	274
AMMECR1L	595	562	792	537	609.506	380	731	632	1117	291	318	280	246.482	399	316	305.345	216	386	462	430	758	915	678	698	570	480	875	1090	780	751	605	588	616	602	720	855	770.432	760	853.912	711.44	689	697	634	571	471.491	473	623	604.43	589
AMN	154	15	56	7	5	29	17	46	31	5	1	0	1	2	48	28	51	17	31	2	18	12	20	23	9	5	69	156	31	28	28	25	37	35	30	42	9	9	43	28	10	5	14	7	14	10	30	30	37
AMN1	296	492	538	278	422	330	249	602	805	177	188	208	148	147	237	229	173	355	319	281	286	320	381	420	368	385	542	712	357	349	367	329	317	339	525	613	383	330	533	485	476	469	485	518	332	309	378	335	451
AMOT	197	483	801	395.004	559	336	232	442	666	201	304	257	247	174	369	268	233	262	521	243	590	635	490	479	429	390	743	1000	569.019	522	449	500	497	515	452	526	414	484	552	499	743	674	526	520	363	370	440	375	481
AMOTL1	910	782	1337	995	1533	947	1148	1033	2659	692	793	632	501	741	627	631	396	607	879	745	1997	1937	1258	1295	1139	1017	1804	2060	2075	1693	1009	1092	909	1150	892	864	708	1046	2115	1672	1097	951	802	1010	1020	1013	1105	945	705
AMOTL2	350	434	377	378	611	212	1242	514	1613	303	211	184	162	341	106	134	77	274	319	374	778	771	492	429	503	474	696	646	513	552	268	266	232	220	169	202	709	682	508	450	400	486	225	195	257	201	331	387	206
AMPD1	0	0	0	0	1	0	0	0	1	0	0	0	0	0	0	1	0	1	1	1	0	0	0	0	0	2	0	0	0	1	1	0	0	0	0	1	0	1	0	0	0	0	0	0	0	0	0	0	0
AMPD2	2707	1946	3609	1900	1624	1204	1349	2459	2837	924	1164	1016	971	680	1328	1126	948	1998	2109	1800	1181	1466	1993	2198	2144	1953	3625	5383	1865	1777	3138	3052	4618	4498	3730	5123	4061	3247	3087	2684	2710	2897	4428	3624	1841	1846	2941	2856	2785
AMPD3	481	363	675	581	440	368	612	531	852	211	240	204	209	527	217	283	157	433	384	367	459	541	605	635	490	425	703	986	616	650	572	583	854	953	847	1101	853	742	815	684	656	688	693	752	373	402	799	651	710
AMPH	222	327	710	408	273	242	106	599	484	146	168	138	100	81	191	174	126	299	471	335	210	225	565	730	358	363	418	621	408	397	585	528	752	758	1061	1268	709	586	649	501	675	703	711	689	296	329	527	518	548
AMT	271.344	417.561	581.223	301.303	323.982	226.326	109.079	472.376	353.447	124.501	145.322	167.935	123.531	37.6792	211.238	190.862	145.583	199.777	216.159	144.09	273.418	318.093	314.872	344.212	219.478	235.186	293.699	483.489	222.776	265.339	463.736	430.185	686.462	432.749	525.473	615.624	634.727	476.972	438.572	315.356	554.792	615.004	637.265	344.004	199.943	270.337	491.431	526.504	365.954
AMTN	0	0	0	0	0	0	0	2	8	0	0	5	1	0	3	1	2	0	4	2	11	18	4	1	0	0	0	1	0	0	1	0	0	0	4	6	3	2	6	0	1	2	0	0	0	1	2	2	0
AMY1A	0	0	0	0	0	0	3.9921	0	0	2.7199	0	0	1.335	0	2.7918	0	0	1.4034	193.45	146.864	0	0	0	0	4.1615	3.0003	1.4475	1.5139	0	0	0	1.4684	0	1.4132	1.6791	2.7325	1.6541	1.492	0	0	0	0	1.4818	2.7147	0	0	0	0	1.3345
AMY2A	273.549	287.053	316.128	68.5801	253.63	174.204	5438.05	1820.9	340.236	95.8268	106.774	78.9366	31.9647	16.1919	221.14	43.5772	178.013	466.598	173.963	352.022	89.3835	89.5635	456.455	424.292	166.868	221.526	170.426	213.657	153.847	184.197	83.3606	96.6971	392.761	327.244	47.0651	30.2884	825.01	854.837	67.1772	52.0796	16.6231	11.48	70.4939	71.389	54.2976	39.9024	290.013	262.661	176.076
AMY2B	503.045	957.11	1203.93	997.282	971.552	630.625	1357.38	1596.57	938.943	365.055	337.748	299.591	283.058	137.654	351.617	554.034	442.136	454.041	1287.91	889.723	813.562	955.796	781.807	885.788	653.027	575.28	1368.05	2147.85	825.658	804.692	928.168	1050.05	951.223	949.099	1373.46	1541.21	1163.91	1113.73	806.886	635.04	1067.65	916.293	1074.08	1008.53	639.698	848.576	1198.42	973.288	944.919
AMZ1	1	0	3	0	1	3	0	1	14	2	5	0	1	4	1	0	0	9	4	7	4	6	3	7	0	0	11	17	5	3	4	4	17	36	2	4	5	3	10	8	3	2	5	4	7	2	3	1	4
AMZ2	914.249	1105.67	1277.74	865.496	981.192	757.91	696.5	1319.58	2048.7	635.548	549.297	508.695	465.647	391.191	642.018	568.215	425.731	1126.23	1102.29	976.235	833.197	895.344	1039.11	1108	1074.81	1024.83	1569.03	2081.81	914.153	927.082	953.635	921.57	1081.27	1195.9	1212.83	1489.24	1405.06	1140.28	1527.76	1353.47	1179.75	1197.82	1064.65	1097.62	890.723	770.588	804.602	772.472	1307.43
AMZ2P1	221.751	202.329	283.257	190.504	217.808	172.09	257.5	214.423	348.298	108.452	82.7034	86.3051	77.3525	102.809	118.982	123.785	84.2694	208.775	208.714	277.765	237.803	323.656	277.894	288.001	268.187	208.169	338.974	443.194	379.847	399.918	220.366	197.43	235.73	281.099	329.173	423.762	359.937	246.72	279.237	240.533	428.25	397.184	429.351	394.376	180.277	173.412	231.398	217.528	314.566
ANAPC1	53.7713	133.97	64.9207	30.1333	72.4538	43.7679	50.8809	80.497	101.202	23.0671	11.3912	17.8855	18.9401	5.532	16.8395	14.9064	26.1034	18.2932	35.4684	30.0772	78.393	70.9842	85.7278	73.39	58.3369	53.9455	87.2432	118.461	74.6495	84.7859	64.1119	55.4189	110.186	91.0575	105.693	160.452	192.934	107.793	74.872	56.3167	50.428	116.795	86.9319	56.6519	38.8852	33.42	71.279	99.7903	64.0241
ANAPC1_2	988.91	741.764	1372.82	1178.11	1160.19	918.764	1135.54	1087.55	1783.95	564.338	496.237	544.865	453.332	563.076	646.818	637.273	461.869	753.889	995.301	889.992	1087.45	1113.82	1039.42	1064.2	1272.68	1129.73	1730.06	2262.33	1474.65	1208.33	1057.42	1089.8	847.771	1338.53	995.447	1020.98	695.599	881.534	1711.68	1474.53	1407.93	995.08	946.557	1453.17	964.081	935.432	1295.04	781.741	1266.64
ANAPC10	141	200	221	172	181	188	199	346	533	150	103	92	77	85	123	105	82	223	196	148	171	201	181	219	219	199	238	348	193	157	188	161	185	188	206	249	222	208	301	253	205	209	198	222	175	136	171	161	202
ANAPC11	544	844	421	372	473	385	425	890	1836	395	313	244	244	238	375	376	256	742	351	358	657	689	588	682	561	544	763	910	518	508	533	540	455	551	579	625	763	606	1013	900	656	665	511	570	543	415	466	411	615
ANAPC13	1213	1610	1604	1164	1371	902	936	1816	1875	759	662	582	544	423	775	694	490	1625	1265	1155	930	1104	1213	1392	1352	1385	1350	1772	1151	1154	1035	1021	1106	1220	1220	1674	1479	1296	1387	1215	1325	1276	1227	1265	908	767	1174	1055	1582
ANAPC15	161	211	140	111	137	118	107	172	391	65	62	65	68	46	80	87	44	129	158	126	154	160	127	140	132	126	316	383	206	225	246	188	251	258	327	427	386	326	408	373	412	410	249	283	238	190	251	277	316
ANAPC16	2094.97	3284.64	2889.93	2017	2465	1911.56	1773	3174.89	4017.98	1149.26	1125	1088	966	698	1304	1304	890	2314.55	1545.96	1653	2284.95	2571	2210.99	2401.47	2395	2461	3075.94	4102.71	2196.93	2193.74	2172.98	2166	2065	2165.51	2675	3443.72	2927.93	2303	3036.77	2640.71	2758	2698.94	2710.96	2758.92	1898	1724	2258.96	2083.88	2500
ANAPC1P1	0	0	0	0	0	0	1.2606	0	1.2133	0	0	0	1.2649	1.3124	1.4171	0	0	1.2612	1.2245	0	0	1.2305	0	0	1.3263	0	1.2251	0	0	1.3176	0	0	0	1.2575	0	0	0	0	0	1.2196	2.4625	2.2891	0	0	0	0	2.4311	0	0
ANAPC2	481	486	615	377	427	305	409	485	709	209	208	201	166	183	229	280	174	344	339	309	544	594	507	556	417	337	591	863	512	538	524	513	583	444	670	809	891	764	663	554	582	636	618	470	317	408	513	546	425
ANAPC4	492	627	788	562	675	485	505	675	869	255	201	244	193	193	245	334	181	417	437	428	530	565	622	618	542	485	699	1030	656	605	600	621	560	616	635	811	624	605	755	580	670	644	630	669	478	533	683	524	616
ANAPC5	1846	2424	2918	2194	2081	1558	1819	2515	3378	985	827	864	666	675	1040	1132	807	1722	1575	1529	1678	1806	1893	2082	1870	1782	2452	3372	2066	1955	2188	2213	2087	2111	2624	3082	2752	2347	3037	2660	2375	2221	2135	2025	1837	1747	1911	1693	1979
ANAPC7	842	1101	1222	829	943	707	817	954	1719	477	459	407	354	352	482	486	344	754	904	763	974	1129	1033	1080	888	800	1278	1710	1082	1021	1108	1077	848	927	1149	1503	1368	1118	1315	1188	1066	1172	1138	1017	775	721	892	859	970
ANG	125.733	344.376	120.581	122.26	138.029	109.248	109.284	254.917	405.927	146.202	123.951	109.693	101.048	60.2141	137.525	89.9375	92.8603	138.783	227.031	83.6424	129.32	192.465	133.298	125.215	181.478	160.938	378.664	492.604	111.242	93.1606	94.2785	100.947	89.8522	104.372	80.5521	66.386	191.146	155.176	285.196	279.971	171.719	169.049	155.338	179.16	118.07	98.609	132.1	107.343	195.673
ANGEL1	1782	1500	3441	1982	1749	1062	805	1739	2122	724	826	671	671	370	953	1094	703	1506	1462	895	1140	1339	1718	1968	1760	1596	2270	3135	1699	1701	2354	2298	2430	2537	3614	4422	4261	3438	2290	1799	3858	3994	2579	2305	1363	1378	2605	2407	2363
ANGEL2	545	643	1020	783	794	550	614	801	1114	301	353	323	274	266	358	455	272	430	488	506	686	729	731	767	636	597	934	1308	811	751	661	637	694	780	896	1058	710	689	937	803	927	768	785	910	581	658	809	598	756
ANGPT1	2	6	15	9	11	16	9	12	16	3	5	4	2	17	3	11	5	5	11	6	10	12	10	10	5	3	7	8	6	9	5	5	5	8	7	10	1	0	9	10	8	5	5	4	6	4	2	4	10
ANGPT2	50	26	63	282	150	83	68	73	106	54	41	32	36	100	35	65	51	271	189	105	203	243	167	175	236	183	183	369	371	348	250	284	280	278	301	307	110	158	1299	1067	63	40	267	252	446	485	186	129	720
ANGPT4	0	0	0	0	0	0	0	0	0	0	0	0	0	0	0	0	0	0	0	0	0	0	0	0	0	0	0	0	0	0	0	0	0	0	0	0	0	0	0	0	1	1	0	0	0	0	0	0	0
ANGPTL1	29	136	286	95	122	76	27	101	208	102	112	78	90	39	73	38	37	71	61	74	82	118	70	71	25	48	109	120	39	29	60	51	58	73	59	53	41	32	113	104	122	148	41	44	59	37	70	62	63
ANGPTL2	806	407	428	694	523	463	282	467	1098	282	300	262	252	818	308	414	249	570	959	841	733	827	1572	1627	1199	1059	713	1168	1011	865	979	991	864	838	1607	2008	805	654	2163	1872	619	641	846	739	562	630	528	584	616
ANGPTL3	8	28	114	39	28	24	9	57	76	12	8	7	4	0	18	15	8	16	38	8	8	5	11	22	20	21	37	28	6	4	21	27	27	23	15	31	19	20	78	44	22	13	18	15	40	40	25	9	24
ANGPTL4	449	961	234	456	518	254	637	913	4307	753	513	392	330	2364	198	316	147	488	498	461	1052	1172	830	702	521	431	837	1334	1342	1308	468	578	1302	1270	403	528	773	634	1652	1437	344	341	358	305	604	535	720	759	435
ANGPTL5	2	3	8	1	4	4	2	7	12	6	2	0	3	0	4	1	2	6	8	2	2	4	4	8	4	4	7	9	6	1	2	5	2	11	4	3	5	5	6	5	6	3	2	5	6	6	10	4	3
ANGPTL6	4	1	4	1	1	1	2	4	3	2	1	3	1	0	2	1	2	1	1	4	2	3	2	3	2	2	4	12	4	2	5	3	8	10	6	6	4	5	10	2	2	8	8	1	7	4	7	3	2
ANGPTL7	0	2	2	4	4	2	1	9	4	3	1	0	0	0	2	3	11	0	4	10	2	2	2	3	6	5	6	27	0	0	5	5	0	0	4	1	1	1	5	12	7	6	2	1	1	1	1	1	2
ANHX	0	0	0	0	0	0	0	0	0	0	0	0	0	0	0	0	0	0	0	0	0	0	0	0	0	0	0	0	0	0	0	1	0	0	0	0	0	0	0	0	0	0	0	0	0	0	0	0	0
ANK1	114	66	136	122	99	53	51	156	193	34	47	40	43	29	53	56	31	120	132	76	63	76	89	114	173	181	400	529	174	138	58	68	161	180	158	194	149	131	161	133	246	283	159	135	229	248	146	112	99
ANK2	635	291	650	587	422	277	221	498	149	154	269	274	307	102	604	735	519	579	1077	221	218	239	444	530	558	500	1266	1616	413	278	522	812	286	748	333	329	270	304	850	701	762	404	420	822	307	312	433	201	873
ANK3	585	483	1296	698	724	576	426	915	1577	363	387	344	239	209	407	441	339	330	449	424	626	628	700	710	637	560	886	1070	834	686	476	535	548	990	664	690	423	485	1193	940	1136	863	439	738	509	403	896	524	676
ANKAR	58	54	86	87	72	75	65	74	109	40	41	44	33	12	23	56	31	38	68	67	43	55	71	56	75	87	91	154	91	65	61	77	53	114	81	91	59	76	98	82	93	60	54	122	70	57	109	63	101
ANKDD1A	20	36	19	33	29	28	22	55	65	40	18	11	16	10	9	23	7	16	37	29	50	75	51	38	22	35	30	67	86	72	34	33	30	36	52	51	54	59	41	44	21	12	38	35	28	32	69	45	32
ANKDD1B	16	23	33	12	17	20	8	24	23	9	4	7	6	7	8	12	5	8	14	11	14	15	19	25	9	13	16	23	25	37	13	10	9	16	9	17	13	13	19	10	14	23	10	13	10	4	17	16	19
ANKEF1	442	370	625	433	649	378	485	544	841	245	241	241	177	229	206	234	150	418	414	414	439	468	440	501	471	446	712	934	537	502	495	513	477	598	518	561	571	532	642	569	688	498	451	531	358	408	489	405	493
ANKFN1	0	0	1	0	0	0	1	1	1	0	1	0	0	0	0	0	0	0	1	0	0	1	2	1	0	0	1	0	1	0	0	1	0	0	0	0	0	1	0	1	1	0	0	0	3	0	0	2	2
ANKFY1	1472	1436	2782	1783	1807	1309	1611	1622	2509	719	825	803	730	766	906	968	723	1263	1395	1140	1939	2081	1831	1981	1745	1619	2407	3321	2319	2036	1977	2052	1855	2236	1981	2087	1526	1753	2730	2196	2222	2101	1766	1882	1403	1494	2078	1643	1669
ANKH	3929	3071	6450	3803	2863	2425	2134	4019	4369	1415	1846	1689	1539	955	2751	2600	1913	3637	4833	2996	2011	2404	3759	4083	4699	4084	5786	8636	4193	3762	4876	4921	5574	6507	6370	7639	5152	4458	5761	4770	4926	4751	5887	5920	3286	3325	4974	4326	5294
ANKHD1	3115.05	3386.25	4549.32	3274.75	3115.37	2531.99	2757.92	3282.36	3720.78	1243.68	1518.28	1605.41	1222.03	1294.47	1561.04	1905.3	1389.31	2054.26	2861.95	2705.57	2928.17	2777.57	3041.42	2834.45	3459.07	3371.13	5760	7515.98	4126.11	3678.37	3286.06	3847.08	2978.44	4181.65	3602.27	3359.55	2651.71	3015.04	4595.37	4056.28	4052.84	3358.77	3499.71	4453.55	2518.93	3007.25	3494.12	2322.13	3525.22
ANKHD1-EIF4EBP3	1299.65	1032.32	1545.77	839.074	1405.17	756.022	1343.48	1032.21	2260.36	716.59	661.765	430.99	679.681	717.942	869.881	656.299	488.114	998.536	911.537	517.552	1608.4	1763.78	1270.1	1698.28	1071.01	857.968	1048.25	1973.43	1110.41	973.005	1154.39	1019.72	868.414	1209.75	906.032	1490.01	1340.24	953.858	1310.63	778.542	1335.58	932.114	561.397	874.277	891.086	586.417	1520.47	1106.93	1070.98
ANKIB1	1192	1127	2292	1585	1725	1504	1375	1537	2457	817	821	776	749	783	873	917	626	1163	1132	1160	1695	1762	1431	1559	1588	1561	2026	2685	1969	1706	1443	1643	1252	1745	1607	1691	1073	1295	2351	1977	1937	1551	1485	1902	1440	1426	1833	1277	1846
ANKK1	7	19	31	16	16	10	1	8	16	6	9	5	5	2	7	8	8	3	16	8	19	15	12	11	11	13	16	26	15	17	16	24	14	15	23	31	25	11	16	14	23	22	25	25	10	23	19	23	30
ANKLE1	7.3634	6	9	16.9475	6	4	5.243	5	6	2	0	3	4	5	2	1	7	2.438	5	4	8.2173	13.473	12.5704	14.9136	2.1672	2	9	25	8	9	12	4.3222	12.4713	11.2807	10	26	19.3362	13.413	6.1253	4	6	14	9.2306	2	5	13	7	9.3061	7.2338
ANKLE2	1435	1460	1908	1298	1377	969	2067	1368	2775	623	646	569	605	974	772	828	581	1023	1061	894	1594	1770	1418	1552	1382	1273	2106	2694	1681	1641	1444	1471	1306	1529	1796	2156	2128	1863	2048	1659	1695	1677	1495	1413	1017	1115	1436	1416	1457
ANKMY1	198	149	230	193	182	133	186	156	222	77	88	73	57	68	95	129	82	127	131	126	216	232	255	264	169	164	265	478	221	212	272	247	240	253	279	315	332	244	231	236	212	244	275	206	172	199	258	222	198
ANKMY2	719	628	1038	605	735	582	265	811	1165	351	328	279	287	172	475	432	346	693	460	492	520	545	676	707	796	775	918	1231	703	710	786	652	711	810	901	1150	788	638	858	736	868	786	781	899	620	549	815	726	808
ANKRA2	285	438	523	376	434	365	220	560	831	216	226	176	170	165	218	241	159	450	243	345	388	431	441	467	323	333	576	766	456	428	405	360	414	437	473	556	489	447	555	454	479	486	483	476	407	310	473	396	518
ANKRD1	826	394	65	216	531	152	490	834	2127	343	121	71	39	175	17	98	26	348	386	384	898	994	909	803	743	714	1872	1154	414	415	300	251	106	92	136	159	646	579	248	196	351	314	273	238	296	202	314	317	197
ANKRD10	913.902	1652.6	1452.02	1102.71	1462.36	899.386	993.737	1252.17	2769.41	722.437	617.294	555.631	498.471	858.206	462.711	661.519	419.555	728.826	800.885	724.059	2141.19	2209.74	1176.19	1161.85	993.691	898.17	1844.99	2300.16	1462.67	1286.74	1171.17	1257.22	1218.69	1251.72	1237.2	1404.38	1524.65	1299.85	1398.52	1185.71	1190.55	1134.41	1234.03	1223.88	909.016	1004.22	1501.5	1292.29	1136.26
ANKRD11	4667.13	4738.47	6075.57	3802.5	3955.51	2547.74	3823.34	3557.38	5592.03	1587.03	1783.53	1758.57	1521.76	2011.9	2135.4	2295.19	1730.1	2900.07	4125.47	2795.02	3532.44	3896.08	4771.49	5180.75	4283.85	3925.03	6146.6	8415.35	5253.03	5008.2	5110.51	4827.57	5984.07	5482.19	6733.51	8780.87	6732.06	5349.13	5819.34	4732.21	5461.36	5927.84	5623.75	4291.75	3017.15	3393.85	4416.31	4468.9	3908.95
ANKRD12	4782.71	6874.57	7230.48	4336	6083.59	5029	5148	6175	9442	2590	2321.45	2246	2045.99	1819	2684	2807.4	2084.92	3375	3923	3790	5076.98	5520.96	4965	5303.89	4220	4068	6521	8670.36	5024.98	4872	4439	4519	4408	5115	4849.41	5869	4393.82	4118	5229	4583	4773	4668	5679.75	6103	3937	3657	4932	4095.84	5245
ANKRD13A	1535	1527	2513	1408	2099	1508	2253	1656	3044	857	967	927	801	632	851	785	570	1125	1053	1118	2113	2198.53	1477	1427	1787	1667	1984.05	2675	2214	2051	1702	1677	1556	1786	1686	2075	2027	1783	1790	1476	1929	1805	1734	1917	1115.06	1102	2062	1698	1433
ANKRD13B	132	148	201	99	134	85	78	110	129	45	46	45	41	42	61	57	54	67	138	68	107	130	151	153	95	78	179	294	140	148	163	126	177	135	169	241	237	195	173	131	137	161	185	110	110	103	107	139	126
ANKRD13C	632	845	1111	771	887	752	799	878	1488	427	426	363	336	374	423	460	333	656	725	595	793	921	819	860	751	803	1059	1504	1028	953	736	757	733	789	883	1020	776	826	1175	1031	884	810	868	949	646	731	821	658	928
ANKRD13D	764	709	862	453	446	369	357	595	759	202	217	233	243	198	314	313	224	471	573	386	520	587	589	620	550	518	762	1085	593	605	677	635	758	718	927	1125	946	778	632	537	687	772	843	655	416	433	623	632	610
ANKRD16	125.711	161.621	176.285	121.49	114.639	88.9703	63.8564	125.644	154.495	43.6227	75.6737	74.8058	55.9189	27.742	61.059	63.6541	52.9695	118.279	84.6569	93.4957	68.0663	86.3945	130.412	147.783	120.97	124.069	182.122	231.197	124.465	117.379	175.113	148.117	199.823	177.819	174.569	210.378	207.269	172.869	152.772	132.569	145.991	157.754	192.47	152.992	96.071	120.665	167.046	163.159	133.28
ANKRD17	3495	2844	5737	4039	4229	3133	3311	3570	5520	1909	1938	1836	1760	1791	2364	2633	1766	2980	4089	3132	3928	3724	3682	3998	4406	4007	6191	8301	4978	4415	4016	4530	3617	5212	4020	4287	2980	3378	6231	4942	5430	3973	3387	5163	3414	3359	4663	3011	4289
ANKRD18A	172.42	411.797	181.727	139.661	221.16	179.615	183.131	145.983	197.343	72.3386	73.9179	78.1726	71.4494	61.3119	82.4525	121.307	74.7927	72.7273	202.552	120.017	140.514	178.609	220.148	192.548	122.804	126.067	279.675	391.004	204.806	211.364	151.915	158.13	148.154	300.705	186.476	292.847	294.68	227.695	165.376	128.01	274.106	221.195	158.869	212.153	150.765	117.997	225.829	136.302	229.585
ANKRD18B	1.1257	2.272	0	4.5948	4.2871	6.8139	4.6869	5.787	4.5984	2.215	3.463	1.1051	2.2388	0	1.1151	0	1.0853	0	0	1.1172	2.2119	1.127	2.179	2.2934	1.1245	5.482	3.394	0	1.1147	2.339	1.0907	1.0732	1.0938	2.3536	1.1553	2.1744	2.206	2.3328	0	0	2.2215	0	3.3813	2.1497	1.1274	0	2.3009	1.0537	2.3292
ANKRD18DP	0	0	1	0	0	0	0	1	0	0	0	0	0	0	0	0	0	0	0	0	0	0	0	0	0	0	1	1	0	0	0	0	0	0	0	0	0	0	3	1	0	0	0	0	0	0	0	0	0
ANKRD19P	0	0	0	1	1	0	0	0	0	0	0	0	0	0	0	0	0	0	0	1	0	0	2	0	2	0	0	1	0	0	1	3	0	0	0	1	4.0167	0	0	1	1	0	2	0	0	1	0	0	0
ANKRD2	3	0	4	0	2	1	2	4	14	5	0	3	0	1	0	0	1	6	3	1	4	2	3	2	3	4	5	6	3	0	2	3	2	2	1	3	4	3	3	3	2	4	3	2	3	0	2	4	1
ANKRD20A11P	1	6	4	3	3	1	5	3	0	0	0	0	2	0	0	2	1	3	9	1	1	2	2	3	3	0	4	11	2	5	1	4	2	2	4	3	1	4	6	4	7	7	3	3	3	0	13	4	2
ANKRD20A12P	10	19.4403	18	28	22	13	11	15	13	16.2598	5	10	8	4	11.2493	27	9	4	47	76	21	19	13	14	25	21	23.4216	45.4927	3	5	19	18	18	42	15	18	10	11.4705	35	24	33	30	5	14	11	16	17	14	7
ANKRD20A19P	0	0	0	0	0	0	0	0	0	0	0	1	0	0	0	0	0	0	0	0	0	0	0	0	0	0	0	1	0	1	0	0	0	0	0	0	0	0	0	0	0	0	0	0	0	0	1	1	0
ANKRD20A3	102.26	206.532	107.727	44.1875	98.4571	47.6881	58.3902	115.826	127.094	21.4305	25.2407	23.3141	6.2793	18.7328	39.6986	43.6915	53.2633	51.838	128.695	95.9304	53.0481	56.8331	58.6734	98.6489	31.9427	59.2089	148.238	212.144	84.9496	72.9329	72.3381	94.3884	91.1484	124.81	122.358	141.209	120.458	61.9259	90.2502	55.3581	131.639	120.884	93.2242	111.655	107.507	97.0233	96.2077	81.2418	181.808
ANKRD20A3_2	103.679	82.5143	48.8875	50.1287	101.442	30.7981	33.9329	0.0007	82.4482	63.2668	24.097	24.1788	17.7023	42.5558	23.594	36.5474	2.8648	29.3672	43.0211	95.3112	29.4983	39.3158	77.061	60.2098	42.7734	42.4136	118.382	112.334	56.0869	40.4768	82.3965	42.4199	60.0825	73.6327	105.968	153.881	100.87	104.075	68.2058	50.1661	60.6898	74.715	26.781	30.5758	81.0153	28.8523	51.1714	55.4074	80.1365
ANKRD20A4	4.8635	140.675	82.8218	83.3368	5.1437	0	6.3846	89.3383	46.9573	17.6433	36.4592	17.9874	39.762	35.8435	31.9215	41.5761	11.4878	43.7781	137.858	5.565	66.6009	72.8638	10.5371	1.0272e-26	54.4205	45.4496	126.09	221.985	111.568	116.127	59.5864	98.405	78.3355	93.2055	75.6035	124.264	7.7525	8.2595	14.0706	11.4819	93.8655	115.955	79.5209	58.0633	35.9387	43.6842	89.9617	57.8817	136.913
ANKRD20A5P	42.6612	101.35	31.916	33.4325	76.5857	69.2618	35	61.7357	29.4448	13.0772	21.907	15.8221	10	15	13.4729	24.8427	7.5059	10.7828	13.9418	9.5346	80.7683	69.8009	23.0674	22.6395	33.8058	22.6873	31.7967	48.7693	54.5699	47.7715	35.8237	58.5298	18.0027	15.1455	33.7011	22.8614	39.5704	41.9552	24.9102	26.3708	47.7925	38.0302	17.2161	28.7471	15.4066	17	54.4685	46.7794	17.7275
ANKRD20A8P	37.2412	53.4483	35.0609	19.5792	49.9567	32.7184	11.7539	27.4634	35.0957	19.9425	17.6077	21.5878	10.9127	8.8679	12.6438	18.775	16.3841	11.5397	27.0574	37.1839	12.4526	24.1186	19.248	21.1413	23.2404	31.2391	70.1111	105.188	10.3185	11.2626	9.7643	10.8276	22.1778	24.9807	26.2126	58.4916	21.9523	12.499	19.9468	19.0587	27.6709	28.7499	16.4075	14.4009	32.3261	43.0501	27.4322	23.0249	44.7698
ANKRD20A9P	27.8016	30.299	34.1775	32.7589	29.0386	30.0651	23.64	32.8203	17.2414	6.0167	6.1049	7.2142	4.0042	9.0827	16.6042	29.7556	21.6302	6.2653	8.1001	20.7936	24.8395	23.8416	23.5104	22.4669	67.1056	73.5487	51.9712	68.2552	22.5655	24.7666	23.4945	32.7135	26.1073	40.1573	25.5458	38.4337	28.1656	31.2316	30.7014	23.9746	30.9	35.8892	24.9684	42.3895	26.8604	30.2579	38.9781	15.3927	40.6288
ANKRD22	22	82	19	21	35	40	49	113	171	57	38	30	23	50	8	15	11	10	18	19	64	81	25	20	18	26	21	22	59	75	11	12	10	22	9	7	43	34	40	28	19	20	14	14	17	11	64	42	15
ANKRD23	895	226	1316	579	444	326	289	495	231	150	263	218	192	56	520	425	339	459	162	282	165	156	477	516	691	547	437	638	296	285	470	539	946	790	720	912	735	627	380	304	549	573	1116	825	272	328	510	472	453
ANKRD24	63	86	67	63	65	45	65	95	50	27	29	28	32	13	32	62	24	49	26	68	43	44	85	117	70	56	143	250	77	90	85	88	137	91	146	188	185	135	72	51	99	113	142	64	58	72	99	93	97
ANKRD26	656	1441	1126	817	925	713	575	870	1205	425	366	303	333	236	298	436	267	450	754	549	761	936	761	877	582	602	908	1313	803	809	845	846	815	797	987	1213	1074	946	743	660	839	833	904	954	710	790	753	629	1096
ANKRD26P1	3	27	56	21	3	4	14	4	5	3	1	2	1	1	14	16	14	11	20	16	2	0	3	8	0	5	22	33	5	9	8	6	7	10	20	16	7	3	9	9	7	5	6	3	1	8	3	5	9
ANKRD26P3	0	0	0	0	0	0	0	0	0	0	0	0	0	0	0	0	0	0	1	0	0	0	2	1	1	0	0	0	0	0	0	0	0	0	1	0	1	1	0	0	0	0	0	1	1	1	0	0	1
ANKRD27	775	716	1012	610	730	528	684	665	1120	290	324	295	307	333	399	424	316	577	561	478	645	759	762	850	753	676	1035	1437	976	869	917	881	730	734	1135	1333	960	830	954	787	780	805	817	849	607	617	875	752	677
ANKRD28	903.586	1055.85	1418.6	1046.5	1245.79	928.405	1185.51	1143.17	2122.61	547.036	550.437	528.034	493.064	718.111	496.006	620.025	397.017	685.039	693.164	715.139	1414.79	1536.39	950.321	967.843	1008.11	993.276	1284.49	1673.08	1407.59	1391.11	984.542	983.623	868.976	1064.39	1049.29	1100.23	996.221	1093.47	1568.2	1268.07	1248.39	1000.08	968.601	1104.39	816.042	855.526	1197.3	950.251	1063.22
ANKRD29	23	18	40	48	28	15	18	37	55	8	16	7	10	6	8	14	7	21	27	17	22	34	30	35	22	31	67	93	27	27	27	19	16	22	46	60	31	31	42	24	33	29	74	66	42	35	32	31	53
ANKRD30A	0	0	0	0	0	0	0	0	0	0	0	0	1	0	0	0	0	0	0	0	0	0	0	0	0	0	0	0	0	0	0	0	0	0	0	0	0	0	0	0	0	0	0	0	0	0	0	0	0
ANKRD30B	77	4	14	0	34	46	26	5	15	10	8	7	2	43	2	8	6	5	6	13	6	9	37	36	7	5	23	27	13	18	8	5	15	8	24	35	16	12	23	9	12	11	7	9	4	4	25	16	3
ANKRD30BL	0	0	0.285	0	0	0	0	0	0	0	0	0	0	0	0	0	0	0	0	0	0	0	0	0	0	1	0	0	0	0	0	0	0	0	0.285	0	0	0	0	0	1	0	0	0	0	0	0	0	0
ANKRD30BP2	0	2	1.715	0	3	2	1	2	1	1	0	0	0	3	1	0	0	0	1	0	3.0743	2	0	1	0	0	1	2	0	1.0405	1	0	0	0	1.715	1	0	1	0	1	0	0	0	0	0	1	2	1	0
ANKRD30BP3	3	1	0	1	0	0	0	0	1	0	0	0	0	0	0	0	0	0	0	0	0	0	0	0	0	0	0	0	1	0	0	0	0	1	1	0	0	0	0	0	0	0	0	0	1	1	0	0	0
ANKRD31	18	18	40	31	28	14	16	25	52	8	9	10	9	7	10	20	11	19	16	29	8	16	17	20	26	20	52	49	15	11	11	21	16	32	22	31	15	17	28	27	39	34	12	22	22	18	21	16	26
ANKRD32	119	160	160	114	172	121	153	185	293	77	78	48	47	41	59	64	41	123	116	101	117	129	140	144	137	127	141	162	132	127	114	128	110	123	107	119	133	104	190	173	135	136	117	170	126	100	147	123	186
ANKRD33	78	4	5	4	24	12	56	9	12	4	2	2	1	20	3	2	0	26	3	13	26	30	28	30	29	44	27	45	24	33	17	16	11	4	48	76	93	86	30	24	19	33	28	15	15	11	22	33	11
ANKRD33B	35	22	49	56	85	32	349	91	217	37	37	27	20	29	24	30	11	47	48	78	99	108	85	83	70	66	123	108	38	38	70	61	28	19	54	59	77	98	104	64	77	74	52	58	54	36	59	47	34
ANKRD34A	13	29	52	20	18	12	6	30	31	11	14	18	26	7	25	18	13	22	24	21	22	26	17	27	22	22	41	70	21	24	28	21	50	38	28	27	30	33	33	42	39	25	32	19	27	14	30	23	36
ANKRD34B	0	0	0	0	1	0	0	1	2	0	0	0	0	0	0	0	0	0	0	0	1	0	1	2	1	0	0	0	0	1	0	0	2	1	0	1	0	0	0	0	1	1	0	0	0	0	1	0	0
ANKRD34C	126	116	288	323	212	122	463	284	348	69	87	58	58	107	136	141	99	262	195	222	125	179	266	260	330	260	361	453	60	61	238	281	250	270	363	355	263	250	333	296	283	273	264	232	247	231	245	185	368
ANKRD35	10	9	18	8	0	7	5	8	10	2	2	3	2	2	8	6	3	14	14	7	4	4	8	14	9	4	6	10	10	12	11	15	17	11	15	27	9	6	14	23	11	13	23	6	7	6	16	17	17
ANKRD36	672.038	1154.84	893.921	833.528	531.289	1103.4	1042.4	1057.02	1026.51	616.443	513.156	532.58	356.846	310.332	408.618	611.675	494.538	452.551	1142.67	943.782	656.587	759.139	617.267	678.052	937.342	928.053	1720.49	1734.59	647.979	563.009	769.189	897.482	723.008	1310.15	794.815	968.298	1106.73	838.355	1675.48	1250.59	980.156	785.705	787.228	1689.66	957.68	548.026	1083.95	564.09	1209.31
ANKRD36B	271.964	1061.6	372.249	333.454	520.261	375.092	495.906	653.852	885.254	283.924	251.409	236.472	208.434	136.816	251.597	335.498	234.829	346.082	437.551	586.273	335.664	405.767	382.021	372.897	411.839	345.211	487.085	612.363	627.148	476.88	380.938	384.654	363.849	675.714	469.741	728.764	632.788	504.466	406.664	334.627	490.315	355.374	426.968	446.079	500.413	417.185	467.69	270.11	596.93
ANKRD36BP1	0	0	0	0	0	0	0	0	0	0	0	0	0	1	0	0	0	0	0	0	0	0	0	1	0	0	1	0	0	0	0	1	0	1	0	0	0	0	0	0	0	0	0	0	0	0	0	0	0
ANKRD36BP2	129	126	345.585	141	160.656	205.25	45.1727	164	110	56	62	45	38.1298	6	94.244	83	72	113	146	81	52	41	112	124	116.393	124	135.293	200.388	225.762	208	168	185	167	240	271	285	119	120	90	58	290	202	167.792	229	129	127.714	243	169.87	252
ANKRD36C	134.196	1323.31	28.3456	72.0753	226.531	131.898	945.789	233.645	1203.79	206.323	271.628	102.136	50.9708	83.7985	24.3584	31.8967	43.7015	48.3154	251.469	218.095	333.561	138.895	54.1564	37.6384	94.8338	77.5735	350.727	113.049	159.767	214.596	61.1255	75.9695	32.2127	92.1887	70.1527	92.4234	279.553	174.036	211.612	109.981	47.7703	47.3009	65.3557	267.849	72.3836	36.6528	117.915	63.5273	83.3862
ANKRD37	34	34	27	19	33	16	19	27	146	49	26	29	23	24	10	11	14	43	18	26	57	36	37	38	36	30	134	214	65	58	69	90	191	162	51	82	96	79	95	96	58	56	61	78	59	41	68	64	66
ANKRD39	216	264	219	171	172	125	128	232	383	99	82	71	79	64	92	119	61	182	140	143	158	185	194	209	195	181	242	305	150	135	208	217	190	200	217	309	294	230	277	253	260	245	230	200	179	151	179	192	192
ANKRD40	1285	1213	1717	1017	1247	852	1364	1074	1843	505	542	510	522	677	618	604	424	852	881	748	1188	1329	1237	1337	1223	1150	1457	1947	1403	1528	1317	1220	1198	1194	1517	2015	1695	1473	1434	1189	1438	1455	1315	1205	958	1050	1212	1239	1086
ANKRD42	148	268	327	282	273	149	400	268	472	150.876	117	85	101	149	111	139	92	175	228	188	251	311	247	244	205	202	256	370	239	201	203	218	222	256	262	330	282	244	321	270	273	256	273	286	173	209	257	203	268
ANKRD44	173	275	341	275	305	248	159	254	354	106	131	145	137	159	156	247	122	166	291	275	292	266	244	250	237	227	309	445	293	221	215	258	167	276	202.076	187	184	185	398	355	273	203	280	443	265	259	221.039	142	268
ANKRD45	21	22	50	31	37	20	21	49	67	21	11	8	3	9	7	21	4	36	18	32	15	20	27	45	21	24	33	47	29	21	46	35	34	56	60	64	28	30	32	21	33	20	47	33	16	24	49	46	63
ANKRD46	425	591	768	523	494	428	326	786	1064	305	284	237	213	159	378	352	250	658	359	475	424	507	547	562	517	529	810	981	500	485	495	494	503	577	633	762	550	497	763	650	645	588	664	823	509	499	583	470	731
ANKRD49	394	535	718	454	608	475	463	856	1210	331	232	213	204	201	242	279	215	623	432	464	406	509	448	502	454	492	693	860	565	563	379	424	394	424	529	564	483	439	674	631	540	533	558	615	475	389	488	412	624
ANKRD50	832	505	1315	897	1275	753	899	925	1651	560	585	532	455	476	502	581	376	603	538	621	1275	1164	814	852	860	778	1073	1218	1314	1127	666	867	514	890	581	563	528	680	1251	1064	884	590	527	953	889	755	1007	612	886
ANKRD52	1926.58	1153.7	3363.05	2032.27	2303.01	1272.2	2329.33	1812.29	3072.05	909.955	964.892	906.971	866.963	1376.75	969.279	1102.35	782.053	1171.87	1521.41	1346.44	2448.19	2687.78	2242.23	2472.74	1903	1727.81	2926	4232	2801	2655	2427	2297	2662	2364	3240	4242.65	4061	3465	3248	2536.08	2836.8	2988.25	2765.75	2136	1662	1894.76	2553	2584	2088.22
ANKRD53	12	25	21	9	20	6	16	14	22	11	2	3	6	5	18	10	7	14	21	13	20	18	18	23	11	9	28	50	14	7	10	14	15	9	26	23	32	25	10	12	27	23	21	9	7	7	12	9	9
ANKRD54	306	419	439	271	258	216	332	374	604	151	135	130	123	135	155	149	88	276	314	204	318	317	266	305	249	226	403	601	343	282	334	260	338	342	379	490	401	328	456	386	367	314	351	328	178	241	279	283	340
ANKRD55	0	1	1	0	0	0	1	0	0	0	0	0	1	0	0	0	0	1	0	0	2	1	0	0	0	0	0	0	0	1	0	0	1	0	1	0	0	0	1	2	1	0	0	0	0	0	0	0	0
ANKRD6	630	290	888	649	470	381	355	504	681	222	283	265	219	179	213	244	189	282	248	437	446	456	599	633	592	509	594	828	828	775	956	978	962	950	1464	1729	1079	965	703	505	904	902	704	686	429	506	958	836	773
ANKRD61	4	3	2	2	1	3	1	2	4	2	1	0	1	4	0	1	1	0	2	2	4	7	3	4	3	3	4	5	2	1	2	2	2	5	4	4	4	6	1	2	1	0	3	3	4	0	3	0	1
ANKRD62	1	6.0879	4	2	1.1725	3	13	11.754	17	0	4	2.9583	0	2	2	0	1	4	4	1	2	5	2	4	1	0	2.3069	1	2	7	0	2.3069	2	1	0	2	2.9628	5	4	0	0	2	4	1	3	5	2.9628	3	2
ANKRD62P1-PARP4P3	0	1.0053	0	0	1.8275	0	0	1.246	0	0	0	0.0418	0	0	0	0	0	0	0	0	0	0	0	6.0877e-24	0	0	1.6931	0	1	0	0	1.6931	0	0	0	0	0.0372	0	0	0	0	0	1	0	1	0	0.0372	0	0
ANKRD63	0	0	0	0	0	0	0	0	0	0	0	0	0	0	0	0	0	0	0	0	0	0	0	0	0	0	0	0	0	0	0	0	0	0	1	1	0	0	0	0	1	1	0	0	0	0	0	0	0
ANKRD65	455	852	1068	608	682	431	193	845	942	294	314	328	282	109	440	345	255	618	538	529	430	533	651	692	611	561	820	1178	479	445	735	749	858	821	1008	1329	1005	842	1095	936	904	1016	960	932	571	535	755	734	898
ANKRD66	0	0	0	0	0	0	0	0	0	0	0	0	0	0	0	0	0	0	0	0	0	0	0	0	0	0	0	0	0	0	0	0	0	0	0	0	0	0	0	0	0	0	0	0	0	0	0	0	0
ANKRD7	10	14	25	20	18	9	15	30	27	10	9	3	6	5	9	9	4	20	12	9	6	8	11	16	22	20	14	24	8	8	6	10	7	18	15	36	19	20	24	21	14	12	22	25	8	14	14	10	24
ANKRD9	84	156	89	80	125	70	102	189	264	56	53	59	55	39	47	50	45	88	68	100	227	231	113	120	126	92	120	167	113	110	109	94	110	109	105	127	192	156	157	124	131	101	110	90	107	67	145	120	131
ANKS1A	789	717	1207	699	766	501	753	720	1370	353	370	348	357	399	374	363	255	546	662	517	850	936	950	848	896	816	1266	1630	999	951	853	848	1003	957	1025	1294	1168	1111	1026	899	1026	1071	969	838	632	641	892	894	807
ANKS1B	144	140	251	183	184	133	83	207	236	75	87	103	96	32	99	135	95	140	224	214	91	117	193	247	240	185	343	518	146	163	195	207	246	299	361	391	197	190	333	283	187	183	203	261	186	196	221	158	305
ANKS3	317.01	448	446	271	256	192.01	229	332	424	111	121	140	93	87	130	156	123	167	236	178	307	361	322	358	220	205	336	562	304	267	351	346	358	319	428	493.012	533	368	348	332	343	432	443	308	186	231	347	368	288
ANKS4B	61	57	160	83	88	39	37	55.0684	86	36	26	20	24	15	63	61	39	46	89	74	48	67	32	45	56	50	172	188	63	52	23	24	24	35	48	62	42	26	60	51	37	49	31	53	32	38	39	34	102
ANKS6	401	334	515	322	396	294	560	386	784	188	174	197	159	226	200	223	167	256	298	253	491	561	469	394	387	362	481	666	619	611	410	445	409	416	374	495	515	486	471	355	536	521	404	350	301	287	402	384	296
ANKUB1	0	0	0	0	0	1	1	0	0	0	0	0	0	0	0	0	0	0	0	0	0	0	0	0	0	0	0	0	0	1	0	0	0	1	0	0	0	0	0	0	0	0	0	1	0	0	0	0	0
ANKZF1	659	930	1158	657	725	491	420	773	1103	307	333	363	368	286	350	425	311	534	425	398	940	1110	651	806	533	491	1054	1963	682	769	898	953	1365	1015	1028	1261	1100	983	771	651	813	898	1046	750	457	618	840	813	681
ANLN	31	68	80	94	71	126	28	52	252	49	31	28	17	34	25	36	27	26	64	37	89	88	41	49	62	54	61	57	141	131	57	59	62	83	66	60	49	54	127	110	32	25	48	81	94	67	89	68	135
ANO1	211	260	298	555	231	105	140	179	316	147	249	200	154	180	116	169	109	173	456	205	542	542	418	458	297	197	278	527	312	250	395	411	506	417	610	732	550	450	1172	903	136	123	441	309	478	643	323	365	342
ANO10	774	595	612	547	677	475	704	710	1370	308	264	252	196	468	322	348	205	570	597	447	722	846	754	800	675	649	839	1072	879	846	462	513	516	562	693	910	962	801	1188	1009	780	718	554	536	549	447	591	527	636
ANO2	3	1	1	5	6	2	0	3	0	0	1	1	1	2	5	3	1	5	5	2	3	5	11	5	2	5	3	16	9	15	10	10	5	9	27	18	4	6	17	8	2	0	5	2	8	19	3	6	15
ANO3	34	23	119	23	74	26	45	34	108	24	40	39	25	5	12	5	9	10	13	22	41	35	28	38	40	53	38	44	85	61	3	9	11	22	10	11	7	13	44	49	71	52	13	19	17	9	54	29	8
ANO4	1	1	4	0	7	4	3	2	3	2	0	0	3	0	3	1	1	0	0	1	2	2	2	1	3	1	3	3	1	3	1	1	3	2	2	0	4	2	1	1	2	3	0	1	8	3	1	4	1
ANO5	698	790	1592	1128	1338	1049	647	1514	1364	686	839	667	616	396	688	693	478	976	477	879	785	759	822	923	1132	1082	1442	1823	1034	844	943	1013	956	1404	1154	1243	815	927	844	651	1294	989	1000	1393	1024	992	1533	942	1301
[truncated: 28,374 more rows]
[truncated: 21 more columns]
