# Supplementary material for: AdRoit is an accurate and robust method to infer complex transcriptome composition
Source: Commun Biol. 2021 Oct 22;4:1218. doi: 10.1038/s42003-021-02739-1 (PMC8536787; doi:10.1038/s42003-021-02739-1)
Supplement: Supplementary file 14 — Supplementary Data 11 [file 42003_2021_2739_MOESM14_ESM.xlsx]

## Sheet: AdRoit estimates
AdRoit-estimated cell proportions in the 70 real bulk RNA-seq samples of human pancreatic islets (associated with Fig. 6a, b and c).
Sample.ID	Donor.ID	Alpha	Beta	PP	Delta
694267	HS_001	0.2533	0.6473	0.0421	0.0574
728211	HS_006	0.4205	0.4659	0.0548	0.0588
740494	HS_008	0.1683	0.7372	0.0512	0.0434
740493	HS_009	0.2239	0.7191	0.0323	0.0247
761866	HS_011	0.1975	0.6676	0.0614	0.0735
761864	HS_012	0.2481	0.6257	0.0725	0.0537
761865	HS_013	0.1778	0.6495	0.0626	0.1101
776243	HS_014	0.2694	0.6202	0.0417	0.0687
776244	HS_016	0.2191	0.5926	0.0763	0.112
782323	HS_017	0.336	0.5432	0.0597	0.0611
782324	HS_017	0.3438	0.5621	0.0526	0.0415
782325	HS_017	0.3612	0.5554	0.05	0.0333
782326	HS_017	0.3767	0.5434	0.0479	0.0319
782327	HS_017	0.2545	0.5823	0.0662	0.0969
782330	HS_018	0.3352	0.6113	0.0319	0.0215
782328	HS_018	0.3283	0.6049	0.0355	0.0313
782329	HS_018	0.3288	0.6164	0.0338	0.021
797002	HS_019	0.2451	0.7111	0.0269	0.0169
815585	HS_022	0.5383	0.3878	0.0433	0.0307
815584	HS_024	0.2223	0.6984	0.0392	0.0401
826369	HS_028	0.2652	0.5625	0.0626	0.1098
826368	HS_028	0.2841	0.5525	0.0602	0.1031
826370	HS_029	0.2368	0.6651	0.0579	0.0401
826371	HS_029	0.2555	0.6622	0.051	0.0313
842228	HS_031	0.1609	0.7688	0.0349	0.0355
842229	HS_031	0.155	0.7673	0.037	0.0407
863437	HS_037	0.3947	0.4973	0.0559	0.0521
863438	HS_037	0.4446	0.4699	0.0475	0.038
870429	HS_038	0.2406	0.6039	0.049	0.1065
870428	HS_038	0.2392	0.609	0.0487	0.1031
878688	HS_039	0.1915	0.771	0.0375	0
878689	HS_039	0.2063	0.7541	0.0396	0
878691	HS_040	0.1956	0.7425	0.049	0.0128
878690	HS_040	0.1904	0.7421	0.0501	0.0174
881713	HS_041	0.1	0.8352	0.0323	0.0325
881714	HS_041	0.0995	0.8316	0.0352	0.0337
883377	HS_042	0.2144	0.7061	0.0385	0.041
883378	HS_042	0.2071	0.7069	0.0394	0.0466
884844	HS_043	0.2778	0.616	0.0469	0.0593
884845	HS_043	0.3033	0.5944	0.0471	0.0552
887299	HS_044	0.232	0.6928	0.036	0.0392
887298	HS_044	0.2321	0.6947	0.0356	0.0376
892241	HS_045	0.2864	0.6809	0.0283	0.0044
892242	HS_045	0.2818	0.6808	0.0285	0.0088
892243	HS_046	0.2818	0.6176	0.0317	0.0689
892244	HS_046	0.2769	0.6261	0.0317	0.0653
894380	HS_047	0.1254	0.7969	0.0432	0.0345
894379	HS_047	0.149	0.7737	0.0445	0.0328
896597	HS_048	0.2821	0.6839	0.0307	0.0033
896598	HS_048	0.2849	0.6796	0.0327	0.0028
898041	HS_049	0.1282	0.7833	0.0528	0.0357
898042	HS_049	0.1357	0.7699	0.059	0.0354
903919	HS_050	0.2805	0.639	0.0409	0.0396
903920	HS_050	0.2418	0.6747	0.0417	0.0418
903922	HS_051	0.3128	0.6487	0.0384	0
903921	HS_051	0.3093	0.644	0.0417	0.005
906490	HS_052	0.4333	0.4354	0.0575	0.0738
906491	HS_052	0.4425	0.4275	0.0581	0.0719
906493	HS_053	0.2047	0.7478	0.0334	0.0141
906492	HS_053	0.1909	0.7585	0.0331	0.0175
942670	HS_063	0.4303	0.5165	0.0316	0.0216
942671	HS_063	0.3936	0.5495	0.0319	0.0249
958778	HS_066	0.2321	0.6512	0.0514	0.0654
958779	HS_066	0.234	0.6618	0.0498	0.0544
974251	HS_068	0.3218	0.6184	0.0531	0.0068
974252	HS_068	0.3208	0.6208	0.0511	0.0073
976624	HS_069	0.2714	0.5616	0.0778	0.0893
976623	HS_069	0.2701	0.5622	0.0782	0.0895
1001636	HS_076	0.303	0.559	0.0523	0.0857
1001637	HS_076	0.2782	0.5682	0.0553	0.0983
