# Supplementary material for: AdRoit is an accurate and robust method to infer complex transcriptome composition
Source: Commun Biol. 2021 Oct 22;4:1218. doi: 10.1038/s42003-021-02739-1 (PMC8536787; doi:10.1038/s42003-021-02739-1)
Supplement: Supplementary file 15 — Supplementary Data 12 [file 42003_2021_2739_MOESM15_ESM.xlsx]

## Sheet: Supplementary Table 16
AdRoit-estimated cell proportions in the real mouse brain spatial transcriptome spots (associated with Fig. 6d and Supplementary Fig. 8).
spots.barcode	tissue	row	col	imagerow	imagecol	percent	Cell.type
AAACAAGTATCTCCCA-1	1	50	102	7237	8230	0	AmygdalaExcitatory
AAACAATCTACTAGCA-1	1	3	43	1611	4170	0	AmygdalaExcitatory
AAACACCAATAACTGC-1	1	59	19	8315	2519	0	AmygdalaExcitatory
AAACAGAGCGACTCCT-1	1	14	94	2927	7679	0.0124327	AmygdalaExcitatory
AAACCGGGTAGGTACC-1	1	42	28	6280	3138	0	AmygdalaExcitatory
AAACCGTTCGTCCAGG-1	1	52	42	7477	4101	0	AmygdalaExcitatory
AAACCTCATGAAGTTG-1	1	37	19	5681	2519	0	AmygdalaExcitatory
AAACGAAGAACATACC-1	1	6	64	1970	5615	0	AmygdalaExcitatory
AAACGAGACGGTTGAT-1	1	35	79	5442	6647	0	AmygdalaExcitatory
AAACGGTTGCGAACTG-1	1	67	59	9273	5271	0	AmygdalaExcitatory
AAACTCGGTTCGCAAT-1	1	66	70	9153	6028	0.047178	AmygdalaExcitatory
AAACTGCTGGCTCCAA-1	1	45	67	6639	5821	0.00708552	AmygdalaExcitatory
AAACTTGCAAACGTAT-1	1	45	19	6639	2519	0	AmygdalaExcitatory
AAAGACCCAAGTCGCG-1	1	10	48	2449	4514	0	AmygdalaExcitatory
AAAGGCCCTATAATAC-1	1	66	22	9153	2725	0	AmygdalaExcitatory
AAAGGCTACGGACCAT-1	1	62	54	8674	4927	0.0153134	AmygdalaExcitatory
AAAGGCTCTCGCGCCG-1	1	55	55	7836	4996	0	AmygdalaExcitatory
AAAGGGATGTAGCAAG-1	1	24	62	4125	5477	0	AmygdalaExcitatory
AAAGGGCAGCTTGAAT-1	1	24	26	4125	3000	0	AmygdalaExcitatory
AAAGTAGCATTGCTCA-1	1	51	27	7357	3069	0	AmygdalaExcitatory
AAAGTCACTGATGTAA-1	1	10	52	2449	4789	0	AmygdalaExcitatory
AAAGTCGACCCTCAGT-1	1	37	15	5681	2244	0	AmygdalaExcitatory
AAAGTGTGATTTATCT-1	1	44	94	6519	7679	0	AmygdalaExcitatory
AAAGTTGACTCCCGTA-1	1	42	96	6280	7817	0	AmygdalaExcitatory
AAATAACCATACGGGA-1	1	14	88	2927	7266	0	AmygdalaExcitatory
AAATACCTATAAGCAT-1	1	47	69	6878	5959	0.00805862	AmygdalaExcitatory
AAATAGCTTAGACTTT-1	1	36	106	5561	8505	0	AmygdalaExcitatory
AAATAGGGTGCTATTG-1	1	53	79	7597	6647	0.18376	AmygdalaExcitatory
AAATCGTGTACCACAA-1	1	44	56	6519	5065	0	AmygdalaExcitatory
AAATGCTCGTTACGTT-1	1	16	24	3167	2863	0	AmygdalaExcitatory
AAATGGCATGTCTTGT-1	1	13	69	2808	5959	0	AmygdalaExcitatory
AAATGGCCCGTGCCCT-1	1	49	17	7118	2381	0	AmygdalaExcitatory
AAATGGTCAATGTGCC-1	1	33	51	5202	4720	0	AmygdalaExcitatory
AAATTAACGGGTAGCT-1	1	34	58	5322	5202	0	AmygdalaExcitatory
AAATTACACGACTCTG-1	1	14	86	2927	7128	0	AmygdalaExcitatory
AAATTACCTATCGATG-1	1	26	94	4364	7679	0	AmygdalaExcitatory
AAATTGATAGTCCTTT-1	1	55	31	7836	3345	0	AmygdalaExcitatory
AAATTGCGGCGGTTCT-1	1	5	19	1850	2518	0	AmygdalaExcitatory
AAATTTGCGGGTGTGG-1	1	47	33	6878	3482	0	AmygdalaExcitatory
AACAACTGGTAGTTGC-1	1	28	42	4604	4101	0	AmygdalaExcitatory
AACAATACATTGTCGA-1	1	61	37	8554	3757	0	AmygdalaExcitatory
AACAATTACTCTACGC-1	1	29	25	4724	2932	0	AmygdalaExcitatory
AACACACGCTCGCCGC-1	1	51	93	7357	7610	0.0136368	AmygdalaExcitatory
AACACGACTGTACTGA-1	1	9	65	2329	5683	0	AmygdalaExcitatory
AACACGAGACGCGGCC-1	1	45	21	6639	2656	0	AmygdalaExcitatory
AACACGCGGCCGCGAA-1	1	6	34	1970	3551	0	AmygdalaExcitatory
AACAGCTGTGTGGCAA-1	1	59	31	8315	3345	0	AmygdalaExcitatory
AACAGGAAATCGAATA-1	1	15	67	3047	5821	0	AmygdalaExcitatory
AACAGGATGGGCCGCG-1	1	29	31	4724	3344	0	AmygdalaExcitatory
AACATATCAACTGGTG-1	1	27	99	4484	8023	0	AmygdalaExcitatory
AACATTGAAGTTGATC-1	1	67	23	9273	2794	0.00390649	AmygdalaExcitatory
AACATTGTGACTCGAG-1	1	64	52	8914	4790	0	AmygdalaExcitatory
AACCAAGACTTCTCTG-1	1	36	24	5562	2863	0	AmygdalaExcitatory
AACCATGGGATCGCTA-1	1	14	30	2928	3275	0	AmygdalaExcitatory
AACCCAGAGACGGAGA-1	1	15	39	3047	3895	0	AmygdalaExcitatory
AACCCTACTGTCAATA-1	1	40	96	6040	7817	0	AmygdalaExcitatory
AACCCTGGTGGAACCA-1	1	8	70	2209	6028	0	AmygdalaExcitatory
AACCGAGCTTGGTCAT-1	1	24	70	4125	6028	0	AmygdalaExcitatory
AACCGCTAAGGGATGC-1	1	46	92	6758	7542	0	AmygdalaExcitatory
AACCGTTGTGTTTGCT-1	1	12	64	2688	5615	0	AmygdalaExcitatory
AACCTCGCTTTAGCCC-1	1	62	82	8674	6854	0	AmygdalaExcitatory
AACCTTTAAATACGGT-1	1	54	68	7716	5890	0.261136	AmygdalaExcitatory
AACCTTTACGACGTCT-1	1	16	92	3167	7541	0	AmygdalaExcitatory
AACGATAATGCCGTAG-1	1	53	73	7597	6234	0.205961	AmygdalaExcitatory
AACGATAGAAGGGCCG-1	1	15	53	3047	4858	0	AmygdalaExcitatory
AACGATATGTCAACTG-1	1	24	76	4125	6440	0	AmygdalaExcitatory
AACGCGAACGGCAACA-1	1	8	22	2209	2725	0	AmygdalaExcitatory
AACGCGACCTTGGGCG-1	1	67	53	9273	4858	0.00728948	AmygdalaExcitatory
AACGCGGTCTCCAGCC-1	1	23	65	4005	5684	0	AmygdalaExcitatory
AACGCTGTTGCTGAAA-1	1	54	94	7716	7679	0	AmygdalaExcitatory
AACGGACGTACGTATA-1	1	50	92	7237	7542	0	AmygdalaExcitatory
AACGGCCATCTCCGGT-1	1	47	39	6878	3895	0	AmygdalaExcitatory
AACGTACTGTGGGTAC-1	1	48	42	6998	4101	0	AmygdalaExcitatory
AACGTCAGACTAGTGG-1	1	24	40	4125	3964	0	AmygdalaExcitatory
AACGTGATGAAGGACA-1	1	9	83	2329	6922	0	AmygdalaExcitatory
AACGTGCGAAAGTCTC-1	1	36	74	5561	6303	0	AmygdalaExcitatory
AACTAGCGTATCGCAC-1	1	4	48	1730	4514	0.00219988	AmygdalaExcitatory
AACTAGGCTTGGGTGT-1	1	55	61	7836	5409	0.00182829	AmygdalaExcitatory
AACTCAAGTTAATTGC-1	1	38	44	5801	4239	0	AmygdalaExcitatory
AACTCCAGAGCGTGTT-1	1	60	92	8434	7542	0	AmygdalaExcitatory
AACTCCTAATCCCATG-1	1	12	92	2688	7541	0.0211115	AmygdalaExcitatory
AACTCGATGGCGCAGT-1	1	11	27	2569	3069	0	AmygdalaExcitatory
AACTCTCAATAGAGCG-1	1	35	93	5442	7610	0	AmygdalaExcitatory
AACTCTCAGTGTGCTC-1	1	53	41	7597	4033	0	AmygdalaExcitatory
AACTGATATTAGGCCT-1	1	16	66	3167	5752	0	AmygdalaExcitatory
AACTGGGTCCCGACGT-1	1	20	66	3646	5752	0	AmygdalaExcitatory
AACTGGTGTGGGCCTT-1	1	7	49	2090	4583	0	AmygdalaExcitatory
AACTTCTGCGTCTATC-1	1	18	18	3407	2450	0	AmygdalaExcitatory
AACTTGCCCGTATGCA-1	1	29	27	4724	3069	0	AmygdalaExcitatory
AACTTGCGTTCTCGCG-1	1	14	20	2928	2587	0.00926948	AmygdalaExcitatory
AACTTTAGCTGCTGAG-1	1	5	49	1850	4583	0.0227031	AmygdalaExcitatory
AAGAAGGATCAGTTAG-1	1	13	25	2808	2931	0	AmygdalaExcitatory
AAGACCCAACTGAACA-1	1	60	54	8435	4927	0.013043	AmygdalaExcitatory
AAGACTAACCCGTTGT-1	1	5	27	1850	3069	0	AmygdalaExcitatory
AAGACTGCAAGCTACT-1	1	36	68	5561	5890	0	AmygdalaExcitatory
AAGAGATGAATCGGTA-1	1	27	27	4484	3069	0	AmygdalaExcitatory
AAGAGCTCTTTATCGG-1	1	35	77	5442	6509	0	AmygdalaExcitatory
AAGAGGATGTACGCGA-1	1	39	29	5921	3207	0	AmygdalaExcitatory
AAGAGGCATGGATCGC-1	1	36	80	5561	6716	0	AmygdalaExcitatory
AAGATGGCACCGGACC-1	1	59	39	8315	3895	0	AmygdalaExcitatory
AAGATTGGCGGAACGT-1	1	26	90	4364	7404	0	AmygdalaExcitatory
AAGCACCCTGCGTATC-1	1	59	73	8315	6234	0.105664	AmygdalaExcitatory
AAGCATACTCTCCTGA-1	1	53	69	7597	5959	0.213868	AmygdalaExcitatory
AAGCCGCCGTGAAATC-1	1	65	23	9033	2794	0	AmygdalaExcitatory
AAGCGTCCCTCATCGA-1	1	57	35	8076	3620	0	AmygdalaExcitatory
AAGCTAGATCGAGTAA-1	1	50	68	7237	5890	0.0169511	AmygdalaExcitatory
AAGCTCGTGCCAAGTC-1	1	35	73	5442	6234	0	AmygdalaExcitatory
AAGCTCTTTCATGGTG-1	1	57	81	8075	6785	0.00691434	AmygdalaExcitatory
AAGGAGAACTTATAAG-1	1	3	57	1611	5133	0	AmygdalaExcitatory
AAGGAGCGGTTGGTGC-1	1	28	48	4604	4514	0	AmygdalaExcitatory
AAGGATGAGGGACCTC-1	1	27	87	4484	7197	0	AmygdalaExcitatory
AAGGCGCGTAAAGCTT-1	1	24	38	4125	3826	0	AmygdalaExcitatory
AAGGCTGTGCTCATCG-1	1	30	46	4843	4376	0	AmygdalaExcitatory
AAGGGAACGACTGGCT-1	1	63	21	8794	2657	0	AmygdalaExcitatory
AAGGGACAGATTCTGT-1	1	26	92	4364	7541	0	AmygdalaExcitatory
AAGGGACTATGCATTC-1	1	60	26	8435	3001	0	AmygdalaExcitatory
AAGGTATCCTAATATA-1	1	25	81	4244	6784	0	AmygdalaExcitatory
AAGGTGATAAACCAGC-1	1	44	92	6519	7542	0	AmygdalaExcitatory
AAGTAGAAGACCGGGT-1	1	19	47	3526	4445	0	AmygdalaExcitatory
AAGTAGTGACGCGAGG-1	1	33	31	5202	3344	0	AmygdalaExcitatory
AAGTCAATTGTCGTCA-1	1	45	101	6639	8161	0	AmygdalaExcitatory
AAGTGACGACCGAATT-1	1	41	25	6160	2932	0	AmygdalaExcitatory
AAGTGAGTCGGGTTTA-1	1	62	48	8674	4514	0	AmygdalaExcitatory
AAGTGCCTTGACTGTA-1	1	44	104	6519	8367	0	AmygdalaExcitatory
AAGTGCGTTAGAATCT-1	1	49	27	7118	3069	0	AmygdalaExcitatory
AAGTGCTTCTCTATTG-1	1	69	37	9512	3758	0	AmygdalaExcitatory
AAGTGTTTGGAGACGG-1	1	52	80	7477	6716	0.265536	AmygdalaExcitatory
AAGTTCACTCCAAGCT-1	1	57	85	8075	7060	0	AmygdalaExcitatory
AAGTTCGGCCAACAGG-1	1	46	34	6759	3551	0	AmygdalaExcitatory
AAGTTTACTAATGGCA-1	1	5	61	1850	5408	0	AmygdalaExcitatory
AATAACAACGCTCGGC-1	1	36	30	5562	3276	0	AmygdalaExcitatory
AATAACACTAGAACAA-1	1	52	38	7477	3826	0	AmygdalaExcitatory
AATAAGTCCTCGAGAC-1	1	5	71	1850	6096	0	AmygdalaExcitatory
AATACAATGTTTCAGG-1	1	23	19	4005	2519	0	AmygdalaExcitatory
AATACCGGAGGGCTGT-1	1	67	37	9273	3758	0	AmygdalaExcitatory
AATAGAACAGAGTGGC-1	1	52	46	7477	4377	0	AmygdalaExcitatory
AATAGAATCTGTTTCA-1	1	48	86	6998	7129	0.0426243	AmygdalaExcitatory
AATAGTCCGTCCCGAC-1	1	57	57	8076	5133	0	AmygdalaExcitatory
AATATCAAGGTCGGAT-1	1	8	42	2209	4101	0	AmygdalaExcitatory
AATATCGAGGGTTCTC-1	1	27	101	4484	8161	0.0197249	AmygdalaExcitatory
AATATTGGAGTATTGA-1	1	36	22	5562	2725	0	AmygdalaExcitatory
AATCAGACTGCAGGAC-1	1	5	23	1850	2794	0	AmygdalaExcitatory
AATCAGGTTTCATTTA-1	1	69	33	9512	3482	0	AmygdalaExcitatory
AATCATGTAAAGACTC-1	1	54	98	7716	7954	0	AmygdalaExcitatory
AATCCAAGGGCCTGAG-1	1	13	47	2808	4445	0	AmygdalaExcitatory
AATCCATGCAAGGGTG-1	1	8	26	2209	3000	0.00598024	AmygdalaExcitatory
AATCGCCTCAGCGCCA-1	1	39	79	5920	6647	0	AmygdalaExcitatory
AATCGGGACACTACGA-1	1	8	60	2209	5339	0	AmygdalaExcitatory
AATCTAGGTTTACTTG-1	1	52	16	7477	2312	0	AmygdalaExcitatory
AATCTGCGTTGGGACG-1	1	32	92	5082	7541	0.0112005	AmygdalaExcitatory
AATCTGGCTTTCTAGT-1	1	51	15	7357	2244	0	AmygdalaExcitatory
AATGACAGCAATGTCT-1	1	48	30	6998	3276	0	AmygdalaExcitatory
AATGACGTAGGATGTC-1	1	44	78	6519	6578	0.0235364	AmygdalaExcitatory
AATGACTGTCAGCCGG-1	1	23	47	4005	4445	0.00986734	AmygdalaExcitatory
AATGAGTTCGCATATG-1	1	15	21	3048	2656	0.0228326	AmygdalaExcitatory
AATGATGATACGCTAT-1	1	23	93	4005	7610	0	AmygdalaExcitatory
AATGATGCGACTCCTG-1	1	25	101	4244	8161	0	AmygdalaExcitatory
AATGCAACCGGGTACC-1	1	25	59	4245	5271	0	AmygdalaExcitatory
AATGCACCAAGCAATG-1	1	19	97	3526	7885	0.0783962	AmygdalaExcitatory
AATGGTTCTCACAAGC-1	1	19	35	3526	3619	0	AmygdalaExcitatory
AATGTGCCCGAGGTGT-1	1	55	27	7836	3069	0	AmygdalaExcitatory
AATGTGCTAATCTGAG-1	1	66	32	9153	3413	0	AmygdalaExcitatory
AATTAAAGGTCGGCGT-1	1	40	50	6040	4652	0	AmygdalaExcitatory
AATTAACGGATTTCCA-1	1	58	66	8195	5753	0.207631	AmygdalaExcitatory
AATTAGCGCTGCAGCG-1	1	51	63	7357	5546	0	AmygdalaExcitatory
AATTCATAAGGGATCT-1	1	23	91	4005	7473	0	AmygdalaExcitatory
AATTCCAAGCATGTAC-1	1	66	58	9153	5202	0.0232028	AmygdalaExcitatory
AATTCTAGAGTTAGGC-1	1	49	63	7118	5546	0	AmygdalaExcitatory
AATTGAACGCTCTGGT-1	1	45	83	6639	6922	0.122588	AmygdalaExcitatory
AATTTGGGACATAGTA-1	1	13	91	2808	7472	0	AmygdalaExcitatory
AATTTGGTTCCAAAGA-1	1	11	67	2568	5821	0	AmygdalaExcitatory
ACAAACCATGCGTCCT-1	1	64	16	8914	2313	0	AmygdalaExcitatory
ACAAATCGCACCGAAT-1	1	50	82	7237	6854	0.174141	AmygdalaExcitatory
ACAAATGGTAGTGTTT-1	1	44	84	6519	6991	0.137152	AmygdalaExcitatory
ACAACAGCATGAGCTA-1	1	32	72	5082	6165	0	AmygdalaExcitatory
ACAACGGTCCCTGCGA-1	1	22	30	3885	3275	0	AmygdalaExcitatory
ACAAGCAGTGCCTAGC-1	1	30	26	4843	3000	0	AmygdalaExcitatory
ACAAGGAAATCCGCCC-1	1	49	75	7118	6372	0.106373	AmygdalaExcitatory
ACAAGGACAAGAGGTT-1	1	29	37	4723	3757	0	AmygdalaExcitatory
ACAAGGATGCTTTAGG-1	1	61	87	8554	7198	0	AmygdalaExcitatory
ACAAGGGCAGGCTCTG-1	1	44	76	6519	6441	0.0448919	AmygdalaExcitatory
ACAATAGTCGTACGTT-1	1	42	20	6280	2588	0	AmygdalaExcitatory
ACAATCCATTTAAACC-1	1	36	32	5562	3413	0	AmygdalaExcitatory
ACAATGAATACGGAGA-1	1	57	31	8076	3345	0	AmygdalaExcitatory
ACAATTGTGTCTCTTT-1	1	51	97	7357	7886	0	AmygdalaExcitatory
ACAATTTGAGCAGTGG-1	1	28	82	4604	6853	0	AmygdalaExcitatory
ACACAAAGACGGGTGG-1	1	24	56	4125	5064	0	AmygdalaExcitatory
ACACACCAGGACCAGT-1	1	44	90	6519	7404	0	AmygdalaExcitatory
ACACACTTTCTACACG-1	1	14	64	2928	5615	0	AmygdalaExcitatory
ACACATGATCAAATCT-1	1	60	16	8435	2313	0	AmygdalaExcitatory
ACACCCAGCATGCAGC-1	1	24	50	4125	4652	0	AmygdalaExcitatory
ACACCCGAGAAATCCG-1	1	19	39	3526	3895	0.00680686	AmygdalaExcitatory
ACACCGGTCTGACCGC-1	1	65	17	9033	2381	0	AmygdalaExcitatory
ACACCTTAAGTAGGGC-1	1	25	43	4245	4170	0	AmygdalaExcitatory
ACACGAGACTCCTTCT-1	1	31	71	4963	6097	0	AmygdalaExcitatory
ACACGGCACTATGCAT-1	1	7	71	2090	6096	0	AmygdalaExcitatory
ACACGGGAACTTAGGG-1	1	27	71	4484	6096	0	AmygdalaExcitatory
ACACTCCAATGTCACT-1	1	17	17	3287	2381	0	AmygdalaExcitatory
ACACTGATCAAGGTGT-1	1	52	48	7477	4514	0	AmygdalaExcitatory
ACAGAACTGAGAACAA-1	1	52	24	7477	2863	0	AmygdalaExcitatory
ACAGATTAGGTTAGTG-1	1	7	57	2090	5133	0	AmygdalaExcitatory
ACAGCATAGAGCCAGT-1	1	10	58	2449	5202	0	AmygdalaExcitatory
ACAGCGCACCCGCAGC-1	1	10	80	2449	6716	0.0171702	AmygdalaExcitatory
ACAGGCTTGCCCGACT-1	1	53	87	7596	7198	0	AmygdalaExcitatory
ACAGGTGGAGGTGAGG-1	1	51	39	7357	3895	0	AmygdalaExcitatory
ACATAATAAGGCGGTG-1	1	21	63	3766	5546	0	AmygdalaExcitatory
ACATCCCGGCCATACG-1	1	55	57	7836	5133	0	AmygdalaExcitatory
ACATCCTGGTAACTGT-1	1	42	102	6279	8230	0.0400233	AmygdalaExcitatory
ACATCGATCGTTTACC-1	1	42	62	6280	5477	0	AmygdalaExcitatory
ACATCGGTCAGCCGCG-1	1	41	37	6160	3757	0	AmygdalaExcitatory
ACATCGTATGCAATGG-1	1	45	81	6639	6785	0.0698227	AmygdalaExcitatory
ACATCGTTAACCTAGT-1	1	9	75	2329	6372	0	AmygdalaExcitatory
ACATGGCGCCAAAGTA-1	1	40	104	6040	8367	0	AmygdalaExcitatory
ACATTAGTTTATATCC-1	1	51	61	7357	5409	0	AmygdalaExcitatory
ACCAACGCTTATTTAT-1	1	53	49	7597	4583	0	AmygdalaExcitatory
ACCAAGAACGCGTGTC-1	1	17	49	3287	4583	0	AmygdalaExcitatory
ACCAATATGCAAGTTA-1	1	56	78	7956	6578	0.132191	AmygdalaExcitatory
ACCACAACTCAGAACA-1	1	7	81	2089	6784	0	AmygdalaExcitatory
ACCACAAGTTTCTATC-1	1	30	54	4843	4927	0	AmygdalaExcitatory
ACCACGTGCAGCTATA-1	1	48	76	6998	6441	0.141989	AmygdalaExcitatory
ACCAGGAGTGTGATCT-1	1	3	55	1611	4995	0	AmygdalaExcitatory
ACCAGTGCGGGAGACG-1	1	48	94	6998	7679	0	AmygdalaExcitatory
ACCATATCCGCAATAA-1	1	38	56	5801	5065	0	AmygdalaExcitatory
ACCATCGTATATGGTA-1	1	42	42	6280	4101	0	AmygdalaExcitatory
ACCCAACGCCCGTGGC-1	1	30	86	4843	7129	0	AmygdalaExcitatory
ACCCACCTACATGCTC-1	1	25	25	4245	2931	0	AmygdalaExcitatory
ACCCATCTTGAGGGTA-1	1	37	37	5681	3757	0	AmygdalaExcitatory
ACCCGAGCGAAATTAC-1	1	61	29	8555	3207	0	AmygdalaExcitatory
ACCCGATTGGTTCCGA-1	1	69	35	9512	3620	0	AmygdalaExcitatory
ACCCGGAAACTCCCAG-1	1	57	65	8075	5684	0.178699	AmygdalaExcitatory
ACCCGGATGACGCATC-1	1	38	100	5801	8092	0	AmygdalaExcitatory
ACCCGGTTACACTTCC-1	1	42	48	6280	4514	0	AmygdalaExcitatory
ACCCGTGTCATCAGTA-1	1	58	54	8195	4927	0.00400351	AmygdalaExcitatory
ACCCTATAGGACTGAG-1	1	12	20	2688	2587	0	AmygdalaExcitatory
ACCCTATGCCATATCG-1	1	56	40	7956	3964	0	AmygdalaExcitatory
ACCCTCCCTTGCTATT-1	1	48	84	6998	6991	0.232233	AmygdalaExcitatory
ACCCTTCATCTGCGAA-1	1	13	65	2808	5684	0	AmygdalaExcitatory
ACCGAAAGGGCCCTGC-1	1	9	53	2329	4858	0	AmygdalaExcitatory
ACCGACACATCTCCCA-1	1	61	67	8554	5822	0.150573	AmygdalaExcitatory
ACCGACTGAGTCCCAC-1	1	28	66	4604	5752	0	AmygdalaExcitatory
ACCGATGGTAGCATCG-1	1	36	92	5561	7541	0	AmygdalaExcitatory
ACCGCAATAACTGCCT-1	1	51	79	7357	6647	0.1127	AmygdalaExcitatory
ACCGCGGTGGAAGTCG-1	1	44	106	6519	8505	0	AmygdalaExcitatory
ACCGGGCCTTTGTTGA-1	1	46	98	6758	7954	0	AmygdalaExcitatory
ACCGGTCAGGTACACC-1	1	59	15	8315	2244	0	AmygdalaExcitatory
ACCGTGACCACGTGGG-1	1	61	39	8554	3895	0	AmygdalaExcitatory
ACCGTTCCCGCTCTGA-1	1	5	65	1850	5683	0.015857	AmygdalaExcitatory
ACCTAAGTACCTTTCA-1	1	50	30	7238	3276	0	AmygdalaExcitatory
ACCTAATCGACTTCCT-1	1	32	30	5083	3276	0	AmygdalaExcitatory
ACCTCGAACTTATGCT-1	1	65	15	9033	2244	0	AmygdalaExcitatory
ACCTGCGTGTCATGTT-1	1	46	18	6759	2450	0	AmygdalaExcitatory
ACGAAATGGGCGGCAC-1	1	32	24	5083	2863	0	AmygdalaExcitatory
ACGACTGGTCATACTC-1	1	64	34	8914	3551	0	AmygdalaExcitatory
ACGAGAACCCATCACG-1	1	8	34	2209	3551	0.00133456	AmygdalaExcitatory
ACGAGATATTTGCTTA-1	1	9	81	2329	6784	0	AmygdalaExcitatory
ACGAGGATACCACTCT-1	1	50	18	7238	2450	0	AmygdalaExcitatory
ACGATACATAGAACTA-1	1	22	80	3885	6716	0	AmygdalaExcitatory
ACGATCATACATAGAG-1	1	25	63	4244	5546	0	AmygdalaExcitatory
ACGATCATCTTGTAAA-1	1	36	102	5561	8229	0.00591872	AmygdalaExcitatory
ACGATGCATATGTTAT-1	1	37	43	5681	4170	0	AmygdalaExcitatory
ACGATGGATCCGATGC-1	1	10	70	2449	6028	0	AmygdalaExcitatory
ACGCAAACTAATAGAT-1	1	63	47	8794	4446	0	AmygdalaExcitatory
ACGCATTCGTGAGTAC-1	1	33	61	5202	5408	0	AmygdalaExcitatory
ACGCCAGATGATTTCT-1	1	17	73	3287	6234	0	AmygdalaExcitatory
ACGCCGCTAGACGACC-1	1	43	71	6399	6097	0	AmygdalaExcitatory
ACGCGAAGTCAGACGA-1	1	49	59	7118	5271	0	AmygdalaExcitatory
ACGCGCTACACAGGGT-1	1	41	31	6160	3344	0	AmygdalaExcitatory
ACGCGGGCCAAGGACA-1	1	34	62	5322	5477	0	AmygdalaExcitatory
ACGCTAGTGATACACT-1	1	28	100	4603	8092	0	AmygdalaExcitatory
ACGGAATTTAGCAAAT-1	1	15	27	3047	3069	0	AmygdalaExcitatory
ACGGACTCTCAAAGCG-1	1	61	75	8554	6372	0.0407222	AmygdalaExcitatory
ACGGATGGTGCGGATA-1	1	57	79	8075	6647	0	AmygdalaExcitatory
ACGGCACTTGCTTGGG-1	1	52	60	7477	5340	0	AmygdalaExcitatory
ACGGCCAACATGGACT-1	1	53	55	7597	4996	0	AmygdalaExcitatory
ACGGCGACGATGGGAA-1	1	49	77	7118	6509	0.190842	AmygdalaExcitatory
ACGGCGGGTTGCCCTG-1	1	5	31	1850	3344	0	AmygdalaExcitatory
ACGGGAGTGTCGGCCC-1	1	47	25	6878	2932	0	AmygdalaExcitatory
ACGGTCACCGAGAACA-1	1	71	13	9752	2106	0	AmygdalaExcitatory
ACGTACAGATTTCTCT-1	1	10	66	2449	5752	0	AmygdalaExcitatory
ACGTACTTTGGCACGG-1	1	70	32	9632	3414	0	AmygdalaExcitatory
ACGTAGATTGCTGATG-1	1	33	67	5202	5821	0	AmygdalaExcitatory
ACGTATTACTCCGATC-1	1	41	97	6160	7885	0	AmygdalaExcitatory
ACGTGCGCCTCGTGCA-1	1	17	63	3287	5546	0	AmygdalaExcitatory
ACGTTAATGTCGAAGA-1	1	41	69	6160	5959	0	AmygdalaExcitatory
ACGTTAGATTTGCCCG-1	1	39	39	5921	3895	0	AmygdalaExcitatory
ACGTTCCGCGCTCCGT-1	1	8	54	2209	4927	0	AmygdalaExcitatory
ACGTTCGTTCAGGAAA-1	1	60	44	8435	4239	0	AmygdalaExcitatory
ACGTTTAGTTGTGATC-1	1	14	68	2928	5890	0	AmygdalaExcitatory
ACTACATCCCGACAAG-1	1	63	17	8794	2381	0	AmygdalaExcitatory
ACTACCAGCTCTCTGG-1	1	25	41	4245	4032	0	AmygdalaExcitatory
ACTACGCGTTAGAATT-1	1	60	56	8435	5065	0.0857846	AmygdalaExcitatory
ACTAGTTGCGATCGTC-1	1	50	104	7237	8367	0	AmygdalaExcitatory
ACTATGTCCAGCTGCC-1	1	64	22	8914	2725	0	AmygdalaExcitatory
ACTATTCGTCCGTGGT-1	1	14	74	2928	6303	0	AmygdalaExcitatory
ACTATTTCCGGGCCCA-1	1	59	41	8315	4033	0	AmygdalaExcitatory
ACTCAACGAATGTATT-1	1	7	33	2090	3482	0	AmygdalaExcitatory
ACTCAAGTGCAAGGCT-1	1	60	86	8435	7129	0.010472	AmygdalaExcitatory
ACTCAATAAAGGCACG-1	1	25	69	4244	5959	0	AmygdalaExcitatory
ACTCAGACCTGCTTCT-1	1	9	43	2329	4170	0	AmygdalaExcitatory
ACTCATGGCAGCCTTC-1	1	67	17	9273	2381	0	AmygdalaExcitatory
ACTCCAATATCATCAT-1	1	63	29	8794	3207	0	AmygdalaExcitatory
ACTCCCATTCCTAAAG-1	1	47	17	6879	2381	0	AmygdalaExcitatory
ACTCCCGAATTCGTTT-1	1	32	104	5082	8367	0.0569082	AmygdalaExcitatory
ACTCCCTAATGCTAAA-1	1	57	69	8075	5959	0.179838	AmygdalaExcitatory
ACTCCCTAGAATAGTA-1	1	48	70	6998	6028	0.0759544	AmygdalaExcitatory
ACTCGTAACCCGTCCT-1	1	49	23	7118	2794	0	AmygdalaExcitatory
ACTCGTCAGTAATCCC-1	1	36	78	5561	6578	0	AmygdalaExcitatory
ACTCTCTGACTTAGGT-1	1	42	78	6280	6578	0.0717613	AmygdalaExcitatory
ACTCTCTTATACACGA-1	1	8	84	2209	6991	0	AmygdalaExcitatory
ACTCTTGTATAGTAAC-1	1	36	70	5561	6028	0	AmygdalaExcitatory
ACTGAAACGCCGTTAG-1	1	57	93	8075	7610	0	AmygdalaExcitatory
ACTGAATGGCGAAAGT-1	1	47	83	6878	6922	0.112787	AmygdalaExcitatory
ACTGCCCGCCATTCTC-1	1	68	30	9393	3276	0	AmygdalaExcitatory
ACTGCCGTCGTAACTC-1	1	16	70	3167	6028	0	AmygdalaExcitatory
ACTGTACGATACACAT-1	1	30	78	4843	6578	0	AmygdalaExcitatory
ACTGTAGCACTTTGGA-1	1	27	39	4484	3895	0	AmygdalaExcitatory
ACTGTATACGCGAGCA-1	1	10	36	2449	3688	0.00173563	AmygdalaExcitatory
ACTGTCCAGGATTATA-1	1	33	55	5202	4996	0	AmygdalaExcitatory
ACTGTCTTCTTTAGAA-1	1	30	64	4843	5615	0	AmygdalaExcitatory
ACTGTGCTAGTAGATC-1	1	13	31	2808	3344	0	AmygdalaExcitatory
ACTTACCGGGCGCGCA-1	1	11	95	2568	7748	0.0461566	AmygdalaExcitatory
ACTTACGCATCCACGC-1	1	58	78	8195	6578	0	AmygdalaExcitatory
ACTTAGTACGACAAGA-1	1	14	32	2928	3413	0	AmygdalaExcitatory
ACTTATACTTACCCGG-1	1	36	90	5561	7404	0	AmygdalaExcitatory
ACTTATCTGATCTATA-1	1	0	32	1252	3413	0	AmygdalaExcitatory
ACTTATTAGGATCGGT-1	1	38	52	5801	4789	0	AmygdalaExcitatory
ACTTATTTATGTGCCA-1	1	46	90	6758	7404	0	AmygdalaExcitatory
ACTTCAGGCTGATCCC-1	1	51	81	7357	6785	0.21867	AmygdalaExcitatory
ACTTCCATGCGGGACA-1	1	61	85	8554	7060	0	AmygdalaExcitatory
ACTTCGCCATACGCAC-1	1	27	75	4484	6372	0.0041113	AmygdalaExcitatory
ACTTGACTCCCTCTTT-1	1	42	72	6280	6165	0	AmygdalaExcitatory
ACTTGCCATATTGTAC-1	1	4	56	1730	5064	0	AmygdalaExcitatory
ACTTGGGACCCGGTGG-1	1	29	49	4723	4583	0	AmygdalaExcitatory
ACTTTACCCTCATGAA-1	1	32	106	5082	8505	0	AmygdalaExcitatory
ACTTTCCTATAGCTTC-1	1	28	62	4604	5477	0	AmygdalaExcitatory
AGAACGTGGTACATTC-1	1	27	73	4484	6234	0.0222343	AmygdalaExcitatory
AGAAGGTTGCCGAATT-1	1	42	44	6280	4239	0	AmygdalaExcitatory
AGAAGGTTGTAGGTCG-1	1	64	78	8913	6578	0	AmygdalaExcitatory
AGAAGTGATTCGTGAT-1	1	48	28	6998	3138	0	AmygdalaExcitatory
AGAATTATGGATTCGA-1	1	32	98	5082	7954	0	AmygdalaExcitatory
AGAATTGTTTGACATA-1	1	17	23	3287	2794	0	AmygdalaExcitatory
AGACATAGATCCTTCC-1	1	7	47	2090	4445	0	AmygdalaExcitatory
AGACCATGGGATACAA-1	1	22	28	3886	3138	0	AmygdalaExcitatory
AGACCCACCGCTGATC-1	1	49	65	7118	5684	0	AmygdalaExcitatory
AGACCCGCCCTCCTCG-1	1	26	56	4364	5064	0	AmygdalaExcitatory
AGACCGGGAAACCCTG-1	1	41	17	6160	2381	0	AmygdalaExcitatory
AGACGAAGTGCCGGTC-1	1	49	97	7118	7886	0	AmygdalaExcitatory
AGACGACGATGCCGCT-1	1	53	33	7597	3482	0	AmygdalaExcitatory
AGACTAGCCTTCCAGA-1	1	28	46	4604	4376	0	AmygdalaExcitatory
AGACTGTTACCGGGTC-1	1	63	45	8794	4308	0	AmygdalaExcitatory
AGAGAAACACCAGAAA-1	1	68	34	9393	3551	0	AmygdalaExcitatory
AGAGAACCGTCTAGGA-1	1	26	88	4364	7266	0	AmygdalaExcitatory
AGAGAAGGAGTACAAT-1	1	58	34	8195	3551	0	AmygdalaExcitatory
AGAGATCTCTAAAGCG-1	1	40	18	6040	2450	0	AmygdalaExcitatory
AGAGCAGTTATGAGAC-1	1	29	19	4724	2519	0	AmygdalaExcitatory
AGAGCGGGCTAATCAT-1	1	16	64	3167	5615	0	AmygdalaExcitatory
AGAGCGTACAAGCTCG-1	1	24	28	4125	3138	0	AmygdalaExcitatory
AGAGGCTTCGGAAACC-1	1	51	101	7357	8161	0	AmygdalaExcitatory
AGAGGTATCTCGGTCC-1	1	3	51	1611	4720	0	AmygdalaExcitatory
AGAGTAAACTTCACTA-1	1	48	106	6998	8505	0	AmygdalaExcitatory
AGATAACTTCAGGGCC-1	1	32	44	5083	4239	0	AmygdalaExcitatory
AGATACCGGTGTTCAC-1	1	40	38	6040	3826	0	AmygdalaExcitatory
AGATACGACTTCATAT-1	1	15	35	3047	3619	0	AmygdalaExcitatory
AGATACTCAAGATCGA-1	1	46	82	6758	6853	0.115511	AmygdalaExcitatory
AGATATAATACGACTA-1	1	64	72	8913	6166	0	AmygdalaExcitatory
AGATCGTGCATAAGAT-1	1	21	97	3765	7885	0	AmygdalaExcitatory
AGATCTCAGGTGTGAT-1	1	29	75	4723	6372	0	AmygdalaExcitatory
AGATGACTCGCCCACG-1	1	21	55	3766	4996	0	AmygdalaExcitatory
AGATGATGGAGTCTGG-1	1	34	106	5322	8505	0	AmygdalaExcitatory
AGATGCAAGACGTGCA-1	1	58	24	8195	2863	0	AmygdalaExcitatory
AGATTATAGGACGTTT-1	1	36	54	5561	4927	0	AmygdalaExcitatory
AGCAAAGGCCGCTAGT-1	1	60	72	8435	6166	0.0676583	AmygdalaExcitatory
AGCAACATATCTTATT-1	1	41	93	6160	7610	0	AmygdalaExcitatory
AGCAACCGAAAGTAAT-1	1	56	20	7956	2588	0	AmygdalaExcitatory
AGCACACGTTTAGACT-1	1	68	26	9393	3001	0	AmygdalaExcitatory
AGCACCAGTACTCACG-1	1	27	65	4484	5684	0	AmygdalaExcitatory
AGCACTACCGGCCTGT-1	1	34	20	5322	2588	0	AmygdalaExcitatory
AGCACTACCTCACCAG-1	1	53	81	7597	6785	0.129425	AmygdalaExcitatory
AGCACTTAAGGACGCC-1	1	31	35	4963	3620	0	AmygdalaExcitatory
AGCAGAAGGAGAAAGA-1	1	64	68	8913	5890	0.0254443	AmygdalaExcitatory
AGCAGCCAGATGAATA-1	1	56	58	7956	5202	0	AmygdalaExcitatory
AGCATATCAATATGCT-1	1	51	95	7357	7748	0	AmygdalaExcitatory
AGCATCATTTCGAAAG-1	1	53	19	7597	2519	0	AmygdalaExcitatory
AGCATCGTCGATAATT-1	1	22	52	3885	4789	0	AmygdalaExcitatory
AGCCAAGCTTTGTGTC-1	1	64	58	8914	5202	0.0364996	AmygdalaExcitatory
AGCCACTCCCGTGCTT-1	1	23	81	4005	6784	0	AmygdalaExcitatory
AGCCCATACATGTAAG-1	1	42	26	6280	3000	0	AmygdalaExcitatory
AGCCCGGCATTAGAGG-1	1	64	26	8914	3001	0	AmygdalaExcitatory
AGCCCGGTAGCCTGTA-1	1	61	49	8554	4583	0	AmygdalaExcitatory
AGCCCTAAGCGAAGTT-1	1	15	65	3047	5684	0	AmygdalaExcitatory
AGCCCTCCCTGGTGGC-1	1	67	29	9273	3207	0	AmygdalaExcitatory
AGCCGTGGCTAAATGT-1	1	50	22	7238	2725	0	AmygdalaExcitatory
AGCGACAGGAACGGTC-1	1	51	37	7357	3757	0	AmygdalaExcitatory
AGCGACATCCCATTCA-1	1	17	59	3287	5271	0	AmygdalaExcitatory
AGCGACCAACGATATT-1	1	25	55	4245	4996	0	AmygdalaExcitatory
AGCGAGACGTGAAGGC-1	1	68	22	9393	2725	0	AmygdalaExcitatory
AGCGCATAATGAATCG-1	1	57	55	8076	4996	0	AmygdalaExcitatory
AGCGCGGGTGCCAATG-1	1	24	92	4125	7541	0	AmygdalaExcitatory
AGCGGACACTTCGTAG-1	1	62	62	8674	5478	0.0163929	AmygdalaExcitatory
AGCGGGAAGGGTCCAT-1	1	13	37	2808	3757	0	AmygdalaExcitatory
AGCGGGTCTGACACTC-1	1	66	66	9153	5753	0.0027374	AmygdalaExcitatory
AGCGTACGAGAGCTAG-1	1	8	24	2209	2863	0.0390298	AmygdalaExcitatory
AGCGTCTGAACCCGCA-1	1	6	36	1970	3688	0.0381457	AmygdalaExcitatory
AGCGTGGTATTCTACT-1	1	45	71	6639	6097	0	AmygdalaExcitatory
AGCTAACAAGCAATGT-1	1	61	33	8555	3482	0	AmygdalaExcitatory
AGCTAGAAGCAGAAGT-1	1	21	99	3765	8023	0	AmygdalaExcitatory
AGCTATTTAATCCAAC-1	1	16	74	3167	6303	0	AmygdalaExcitatory
AGCTCCTTCGCACATC-1	1	52	86	7477	7129	0	AmygdalaExcitatory
AGCTCTAGACGTTCCA-1	1	38	76	5801	6441	0	AmygdalaExcitatory
AGCTCTTCCCAGTGCA-1	1	18	88	3406	7266	0	AmygdalaExcitatory
AGCTCTTTACTCAGTT-1	1	41	45	6160	4308	0	AmygdalaExcitatory
AGCTGAAGTAAACCAA-1	1	20	84	3646	6991	0	AmygdalaExcitatory
AGCTGTAACCTCAATC-1	1	54	28	7716	3138	0	AmygdalaExcitatory
AGCTTATAGAGACCTG-1	1	5	47	1850	4445	0	AmygdalaExcitatory
AGCTTGATCTTAACTT-1	1	41	23	6160	2794	0	AmygdalaExcitatory
AGGAAGCTGTCCGCCG-1	1	61	65	8554	5684	0.0041946	AmygdalaExcitatory
AGGACAGTCGAATCCC-1	1	43	85	6399	7060	0.1302	AmygdalaExcitatory
AGGACATCGCACGTCG-1	1	16	38	3167	3826	0	AmygdalaExcitatory
AGGACGACCCATTAGA-1	1	43	45	6400	4308	0	AmygdalaExcitatory
AGGACGCTCGATGTTG-1	1	18	98	3406	7954	0	AmygdalaExcitatory
AGGAGGCCTTCGCGCG-1	1	52	98	7477	7954	0	AmygdalaExcitatory
AGGATAAAGTCGGGAT-1	1	53	65	7597	5684	0.0253534	AmygdalaExcitatory
AGGATATAGGGATTTA-1	1	46	96	6758	7817	0	AmygdalaExcitatory
AGGATCACGCGATCTG-1	1	48	16	6998	2312	0	AmygdalaExcitatory
AGGCAGATGCGTAAAC-1	1	26	86	4364	7129	0	AmygdalaExcitatory
AGGCAGGGAGCGTACT-1	1	59	49	8315	4583	0	AmygdalaExcitatory
AGGCATTGTCGTAGGG-1	1	49	99	7118	8023	0	AmygdalaExcitatory
AGGCCACCCGTTATGA-1	1	28	38	4604	3826	0	AmygdalaExcitatory
AGGCCCATTGTACAGG-1	1	15	55	3047	4996	0	AmygdalaExcitatory
AGGCCCTAGAACGCCA-1	1	45	25	6639	2932	0	AmygdalaExcitatory
AGGCCTGAGAATCTCG-1	1	62	88	8674	7266	0.0209521	AmygdalaExcitatory
AGGCGGTTTGTCCCGC-1	1	59	17	8315	2381	0	AmygdalaExcitatory
AGGCTATGGTTAGCTT-1	1	26	30	4364	3276	0.0475413	AmygdalaExcitatory
AGGCTTCCCGAAGAAG-1	1	50	42	7238	4101	0	AmygdalaExcitatory
AGGCTTGCTAGACACC-1	1	24	18	4125	2450	0	AmygdalaExcitatory
AGGGAAACGAGGTACT-1	1	13	89	2808	7335	0	AmygdalaExcitatory
AGGGACAGCACGGCGG-1	1	4	46	1730	4376	0	AmygdalaExcitatory
AGGGACTCTACGCGAC-1	1	55	53	7836	4858	0	AmygdalaExcitatory
AGGGCAGCGGCGTGGT-1	1	8	74	2209	6303	0	AmygdalaExcitatory
AGGGCGAGCAGCTGAT-1	1	44	20	6519	2588	0	AmygdalaExcitatory
AGGGCGTGATCGGCTA-1	1	17	45	3287	4307	0	AmygdalaExcitatory
AGGGCTGCAGTTACAG-1	1	35	65	5442	5684	0	AmygdalaExcitatory
AGGGTCGATGCGAACT-1	1	37	97	5681	7885	0	AmygdalaExcitatory
AGGGTGCCGTTCTTTA-1	1	65	33	9033	3482	0	AmygdalaExcitatory
AGGGTGCTCTCGAGGG-1	1	34	92	5322	7541	0	AmygdalaExcitatory
AGGGTTCCCTTTGGTT-1	1	30	88	4843	7266	0	AmygdalaExcitatory
AGGGTTTAGTTCGGGA-1	1	33	63	5202	5546	0	AmygdalaExcitatory
AGGTAACCTCCTATTC-1	1	13	41	2808	4032	0	AmygdalaExcitatory
AGGTACGATATTGCCA-1	1	12	76	2688	6440	0	AmygdalaExcitatory
AGGTAGATCGAGATAT-1	1	63	35	8794	3620	0	AmygdalaExcitatory
AGGTAGGTACAAAGCT-1	1	35	31	5442	3344	0	AmygdalaExcitatory
AGGTCAGGTGAGAGTG-1	1	46	20	6759	2588	0	AmygdalaExcitatory
AGGTGGTGACCTTCGC-1	1	64	56	8914	5065	0	AmygdalaExcitatory
AGGTGTATCGCCATGA-1	1	37	17	5681	2381	0	AmygdalaExcitatory
AGGTTGAGGCACGCTT-1	1	22	74	3885	6303	0	AmygdalaExcitatory
AGGTTTCACACACCTT-1	1	41	67	6160	5821	0	AmygdalaExcitatory
AGTAATGTCTTGCCGC-1	1	16	60	3167	5340	0	AmygdalaExcitatory
AGTACGGGCACCTGGC-1	1	25	79	4244	6647	0	AmygdalaExcitatory
AGTACTCTTATGCCCA-1	1	56	88	7956	7266	0.0686089	AmygdalaExcitatory
AGTAGGTAACATACAT-1	1	13	51	2808	4720	0	AmygdalaExcitatory
AGTATAATACTAGGCA-1	1	25	33	4245	3482	0	AmygdalaExcitatory
AGTATACACAGCGACA-1	1	64	48	8914	4514	0.00614551	AmygdalaExcitatory
AGTATCCATAATAACG-1	1	4	24	1731	2862	0	AmygdalaExcitatory
AGTATGCTGGAGACCA-1	1	58	26	8195	3001	0	AmygdalaExcitatory
AGTATTTGGCACGACC-1	1	58	52	8195	4789	0	AmygdalaExcitatory
AGTCAAATGATGTGAT-1	1	67	35	9273	3620	0	AmygdalaExcitatory
AGTCAACACCACCATC-1	1	41	47	6160	4445	0	AmygdalaExcitatory
AGTCAAGATGACACTT-1	1	48	90	6998	7404	0	AmygdalaExcitatory
AGTCACTAGCTCTCGA-1	1	55	99	7836	8023	0	AmygdalaExcitatory
AGTCACTCCGCCTCAT-1	1	6	30	1970	3275	0.00497317	AmygdalaExcitatory
AGTCAGCCACCGCCTG-1	1	16	28	3167	3138	0	AmygdalaExcitatory
AGTCCATTGGCTGATG-1	1	42	100	6280	8092	0.0230122	AmygdalaExcitatory
AGTCCCGCCTTTAATT-1	1	17	93	3287	7610	0	AmygdalaExcitatory
AGTCGACGGTCTCAAG-1	1	38	90	5801	7404	0	AmygdalaExcitatory
AGTCGGCCCAAACGAC-1	1	25	39	4245	3895	0	AmygdalaExcitatory
AGTCGGCTCAACTTTA-1	1	47	23	6878	2794	0	AmygdalaExcitatory
AGTCGTCGACCACCAA-1	1	57	91	8075	7473	0	AmygdalaExcitatory
AGTCGTGGGCATTACG-1	1	51	29	7357	3207	0	AmygdalaExcitatory
AGTCTCACAAGACTAC-1	1	54	30	7716	3276	0	AmygdalaExcitatory
AGTCTGGACATCCTTG-1	1	18	20	3407	2587	0	AmygdalaExcitatory
AGTCTTCTCCTCAAAT-1	1	24	66	4125	5752	0	AmygdalaExcitatory
AGTGAACAAACTTCTC-1	1	44	102	6519	8230	0	AmygdalaExcitatory
AGTGACCTACTTTACG-1	1	44	52	6519	4789	0	AmygdalaExcitatory
AGTGACTGTGACACAA-1	1	66	28	9153	3138	0	AmygdalaExcitatory
AGTGAGACTTCCAGTA-1	1	35	87	5442	7197	0	AmygdalaExcitatory
AGTGAGCCTCGCCGCC-1	1	29	103	4723	8298	0.060112	AmygdalaExcitatory
AGTGATAACCTGCGCG-1	1	59	89	8315	7335	0	AmygdalaExcitatory
AGTGATATGAGTAGTT-1	1	45	49	6639	4583	0	AmygdalaExcitatory
AGTGATTCAAGCAGGA-1	1	33	87	5202	7197	0	AmygdalaExcitatory
AGTGCACGCTTAAGAA-1	1	52	96	7477	7817	0	AmygdalaExcitatory
AGTGCGTAGCTCGTAA-1	1	46	42	6759	4101	0	AmygdalaExcitatory
AGTGCTAAACACAGCA-1	1	61	91	8554	7473	0	AmygdalaExcitatory
AGTGCTTGCACGAATA-1	1	41	89	6160	7335	0	AmygdalaExcitatory
AGTGGCGGCAATTTGA-1	1	24	94	4125	7679	0	AmygdalaExcitatory
AGTGGCGTCTGAAGGT-1	1	62	86	8674	7129	0.0202931	AmygdalaExcitatory
AGTGTATTGCGCATTG-1	1	17	95	3287	7748	0.0135737	AmygdalaExcitatory
AGTGTGGTCTATTGTG-1	1	21	23	3766	2794	0	AmygdalaExcitatory
AGTTAAACACTTGCGA-1	1	40	44	6040	4239	0	AmygdalaExcitatory
AGTTAAGCGGTCCCGG-1	1	16	80	3167	6716	0	AmygdalaExcitatory
AGTTAAGTCAACCGCT-1	1	51	25	7357	2932	0	AmygdalaExcitatory
AGTTACTCTATCGTGG-1	1	15	89	3047	7335	0	AmygdalaExcitatory
AGTTCCTACAGAATTA-1	1	30	50	4843	4652	0	AmygdalaExcitatory
AGTTCCTATTTATGTT-1	1	43	65	6399	5684	0	AmygdalaExcitatory
AGTTCTGCGTTGTATC-1	1	13	19	2808	2519	0	AmygdalaExcitatory
AGTTGACATCGGCTGG-1	1	10	26	2449	3000	0.00313071	AmygdalaExcitatory
AGTTGACGGTCCTTGC-1	1	65	63	9033	5546	0	AmygdalaExcitatory
AGTTGCTGACTGATAT-1	1	16	18	3167	2450	0.00779827	AmygdalaExcitatory
AGTTTCGCAGGTCGGA-1	1	12	62	2688	5477	0	AmygdalaExcitatory
AGTTTGCACCTGCCTC-1	1	58	74	8195	6303	0.0645492	AmygdalaExcitatory
AGTTTGGCACGGGTTG-1	1	48	102	6998	8230	0	AmygdalaExcitatory
AGTTTGGCCAGACCTA-1	1	47	31	6878	3345	0	AmygdalaExcitatory
ATAAACCATTGGACGG-1	1	3	45	1611	4307	0	AmygdalaExcitatory
ATAAACGGACCCGTAA-1	1	47	61	6878	5409	0	AmygdalaExcitatory
ATAAAGGCTCGGTCGT-1	1	34	50	5322	4652	0	AmygdalaExcitatory
ATAAATATTAGCAGCT-1	1	38	28	5801	3138	0	AmygdalaExcitatory
ATAACGCCGGAGGGTC-1	1	35	81	5442	6785	0	AmygdalaExcitatory
ATAACGGAGTCCAACG-1	1	25	75	4244	6372	0	AmygdalaExcitatory
ATAAGGTGGAGAACAT-1	1	50	72	7237	6165	0.0833543	AmygdalaExcitatory
ATAAGTTACCGCGACG-1	1	46	52	6759	4789	0	AmygdalaExcitatory
ATAATAGCTGTTGAAT-1	1	47	63	6878	5546	0	AmygdalaExcitatory
ATAATAGTGTAGGGAC-1	1	18	30	3407	3275	0	AmygdalaExcitatory
ATAATCTTGGAGAACC-1	1	61	77	8554	6510	0	AmygdalaExcitatory
ATAATTAGCTAAGTAG-1	1	64	64	8913	5615	0.0998465	AmygdalaExcitatory
ATACAGGCCCTCCAAT-1	1	56	72	7956	6166	0.138969	AmygdalaExcitatory
ATACCACGGGCAACTT-1	1	35	29	5442	3207	0	AmygdalaExcitatory
ATACCAGCAAATTGCT-1	1	4	60	1730	5339	0	AmygdalaExcitatory
ATACCAGGCTAATAGA-1	1	9	55	2329	4995	0	AmygdalaExcitatory
ATACCTAACCAAGAAA-1	1	58	64	8195	5615	0.181922	AmygdalaExcitatory
ATACGCCGATCTACCG-1	1	1	31	1371	3344	0	AmygdalaExcitatory
ATACGCCGGCGAAACC-1	1	40	78	6040	6578	0	AmygdalaExcitatory
ATACGGAACGTCGTTT-1	1	56	22	7956	2725	0	AmygdalaExcitatory
ATACGGGTTTCGATTG-1	1	22	82	3885	6853	0	AmygdalaExcitatory
ATACGTACTTAGCCAC-1	1	55	77	7836	6510	0.0891068	AmygdalaExcitatory
ATACGTCCACTCCTGT-1	1	47	93	6878	7610	0	AmygdalaExcitatory
ATACGTTATGCACGGA-1	1	63	63	8794	5546	0.0536457	AmygdalaExcitatory
ATACTAGCATGACCCT-1	1	21	61	3766	5408	0	AmygdalaExcitatory
ATACTCTCGCCACTCT-1	1	9	25	2329	2931	0.0398303	AmygdalaExcitatory
ATACTGCCTTACACCG-1	1	58	84	8195	6991	0.023547	AmygdalaExcitatory
ATAGACAACGGGACCT-1	1	28	92	4603	7541	0	AmygdalaExcitatory
ATAGACGAAGAGAAAG-1	1	33	45	5202	4308	0	AmygdalaExcitatory
ATAGAGTACTGGGACA-1	1	26	48	4364	4514	0	AmygdalaExcitatory
ATAGAGTTATCAACTT-1	1	27	93	4484	7610	0	AmygdalaExcitatory
ATAGGCGGCTATAGAA-1	1	43	33	6400	3482	0	AmygdalaExcitatory
ATAGGCTAGCTTCGCA-1	1	25	97	4244	7885	0	AmygdalaExcitatory
ATAGGGATATCCTTGA-1	1	21	71	3766	6096	0	AmygdalaExcitatory
ATAGGTTGGGCAGATG-1	1	28	64	4604	5615	0	AmygdalaExcitatory
ATAGTCTTTGACGTGC-1	1	7	67	2090	5821	0	AmygdalaExcitatory
ATAGTGAAGCGTTCTC-1	1	41	57	6160	5133	0	AmygdalaExcitatory
ATAGTTCCACCCACTC-1	1	38	102	5801	8229	0.065239	AmygdalaExcitatory
ATATAAAGCGCTCGTG-1	1	58	68	8195	5890	0.199437	AmygdalaExcitatory
ATATAAATGTAGCTGC-1	1	54	74	7716	6303	0.122114	AmygdalaExcitatory
ATATCAACCTACAGAG-1	1	37	105	5681	8436	0.0447125	AmygdalaExcitatory
ATATCGTTCCTCGAAC-1	1	58	92	8195	7542	0	AmygdalaExcitatory
ATATCTCCCTCGTTAA-1	1	19	87	3526	7197	0	AmygdalaExcitatory
ATATCTTAGGGCCTTC-1	1	35	61	5442	5409	0	AmygdalaExcitatory
ATATGTCTCCCTAGCC-1	1	35	97	5441	7885	0	AmygdalaExcitatory
ATATTCAGTTAAACCT-1	1	44	40	6519	3964	0	AmygdalaExcitatory
ATATTCCACATAGTGA-1	1	51	77	7357	6510	0.258127	AmygdalaExcitatory
ATATTCCCACAGGTCA-1	1	11	59	2568	5271	0.0111837	AmygdalaExcitatory
ATATTGCTGTCAAAGT-1	1	18	32	3407	3413	0	AmygdalaExcitatory
ATATTTAACCCTCAAG-1	1	31	55	4963	4996	0	AmygdalaExcitatory
ATCAAACACTGTTCCA-1	1	47	107	6878	8574	0	AmygdalaExcitatory
ATCAAACGAAGGTTTG-1	1	49	33	7118	3482	0	AmygdalaExcitatory
ATCAATCTGGGCTGCA-1	1	33	65	5202	5684	0	AmygdalaExcitatory
ATCAATGCCGTGGCTG-1	1	61	19	8555	2519	0	AmygdalaExcitatory
ATCACATTAGAATATC-1	1	20	82	3646	6853	0	AmygdalaExcitatory
ATCACGTGCTAATTAA-1	1	46	36	6759	3689	0	AmygdalaExcitatory
ATCACTTCATCCTCGC-1	1	21	67	3766	5821	0	AmygdalaExcitatory
ATCAGACGGCACGCCG-1	1	44	42	6519	4101	0	AmygdalaExcitatory
ATCAGCCTCATGCTGC-1	1	57	87	8075	7198	0.0428595	AmygdalaExcitatory
ATCAGTAGGCAGGGAT-1	1	23	87	4005	7197	0	AmygdalaExcitatory
ATCATCCAATATTTGT-1	1	39	59	5921	5271	0	AmygdalaExcitatory
ATCCAACGCAGTCATA-1	1	25	37	4245	3757	0	AmygdalaExcitatory
ATCCAATGGAGGGTCC-1	1	43	27	6400	3069	0	AmygdalaExcitatory
ATCCACATCGACAGAA-1	1	62	72	8674	6166	0.102506	AmygdalaExcitatory
ATCCAGAGCAACAACC-1	1	50	52	7238	4789	0	AmygdalaExcitatory
ATCCAGGATTCGTGAA-1	1	40	46	6040	4376	0	AmygdalaExcitatory
ATCCTACCTAAGCTCT-1	1	44	48	6519	4514	0	AmygdalaExcitatory
ATCCTGAATCGCTGCG-1	1	38	26	5801	3000	0	AmygdalaExcitatory
ATCCTGCGTGGAATGG-1	1	45	47	6639	4445	0	AmygdalaExcitatory
ATCCTGCTGCAGATAG-1	1	6	44	1970	4239	0	AmygdalaExcitatory
ATCGACCCAATACAGA-1	1	43	63	6399	5546	0	AmygdalaExcitatory
ATCGACTCTTTCCGTT-1	1	23	61	4005	5408	0	AmygdalaExcitatory
ATCGCACGATTGTTCA-1	1	7	17	2090	2381	0	AmygdalaExcitatory
ATCGCACGCCGGGAGA-1	1	25	57	4245	5133	0	AmygdalaExcitatory
ATCGCCAGTCAACATT-1	1	45	105	6639	8436	0	AmygdalaExcitatory
ATCGGAGACAGACGGC-1	1	52	76	7477	6441	0.233106	AmygdalaExcitatory
ATCGGCAAGCAGTCCA-1	1	20	96	3646	7817	0.0608515	AmygdalaExcitatory
ATCGTGGAAAGTCTGG-1	1	63	23	8794	2794	0	AmygdalaExcitatory
ATCTAATATCCTACGG-1	1	55	67	7836	5822	0.270217	AmygdalaExcitatory
ATCTAGCTTGTGAGGG-1	1	67	65	9273	5684	0.0637268	AmygdalaExcitatory
ATCTCCCTGCAATCTA-1	1	16	72	3167	6165	0	AmygdalaExcitatory
ATCTGACATGGAAGGA-1	1	63	41	8794	4033	0	AmygdalaExcitatory
ATCTGCACCTCTGCGA-1	1	29	101	4723	8161	0.00896829	AmygdalaExcitatory
ATCTGCTGTTATCGCC-1	1	67	57	9273	5134	0	AmygdalaExcitatory
ATCTGGGCTGTTCTTG-1	1	61	69	8554	5959	0.133227	AmygdalaExcitatory
ATCTGGTTAAGACTGT-1	1	26	76	4364	6440	0	AmygdalaExcitatory
ATCTGTAATTGTACCC-1	1	15	57	3047	5133	0	AmygdalaExcitatory
ATCTTGACCTGCAACG-1	1	26	44	4364	4239	0	AmygdalaExcitatory
ATGAAGCCAAGGAGCC-1	1	22	46	3885	4376	0	AmygdalaExcitatory
ATGACGCCGGCTCTAA-1	1	16	58	3167	5202	0	AmygdalaExcitatory
ATGACGCGTTCTATCC-1	1	52	30	7477	3276	0	AmygdalaExcitatory
ATGACTATCAGCTGTG-1	1	63	43	8794	4170	0	AmygdalaExcitatory
ATGACTATGCGACATT-1	1	48	88	6998	7266	0	AmygdalaExcitatory
ATGAGGAGTGTTAATC-1	1	25	35	4245	3620	0	AmygdalaExcitatory
ATGATCGGGAATAGAC-1	1	16	54	3167	4927	0	AmygdalaExcitatory
ATGATGCAATGGTACA-1	1	44	50	6519	4652	0	AmygdalaExcitatory
ATGCACTACCGCATTG-1	1	27	45	4484	4308	0.0369724	AmygdalaExcitatory
ATGCATGATCCAGGAT-1	1	25	65	4244	5684	0	AmygdalaExcitatory
ATGCATTCCGTGATGG-1	1	4	52	1730	4789	0.0447282	AmygdalaExcitatory
ATGCCATTTGCGACCA-1	1	43	91	6399	7473	0	AmygdalaExcitatory
ATGCCGGTCTTGCATA-1	1	31	75	4963	6372	0	AmygdalaExcitatory
ATGCCGGTTGATGGGA-1	1	19	83	3526	6922	0	AmygdalaExcitatory
ATGCGACAGTCCCATT-1	1	35	71	5442	6097	0	AmygdalaExcitatory
ATGCGAGTCCCACCAC-1	1	48	104	6998	8367	0	AmygdalaExcitatory
ATGCTCAGTGTTGCAT-1	1	21	29	3766	3207	0	AmygdalaExcitatory
ATGCTCTGGCGCGGTA-1	1	60	76	8435	6441	0	AmygdalaExcitatory
ATGGAGCAGGCCGTGA-1	1	36	66	5561	5753	0	AmygdalaExcitatory
ATGGATCCGGCGTCCG-1	1	19	79	3526	6647	0	AmygdalaExcitatory
ATGGATTGACCAAACG-1	1	27	61	4484	5408	0	AmygdalaExcitatory
ATGGCAGCATTACGAT-1	1	64	18	8914	2450	0	AmygdalaExcitatory
ATGGGACCTGCTGAAC-1	1	61	31	8555	3345	0	AmygdalaExcitatory
ATGGGCCTCGGCCTCT-1	1	45	91	6639	7473	0	AmygdalaExcitatory
ATGGGTGTATACCTCC-1	1	64	24	8914	2863	0	AmygdalaExcitatory
ATGGTATTTACTGATT-1	1	69	13	9512	2106	0	AmygdalaExcitatory
ATGGTCGCGTGGTTTC-1	1	45	85	6639	7060	0.195085	AmygdalaExcitatory
ATGTACGATGACGTCG-1	1	66	64	9153	5615	0	AmygdalaExcitatory
ATGTGAAAGCCTAATG-1	1	46	22	6759	2725	0	AmygdalaExcitatory
ATGTGCATCCGACGCA-1	1	23	57	4005	5133	0	AmygdalaExcitatory
ATGTGGACATCTTGAT-1	1	47	71	6878	6097	0.0536808	AmygdalaExcitatory
ATGTGTAGTTTAGTCA-1	1	5	59	1850	5271	0	AmygdalaExcitatory
ATGTTACGAGCAATAC-1	1	15	29	3047	3207	0	AmygdalaExcitatory
ATGTTGTAGTCTGTTT-1	1	65	47	9033	4446	0	AmygdalaExcitatory
ATTAAACATGCGGACC-1	1	43	59	6399	5271	0	AmygdalaExcitatory
ATTAATACTACGCGGG-1	1	22	66	3885	5752	0	AmygdalaExcitatory
ATTAATGAACCAGTCG-1	1	23	79	4005	6647	0	AmygdalaExcitatory
ATTAATTCGGTCACTC-1	1	14	66	2928	5752	0	AmygdalaExcitatory
ATTACAACTACCGGCC-1	1	11	87	2568	7197	0.0218858	AmygdalaExcitatory
ATTACGCGCTGGCAGG-1	1	40	30	6040	3276	0	AmygdalaExcitatory
ATTACTAGCCTCTTGC-1	1	18	44	3407	4239	0	AmygdalaExcitatory
ATTACTTACTGGGCAT-1	1	22	100	3885	8092	0	AmygdalaExcitatory
ATTAGATTGATAGCGG-1	1	19	49	3526	4583	0	AmygdalaExcitatory
ATTAGGCGATGCTTTC-1	1	37	71	5681	6097	0	AmygdalaExcitatory
ATTATACTTTGCTCGT-1	1	18	78	3406	6578	0	AmygdalaExcitatory
ATTATCTCGACAGATC-1	1	7	61	2090	5408	0	AmygdalaExcitatory
ATTATGCCATAGGGAG-1	1	21	53	3766	4858	0	AmygdalaExcitatory
ATTATTATGTCCGTCA-1	1	59	37	8315	3757	0	AmygdalaExcitatory
ATTCACTGATGTTGGA-1	1	56	68	7956	5890	0.144841	AmygdalaExcitatory
ATTCAGGACCTATTTC-1	1	20	98	3646	7954	0.0350657	AmygdalaExcitatory
ATTCAGTAGCAGGGTC-1	1	27	25	4484	2932	0	AmygdalaExcitatory
ATTCATATACTGTCCA-1	1	46	60	6759	5340	0	AmygdalaExcitatory
ATTCATCGTTGAGGCA-1	1	61	89	8554	7335	0.0222002	AmygdalaExcitatory
ATTCCCACATAAACAA-1	1	26	24	4364	2863	0	AmygdalaExcitatory
ATTCCTCCGCCAGTGC-1	1	23	39	4005	3895	0	AmygdalaExcitatory
ATTCCTTCCAGGCGGT-1	1	10	24	2449	2863	0	AmygdalaExcitatory
ATTCGACGCCGGGCCT-1	1	36	26	5562	3000	0	AmygdalaExcitatory
ATTCTCGTCTCTTTAG-1	1	11	51	2568	4720	0	AmygdalaExcitatory
ATTCTTCGTACTTATG-1	1	9	87	2329	7197	0	AmygdalaExcitatory
ATTGAAGATCTTAGTG-1	1	31	49	4963	4583	0	AmygdalaExcitatory
ATTGACGTAACTCGGT-1	1	8	72	2209	6165	0	AmygdalaExcitatory
ATTGATAGCAACGAGA-1	1	12	22	2688	2725	0.003891	AmygdalaExcitatory
ATTGATGAGTCCTAAC-1	1	33	99	5202	8023	0	AmygdalaExcitatory
ATTGCCTATTAGACCG-1	1	67	25	9273	2932	0.000891785	AmygdalaExcitatory
ATTGCGATCAGTAACT-1	1	51	99	7357	8023	0	AmygdalaExcitatory
ATTGCTGCTCCTCCAT-1	1	35	43	5442	4170	0	AmygdalaExcitatory
ATTGGATTACAGCGTA-1	1	54	102	7716	8230	0	AmygdalaExcitatory
ATTGGGAATATCTTGG-1	1	12	52	2688	4789	0	AmygdalaExcitatory
ATTGTACAACTCGGCT-1	1	35	103	5441	8298	0.0266868	AmygdalaExcitatory
ATTGTCGCAATACCTT-1	1	15	85	3047	7060	0	AmygdalaExcitatory
ATTTAACTCGTATTAC-1	1	14	52	2928	4789	0	AmygdalaExcitatory
ATTTACAGTTTACTGG-1	1	30	38	4843	3826	0	AmygdalaExcitatory
ATTTCATTATTTCGCG-1	1	14	78	2928	6578	0	AmygdalaExcitatory
ATTTCCGGGTTCTGCG-1	1	55	35	7836	3620	0	AmygdalaExcitatory
ATTTGCGCGAGTAGCT-1	1	53	31	7597	3345	0	AmygdalaExcitatory
ATTTGTCTTGGGAGCT-1	1	40	84	6040	6991	0	AmygdalaExcitatory
ATTTGTTCCAGGGCTC-1	1	19	71	3526	6096	0	AmygdalaExcitatory
CAAACGAGTATCGCAG-1	1	47	47	6878	4445	0	AmygdalaExcitatory
CAAACGGTCGCACTTT-1	1	30	40	4843	3964	0	AmygdalaExcitatory
CAAACTACGATAGAGA-1	1	12	84	2688	6991	0	AmygdalaExcitatory
CAAACTATTGAGCTTC-1	1	11	75	2568	6372	0	AmygdalaExcitatory
CAAAGATTATTGGGCC-1	1	56	30	7956	3276	0	AmygdalaExcitatory
CAAATCTCTCACAAGG-1	1	44	24	6519	2863	0	AmygdalaExcitatory
CAAATGTCCTTCCGTG-1	1	45	53	6639	4858	0	AmygdalaExcitatory
CAAATTGTCAGCAAGC-1	1	13	67	2808	5821	0	AmygdalaExcitatory
CAACGACCCGTTTACA-1	1	20	50	3646	4652	0	AmygdalaExcitatory
CAACGGTTCTTGATAC-1	1	18	38	3407	3826	0	AmygdalaExcitatory
CAACTATATCGAATGC-1	1	15	79	3047	6647	0	AmygdalaExcitatory
CAACTCCTTGATCCCG-1	1	18	46	3407	4376	0	AmygdalaExcitatory
CAACTGCTCATCCGAT-1	1	59	55	8315	4996	0.00922867	AmygdalaExcitatory
CAACTTGTAGTGGGCA-1	1	9	41	2329	4032	0	AmygdalaExcitatory
CAAGAGGGCGGAGTAC-1	1	46	74	6759	6303	0.0420555	AmygdalaExcitatory
CAAGATATTATAACGT-1	1	45	89	6639	7335	0	AmygdalaExcitatory
CAAGCAACGTCGGAGT-1	1	32	38	5083	3826	0	AmygdalaExcitatory
CAAGCACCAAATGCCT-1	1	18	66	3406	5752	0	AmygdalaExcitatory
CAAGCGGCACATAATT-1	1	54	72	7716	6166	0.171549	AmygdalaExcitatory
CAAGGATCGCATGTTC-1	1	40	68	6040	5890	0	AmygdalaExcitatory
CAAGTGAACTTTGGTT-1	1	6	54	1970	4927	0	AmygdalaExcitatory
CAAGTGTGGTTGCAAA-1	1	40	94	6040	7679	0.0165221	AmygdalaExcitatory
CAATAAACCTTGGCCC-1	1	26	74	4364	6303	0.0105786	AmygdalaExcitatory
CAATATTCTTGACCTA-1	1	54	40	7716	3964	0	AmygdalaExcitatory
CAATATTGGACTAGTG-1	1	8	18	2210	2450	0	AmygdalaExcitatory
CAATCCCTATACCAGC-1	1	12	88	2688	7266	0	AmygdalaExcitatory
CAATCCTGCCGTGGAG-1	1	14	24	2928	2863	0	AmygdalaExcitatory
CAATGCGAGAAGTATC-1	1	54	82	7716	6854	0.0487654	AmygdalaExcitatory
CAATGGATCTCTACCA-1	1	28	86	4604	7129	0	AmygdalaExcitatory
CAATGGTCGGCCTGGG-1	1	6	56	1970	5064	0	AmygdalaExcitatory
CAATTAAGGGTGATGA-1	1	29	65	4723	5684	0	AmygdalaExcitatory
CAATTTCGTATAAGGG-1	1	37	63	5681	5546	0	AmygdalaExcitatory
CACAATGAGCTGCTAT-1	1	42	50	6280	4652	0	AmygdalaExcitatory
CACACAGGGATAGATT-1	1	25	27	4245	3069	0	AmygdalaExcitatory
CACACGCGCTGTCTTA-1	1	33	89	5202	7335	0	AmygdalaExcitatory
CACAGAGACGAGGACG-1	1	64	20	8914	2588	0	AmygdalaExcitatory
CACAGCACCCACGGCA-1	1	31	59	4963	5271	0	AmygdalaExcitatory
CACAGCTAGGGAGTGA-1	1	20	60	3646	5340	0	AmygdalaExcitatory
CACAGGGCCATATAGT-1	1	57	97	8075	7886	0	AmygdalaExcitatory
CACAGGGCCGTTGTCA-1	1	62	60	8674	5340	0.0398998	AmygdalaExcitatory
CACATAAGGCGACCGT-1	1	1	29	1371	3206	0	AmygdalaExcitatory
CACATATTAGCAGGAT-1	1	47	73	6878	6234	0.0685059	AmygdalaExcitatory
CACATCGTGCACGCGC-1	1	60	38	8435	3826	0	AmygdalaExcitatory
CACATCTCACCGACGA-1	1	57	75	8075	6372	0.0650435	AmygdalaExcitatory
CACATGATTCAGCAAC-1	1	38	64	5801	5615	0	AmygdalaExcitatory
CACATGTTTGGACATG-1	1	10	18	2449	2450	0	AmygdalaExcitatory
CACATTCTTTCGATGG-1	1	18	90	3406	7404	0	AmygdalaExcitatory
CACCAGTCAGCATGCA-1	1	60	22	8435	2725	0	AmygdalaExcitatory
CACCATCGGAGGAGAC-1	1	11	61	2568	5408	0	AmygdalaExcitatory
CACCCAAATCTTATGT-1	1	35	105	5441	8436	0.0556993	AmygdalaExcitatory
CACCCACACGTCACCC-1	1	17	43	3287	4170	0	AmygdalaExcitatory
CACCCACGAGGCAATT-1	1	20	86	3646	7128	0	AmygdalaExcitatory
CACCCGGTTTGTGACT-1	1	53	39	7597	3895	0	AmygdalaExcitatory
CACCCTAACAAGATCT-1	1	56	80	7956	6716	0.0992098	AmygdalaExcitatory
CACCCTTGGTGAGACC-1	1	50	16	7238	2312	0	AmygdalaExcitatory
CACCCTTTCCTCGCTC-1	1	8	40	2209	3963	0	AmygdalaExcitatory
CACCGATACACCGAGC-1	1	10	84	2449	6991	0.00657537	AmygdalaExcitatory
CACCGCCAGAAGGTTT-1	1	27	59	4484	5271	0	AmygdalaExcitatory
CACCGCCGACCAGCGA-1	1	9	67	2329	5821	0	AmygdalaExcitatory
CACCGGTAGAGACATT-1	1	66	16	9153	2313	0	AmygdalaExcitatory
CACCGTATCCCATCCG-1	1	52	104	7477	8367	0	AmygdalaExcitatory
CACCGTTAGGGATCAC-1	1	53	37	7597	3757	0	AmygdalaExcitatory
CACCGTTGCGCGATAT-1	1	47	29	6878	3207	0	AmygdalaExcitatory
CACCTAATAGAGTCGT-1	1	17	25	3287	2931	0	AmygdalaExcitatory
CACCTAATCAGTTTAC-1	1	20	72	3646	6165	0	AmygdalaExcitatory
CACCTCGATGGTGGAC-1	1	18	70	3406	6028	0	AmygdalaExcitatory
CACCTTGCGAAACTCG-1	1	24	84	4125	6991	0	AmygdalaExcitatory
CACCTTGGCGCCTTTG-1	1	43	103	6399	8298	0	AmygdalaExcitatory
CACGAAAGTTAGTCCC-1	1	33	29	5202	3207	0	AmygdalaExcitatory
CACGACTAAAGTTCTG-1	1	3	49	1611	4583	0	AmygdalaExcitatory
CACGCACAGCGCAGCT-1	1	24	72	4125	6165	0	AmygdalaExcitatory
CACGCAGCGAGGCTTT-1	1	31	43	4963	4170	0	AmygdalaExcitatory
CACGCGGAACTGTTGC-1	1	42	98	6280	7954	0	AmygdalaExcitatory
CACGTCGGCAACCTCT-1	1	49	37	7118	3757	0	AmygdalaExcitatory
CACGTTCGTGCTCTAG-1	1	37	81	5681	6785	0	AmygdalaExcitatory
CACGTTTCGTACACAC-1	1	55	91	7836	7473	0	AmygdalaExcitatory
CACTAAAGTTGCCTAT-1	1	35	51	5442	4720	0	AmygdalaExcitatory
CACTCAAGAGCTATGG-1	1	39	57	5921	5133	0	AmygdalaExcitatory
CACTCAGCTCTTGAGG-1	1	11	71	2568	6096	0	AmygdalaExcitatory
CACTCCTATGTAAGAT-1	1	56	36	7956	3689	0	AmygdalaExcitatory
CACTCCTCTCGGTCGG-1	1	15	87	3047	7197	0	AmygdalaExcitatory
CACTCGAGCTGAACAA-1	1	48	74	6998	6303	0.0973957	AmygdalaExcitatory
CACTGACGATTGTGGA-1	1	65	51	9033	4721	0.0664446	AmygdalaExcitatory
CACTGTCCAAGTGAGA-1	1	19	43	3526	4170	0.0340116	AmygdalaExcitatory
CACTTAATCAGACGGA-1	1	34	48	5322	4514	0	AmygdalaExcitatory
CACTTCGCCACAGGCT-1	1	21	31	3766	3344	0	AmygdalaExcitatory
CAGAACTTAGCCCTCT-1	1	53	85	7596	7060	0.0637098	AmygdalaExcitatory
CAGACACCGATCGCTG-1	1	53	51	7597	4721	0	AmygdalaExcitatory
CAGACCTGTAAGTGTT-1	1	31	99	4963	8023	0	AmygdalaExcitatory
CAGACGAACCTGATAC-1	1	50	50	7238	4652	0	AmygdalaExcitatory
CAGAGACGGTCACCCA-1	1	51	57	7357	5133	0	AmygdalaExcitatory
CAGAGCATGAGCTTGC-1	1	26	70	4364	6028	0	AmygdalaExcitatory
CAGAGGCGATGCATGA-1	1	54	48	7716	4514	0	AmygdalaExcitatory
CAGAGTGATTTAACGT-1	1	9	69	2329	5959	0	AmygdalaExcitatory
CAGATACTAACATAGT-1	1	26	46	4364	4376	0	AmygdalaExcitatory
CAGATATGAAGATGAC-1	1	67	19	9273	2519	0	AmygdalaExcitatory
CAGATCCTGGTTTGAA-1	1	55	17	7836	2381	0	AmygdalaExcitatory
CAGCAGCCCGTTCCTT-1	1	28	78	4604	6578	0	AmygdalaExcitatory
CAGCAGTCCAGACTAT-1	1	50	100	7237	8092	0	AmygdalaExcitatory
CAGCAGTCTGTGCTGC-1	1	62	74	8674	6303	0.00434588	AmygdalaExcitatory
CAGCCGGGCCCTCTAT-1	1	11	85	2568	7060	0	AmygdalaExcitatory
CAGCCTCCTGCAGAGG-1	1	23	77	4005	6509	0	AmygdalaExcitatory
CAGCCTCTCCTCAAGA-1	1	15	95	3047	7748	0	AmygdalaExcitatory
CAGCGATTCCCTTCAA-1	1	53	43	7597	4170	0	AmygdalaExcitatory
CAGCTCACTGAGACAT-1	1	33	59	5202	5271	0	AmygdalaExcitatory
CAGCTCGACAAGTTAA-1	1	28	90	4604	7404	0	AmygdalaExcitatory
CAGCTCGTGCTTGTGT-1	1	14	42	2928	4101	0	AmygdalaExcitatory
CAGCTGGCGTAACCGT-1	1	48	22	6998	2725	0	AmygdalaExcitatory
CAGCTTAGTAGGTAGC-1	1	32	28	5083	3138	0	AmygdalaExcitatory
CAGGAAGACTTTATAT-1	1	13	85	2808	7060	0	AmygdalaExcitatory
CAGGATATATCGTTGT-1	1	44	60	6519	5340	0	AmygdalaExcitatory
CAGGCCAGTACCACCT-1	1	71	17	9752	2381	0	AmygdalaExcitatory
CAGGCCGTTTGGGTGT-1	1	39	43	5921	4170	0	AmygdalaExcitatory
CAGGCGCACGGTGGTC-1	1	56	28	7956	3138	0	AmygdalaExcitatory
CAGGCGCCATGCTAGG-1	1	49	73	7118	6234	0.0564633	AmygdalaExcitatory
CAGTAATCCCTCCCAG-1	1	21	25	3766	2931	0	AmygdalaExcitatory
CAGTACCAGTTTACGT-1	1	48	18	6998	2450	0	AmygdalaExcitatory
CAGTAGCCCACGCGGT-1	1	25	91	4244	7473	0	AmygdalaExcitatory
CAGTCGAGGATGCAAT-1	1	25	99	4244	8023	0	AmygdalaExcitatory
CAGTCTCTCGGCTAAT-1	1	6	28	1970	3138	0	AmygdalaExcitatory
CAGTCTGTATACTGGG-1	1	42	66	6280	5753	0	AmygdalaExcitatory
CAGTGAATAAATGACT-1	1	25	83	4244	6922	0	AmygdalaExcitatory
CAGTGGTTGCACATGA-1	1	16	22	3167	2725	0	AmygdalaExcitatory
CAGTGTCCGCAGAATG-1	1	15	37	3047	3757	0	AmygdalaExcitatory
CAGTGTCGGCTGGCCC-1	1	52	92	7477	7542	0	AmygdalaExcitatory
CAGTGTTAATCTCTCA-1	1	70	16	9632	2313	0	AmygdalaExcitatory
CAGTTCAAATTGACAC-1	1	29	51	4723	4720	0	AmygdalaExcitatory
CAGTTCCGCGGGTCGA-1	1	26	26	4364	3000	0	AmygdalaExcitatory
CATAACGGACAGTCGT-1	1	36	94	5561	7679	0	AmygdalaExcitatory
CATAAGAAGCTTGGCT-1	1	58	72	8195	6166	0.128445	AmygdalaExcitatory
CATAATGAGCGGGCGA-1	1	6	46	1970	4376	0.0142408	AmygdalaExcitatory
CATACAAAGCCGAACC-1	1	13	35	2808	3619	0	AmygdalaExcitatory
CATACACGGTTCCCAC-1	1	61	55	8554	4996	0.00531408	AmygdalaExcitatory
CATACCCGTACCCAGT-1	1	37	31	5681	3344	0	AmygdalaExcitatory
CATACGAACTAGCTGG-1	1	65	31	9033	3345	0	AmygdalaExcitatory
CATACGGCGTCTGGGC-1	1	39	63	5921	5546	0	AmygdalaExcitatory
CATACGGGTGCATGAT-1	1	5	17	1850	2381	0	AmygdalaExcitatory
CATACTATGTAATTGT-1	1	36	48	5561	4514	0	AmygdalaExcitatory
CATAGCCGCCCGGGAT-1	1	26	22	4364	2725	0	AmygdalaExcitatory
CATAGCGTTGCCCACC-1	1	54	42	7716	4101	0.025963	AmygdalaExcitatory
CATAGTACATTGAGAG-1	1	15	77	3047	6509	0	AmygdalaExcitatory
CATAGTAGCATAGTAG-1	1	19	45	3526	4308	0	AmygdalaExcitatory
CATAGTCCACAAGAAC-1	1	45	31	6639	3344	0	AmygdalaExcitatory
CATATAGGTACAGTCA-1	1	43	55	6399	4996	0	AmygdalaExcitatory
CATATGTCAGGCTACG-1	1	48	24	6998	2863	0	AmygdalaExcitatory
CATATTATTTGCCCTA-1	1	9	79	2329	6647	0	AmygdalaExcitatory
CATCATCTACCCGGAC-1	1	11	69	2568	5959	0	AmygdalaExcitatory
CATCATTACCCTGAGG-1	1	52	94	7477	7679	0	AmygdalaExcitatory
CATCCAATATAGTTTG-1	1	66	18	9153	2450	0	AmygdalaExcitatory
CATCCTCTCAAAGATC-1	1	54	92	7716	7542	0	AmygdalaExcitatory
CATCGCCCGCGGCCAA-1	1	14	44	2928	4239	0	AmygdalaExcitatory
CATCGGACGGGTTAAT-1	1	42	58	6280	5202	0	AmygdalaExcitatory
CATCTTACACCACCTC-1	1	37	99	5681	8023	0	AmygdalaExcitatory
CATGAACCGACATTTG-1	1	11	43	2569	4170	0	AmygdalaExcitatory
CATGAACCTCTTATCA-1	1	5	69	1850	5959	0	AmygdalaExcitatory
CATGAGATGCACTCTC-1	1	59	79	8315	6647	0	AmygdalaExcitatory
CATGATGCACAATTCT-1	1	21	69	3766	5959	0	AmygdalaExcitatory
CATGATGGAAGTTAGC-1	1	45	103	6639	8298	0.0114258	AmygdalaExcitatory
CATGCATGGAGACCCT-1	1	6	70	1970	6027	0.0420913	AmygdalaExcitatory
CATGCCAACTCGCAAA-1	1	43	21	6400	2656	0	AmygdalaExcitatory
CATGCGACCAGTTTAA-1	1	26	98	4364	7954	0	AmygdalaExcitatory
CATGCGTTAGACAGAA-1	1	15	63	3047	5546	0	AmygdalaExcitatory
CATGCTGGCTCCAATT-1	1	12	60	2688	5340	0	AmygdalaExcitatory
CATGGATTGTCTTCCG-1	1	55	101	7836	8161	0	AmygdalaExcitatory
CATGGCAGGAAGATCG-1	1	17	57	3287	5133	0	AmygdalaExcitatory
CATGGGTATGCCTTAT-1	1	56	82	7956	6854	0.0589807	AmygdalaExcitatory
CATGGGTCGGGTGTGG-1	1	21	85	3766	7060	0	AmygdalaExcitatory
CATGGTAAGTAGCGTT-1	1	45	73	6639	6234	0.0382621	AmygdalaExcitatory
CATGGTCTAGATACCG-1	1	26	66	4364	5752	0	AmygdalaExcitatory
CATGTAAGAGACATTT-1	1	54	90	7716	7404	0	AmygdalaExcitatory
CATGTCTCATTTATGG-1	1	49	85	7118	7060	0.0982161	AmygdalaExcitatory
CATTACGTCGGCCCGT-1	1	19	65	3526	5684	0	AmygdalaExcitatory
CATTATCCCATTAACG-1	1	67	31	9273	3345	0	AmygdalaExcitatory
CATTATGCTTGTTGTG-1	1	26	52	4364	4789	0	AmygdalaExcitatory
CATTCACTGACAGCTA-1	1	5	67	1850	5821	0	AmygdalaExcitatory
CATTCAGGTCAGTGCG-1	1	5	21	1850	2656	0	AmygdalaExcitatory
CATTCCCTAAGTACAA-1	1	12	18	2688	2450	0	AmygdalaExcitatory
CATTTAGCGGACCATG-1	1	25	85	4244	7060	0	AmygdalaExcitatory
CATTTCTAGCAGACTA-1	1	16	26	3167	3000	0	AmygdalaExcitatory
CATTTGAGTGGTACGT-1	1	50	48	7238	4514	0	AmygdalaExcitatory
CCAAACAGAACCCTCG-1	1	22	48	3885	4514	0	AmygdalaExcitatory
CCAACCTTATGTAACT-1	1	67	41	9273	4033	0.00858109	AmygdalaExcitatory
CCAACGATGCACTGAT-1	1	31	37	4963	3757	0	AmygdalaExcitatory
CCAAGAAAGTGGGCGA-1	1	52	52	7477	4789	0	AmygdalaExcitatory
CCAAGACTTCTGCGAA-1	1	20	62	3646	5477	0	AmygdalaExcitatory
CCAAGCGTAACTCGTA-1	1	33	71	5202	6097	0	AmygdalaExcitatory
CCAAGGAACAGAGAGG-1	1	14	48	2928	4514	0	AmygdalaExcitatory
CCAATAGTGCCGTCGA-1	1	34	42	5322	4101	0	AmygdalaExcitatory
CCAATCGGTAGATCGA-1	1	14	84	2927	6991	0	AmygdalaExcitatory
CCAATGTCACAGCAAG-1	1	37	49	5681	4583	0	AmygdalaExcitatory
CCAATTACGGGTCGAG-1	1	19	93	3526	7610	0	AmygdalaExcitatory
CCAATTGAATGTTAAT-1	1	20	46	3646	4376	0	AmygdalaExcitatory
CCACAATGTACGTCTT-1	1	29	85	4723	7060	0	AmygdalaExcitatory
CCACACTGAGATATTA-1	1	39	49	5921	4583	0	AmygdalaExcitatory
CCACAGCTGAAATCAT-1	1	8	28	2209	3138	0	AmygdalaExcitatory
CCACAGTACCCATCCT-1	1	48	92	6998	7542	0	AmygdalaExcitatory
CCACCAACTTTACTGT-1	1	52	40	7477	3964	0	AmygdalaExcitatory
CCACCCAAGGAAAGTG-1	1	37	75	5681	6372	0	AmygdalaExcitatory
CCACGAGAAGAGAATC-1	1	17	75	3287	6372	0	AmygdalaExcitatory
CCACGGAGCCATAAGA-1	1	47	27	6878	3069	0	AmygdalaExcitatory
CCACGGCAGGTGTAGG-1	1	71	31	9752	3345	0	AmygdalaExcitatory
CCACTAAACTGAATCG-1	1	4	18	1731	2450	0	AmygdalaExcitatory
CCACTGGTGGCTGGTT-1	1	39	21	5921	2656	0.000972333	AmygdalaExcitatory
CCAGAAAGCAACTCAT-1	1	52	36	7477	3689	0	AmygdalaExcitatory
CCAGAGACAAAGCCGG-1	1	23	21	4005	2656	0	AmygdalaExcitatory
CCAGATAGTTGAGTGA-1	1	28	84	4604	6991	0	AmygdalaExcitatory
CCAGCCTGGACCAATA-1	1	37	65	5681	5684	0	AmygdalaExcitatory
CCAGCTACGCCTCATA-1	1	9	35	2329	3619	0.0239318	AmygdalaExcitatory
CCAGCTCGAACGCATT-1	1	63	65	8794	5684	0.0154441	AmygdalaExcitatory
CCAGCTGATGGTACTT-1	1	37	21	5681	2656	0	AmygdalaExcitatory
CCAGGGACGTGGCCTC-1	1	27	53	4484	4858	0	AmygdalaExcitatory
CCAGTAGTCTGATCCA-1	1	27	91	4484	7473	0	AmygdalaExcitatory
CCAGTCCATTATTCGA-1	1	10	22	2449	2725	0	AmygdalaExcitatory
CCAGTCTAGACGGCGC-1	1	24	86	4125	7129	0	AmygdalaExcitatory
CCAGTCTTGTCATAGA-1	1	59	59	8315	5271	0.0185582	AmygdalaExcitatory
CCATAAACAACCCGAC-1	1	14	76	2928	6440	0	AmygdalaExcitatory
CCATACCTTTACTTGT-1	1	30	102	4843	8229	0	AmygdalaExcitatory
CCATAGGTTGGCGTGG-1	1	18	62	3406	5477	0	AmygdalaExcitatory
CCATAGTCAGTAACCC-1	1	15	17	3048	2381	0	AmygdalaExcitatory
CCATCCATACCAAGTC-1	1	14	38	2928	3826	0	AmygdalaExcitatory
CCATCGCAGTTAAACT-1	1	50	62	7237	5477	0	AmygdalaExcitatory
CCATCTCACCAGTGAA-1	1	38	98	5801	7954	0	AmygdalaExcitatory
CCATCTTGTTCACAAT-1	1	7	41	2090	4032	0	AmygdalaExcitatory
CCATGCCCTAGATTTC-1	1	56	98	7956	7954	0	AmygdalaExcitatory
CCATGCCTGTTTAGTA-1	1	35	53	5442	4858	0	AmygdalaExcitatory
CCATGCTCTGCAGGAA-1	1	21	43	3766	4170	0	AmygdalaExcitatory
CCATGGCCCTTGTACC-1	1	32	22	5083	2725	0	AmygdalaExcitatory
CCATGTTCATCTATAT-1	1	68	28	9393	3138	0	AmygdalaExcitatory
CCATTAGCGATAATCC-1	1	32	42	5083	4101	0	AmygdalaExcitatory
CCATTCCCTGCCCACA-1	1	33	39	5202	3895	0	AmygdalaExcitatory
CCATTTCTACCTATTA-1	1	55	71	7836	6097	0.206941	AmygdalaExcitatory
CCCAAACATGCTGCTC-1	1	34	88	5322	7266	0	AmygdalaExcitatory
CCCAACATACGTCGCG-1	1	43	35	6400	3620	0	AmygdalaExcitatory
CCCAACCACACTAACA-1	1	8	66	2209	5752	0	AmygdalaExcitatory
CCCAAGACAGAGTATG-1	1	4	50	1730	4651	0.00301633	AmygdalaExcitatory
CCCAATGAGATTTGCA-1	1	60	40	8435	3964	0	AmygdalaExcitatory
CCCAATTTCACAACTT-1	1	39	33	5921	3482	0	AmygdalaExcitatory
CCCAGTTAAGGCGCCG-1	1	42	82	6280	6853	0	AmygdalaExcitatory
CCCGACCATAGTCCGC-1	1	20	74	3646	6303	0	AmygdalaExcitatory
CCCGCAGCGCGAACTA-1	1	49	67	7118	5821	0.0383614	AmygdalaExcitatory
CCCGCAGGGCCCAAAG-1	1	11	79	2568	6647	0	AmygdalaExcitatory
CCCGCCATGCTCCCGT-1	1	19	41	3526	4032	0	AmygdalaExcitatory
CCCGCGCAATGCACCC-1	1	19	23	3526	2794	0	AmygdalaExcitatory
CCCGGGTCGTTCAGGG-1	1	65	57	9033	5134	0.042412	AmygdalaExcitatory
CCCGGTGGAAGAACCT-1	1	25	21	4245	2656	0	AmygdalaExcitatory
CCCGGTGTATCGGAAT-1	1	53	17	7597	2381	0	AmygdalaExcitatory
CCCGTAAGTCTAGGCC-1	1	40	28	6040	3138	0	AmygdalaExcitatory
CCCGTAGCTGGGAAGA-1	1	57	39	8076	3895	0	AmygdalaExcitatory
CCCGTCAGCGTCTGAC-1	1	23	51	4005	4720	0	AmygdalaExcitatory
CCCTAGTGTCAGGTGT-1	1	10	20	2449	2587	0	AmygdalaExcitatory
CCCTATGTAGAGCAGA-1	1	60	24	8435	2863	0	AmygdalaExcitatory
CCCTCAGATCGAGAAC-1	1	72	26	9871	3001	0	AmygdalaExcitatory
CCCTCATTCTGGAATT-1	1	16	44	3167	4239	0	AmygdalaExcitatory
CCCTCGATAATACACA-1	1	69	29	9512	3207	0	AmygdalaExcitatory
CCCTGAAATGAGTTGA-1	1	31	39	4963	3895	0	AmygdalaExcitatory
CCCTGCCCAATCCGCT-1	1	41	19	6160	2519	0	AmygdalaExcitatory
CCCTGCGCTACGCATA-1	1	34	24	5322	2863	0	AmygdalaExcitatory
CCCTGGTATGGGCGGC-1	1	6	72	1970	6165	0.00999865	AmygdalaExcitatory
CCCTTTGACAGGTCTT-1	1	50	56	7237	5065	0	AmygdalaExcitatory
CCGAAAGTGGTGAGCA-1	1	17	27	3287	3069	0	AmygdalaExcitatory
CCGAACACTGGGCCTC-1	1	44	18	6519	2450	0	AmygdalaExcitatory
CCGAACCTTCCCGGCC-1	1	49	71	7118	6097	0.045069	AmygdalaExcitatory
CCGAAGTATATTGTTC-1	1	22	22	3886	2725	0	AmygdalaExcitatory
CCGACAAAGGGAGTGC-1	1	33	21	5202	2656	0	AmygdalaExcitatory
CCGACGGGCATGAGGT-1	1	54	26	7717	3001	0	AmygdalaExcitatory
CCGAGGGATGTTAGGC-1	1	6	62	1970	5477	0.031879	AmygdalaExcitatory
CCGATCTCAACCTTAT-1	1	37	101	5681	8161	0	AmygdalaExcitatory
CCGATTCGAGGGACCC-1	1	38	20	5801	2588	0	AmygdalaExcitatory
CCGCACAAAGACCAAC-1	1	36	76	5561	6441	0	AmygdalaExcitatory
CCGCACGTGACCTCGG-1	1	28	26	4604	3000	0	AmygdalaExcitatory
CCGCATGTGGTACGAT-1	1	56	66	7956	5753	0.10185	AmygdalaExcitatory
CCGCCACCACAATCCA-1	1	4	66	1730	5752	0	AmygdalaExcitatory
CCGCCGGTCAACACAC-1	1	13	55	2808	4995	0	AmygdalaExcitatory
CCGCCTGCGAATTGGT-1	1	15	97	3047	7885	0	AmygdalaExcitatory
CCGCGGAATGCGTCAC-1	1	51	45	7357	4308	0	AmygdalaExcitatory
CCGCGGGTACGAAGAA-1	1	32	26	5083	3000	0	AmygdalaExcitatory
CCGCGTAGGTAAGGGC-1	1	30	22	4843	2725	0	AmygdalaExcitatory
CCGCTATCAGCACCAG-1	1	45	63	6639	5546	0	AmygdalaExcitatory
CCGCTGGTGCCATTCA-1	1	6	74	1970	6303	0	AmygdalaExcitatory
CCGCTTACCTCACTCT-1	1	47	35	6878	3620	0	AmygdalaExcitatory
CCGGAATGGTTTCAGT-1	1	24	32	4125	3413	0	AmygdalaExcitatory
CCGGAGCGTACTTTCT-1	1	58	56	8195	5065	0.000617946	AmygdalaExcitatory
CCGGCGCATATTGGAT-1	1	14	56	2928	5064	0	AmygdalaExcitatory
CCGGGACCCGCAGAGA-1	1	16	52	3167	4789	0	AmygdalaExcitatory
CCGGGCGGTCTCGTCA-1	1	32	76	5082	6441	0	AmygdalaExcitatory
CCGGGCTAAGAATTTC-1	1	70	20	9632	2588	0	AmygdalaExcitatory
CCGGGCTGCTCCATAC-1	1	36	86	5561	7129	0	AmygdalaExcitatory
CCGGGTTCGAGGTTAC-1	1	38	32	5801	3413	0	AmygdalaExcitatory
CCGGTTTGTAATTGTG-1	1	56	42	7956	4101	0	AmygdalaExcitatory
CCGTAAGTTGGTCCCA-1	1	33	77	5202	6509	0	AmygdalaExcitatory
CCGTACCCAAGCGCCA-1	1	12	34	2688	3551	0	AmygdalaExcitatory
CCGTATCTCGTCGTAG-1	1	53	27	7597	3069	0	AmygdalaExcitatory
CCGTGCCCATGACGGC-1	1	12	48	2688	4514	0	AmygdalaExcitatory
CCGTGTTAAATTCCAT-1	1	48	36	6998	3689	0	AmygdalaExcitatory
CCGTTACGTTAGAACA-1	1	20	88	3646	7266	0	AmygdalaExcitatory
CCGTTCCGAATCTCGG-1	1	40	22	6040	2725	0	AmygdalaExcitatory
CCTAAAGGCTGACGCT-1	1	14	82	2927	6853	0	AmygdalaExcitatory
CCTAAATTAACGGTTC-1	1	42	68	6280	5890	0	AmygdalaExcitatory
CCTAACCCAAACAAGT-1	1	49	89	7118	7335	0	AmygdalaExcitatory
CCTAACTAAGGCTCTA-1	1	21	93	3765	7610	0	AmygdalaExcitatory
CCTACATTCACAGACG-1	1	51	33	7357	3482	0	AmygdalaExcitatory
CCTACGGCTCAGTCGA-1	1	16	32	3167	3413	0	AmygdalaExcitatory
CCTACTGCTTACACTT-1	1	27	49	4484	4583	0	AmygdalaExcitatory
CCTAGGCGTAGCGATC-1	1	36	88	5561	7266	0	AmygdalaExcitatory
CCTAGTTAGTCGCATG-1	1	12	72	2688	6165	0	AmygdalaExcitatory
CCTATAATGAGTGCCC-1	1	55	81	7836	6785	0.108421	AmygdalaExcitatory
CCTATACCGTCCTGTC-1	1	55	45	7836	4308	0	AmygdalaExcitatory
CCTATATTTGTCCTGG-1	1	62	52	8674	4790	0	AmygdalaExcitatory
CCTATCTATATCGGAA-1	1	19	77	3526	6509	0	AmygdalaExcitatory
CCTATGGCTCCTAGTG-1	1	62	24	8674	2863	0	AmygdalaExcitatory
CCTATGGGTTACCGTC-1	1	29	69	4723	5959	0	AmygdalaExcitatory
CCTATGGTCAAAGCTG-1	1	68	68	9392	5890	0.125271	AmygdalaExcitatory
CCTCACCAATCTTGAC-1	1	17	35	3287	3619	0	AmygdalaExcitatory
CCTCACCTGAGGGAGC-1	1	28	102	4603	8229	0	AmygdalaExcitatory
CCTCACCTTAGCATCG-1	1	27	97	4484	7885	0	AmygdalaExcitatory
CCTCATGCAGCTACGA-1	1	10	30	2449	3275	0	AmygdalaExcitatory
CCTCCCGACAATCCCT-1	1	9	63	2329	5546	0	AmygdalaExcitatory
CCTCCGACAATTCAAG-1	1	33	33	5202	3482	0	AmygdalaExcitatory
CCTCGAAGTGGACGGG-1	1	15	71	3047	6096	0	AmygdalaExcitatory
CCTCGCCAGCAAATTA-1	1	18	74	3406	6303	0.0120661	AmygdalaExcitatory
CCTCGCGCGATATAGG-1	1	21	95	3765	7748	0	AmygdalaExcitatory
CCTCGCGCTGTGCGAT-1	1	57	59	8075	5271	0	AmygdalaExcitatory
CCTCGGACCGGGATAG-1	1	41	85	6160	7060	0.0262513	AmygdalaExcitatory
CCTCGGTTTCCTTGCC-1	1	70	38	9632	3826	0	AmygdalaExcitatory
CCTCTAATCTGCCAAG-1	1	23	73	4005	6234	0	AmygdalaExcitatory
CCTCTACAAGGATTGG-1	1	67	27	9273	3069	0	AmygdalaExcitatory
CCTCTATCGATTAGCA-1	1	52	26	7477	3001	0.0135733	AmygdalaExcitatory
CCTCTCTCCCATCTAG-1	1	34	36	5322	3688	0	AmygdalaExcitatory
CCTCTGGCCTAGACGG-1	1	15	75	3047	6372	0	AmygdalaExcitatory
CCTCTGTACTATTCTA-1	1	53	61	7597	5409	0	AmygdalaExcitatory
CCTGAACGATATATTC-1	1	37	85	5681	7060	0.0882679	AmygdalaExcitatory
CCTGAATATTTACATA-1	1	23	71	4005	6096	0	AmygdalaExcitatory
CCTGACCACCGATGGT-1	1	45	61	6639	5409	0	AmygdalaExcitatory
CCTGAGAATAAATGCA-1	1	71	33	9752	3482	0	AmygdalaExcitatory
CCTGCGATAGAACTGT-1	1	8	20	2209	2587	0	AmygdalaExcitatory
CCTGCTATTTGAGAAG-1	1	26	50	4364	4652	0	AmygdalaExcitatory
CCTGGCTAGACCCGCC-1	1	29	43	4723	4170	0	AmygdalaExcitatory
CCTGGTCGAATGTGGG-1	1	59	69	8315	5959	0.174834	AmygdalaExcitatory
CCTGTAAGACATGATA-1	1	37	41	5681	4032	0	AmygdalaExcitatory
CCTGTACTCACGCCCA-1	1	40	24	6040	2863	0	AmygdalaExcitatory
CCTGTCACCCGGGCTC-1	1	29	67	4723	5821	0	AmygdalaExcitatory
CCTGTCGCCCGTAAAT-1	1	36	62	5561	5477	0	AmygdalaExcitatory
CCTGTTTGAAGACACG-1	1	58	94	8195	7679	0	AmygdalaExcitatory
CCTTCAGTTAAAGTGA-1	1	61	47	8554	4445	0	AmygdalaExcitatory
CCTTCTTGATCCAGTG-1	1	19	73	3526	6234	0	AmygdalaExcitatory
CCTTTAAGGGAGCACT-1	1	58	50	8195	4652	0	AmygdalaExcitatory
CCTTTCAATGAAGAAA-1	1	25	95	4244	7748	0	AmygdalaExcitatory
CGAAACATAGATGGCA-1	1	11	77	2568	6509	0	AmygdalaExcitatory
CGAAACGCAATTCATG-1	1	41	33	6160	3482	0	AmygdalaExcitatory
CGAACAGTATGGGCGT-1	1	50	96	7237	7817	0	AmygdalaExcitatory
CGAACCCGCATGCGTC-1	1	49	49	7118	4583	0	AmygdalaExcitatory
CGAACGCCCAGTGCCG-1	1	14	70	2928	6028	0	AmygdalaExcitatory
CGAAGTTGCTCTGTGT-1	1	33	35	5202	3620	0	AmygdalaExcitatory
CGAATCTGCTCGACGC-1	1	62	22	8674	2725	0	AmygdalaExcitatory
CGAATGAAGTCATTGC-1	1	62	20	8674	2588	0	AmygdalaExcitatory
CGAATGACGCATAATG-1	1	63	57	8794	5134	0.0235115	AmygdalaExcitatory
CGACAATTTGATCTAA-1	1	43	95	6399	7748	0	AmygdalaExcitatory
CGACACGCTCCGACAG-1	1	46	94	6758	7679	0	AmygdalaExcitatory
CGACAGTTCGCGTTAT-1	1	36	42	5561	4101	0	AmygdalaExcitatory
CGACATGCGATCTTCT-1	1	8	64	2209	5615	0	AmygdalaExcitatory
CGACTCAGGATGTTAT-1	1	23	89	4005	7335	0	AmygdalaExcitatory
CGAGACCCTAGAGTGT-1	1	43	61	6399	5409	0	AmygdalaExcitatory
CGAGAGATGTGAACCT-1	1	29	73	4723	6234	0	AmygdalaExcitatory
CGAGCACTTCAAGTTT-1	1	23	25	4005	2931	0	AmygdalaExcitatory
CGAGCGTTGATCAGCC-1	1	12	46	2688	4376	0	AmygdalaExcitatory
CGAGCTGGGCTTTAGG-1	1	17	67	3287	5821	0	AmygdalaExcitatory
CGAGGCCAGGCATTGG-1	1	14	22	2928	2725	0	AmygdalaExcitatory
CGAGGCTAAATATGGC-1	1	29	71	4723	6096	0	AmygdalaExcitatory
CGAGGGACTGCGGTCG-1	1	38	78	5801	6578	0	AmygdalaExcitatory
CGAGGGTATCCAGGTG-1	1	64	60	8914	5340	0.0350401	AmygdalaExcitatory
CGAGTACTAAAGAGGA-1	1	45	35	6639	3620	0	AmygdalaExcitatory
CGAGTGAAGGTACCAG-1	1	55	29	7836	3207	0	AmygdalaExcitatory
CGAGTGCTATAGTTCG-1	1	10	38	2449	3826	0	AmygdalaExcitatory
CGAGTTCTGTCCCACC-1	1	27	85	4484	7060	0	AmygdalaExcitatory
CGAGTTTATCGGACTG-1	1	37	93	5681	7610	0.0388561	AmygdalaExcitatory
CGATACCTCGCGGACA-1	1	40	48	6040	4514	0	AmygdalaExcitatory
CGATATTAGCCGCAGG-1	1	7	35	2090	3619	0	AmygdalaExcitatory
CGATCCGACCCAGTGC-1	1	38	50	5801	4652	0	AmygdalaExcitatory
CGATCCTCGCAACATA-1	1	66	40	9153	3964	0	AmygdalaExcitatory
CGATCTGTTGGAGGAC-1	1	46	24	6759	2863	0	AmygdalaExcitatory
CGATGGACCCTACGCC-1	1	22	96	3885	7817	0	AmygdalaExcitatory
CGATTAAATATCTCCT-1	1	56	62	7956	5477	0.0240309	AmygdalaExcitatory
CGATTCGCCTGGCTGC-1	1	57	73	8075	6234	0.150055	AmygdalaExcitatory
CGCAAACACGAGTTAC-1	1	27	37	4484	3757	0	AmygdalaExcitatory
CGCAATTACTTTCGGT-1	1	23	33	4005	3482	0	AmygdalaExcitatory
CGCAATTAGGGTAATA-1	1	28	44	4604	4239	0	AmygdalaExcitatory
CGCAATTCTACAATAA-1	1	26	28	4364	3138	0	AmygdalaExcitatory
CGCACATGTCCACTAC-1	1	39	87	5920	7197	0	AmygdalaExcitatory
CGCACGTCTGTTTATG-1	1	68	32	9393	3413	0.0135463	AmygdalaExcitatory
CGCACGTGCGCTATCA-1	1	39	99	5920	8023	0.015672	AmygdalaExcitatory
CGCAGAAACATTTGCG-1	1	8	58	2209	5202	0	AmygdalaExcitatory
CGCAGGCGATCCAAAC-1	1	52	102	7477	8230	0.00134888	AmygdalaExcitatory
CGCATCATGGCTTCAG-1	1	9	85	2329	7060	0	AmygdalaExcitatory
CGCATGGTGCGATGCT-1	1	40	66	6040	5753	0	AmygdalaExcitatory
CGCATTAGCTAATAGG-1	1	27	57	4484	5133	0	AmygdalaExcitatory
CGCCAAGAAGCCGAGT-1	1	39	17	5921	2381	0	AmygdalaExcitatory
CGCCACCCGCATTAAC-1	1	6	18	1970	2450	0	AmygdalaExcitatory
CGCCATCCGATTATGA-1	1	24	80	4125	6716	0	AmygdalaExcitatory
CGCCCAGCACGCCTAG-1	1	59	51	8315	4721	0.026193	AmygdalaExcitatory
CGCCCGCTTCCGTACA-1	1	18	80	3406	6716	0	AmygdalaExcitatory
CGCCCTTGAAGGCTGA-1	1	24	20	4125	2587	0	AmygdalaExcitatory
CGCCGCCCATGCCTGT-1	1	39	83	5920	6922	0	AmygdalaExcitatory
CGCCTCCCTCCTCTAT-1	1	43	73	6399	6234	0.00719136	AmygdalaExcitatory
CGCCTGGCCTACGTAA-1	1	41	27	6160	3069	0	AmygdalaExcitatory
CGCGACCGCGACAGAT-1	1	59	81	8315	6785	0.0891164	AmygdalaExcitatory
CGCGAGTCTGCCGGGT-1	1	52	20	7477	2588	0	AmygdalaExcitatory
CGCGCAAATGTCCAGA-1	1	56	24	7956	2863	0	AmygdalaExcitatory
CGCGCAAGGAACTACA-1	1	5	29	1850	3207	0.0191218	AmygdalaExcitatory
CGCGCATGTTTGATTG-1	1	50	54	7237	4927	0	AmygdalaExcitatory
CGCGCCCGACTTAATA-1	1	21	75	3766	6372	0	AmygdalaExcitatory
CGCGGCTCAACTTGAA-1	1	43	97	6399	7886	0	AmygdalaExcitatory
CGCGGGAATTAGGCAG-1	1	28	80	4604	6716	0	AmygdalaExcitatory
CGCGTTCATGAAATAC-1	1	27	51	4484	4720	0	AmygdalaExcitatory
CGCTACGGGACATTTA-1	1	38	48	5801	4514	0	AmygdalaExcitatory
CGCTAGAGACCGCTGC-1	1	39	101	5920	8161	0.0823835	AmygdalaExcitatory
CGCTATACCGCCCACT-1	1	14	36	2928	3688	0.0142912	AmygdalaExcitatory
CGCTATTCAATGTATG-1	1	19	31	3526	3344	0	AmygdalaExcitatory
CGCTATTCTTAGGCTC-1	1	38	60	5801	5340	0	AmygdalaExcitatory
CGCTCGACATAATGAT-1	1	21	45	3766	4308	0	AmygdalaExcitatory
CGCTCTCCGTAGATTA-1	1	33	37	5202	3757	0	AmygdalaExcitatory
CGCTGAGGACGTCCAA-1	1	4	40	1731	3963	0	AmygdalaExcitatory
CGCTGGTGACTACCCT-1	1	48	98	6998	7954	0	AmygdalaExcitatory
CGCTGTGACGCCGCAC-1	1	25	47	4245	4445	0	AmygdalaExcitatory
CGCTGTGTGGATGTTG-1	1	59	43	8315	4170	0	AmygdalaExcitatory
CGCTTAGTATTGATAC-1	1	66	52	9153	4790	0.0309171	AmygdalaExcitatory
CGCTTATTCCCGGTCG-1	1	42	30	6280	3276	0	AmygdalaExcitatory
CGCTTCCACTGAAATC-1	1	18	42	3407	4101	0	AmygdalaExcitatory
CGCTTTCATACCGGTG-1	1	14	50	2928	4651	0	AmygdalaExcitatory
CGCTTTCTTGCATTCG-1	1	31	85	4963	7060	0	AmygdalaExcitatory
CGGAAAGAATCAAACG-1	1	58	48	8195	4514	0	AmygdalaExcitatory
CGGAACGTAAACATAG-1	1	47	45	6878	4308	0	AmygdalaExcitatory
CGGAGCAATTTAATCG-1	1	54	60	7716	5340	0	AmygdalaExcitatory
CGGAGCATGGCGATCC-1	1	39	67	5921	5821	0	AmygdalaExcitatory
CGGAGCTTATAACACC-1	1	10	86	2449	7128	0.00197035	AmygdalaExcitatory
CGGAGTTTGAGAGACA-1	1	30	34	4843	3551	0	AmygdalaExcitatory
CGGATAAGCGGACATG-1	1	19	17	3526	2381	0	AmygdalaExcitatory
CGGATCCTCAAGGACT-1	1	60	80	8435	6716	0.00647419	AmygdalaExcitatory
CGGATGAATGCTGTGA-1	1	70	22	9632	2725	0	AmygdalaExcitatory
CGGCAAACATCGTGCG-1	1	52	66	7477	5753	0	AmygdalaExcitatory
CGGCACCGTTAGCGCC-1	1	11	89	2568	7335	0.00996293	AmygdalaExcitatory
CGGCACTCAAGAAAGT-1	1	12	28	2688	3138	0	AmygdalaExcitatory
CGGCAGGGTCGGGTTG-1	1	32	94	5082	7679	0	AmygdalaExcitatory
CGGCCACGCACAAAGT-1	1	35	59	5442	5271	0	AmygdalaExcitatory
CGGCCCAGGTATATCC-1	1	43	105	6399	8436	0.000653547	AmygdalaExcitatory
CGGCGCCATCAATCCC-1	1	59	93	8315	7610	0	AmygdalaExcitatory
CGGCTTTGTATGATAA-1	1	8	56	2209	5064	0	AmygdalaExcitatory
CGGGAATATAGTATAC-1	1	47	105	6878	8436	0	AmygdalaExcitatory
CGGGAATTTATGTAAA-1	1	45	65	6639	5684	0	AmygdalaExcitatory
CGGGAGCTTCAGTGTA-1	1	49	91	7118	7473	0.036581	AmygdalaExcitatory
CGGGATCAATGTAAGA-1	1	23	59	4005	5271	0	AmygdalaExcitatory
CGGGCAGCTAAACCGC-1	1	32	56	5083	5064	0	AmygdalaExcitatory
CGGGCCATAGCCGCAC-1	1	14	18	2928	2450	0	AmygdalaExcitatory
CGGGCCTTCTTTGTAA-1	1	41	55	6160	4996	0	AmygdalaExcitatory
CGGGTGTACCCATTTA-1	1	32	86	5082	7129	0.00419826	AmygdalaExcitatory
CGGTACTAGAATCAAA-1	1	43	83	6399	6922	0.0368007	AmygdalaExcitatory
CGGTAGAGGTGCAGGT-1	1	22	92	3885	7541	0	AmygdalaExcitatory
CGGTCAAGTGGGAACC-1	1	26	80	4364	6716	0	AmygdalaExcitatory
CGGTCCGTCGCAAGCC-1	1	63	51	8794	4721	0.0904905	AmygdalaExcitatory
CGGTCTATCAACCCGT-1	1	18	82	3406	6853	0	AmygdalaExcitatory
CGGTGAAGACTAAAGT-1	1	35	23	5442	2794	0	AmygdalaExcitatory
CGGTGCAGATAGAACG-1	1	42	36	6280	3688	0	AmygdalaExcitatory
CGGTGCGCGTTGGTCC-1	1	49	39	7118	3895	0	AmygdalaExcitatory
CGGTGTACTTGATCCC-1	1	17	31	3287	3344	0	AmygdalaExcitatory
CGGTTATCCAACAGTG-1	1	30	98	4843	7954	0	AmygdalaExcitatory
CGGTTCAAGTAGGTGT-1	1	24	98	4125	7954	0	AmygdalaExcitatory
CGGTTCCGGCTTCTTG-1	1	9	29	2329	3207	0	AmygdalaExcitatory
CGGTTGACCTGGCATA-1	1	39	25	5921	2932	0	AmygdalaExcitatory
CGGTTGAGTATCCTTC-1	1	66	30	9153	3276	0	AmygdalaExcitatory
CGTAAACGCTTGAGTG-1	1	11	23	2569	2794	0	AmygdalaExcitatory
CGTAAAGCAAGAAATC-1	1	70	28	9632	3138	0	AmygdalaExcitatory
CGTACCTGATAGGCCT-1	1	22	68	3885	5890	0	AmygdalaExcitatory
CGTAGCGAATTGTCAG-1	1	13	71	2808	6096	0	AmygdalaExcitatory
CGTAGCGCCGACGTTG-1	1	7	53	2090	4858	0	AmygdalaExcitatory
CGTATTAAGAGATCTA-1	1	32	54	5083	4927	0	AmygdalaExcitatory
CGTCACGTCCATTGGT-1	1	47	51	6878	4721	0	AmygdalaExcitatory
CGTCAGTGCGCACAAG-1	1	11	49	2569	4583	0	AmygdalaExcitatory
CGTCATACCATATCCA-1	1	20	20	3646	2587	0	AmygdalaExcitatory
CGTCGCTTGGTTATAC-1	1	63	25	8794	2932	0	AmygdalaExcitatory
CGTCGGATAGTGTTGA-1	1	34	96	5322	7817	0	AmygdalaExcitatory
CGTCGGGTCTAAGCGC-1	1	54	22	7717	2725	0	AmygdalaExcitatory
CGTCGTCCTTCGCGAA-1	1	56	76	7956	6441	0.0502762	AmygdalaExcitatory
CGTCTGGAAGGGCCCG-1	1	16	62	3167	5477	0	AmygdalaExcitatory
CGTGAAGTTAATTCAC-1	1	40	56	6040	5065	0	AmygdalaExcitatory
CGTGACATTGGGTCGT-1	1	15	83	3047	6922	0	AmygdalaExcitatory
CGTGACCAGTCCTCTG-1	1	63	55	8794	4996	0	AmygdalaExcitatory
CGTGCAGACTGGGACA-1	1	40	74	6040	6303	0	AmygdalaExcitatory
CGTGCATTGTCGACGC-1	1	39	31	5921	3344	0	AmygdalaExcitatory
CGTGCCCTCCCGAAGA-1	1	43	77	6399	6509	0.0421121	AmygdalaExcitatory
CGTGCTGGCCTAGTCG-1	1	9	19	2329	2519	0	AmygdalaExcitatory
CGTGCTTCTACCTAAA-1	1	62	28	8674	3138	0	AmygdalaExcitatory
CGTGGCCGAATATCTA-1	1	47	101	6878	8161	0	AmygdalaExcitatory
CGTGGTACCCAAAGGC-1	1	66	42	9153	4102	0	AmygdalaExcitatory
CGTGTCCCATTCGCGA-1	1	28	40	4604	3964	0	AmygdalaExcitatory
CGTGTCTCGTTACGAC-1	1	60	34	8435	3551	0	AmygdalaExcitatory
CGTTAATGTCCCGACG-1	1	59	87	8315	7198	0	AmygdalaExcitatory
CGTTAGCTCACAACTG-1	1	14	90	2927	7404	0	AmygdalaExcitatory
CGTTCAGACCCGCGAA-1	1	65	61	9033	5409	0	AmygdalaExcitatory
CGTTCATGGTGCGCGT-1	1	48	20	6998	2588	0	AmygdalaExcitatory
CGTTGAATACCGCGCT-1	1	57	77	8075	6510	0.0551597	AmygdalaExcitatory
CGTTGAGCGACCGTCG-1	1	44	74	6519	6303	0.0313075	AmygdalaExcitatory
CGTTGCCCGCGTGGGA-1	1	65	45	9033	4308	0	AmygdalaExcitatory
CGTTGTCGGCAATTGA-1	1	64	66	8913	5753	0.0123738	AmygdalaExcitatory
CGTTGTTTCAATTCCC-1	1	34	40	5322	3964	0	AmygdalaExcitatory
CGTTTAAGCGGAGCAC-1	1	13	59	2808	5271	0	AmygdalaExcitatory
CGTTTCACTTCGGGCG-1	1	18	92	3406	7541	0	AmygdalaExcitatory
CGTTTCGCTCATTACA-1	1	35	49	5442	4583	0	AmygdalaExcitatory
CGTTTGTGTAGAGGGT-1	1	55	41	7836	4033	0	AmygdalaExcitatory
CTAAACGGGTGTAATC-1	1	4	42	1731	4101	0.0523323	AmygdalaExcitatory
CTAAAGAATGCCTACT-1	1	36	36	5562	3688	0	AmygdalaExcitatory
CTAAAGGGAAATAGGA-1	1	44	62	6519	5477	0	AmygdalaExcitatory
CTAAAGTCCGAAGCTA-1	1	4	22	1731	2725	0	AmygdalaExcitatory
CTAAATCCGGTGTACA-1	1	61	35	8554	3620	0	AmygdalaExcitatory
CTAAATCCTATTCCGG-1	1	26	84	4364	6991	0	AmygdalaExcitatory
CTAACCGCGCGCCCGT-1	1	37	35	5681	3620	0	AmygdalaExcitatory
CTAACGAAACTTGCTG-1	1	30	94	4843	7679	0	AmygdalaExcitatory
CTAACTGGTCCGGTTC-1	1	50	36	7238	3689	0	AmygdalaExcitatory
CTAAGGGAATGATTGG-1	1	44	72	6519	6165	0	AmygdalaExcitatory
CTAATTCGCACGCGCT-1	1	28	34	4604	3551	0	AmygdalaExcitatory
CTAATTTCAACAACAC-1	1	21	27	3766	3069	0	AmygdalaExcitatory
CTACAAGAAATAACCC-1	1	58	40	8195	3964	0	AmygdalaExcitatory
CTACACTAGCTTGTTC-1	1	4	38	1731	3826	0	AmygdalaExcitatory
CTACCCTAAGGTCATA-1	1	31	91	4963	7473	0	AmygdalaExcitatory
CTACGACTAGCTATAA-1	1	38	24	5801	2863	0	AmygdalaExcitatory
CTACGATCCTATCCTA-1	1	69	19	9512	2519	0	AmygdalaExcitatory
CTACGCACGGAGTACC-1	1	35	57	5442	5133	0	AmygdalaExcitatory
CTACGCCATTTCCGAT-1	1	12	80	2688	6716	0	AmygdalaExcitatory
CTACGTGTTGCCACCA-1	1	6	24	1970	2863	0.00921924	AmygdalaExcitatory
CTACTATCATAGGTTT-1	1	53	25	7597	2932	0.00197197	AmygdalaExcitatory
CTACTATCTTTCAGAG-1	1	29	93	4723	7610	0	AmygdalaExcitatory
CTACTCAAGGTATAGT-1	1	60	42	8435	4101	0	AmygdalaExcitatory
CTACTCTAGGCCCGGC-1	1	31	25	4963	2932	0	AmygdalaExcitatory
CTACTGCCACCTGACC-1	1	27	63	4484	5546	0	AmygdalaExcitatory
CTAGATAAACTCCTCG-1	1	7	25	2090	2931	0	AmygdalaExcitatory
CTAGATGTGAGTGTAA-1	1	33	103	5202	8298	0.0904039	AmygdalaExcitatory
CTAGATTTACGACGGC-1	1	42	74	6280	6303	0	AmygdalaExcitatory
CTAGCAACTAATTTAC-1	1	2	28	1491	3138	0	AmygdalaExcitatory
CTAGCATAGTATAATG-1	1	34	66	5322	5753	0	AmygdalaExcitatory
CTAGCCGATGTTATGA-1	1	23	101	4005	8161	0	AmygdalaExcitatory
CTAGGCGCCCTATCAG-1	1	51	91	7357	7473	0	AmygdalaExcitatory
CTAGGTCTGAAGGAAT-1	1	36	104	5561	8367	0.0283466	AmygdalaExcitatory
CTAGGTTCGGACGTGA-1	1	58	70	8195	6028	0.156296	AmygdalaExcitatory
CTAGTAGAAAGGGATT-1	1	63	81	8794	6785	0	AmygdalaExcitatory
CTAGTATTCGGAATTA-1	1	14	80	2927	6716	0	AmygdalaExcitatory
CTAGTCACGTCTTAAG-1	1	37	69	5681	5959	0	AmygdalaExcitatory
CTAGTGAAGGACAGGA-1	1	34	38	5322	3826	0	AmygdalaExcitatory
CTAGTTACAACCCGGT-1	1	53	67	7597	5821	0.0334097	AmygdalaExcitatory
CTAGTTGGGCCCGGTA-1	1	26	68	4364	5890	0	AmygdalaExcitatory
CTATAAGAGCCAATCG-1	1	26	100	4364	8092	0	AmygdalaExcitatory
CTATAGGCGTTGATGT-1	1	62	38	8674	3826	0	AmygdalaExcitatory
CTATATCCAGCCTGGC-1	1	69	31	9512	3345	0	AmygdalaExcitatory
CTATCGACGAAATACA-1	1	53	93	7596	7610	0	AmygdalaExcitatory
CTATCGGGTCTCAACA-1	1	35	69	5442	5959	0	AmygdalaExcitatory
CTATGAACACCTTGCC-1	1	72	28	9871	3138	0	AmygdalaExcitatory
CTATGCCCGAATGCAA-1	1	63	59	8794	5271	0	AmygdalaExcitatory
CTATGTCACTAGCCCA-1	1	30	66	4843	5752	0	AmygdalaExcitatory
CTATGTCTATTGAAAC-1	1	11	55	2568	4995	0	AmygdalaExcitatory
CTATGTGAGTCACGGC-1	1	45	17	6639	2381	0	AmygdalaExcitatory
CTATTCATGTGTCCCA-1	1	52	62	7477	5477	0.000490102	AmygdalaExcitatory
CTATTTGGTTACGGAT-1	1	36	82	5561	6853	0	AmygdalaExcitatory
CTCAAACCACTGCCCG-1	1	64	40	8914	3964	0.000698198	AmygdalaExcitatory
CTCAACTAACCCGGAT-1	1	63	85	8794	7060	0.0410202	AmygdalaExcitatory
CTCACATTTACTAAAT-1	1	62	68	8674	5890	0.0848034	AmygdalaExcitatory
CTCACTGTGATACTTA-1	1	63	75	8794	6372	0	AmygdalaExcitatory
CTCACTTGGCTGGTAA-1	1	40	26	6040	3000	0	AmygdalaExcitatory
CTCAGGACTCACCTGT-1	1	16	30	3167	3275	0	AmygdalaExcitatory
CTCAGTCACGACAAAT-1	1	24	96	4125	7817	0	AmygdalaExcitatory
CTCATGGCTCACAATC-1	1	13	63	2808	5546	0	AmygdalaExcitatory
CTCATGGTAATTTGCG-1	1	50	26	7238	3001	0	AmygdalaExcitatory
CTCATTGCTCTAACAA-1	1	60	78	8435	6578	0	AmygdalaExcitatory
CTCATTTGATGGGCGG-1	1	22	62	3885	5477	0	AmygdalaExcitatory
CTCCCTCCTTTCGATC-1	1	51	23	7357	2794	0	AmygdalaExcitatory
CTCCGCCCACATGAGG-1	1	43	39	6400	3895	0	AmygdalaExcitatory
CTCCGGCCTAATATGC-1	1	19	59	3526	5271	0	AmygdalaExcitatory
CTCCGGCTTGTAGACA-1	1	15	19	3048	2519	0	AmygdalaExcitatory
CTCCTAAGTTATGTCT-1	1	12	30	2688	3275	0	AmygdalaExcitatory
CTCCTCCAGCTCACAC-1	1	62	50	8674	4652	0.0408596	AmygdalaExcitatory
CTCGAGGCAAGTTTCA-1	1	72	32	9871	3414	0	AmygdalaExcitatory
CTCGAGGTCGAACAGT-1	1	29	59	4723	5271	0	AmygdalaExcitatory
CTCGATATTTGCGAGC-1	1	23	99	4005	8023	0.0288391	AmygdalaExcitatory
CTCGCACCTATATAGT-1	1	24	68	4125	5890	0	AmygdalaExcitatory
CTCGCCGAATGTAGGG-1	1	60	64	8435	5615	0.0534445	AmygdalaExcitatory
CTCGGGTTCTCTGGCC-1	1	61	27	8555	3069	0	AmygdalaExcitatory
CTCGGTACCACTGCTC-1	1	41	81	6160	6785	0	AmygdalaExcitatory
CTCGGTCCGTAGCCTG-1	1	18	50	3407	4652	0	AmygdalaExcitatory
CTCGGTTGTCGGCCCT-1	1	56	26	7956	3001	0	AmygdalaExcitatory
CTCGTCGAGGGCTCAT-1	1	60	18	8435	2450	0	AmygdalaExcitatory
CTCGTTACGGCTACCA-1	1	70	40	9632	3964	0	AmygdalaExcitatory
CTCTACACTGGCGATT-1	1	43	17	6400	2381	0	AmygdalaExcitatory
CTCTATTTGGCTGCAG-1	1	48	68	6998	5890	0.0418939	AmygdalaExcitatory
CTCTCACAATCGATGA-1	1	32	70	5082	6028	0	AmygdalaExcitatory
CTCTCGATGTGCGCCT-1	1	4	62	1730	5477	0	AmygdalaExcitatory
CTCTCTAACTGCCTAG-1	1	57	21	8076	2657	0	AmygdalaExcitatory
CTCTGCAGGCATTCTT-1	1	71	23	9752	2794	0	AmygdalaExcitatory
CTCTGCGAAGCAAGCA-1	1	12	50	2688	4651	0	AmygdalaExcitatory
CTCTGGACGCCTGGTG-1	1	32	62	5083	5477	0	AmygdalaExcitatory
CTCTGTGCCTGCTATG-1	1	2	48	1491	4514	0.0592933	AmygdalaExcitatory
CTCTGTTTGAGGATTC-1	1	14	72	2928	6165	0	AmygdalaExcitatory
CTCTTCTATTGACTGG-1	1	46	100	6758	8092	0	AmygdalaExcitatory
CTCTTCTGGAAGTTAG-1	1	62	40	8674	3964	0	AmygdalaExcitatory
CTCTTGTCCCGCTTGG-1	1	54	58	7716	5202	0	AmygdalaExcitatory
CTGAAAGAGATCCGAC-1	1	19	69	3526	5959	0.00927382	AmygdalaExcitatory
CTGAATCCGAGACCTC-1	1	47	53	6878	4858	0	AmygdalaExcitatory
CTGACTGCGCAGCTCG-1	1	31	101	4963	8161	0	AmygdalaExcitatory
CTGAGCAAGTAACAAG-1	1	15	25	3047	2931	0	AmygdalaExcitatory
CTGATCCCTTTATGCA-1	1	71	29	9752	3207	0.00302503	AmygdalaExcitatory
CTGCACAACTACATAT-1	1	50	76	7237	6441	0.329846	AmygdalaExcitatory
CTGCACCTGGAACCGC-1	1	15	49	3047	4583	0.0343203	AmygdalaExcitatory
CTGCACTCCAGTACAG-1	1	54	70	7716	6028	0.290436	AmygdalaExcitatory
CTGCCAAGGTTGGAAG-1	1	21	77	3766	6509	0	AmygdalaExcitatory
CTGCCATGCATCACAT-1	1	40	62	6040	5477	0	AmygdalaExcitatory
CTGCCTAGCCACCAAG-1	1	8	80	2209	6716	0	AmygdalaExcitatory
CTGCCTTTAATACCTT-1	1	64	28	8914	3138	0	AmygdalaExcitatory
CTGCGGGTGAAATGTT-1	1	31	23	4963	2794	0	AmygdalaExcitatory
CTGCGGTAGTCACGTG-1	1	10	92	2449	7541	0	AmygdalaExcitatory
CTGCGTTACGATATAA-1	1	16	90	3167	7404	0	AmygdalaExcitatory
CTGCTGAGGCCACGAA-1	1	49	35	7118	3620	0	AmygdalaExcitatory
CTGCTTGGCGATAGCT-1	1	53	75	7597	6372	0.182969	AmygdalaExcitatory
CTGGAAATGGATGCTT-1	1	29	53	4723	4858	0	AmygdalaExcitatory
CTGGAAGACACGGTGG-1	1	50	88	7237	7266	0	AmygdalaExcitatory
CTGGATTTACACTTGA-1	1	49	55	7118	4996	0	AmygdalaExcitatory
CTGGCATCCGAATGAG-1	1	48	26	6998	3000	0	AmygdalaExcitatory
CTGGCGACATAAGTCC-1	1	17	81	3287	6784	0	AmygdalaExcitatory
CTGGCGCACAGGTCTG-1	1	37	89	5681	7335	0	AmygdalaExcitatory
CTGGCGGGAATAAGTA-1	1	20	22	3646	2725	0	AmygdalaExcitatory
CTGGCTCCTGCGGGAT-1	1	7	27	2090	3069	0	AmygdalaExcitatory
CTGGCTGATTCATCCT-1	1	44	96	6519	7817	0	AmygdalaExcitatory
CTGGCTGCTAACGTAA-1	1	5	25	1850	2931	0.0156372	AmygdalaExcitatory
CTGGCTGGTTGTCAGT-1	1	54	56	7716	5065	0	AmygdalaExcitatory
CTGGGATAAATAATGG-1	1	38	84	5801	6991	0.0324718	AmygdalaExcitatory
CTGGGCCTGCTATATC-1	1	44	30	6519	3276	0	AmygdalaExcitatory
CTGGGTAGGCAGTTAA-1	1	43	79	6399	6647	0.0730317	AmygdalaExcitatory
CTGGTAACACATAGAA-1	1	42	88	6280	7266	0	AmygdalaExcitatory
CTGGTAACGAGCTCTT-1	1	29	97	4723	7885	0	AmygdalaExcitatory
CTGGTCCTAACTTGGC-1	1	7	65	2090	5683	0	AmygdalaExcitatory
CTGGTGAATGGGCCTA-1	1	65	19	9033	2519	0	AmygdalaExcitatory
CTGGTTCAACGCATCA-1	1	8	38	2209	3826	0	AmygdalaExcitatory
CTGGTTTCGAGCAAGA-1	1	46	88	6758	7266	0.057481	AmygdalaExcitatory
CTGTACTTCTTAGCAT-1	1	39	51	5921	4721	0	AmygdalaExcitatory
CTGTAGCCATCTCACT-1	1	56	46	7956	4377	0	AmygdalaExcitatory
CTGTATGGTGTAGAAA-1	1	20	32	3646	3413	0	AmygdalaExcitatory
CTGTCAAATGGCTCGG-1	1	23	83	4005	6922	0	AmygdalaExcitatory
CTGTGCAGGGTAGGTC-1	1	42	70	6280	6028	0	AmygdalaExcitatory
CTGTGGTCGGGAGATA-1	1	55	89	7836	7335	0	AmygdalaExcitatory
CTGTTACCCAATCTAG-1	1	48	58	6998	5202	0	AmygdalaExcitatory
CTGTTCACTGCCTGTG-1	1	22	56	3885	5064	0	AmygdalaExcitatory
CTGTTCATCTCACGGG-1	1	22	34	3885	3551	0	AmygdalaExcitatory
CTGTTGTTCAGTCGTA-1	1	67	21	9273	2657	0	AmygdalaExcitatory
CTTAACTTCGAAGTAC-1	1	11	63	2568	5546	0	AmygdalaExcitatory
CTTACACGGTATTCCA-1	1	31	45	4963	4308	0	AmygdalaExcitatory
CTTACACTGGGAAATA-1	1	16	48	3167	4514	0	AmygdalaExcitatory
CTTAGCCTTCCACATG-1	1	22	78	3885	6578	0	AmygdalaExcitatory
CTTAGGTATAGACCAG-1	1	63	15	8794	2244	0	AmygdalaExcitatory
CTTAGTAGGCCTACAG-1	1	32	102	5082	8229	0	AmygdalaExcitatory
CTTAGTGTAGTAGCAT-1	1	61	83	8554	6922	0	AmygdalaExcitatory
CTTAGTTGAGGAATCG-1	1	67	33	9273	3482	0	AmygdalaExcitatory
CTTATGTTGACTACCA-1	1	13	27	2808	3069	0	AmygdalaExcitatory
CTTCAACTCCACTTGG-1	1	59	77	8315	6510	0	AmygdalaExcitatory
CTTCACGCCCTGGTAC-1	1	71	21	9752	2657	0	AmygdalaExcitatory
CTTCAGTGGTCGCCTA-1	1	54	18	7717	2450	0	AmygdalaExcitatory
CTTCATAGCTCAAGAA-1	1	19	37	3526	3757	0.0159533	AmygdalaExcitatory
CTTCATTGTCAGTGGA-1	1	36	60	5561	5340	0	AmygdalaExcitatory
CTTCCGCTCCGTGAAG-1	1	56	50	7956	4652	0	AmygdalaExcitatory
CTTCGTAGATAGGTGA-1	1	39	45	5921	4308	0	AmygdalaExcitatory
CTTCTATGTTGAAGTA-1	1	46	28	6759	3138	0	AmygdalaExcitatory
CTTCTATTAATGCTAG-1	1	51	47	7357	4445	0	AmygdalaExcitatory
CTTCTGGGCGTACCTA-1	1	66	34	9153	3551	0	AmygdalaExcitatory
CTTCTTACGTCGTATA-1	1	14	60	2928	5340	0	AmygdalaExcitatory
CTTGACCCGAAAGATA-1	1	9	57	2329	5133	0	AmygdalaExcitatory
CTTGAGGTTATCCCGA-1	1	12	24	2688	2863	0	AmygdalaExcitatory
CTTGAGTTAGGGTAAT-1	1	39	93	5920	7610	0	AmygdalaExcitatory
CTTGCAACCGCCTCCT-1	1	43	25	6400	2932	0	AmygdalaExcitatory
CTTGCCCAGGCTCTAC-1	1	45	55	6639	4996	0	AmygdalaExcitatory
CTTGGCCAAGCTGGGA-1	1	61	57	8554	5134	0.0472647	AmygdalaExcitatory
CTTGTACTTGTTGACT-1	1	21	51	3766	4720	0	AmygdalaExcitatory
CTTGTCAACATTCGAG-1	1	50	66	7237	5753	0	AmygdalaExcitatory
CTTGTGAGTCTTTGAC-1	1	10	34	2449	3551	0.0162796	AmygdalaExcitatory
CTTGTGCTCACCGATT-1	1	22	94	3885	7679	0	AmygdalaExcitatory
CTTGTTGCTGAGTCAA-1	1	38	80	5801	6716	0	AmygdalaExcitatory
CTTGTTTATGTAGCCA-1	1	18	28	3407	3138	0	AmygdalaExcitatory
CTTTAACTTTCAAAGG-1	1	23	67	4005	5821	0	AmygdalaExcitatory
CTTTAATATTGGTCGA-1	1	51	73	7357	6234	0.24981	AmygdalaExcitatory
CTTTACCGAATAGTAG-1	1	50	84	7237	6991	0.166725	AmygdalaExcitatory
CTTTAGGAACACTGTT-1	1	41	87	6160	7197	0.00651654	AmygdalaExcitatory
CTTTAGTGCTATTATT-1	1	44	64	6519	5615	0	AmygdalaExcitatory
CTTTCTGTGCGGGCTT-1	1	54	66	7716	5753	0.00946859	AmygdalaExcitatory
CTTTGGCGCTTTATAC-1	1	32	18	5083	2450	0	AmygdalaExcitatory
CTTTGGCTTTAGTAAA-1	1	32	40	5083	3964	0	AmygdalaExcitatory
CTTTGGGATTGTTGCA-1	1	62	44	8674	4239	0.0148183	AmygdalaExcitatory
GAAACAGATGACCACC-1	1	40	92	6040	7541	0	AmygdalaExcitatory
GAAACAGCCATGCAGT-1	1	13	61	2808	5408	0	AmygdalaExcitatory
GAAACATAGGAAACAG-1	1	60	20	8435	2588	0	AmygdalaExcitatory
GAAACCGAATTACCTT-1	1	45	51	6639	4721	0	AmygdalaExcitatory
GAAACCTATACAAATG-1	1	60	52	8435	4789	0.0195466	AmygdalaExcitatory
GAAACTCGTGCGATGC-1	1	28	24	4604	2863	0	AmygdalaExcitatory
GAAACTCTAATGAAGG-1	1	13	73	2808	6234	0	AmygdalaExcitatory
GAAAGAACAGCGTTAT-1	1	37	103	5681	8298	0	AmygdalaExcitatory
GAAAGCAGTGCACTTT-1	1	56	54	7956	4927	0	AmygdalaExcitatory
GAAAGCCCTTTGGACC-1	1	35	21	5442	2656	0	AmygdalaExcitatory
GAAAGTGACTAACTGC-1	1	25	31	4245	3344	0	AmygdalaExcitatory
GAAATACTAAACGTTT-1	1	18	22	3407	2725	0	AmygdalaExcitatory
GAAATATCACCATCAG-1	1	33	23	5202	2794	0	AmygdalaExcitatory
GAAATCGCGCGCAACT-1	1	18	68	3406	5890	0	AmygdalaExcitatory
GAAATGGCGGTGTTAG-1	1	30	52	4843	4789	0	AmygdalaExcitatory
GAAATGGGATGTAAAC-1	1	13	17	2808	2381	0	AmygdalaExcitatory
GAAATTAGCACGGATA-1	1	18	96	3406	7816	0.0364523	AmygdalaExcitatory
GAAATTCACATCGCTG-1	1	13	49	2808	4583	0	AmygdalaExcitatory
GAAATTGTCTCTATAA-1	1	43	53	6399	4858	0	AmygdalaExcitatory
GAACACACATCAACCA-1	1	22	50	3885	4652	0	AmygdalaExcitatory
GAACAGATTACTAAAT-1	1	57	71	8075	6097	0.124868	AmygdalaExcitatory
GAACCATCTGGGAGAC-1	1	4	54	1730	4927	0	AmygdalaExcitatory
GAACCCTCTGTGTTCT-1	1	59	67	8315	5822	0.113935	AmygdalaExcitatory
GAACCTTTAACGATCC-1	1	63	79	8794	6647	0	AmygdalaExcitatory
GAACGACCGAATGATA-1	1	19	63	3526	5546	0.0128057	AmygdalaExcitatory
GAACGTCTCATGGTCG-1	1	31	87	4963	7197	0	AmygdalaExcitatory
GAAGAAACGATATTGT-1	1	59	29	8315	3207	0	AmygdalaExcitatory
GAAGAACGGTGCAGGT-1	1	14	40	2928	3963	0	AmygdalaExcitatory
GAAGCCACTGATTATG-1	1	65	69	9033	5959	0	AmygdalaExcitatory
GAAGCCTGCACATTCC-1	1	61	61	8554	5409	0.0555829	AmygdalaExcitatory
GAAGCGTGAGGAATTT-1	1	34	60	5322	5340	0	AmygdalaExcitatory
GAAGCTCGGACCCGTC-1	1	55	21	7836	2657	0	AmygdalaExcitatory
GAAGCTTGCTGACCGC-1	1	29	35	4724	3620	0	AmygdalaExcitatory
GAAGGAGTCGAGTGCG-1	1	66	60	9153	5340	0	AmygdalaExcitatory
GAAGTCAGTTGCACTA-1	1	52	58	7477	5202	0	AmygdalaExcitatory
GAAGTCTCCCTAGCGA-1	1	37	91	5681	7473	0	AmygdalaExcitatory
GAAGTGATTTATCGTG-1	1	39	47	5921	4445	0	AmygdalaExcitatory
GAAGTGCTGGATAGCT-1	1	15	61	3047	5408	0	AmygdalaExcitatory
GAAGTTTCCACTCAAT-1	1	36	46	5561	4376	0	AmygdalaExcitatory
GAATAGACGCGACCCA-1	1	42	92	6280	7541	0	AmygdalaExcitatory
GAATAGTGCTCGATTA-1	1	60	36	8435	3689	0	AmygdalaExcitatory
GAATATTCGGAGTCCC-1	1	13	83	2808	6922	0	AmygdalaExcitatory
GAATCGACATGGTCAC-1	1	26	42	4364	4101	0	AmygdalaExcitatory
GAATCGCCGGACACGG-1	1	11	41	2569	4032	0	AmygdalaExcitatory
GAATCTGAACATTCTC-1	1	42	64	6280	5615	0	AmygdalaExcitatory
GAATGCCGAAATGACC-1	1	21	17	3766	2381	0	AmygdalaExcitatory
GAATGCGAATCGGTTC-1	1	63	69	8794	5959	0.0763596	AmygdalaExcitatory
GAATGTATGGCAGGTC-1	1	15	91	3047	7472	0	AmygdalaExcitatory
GAATGTGGTCCGGATT-1	1	43	81	6399	6785	0.0230343	AmygdalaExcitatory
GAATGTTGGGTAATCT-1	1	23	69	4005	5959	0	AmygdalaExcitatory
GAATTATAGTGAAAGG-1	1	34	68	5322	5890	0	AmygdalaExcitatory
GAATTCACCCGGGTGT-1	1	47	55	6878	4996	0	AmygdalaExcitatory
GAATTTCTCGCTGCAG-1	1	28	30	4604	3276	0	AmygdalaExcitatory
GACAAACATATGCAGG-1	1	44	100	6519	8092	0.0277443	AmygdalaExcitatory
GACAACGACCATTGAA-1	1	25	77	4244	6509	0	AmygdalaExcitatory
GACAACGCAGCTTACG-1	1	20	54	3646	4927	0	AmygdalaExcitatory
GACACAAGGGAAGAAA-1	1	30	72	4843	6165	0	AmygdalaExcitatory
GACACGAGTTAGAGGA-1	1	19	25	3526	2931	0	AmygdalaExcitatory
GACACTGAGTTCAGTG-1	1	44	46	6519	4377	0	AmygdalaExcitatory
GACAGCCAGACCTGAC-1	1	42	86	6280	7129	0.0779954	AmygdalaExcitatory
GACAGGCACACACTAT-1	1	38	22	5801	2725	0	AmygdalaExcitatory
GACATCCGTCGAACTG-1	1	65	71	9033	6097	0	AmygdalaExcitatory
GACATCGATTTATAAC-1	1	52	50	7477	4652	0	AmygdalaExcitatory
GACCAGAGCCCTGTAG-1	1	31	47	4963	4445	0	AmygdalaExcitatory
GACCCAATTATGATAC-1	1	54	20	7717	2588	0	AmygdalaExcitatory
GACCCGTCGCCGGCTA-1	1	9	59	2329	5271	0	AmygdalaExcitatory
GACCGACTGAAGCGTC-1	1	34	22	5322	2725	0	AmygdalaExcitatory
GACCGATTAAATATGT-1	1	68	16	9393	2313	0	AmygdalaExcitatory
GACCGTCAGGTCGTGA-1	1	13	81	2808	6784	0	AmygdalaExcitatory
GACCGTGCTGACGGTG-1	1	40	52	6040	4789	0	AmygdalaExcitatory
GACCTTCCACGTCTAC-1	1	66	74	9153	6303	0	AmygdalaExcitatory
GACGACGATCCGCGTT-1	1	52	70	7477	6028	0.212679	AmygdalaExcitatory
GACGCCGTAAAGGCTA-1	1	54	54	7716	4927	0	AmygdalaExcitatory
GACGCCTGTTGCAGGG-1	1	11	31	2569	3344	0	AmygdalaExcitatory
GACGCTTGCTTCTAAA-1	1	38	36	5801	3688	0	AmygdalaExcitatory
GACGGACCGCGTTCCT-1	1	4	58	1730	5202	0.0668787	AmygdalaExcitatory
GACGGGTTGGCCCGTA-1	1	61	51	8554	4721	0.00808762	AmygdalaExcitatory
GACGGTCAATAGAAGC-1	1	30	100	4843	8092	0	AmygdalaExcitatory
GACGTGAGACTCCATG-1	1	8	30	2209	3275	0	AmygdalaExcitatory
GACGTGTAGGGATTAT-1	1	28	32	4604	3413	0	AmygdalaExcitatory
GACTAAGATCATGCAC-1	1	23	53	4005	4858	0	AmygdalaExcitatory
GACTAAGTAGGCTCAC-1	1	27	43	4484	4170	0	AmygdalaExcitatory
GACTACAAAGCGGTGG-1	1	49	21	7118	2656	0	AmygdalaExcitatory
GACTACAATTGCTCGT-1	1	8	82	2209	6853	0	AmygdalaExcitatory
GACTCACCCACGTGAG-1	1	38	106	5801	8505	0	AmygdalaExcitatory
GACTCGCGGGAATGAC-1	1	28	96	4603	7817	0	AmygdalaExcitatory
GACTGCAAATCGAGCT-1	1	59	75	8315	6372	0.0899056	AmygdalaExcitatory
GACTGCACCAGCCCAG-1	1	46	80	6758	6716	0.174403	AmygdalaExcitatory
GACTGCTGGTGAGAAA-1	1	67	39	9273	3895	0.00686377	AmygdalaExcitatory
GAGACTGATGGGTAGA-1	1	28	56	4604	5064	0	AmygdalaExcitatory
GAGACTTCGCGACCGA-1	1	53	57	7597	5133	0	AmygdalaExcitatory
GAGAGGGCGCGAGGTT-1	1	38	40	5801	3964	0	AmygdalaExcitatory
GAGAGGTGCATTCTGG-1	1	44	28	6519	3138	0	AmygdalaExcitatory
GAGATCTGCTTGGCAT-1	1	34	44	5322	4239	0	AmygdalaExcitatory
GAGATCTGTCACTCCG-1	1	30	74	4843	6303	0	AmygdalaExcitatory
GAGATCTTCCATGACA-1	1	45	77	6639	6509	0.0574922	AmygdalaExcitatory
GAGATGGGAGTCGACA-1	1	52	72	7477	6165	0.23045	AmygdalaExcitatory
GAGCACCTGTGTCCAG-1	1	58	80	8195	6716	0.00115302	AmygdalaExcitatory
GAGCATCAACAACTTG-1	1	64	30	8914	3276	0	AmygdalaExcitatory
GAGCATCATCCCTGGG-1	1	12	40	2688	3963	0	AmygdalaExcitatory
GAGCCACGGTAGTAGG-1	1	9	47	2329	4445	0	AmygdalaExcitatory
GAGCCAGCTACCTGTG-1	1	53	89	7596	7335	0	AmygdalaExcitatory
GAGCGAGGGAGTACCG-1	1	14	58	2928	5202	0	AmygdalaExcitatory
GAGCGCGCACGAGTAG-1	1	49	93	7118	7610	0	AmygdalaExcitatory
GAGCGCTGTTAGGTAA-1	1	61	23	8555	2794	0	AmygdalaExcitatory
GAGCTAAGGGCATATC-1	1	29	83	4723	6922	0	AmygdalaExcitatory
GAGCTCTCGGACCTAA-1	1	15	33	3047	3482	0	AmygdalaExcitatory
GAGGAATGGAGAGGTT-1	1	27	31	4484	3344	0	AmygdalaExcitatory
GAGGCCCGACTCCGCA-1	1	55	23	7836	2794	0	AmygdalaExcitatory
GAGGCTATCAAAGTCG-1	1	35	27	5442	3069	0	AmygdalaExcitatory
GAGGGAGTCAGATCGC-1	1	65	41	9033	4033	0	AmygdalaExcitatory
GAGGGCATCGCGTATC-1	1	11	33	2569	3482	0	AmygdalaExcitatory
GAGGGCGCAGCTCTGC-1	1	27	89	4484	7335	0	AmygdalaExcitatory
GAGGGTAGTAACAAAG-1	1	63	31	8794	3345	0	AmygdalaExcitatory
GAGGTACATCCATCTT-1	1	12	68	2688	5890	0	AmygdalaExcitatory
GAGGTACGCGTGTCCC-1	1	67	67	9273	5822	0	AmygdalaExcitatory
GAGGTCCCAAAGATCT-1	1	18	26	3407	3000	0	AmygdalaExcitatory
GAGTACGGGTATACAA-1	1	15	43	3047	4170	0	AmygdalaExcitatory
GAGTAGATACTAGTTG-1	1	62	64	8674	5615	0.101687	AmygdalaExcitatory
GAGTATACCCTAATCA-1	1	70	30	9632	3276	0	AmygdalaExcitatory
GAGTATGCCCGCCTTG-1	1	49	43	7118	4170	0	AmygdalaExcitatory
GAGTATGCGCGTGCAT-1	1	63	71	8794	6097	0.0321198	AmygdalaExcitatory
GAGTCAGACCAGAATC-1	1	56	48	7956	4514	0	AmygdalaExcitatory
GAGTCCGCTTACCGGA-1	1	46	58	6759	5202	0	AmygdalaExcitatory
GAGTGTCAACCAGAAA-1	1	63	83	8794	6922	0.0408648	AmygdalaExcitatory
GAGTGTGCGGTACCCA-1	1	44	88	6519	7266	0.00717141	AmygdalaExcitatory
GAGTTGATGGCAATTT-1	1	51	19	7357	2519	0	AmygdalaExcitatory
GATAAATCGGTGGATG-1	1	15	41	3047	4032	0	AmygdalaExcitatory
GATAACTCGCACTGTG-1	1	39	89	5920	7335	0	AmygdalaExcitatory
GATAAGGCAGATGCAA-1	1	10	28	2449	3138	0	AmygdalaExcitatory
GATACGATGGGAGTCA-1	1	45	45	6639	4308	0	AmygdalaExcitatory
GATAGGTAACGTTGAC-1	1	48	60	6998	5340	0	AmygdalaExcitatory
GATATCTCATGCAATA-1	1	12	58	2688	5202	0	AmygdalaExcitatory
GATATGAGACACTAAC-1	1	39	81	5920	6785	0.01452	AmygdalaExcitatory
GATATGCGGTAGCCAA-1	1	19	91	3526	7472	0	AmygdalaExcitatory
GATATGGATTACGCGG-1	1	28	18	4604	2450	0	AmygdalaExcitatory
GATATTGAGATTGGCG-1	1	34	100	5322	8092	0	AmygdalaExcitatory
GATATTTCCTACATGG-1	1	17	89	3287	7335	0	AmygdalaExcitatory
GATCAACATAAAGGGA-1	1	62	36	8674	3689	0	AmygdalaExcitatory
GATCATTCCAAACATT-1	1	30	56	4843	5064	0	AmygdalaExcitatory
GATCCCTTTATACTGC-1	1	28	60	4604	5340	0	AmygdalaExcitatory
GATCCGGGAATTAACA-1	1	39	73	5920	6234	0	AmygdalaExcitatory
GATCCTAAATCGGGAC-1	1	27	95	4484	7748	0	AmygdalaExcitatory
GATCCTCGACACTGGC-1	1	50	32	7238	3413	0	AmygdalaExcitatory
GATCGACACTATCTGA-1	1	27	47	4484	4445	0	AmygdalaExcitatory
GATCGCGGGCTCTCCA-1	1	36	52	5561	4789	0	AmygdalaExcitatory
GATCGCTACCCGATTT-1	1	50	98	7237	7954	0	AmygdalaExcitatory
GATCGCTATATCTCAG-1	1	61	25	8555	2932	0	AmygdalaExcitatory
GATCGCTGTGGTGCGT-1	1	70	18	9632	2450	0	AmygdalaExcitatory
GATCGGTGGCCATAAC-1	1	28	68	4604	5890	0	AmygdalaExcitatory
GATCGTGACTGATATC-1	1	38	72	5801	6165	0	AmygdalaExcitatory
GATCTGCTATCTAAGG-1	1	62	56	8674	5065	0.050641	AmygdalaExcitatory
GATCTTGGAGGGCATA-1	1	44	70	6519	6028	0	AmygdalaExcitatory
GATCTTTGCAGGGTAT-1	1	36	38	5562	3826	0	AmygdalaExcitatory
GATGACAAGTAGGGCA-1	1	57	33	8076	3482	0	AmygdalaExcitatory
GATGCCAGCAGAAGGC-1	1	23	17	4005	2381	0	AmygdalaExcitatory
GATGCGTCCTGCATTC-1	1	37	57	5681	5133	0	AmygdalaExcitatory
GATGCTACAAGCGCCT-1	1	17	51	3287	4720	0	AmygdalaExcitatory
GATGCTGTATTTCATC-1	1	43	75	6399	6372	0.10822	AmygdalaExcitatory
GATGGCGCACACATTA-1	1	19	29	3526	3207	0	AmygdalaExcitatory
GATGGTGCCCTAGGCA-1	1	10	78	2449	6578	0	AmygdalaExcitatory
GATGTAACGAACCACC-1	1	51	21	7357	2657	0	AmygdalaExcitatory
GATGTCCGGATCACAT-1	1	7	37	2090	3757	0	AmygdalaExcitatory
GATGTCGGTCAACTGC-1	1	9	73	2329	6234	0	AmygdalaExcitatory
GATGTTCAATCCACGA-1	1	41	43	6160	4170	0	AmygdalaExcitatory
GATGTTTGTGCGAGAT-1	1	20	30	3646	3275	0	AmygdalaExcitatory
GATTAACCGAAAGCCC-1	1	55	93	7836	7610	0	AmygdalaExcitatory
GATTACTGAATTTGGG-1	1	41	39	6160	3895	0	AmygdalaExcitatory
GATTCCCTTGTCGCAG-1	1	25	67	4244	5821	0	AmygdalaExcitatory
GATTCCGCGTTTCCGT-1	1	16	76	3167	6440	0	AmygdalaExcitatory
GATTCCTATACGGCGC-1	1	25	23	4245	2794	0	AmygdalaExcitatory
GATTCGACGGTTCACG-1	1	41	71	6160	6097	0	AmygdalaExcitatory
GATTGACACTCTGCTC-1	1	5	63	1850	5546	0.00194121	AmygdalaExcitatory
GATTGCTCCAGTTGCA-1	1	63	27	8794	3069	0	AmygdalaExcitatory
GCAAACCCTACATTAT-1	1	48	82	6998	6854	0.160292	AmygdalaExcitatory
GCAAACCTTGGCCATA-1	1	57	67	8075	5822	0.145832	AmygdalaExcitatory
GCAAAGGGCGTTAGCC-1	1	66	20	9153	2588	0	AmygdalaExcitatory
GCAAATATTACGCTTT-1	1	35	41	5442	4032	0	AmygdalaExcitatory
GCAACACACTAGAACT-1	1	46	16	6759	2312	0	AmygdalaExcitatory
GCAACAGCAGTATGCG-1	1	46	106	6758	8505	0.10688	AmygdalaExcitatory
GCAACCACCAGACCGG-1	1	14	92	2927	7541	0	AmygdalaExcitatory
GCAACCACGGCCGCGT-1	1	43	29	6400	3207	0	AmygdalaExcitatory
GCAAGAATTCCTTGGC-1	1	44	36	6519	3688	0	AmygdalaExcitatory
GCAAGTGCACAGAGAA-1	1	24	42	4125	4101	0	AmygdalaExcitatory
GCACAAACCCTAGATG-1	1	65	21	9033	2657	0	AmygdalaExcitatory
GCACAAGTGTCGGAAG-1	1	10	64	2449	5615	0	AmygdalaExcitatory
GCACACACTGGTAGCC-1	1	56	94	7956	7679	0	AmygdalaExcitatory
GCACGCCTACTTAGAT-1	1	55	39	7836	3895	0	AmygdalaExcitatory
GCACTAGTCGCGCTAT-1	1	13	43	2808	4170	0	AmygdalaExcitatory
GCACTGCCTACCTTTA-1	1	66	68	9153	5890	0	AmygdalaExcitatory
GCACTGTGCAAATGTA-1	1	9	33	2329	3482	0.00166406	AmygdalaExcitatory
GCAGACCCAGCACGTA-1	1	39	103	5920	8298	0	AmygdalaExcitatory
GCAGATCCATAAGACT-1	1	51	85	7357	7060	0.04091	AmygdalaExcitatory
GCAGATTAGGGATATC-1	1	37	61	5681	5409	0.0117894	AmygdalaExcitatory
GCAGCACACAGCCCAG-1	1	38	42	5801	4101	0	AmygdalaExcitatory
GCAGCGGTGGGCATTA-1	1	7	31	2090	3344	0	AmygdalaExcitatory
GCAGGAACTTAGATCT-1	1	53	15	7597	2244	0	AmygdalaExcitatory
GCAGGACTATAGAATA-1	1	35	37	5442	3757	0	AmygdalaExcitatory
GCAGGTAGAGTATGGT-1	1	18	94	3406	7679	0	AmygdalaExcitatory
GCAGTGTGGCTATAGG-1	1	59	83	8315	6922	0.032337	AmygdalaExcitatory
GCATAGAGCACTCAGG-1	1	37	59	5681	5271	0	AmygdalaExcitatory
GCATCCCTAACTTTGA-1	1	16	42	3167	4101	0	AmygdalaExcitatory
GCATGAGGGACGCGGC-1	1	30	90	4843	7404	0	AmygdalaExcitatory
GCATTGTAATTCATAT-1	1	41	21	6160	2656	0	AmygdalaExcitatory
GCCACAATTTAAGGAC-1	1	45	39	6639	3895	0	AmygdalaExcitatory
GCCACTCAGAGCGCGA-1	1	59	95	8315	7748	0	AmygdalaExcitatory
GCCAGGAAAGAACACT-1	1	71	35	9752	3620	0	AmygdalaExcitatory
GCCAGGAGTAACCGAT-1	1	21	89	3765	7335	0	AmygdalaExcitatory
GCCAGGCGTTCGCATG-1	1	9	89	2329	7335	0	AmygdalaExcitatory
GCCATATTGCACACAG-1	1	22	90	3885	7404	0	AmygdalaExcitatory
GCCATCGAGCTGCGTG-1	1	53	47	7597	4445	0	AmygdalaExcitatory
GCCCACCAAGGCTGTC-1	1	12	38	2688	3826	0	AmygdalaExcitatory
GCCCAGTTGGTATGCC-1	1	22	38	3885	3826	0	AmygdalaExcitatory
GCCCGACTTCTTCCCG-1	1	49	25	7118	2932	0	AmygdalaExcitatory
GCCCGATCTGTGGTCG-1	1	53	63	7597	5546	0	AmygdalaExcitatory
GCCCGCGCGTAAACGG-1	1	49	41	7118	4033	0	AmygdalaExcitatory
GCCCGCGCGTTTGACA-1	1	20	40	3646	3963	0	AmygdalaExcitatory
GCCCGTAATACCTTCT-1	1	27	79	4484	6647	0	AmygdalaExcitatory
GCCCTAGCCGTCGCGA-1	1	54	16	7717	2313	0	AmygdalaExcitatory
GCCGAAATTCCTACGT-1	1	35	45	5442	4308	0	AmygdalaExcitatory
GCCGACCCACGACTGC-1	1	62	30	8674	3276	0	AmygdalaExcitatory
GCCGATTGGCCAAGCT-1	1	41	61	6160	5409	0	AmygdalaExcitatory
GCCGCATTAGTCCGGC-1	1	35	17	5442	2381	0	AmygdalaExcitatory
GCCGCTTGTGAGAAAC-1	1	36	40	5562	3964	0	AmygdalaExcitatory
GCCGGAAACACATCTT-1	1	3	53	1611	4858	0.0411271	AmygdalaExcitatory
GCCGGGTTAGGGTCGC-1	1	41	59	6160	5271	0	AmygdalaExcitatory
GCCTAGCGATCTGACC-1	1	20	42	3646	4101	0.0129117	AmygdalaExcitatory
GCCTATAGTGTCAGGG-1	1	29	91	4723	7473	0	AmygdalaExcitatory
GCCTATTCCGATATAG-1	1	24	30	4125	3275	0	AmygdalaExcitatory
GCCTATTTGCTACACA-1	1	8	50	2209	4651	0	AmygdalaExcitatory
GCCTCATCTGGAAATA-1	1	41	95	6160	7748	0	AmygdalaExcitatory
GCCTCTATACATAGCA-1	1	55	75	7836	6372	0.124934	AmygdalaExcitatory
GCCTTCAGCCCTACCG-1	1	16	50	3167	4651	0	AmygdalaExcitatory
GCCTTGTATATGCAGT-1	1	17	15	3287	2243	0.000597099	AmygdalaExcitatory
GCGAAACGATCGGGAG-1	1	54	100	7716	8092	0	AmygdalaExcitatory
GCGAAACTTAACTGGA-1	1	44	82	6519	6853	0.0878242	AmygdalaExcitatory
GCGAAGCCATACCCGT-1	1	31	61	4963	5408	0	AmygdalaExcitatory
GCGACCCAACCATCTG-1	1	59	33	8315	3482	0	AmygdalaExcitatory
GCGACGATAGTTGTAC-1	1	48	54	6998	4927	0	AmygdalaExcitatory
GCGAGAGTTGCGTCCA-1	1	33	107	5202	8573	0	AmygdalaExcitatory
GCGAGGCCCGAGCAGA-1	1	37	47	5681	4445	0	AmygdalaExcitatory
GCGAGTTCTGCAAAGA-1	1	35	63	5442	5546	0	AmygdalaExcitatory
GCGATTCTGGAAGCAG-1	1	10	74	2449	6303	0	AmygdalaExcitatory
GCGATTGTTAACGTTA-1	1	37	77	5681	6509	0	AmygdalaExcitatory
GCGCAAATATATTCAA-1	1	58	28	8195	3138	0	AmygdalaExcitatory
GCGCAAGAGCGCGCTG-1	1	40	100	6040	8092	0	AmygdalaExcitatory
GCGCATCCAGTCAGCA-1	1	29	95	4723	7748	0	AmygdalaExcitatory
GCGCCGTTCCACGATA-1	1	41	65	6160	5684	0	AmygdalaExcitatory
GCGCGATGGGTCAAGT-1	1	2	44	1491	4239	0	AmygdalaExcitatory
GCGCGGTCTAGTAACT-1	1	68	60	9392	5340	0	AmygdalaExcitatory
GCGCGTCATTGGTACA-1	1	57	83	8075	6922	0.168741	AmygdalaExcitatory
GCGCTAATTGAATAGA-1	1	34	70	5322	6028	0	AmygdalaExcitatory
GCGCTATGCCGAGGCA-1	1	43	47	6399	4445	0	AmygdalaExcitatory
GCGCTGATCCAGACTC-1	1	17	87	3287	7197	0	AmygdalaExcitatory
GCGCTGCTTTGCATTT-1	1	28	94	4603	7679	0	AmygdalaExcitatory
GCGCTTAAATAATTGG-1	1	57	89	8075	7335	0.030649	AmygdalaExcitatory
GCGGACCGCGTTGTGG-1	1	51	43	7357	4170	0	AmygdalaExcitatory
GCGGAGAAACTTCGCA-1	1	55	33	7836	3482	0	AmygdalaExcitatory
GCGGAGAGGGAGAACG-1	1	46	78	6758	6578	0.0569514	AmygdalaExcitatory
GCGGCAAAGTATTGCC-1	1	59	27	8315	3069	0	AmygdalaExcitatory
GCGGCTCTGACGTACC-1	1	38	38	5801	3826	0	AmygdalaExcitatory
GCGGGAACCAGGCCCT-1	1	18	48	3407	4514	0	AmygdalaExcitatory
GCGGGCGAGCCTTACC-1	1	55	51	7836	4721	0	AmygdalaExcitatory
GCGGTAACCCAAATGA-1	1	7	23	2090	2794	0	AmygdalaExcitatory
GCGGTCCCTAGACGCA-1	1	13	45	2808	4307	0	AmygdalaExcitatory
GCGGTGAACTGCGCTC-1	1	20	94	3646	7679	0	AmygdalaExcitatory
GCGGTTCCCTATCATG-1	1	47	49	6878	4583	0	AmygdalaExcitatory
GCGTAAATGGCCATAA-1	1	34	102	5322	8229	0.00473712	AmygdalaExcitatory
GCGTCCCTAAGACATA-1	1	64	42	8914	4101	0	AmygdalaExcitatory
GCGTCGAAATGTCGGT-1	1	17	65	3287	5684	0	AmygdalaExcitatory
GCGTCGCCAGGGTGAT-1	1	54	62	7716	5477	0	AmygdalaExcitatory
GCGTCTCTGCATTGGG-1	1	39	41	5921	4032	0	AmygdalaExcitatory
GCGTGGTACTGGGTTA-1	1	35	95	5442	7748	0	AmygdalaExcitatory
GCTAAACCTGAGGTGA-1	1	23	23	4005	2794	0	AmygdalaExcitatory
GCTAACTGAAGTCTGA-1	1	58	88	8195	7266	0	AmygdalaExcitatory
GCTAAGTAGTTTCTCT-1	1	34	80	5322	6716	0	AmygdalaExcitatory
GCTAATACCGAATGCC-1	1	21	47	3766	4445	0	AmygdalaExcitatory
GCTACGACTTATTGGG-1	1	43	69	6399	5959	0	AmygdalaExcitatory
GCTACTATAGTAGAGT-1	1	50	94	7237	7679	0	AmygdalaExcitatory
GCTAGACCGTCTACTG-1	1	42	104	6279	8367	0	AmygdalaExcitatory
GCTAGAGTAGAGATGT-1	1	56	96	7956	7817	0	AmygdalaExcitatory
GCTAGCGATAGGTCTT-1	1	66	24	9153	2863	0.0071595	AmygdalaExcitatory
GCTAGCTTGAATAGCT-1	1	52	44	7477	4239	0	AmygdalaExcitatory
GCTAGGCACCACGGAG-1	1	54	84	7716	6991	0.130101	AmygdalaExcitatory
GCTAGTAGAGCTTGTA-1	1	39	65	5921	5684	0	AmygdalaExcitatory
GCTAGTTTCATTGAGG-1	1	17	37	3287	3757	0	AmygdalaExcitatory
GCTATACGTCTCGGAC-1	1	52	88	7477	7266	0	AmygdalaExcitatory
GCTATCATACTCATGG-1	1	54	78	7716	6578	0.198529	AmygdalaExcitatory
GCTATCGCGGCGCAAC-1	1	20	24	3646	2863	0	AmygdalaExcitatory
GCTCAATCCGTTTATT-1	1	53	35	7597	3620	0	AmygdalaExcitatory
GCTCAATGTAATACCG-1	1	62	58	8674	5202	0	AmygdalaExcitatory
GCTCATTACTGCATGT-1	1	13	93	2808	7610	0	AmygdalaExcitatory
GCTCCTGACATACTGG-1	1	56	32	7956	3413	0	AmygdalaExcitatory
GCTCGCTCATGTCCAA-1	1	41	99	6160	8023	0.051464	AmygdalaExcitatory
GCTCGGAATTTAAAGC-1	1	22	84	3885	6991	0	AmygdalaExcitatory
GCTCTAAACCCTGACG-1	1	24	58	4125	5202	0	AmygdalaExcitatory
GCTCTATGTTACGTGC-1	1	26	40	4364	3964	0	AmygdalaExcitatory
GCTCTCGGGTACCGAA-1	1	26	58	4364	5202	0.0204733	AmygdalaExcitatory
GCTCTTTCCGCTAGTG-1	1	64	54	8914	4927	0.0412927	AmygdalaExcitatory
GCTGAATCTTCCAATC-1	1	59	23	8315	2794	0	AmygdalaExcitatory
GCTGAGGCGTGAGTAT-1	1	40	64	6040	5615	0	AmygdalaExcitatory
GCTGCACGGTTTCTTA-1	1	41	73	6160	6234	0	AmygdalaExcitatory
GCTGCTAAGTAGTCGA-1	1	56	56	7956	5065	0	AmygdalaExcitatory
GCTGCTACTGCGTAGC-1	1	51	75	7357	6372	0.117995	AmygdalaExcitatory
GCTGCTCTCCGGACAC-1	1	31	63	4963	5546	0	AmygdalaExcitatory
GCTGGCATATTCACCT-1	1	31	31	4963	3344	0	AmygdalaExcitatory
GCTGGCGGCGCATGCT-1	1	54	64	7716	5615	0.0632303	AmygdalaExcitatory
GCTGGTTTAGGCCATA-1	1	60	14	8435	2175	0	AmygdalaExcitatory
GCTGTATTACTGGCCC-1	1	46	38	6759	3826	0	AmygdalaExcitatory
GCTGTTGCTACCGAAC-1	1	39	95	5920	7748	0	AmygdalaExcitatory
GCTTAATGTAACTAAC-1	1	42	84	6280	6991	0.0930744	AmygdalaExcitatory
GCTTATGAAGCAGGAA-1	1	35	89	5442	7335	0	AmygdalaExcitatory
GCTTCCGTCCCTAGAC-1	1	29	77	4723	6509	0	AmygdalaExcitatory
GCTTCGACGTTCAATC-1	1	69	15	9512	2244	0	AmygdalaExcitatory
GCTTGATGATAATCAG-1	1	22	36	3885	3688	0	AmygdalaExcitatory
GCTTGGATCGATTAGG-1	1	31	97	4963	7885	0	AmygdalaExcitatory
GCTTTCAGAGGAGGTG-1	1	33	95	5202	7748	0	AmygdalaExcitatory
GGAAAGTGCCCATGCC-1	1	20	90	3646	7404	0	AmygdalaExcitatory
GGAACCGTGTAAATTG-1	1	49	47	7118	4445	0	AmygdalaExcitatory
GGAACCTTGACTCTGC-1	1	59	21	8315	2657	0	AmygdalaExcitatory
GGAAGCTCGCTTACAG-1	1	11	83	2568	6922	0	AmygdalaExcitatory
GGAATAACCTCAAGAA-1	1	6	60	1970	5339	0	AmygdalaExcitatory
GGAATGCGCTAGCGTG-1	1	32	82	5082	6853	0.00761122	AmygdalaExcitatory
GGACCAACAGGATAAC-1	1	51	67	7357	5821	0	AmygdalaExcitatory
GGACCTCTAGGCCGCC-1	1	58	30	8195	3276	0	AmygdalaExcitatory
GGACTCGTGAGTGGTC-1	1	64	38	8914	3826	0	AmygdalaExcitatory
GGAGAAGTCATTGGCA-1	1	23	41	4005	4032	0	AmygdalaExcitatory
GGAGACGACACCTTTG-1	1	43	67	6399	5821	0	AmygdalaExcitatory
GGAGCACCAAGAACTA-1	1	26	82	4364	6853	0	AmygdalaExcitatory
GGAGCGAGGCCTACTT-1	1	67	69	9273	5959	0.0382162	AmygdalaExcitatory
GGAGGATTGAAAGGAG-1	1	7	73	2090	6234	0	AmygdalaExcitatory
GGAGGGCTTGGTTGGC-1	1	32	78	5082	6578	0	AmygdalaExcitatory
GGAGTGCCGCCCTGGA-1	1	19	53	3526	4858	0	AmygdalaExcitatory
GGATACTCATGAATTG-1	1	9	45	2329	4307	0	AmygdalaExcitatory
GGATCAAAGGACGAGG-1	1	6	52	1970	4789	0	AmygdalaExcitatory
GGATCCGGAATATACT-1	1	34	82	5322	6853	0	AmygdalaExcitatory
GGATCTTACTGCCCTT-1	1	65	35	9033	3620	0	AmygdalaExcitatory
GGATCTTGACTCAACC-1	1	51	17	7357	2381	0	AmygdalaExcitatory
GGATGAAGATCGCTGA-1	1	42	94	6280	7679	0	AmygdalaExcitatory
GGATGACGCGAGTTTA-1	1	37	45	5681	4308	0	AmygdalaExcitatory
GGATGCTGGCGTTCCT-1	1	39	19	5921	2519	0	AmygdalaExcitatory
GGATGTCCTTACCGCA-1	1	35	91	5442	7473	0	AmygdalaExcitatory
GGATTCAGTACGGTGG-1	1	19	33	3526	3482	0	AmygdalaExcitatory
GGATTCCGCTATACCC-1	1	19	81	3526	6784	0	AmygdalaExcitatory
GGATTGCTGTGACTCC-1	1	60	84	8435	6991	0	AmygdalaExcitatory
GGATTTCACTTCTATA-1	1	31	83	4963	6922	0	AmygdalaExcitatory
GGCAAAGGCGCCAATA-1	1	54	34	7716	3551	0	AmygdalaExcitatory
GGCAAATTACTTTACT-1	1	41	53	6160	4858	0	AmygdalaExcitatory
GGCAAGCCCATAGTGG-1	1	67	61	9273	5409	0.0509155	AmygdalaExcitatory
GGCAAGGCGAAATAGC-1	1	45	69	6639	5959	0.0226948	AmygdalaExcitatory
GGCAATAGTCAATGAG-1	1	30	70	4843	6028	0	AmygdalaExcitatory
GGCACTCCACTGGGCA-1	1	34	46	5322	4376	0	AmygdalaExcitatory
GGCAGCAAACCTATGC-1	1	51	103	7357	8298	0	AmygdalaExcitatory
GGCATACAGGTAGCGG-1	1	34	32	5322	3413	0	AmygdalaExcitatory
GGCATATCGGTTCTGC-1	1	17	83	3287	6922	0	AmygdalaExcitatory
GGCATCAACGAGCACG-1	1	5	51	1850	4720	0.00889334	AmygdalaExcitatory
GGCCACAAGCGATGGC-1	1	4	44	1730	4239	0.00970344	AmygdalaExcitatory
GGCCCTCACCCACTTA-1	1	37	23	5681	2794	0	AmygdalaExcitatory
GGCCGAGACTCTGGTG-1	1	62	32	8674	3413	0	AmygdalaExcitatory
GGCCGGCGTCTGCTAT-1	1	65	79	9033	6647	0	AmygdalaExcitatory
GGCCGTTTGGGTTTCA-1	1	59	45	8315	4308	0.00425792	AmygdalaExcitatory
GGCGAAATCTAACTTG-1	1	43	87	6399	7197	0.0571136	AmygdalaExcitatory
GGCGCAGGACATCTTC-1	1	37	27	5681	3069	0	AmygdalaExcitatory
GGCGCATGAATTGATG-1	1	42	54	6280	4927	0	AmygdalaExcitatory
GGCGCGGAGATCTTTC-1	1	58	86	8195	7129	0.0380638	AmygdalaExcitatory
GGCGCGTTCGAGTTTA-1	1	47	59	6878	5271	0	AmygdalaExcitatory
GGCGCTCCTCATCAAT-1	1	17	19	3287	2519	0	AmygdalaExcitatory
GGCGGAGTAATATTAG-1	1	32	46	5083	4376	0	AmygdalaExcitatory
GGCGGTAGGATCATTG-1	1	31	69	4963	5959	0	AmygdalaExcitatory
GGCGTCCTATCCGCTG-1	1	31	33	4963	3482	0	AmygdalaExcitatory
GGCTAAAGGGCGGGTC-1	1	19	99	3526	8023	0	AmygdalaExcitatory
GGCTACTATACACTCC-1	1	64	44	8914	4239	0	AmygdalaExcitatory
GGCTATTAAGTTGTAT-1	1	33	41	5202	4032	0	AmygdalaExcitatory
GGCTCCTCCACCTGTT-1	1	59	35	8315	3620	0	AmygdalaExcitatory
GGCTCGCGTTGAGGTA-1	1	31	93	4963	7610	0	AmygdalaExcitatory
GGCTCGTGCCACCAGC-1	1	20	38	3646	3826	0	AmygdalaExcitatory
GGCTCTGCTCCAACGC-1	1	26	72	4364	6165	0	AmygdalaExcitatory
GGCTGAAATAGCAAAG-1	1	49	79	7118	6647	0.219735	AmygdalaExcitatory
GGCTGGCTAGCTTAAA-1	1	11	29	2569	3207	0	AmygdalaExcitatory
GGCTTTCAATAAGGGT-1	1	60	62	8435	5478	0.0404306	AmygdalaExcitatory
GGGAACGGGAGGTTAG-1	1	39	37	5921	3757	0	AmygdalaExcitatory
GGGAACGGTTTCAGAT-1	1	64	32	8914	3413	0	AmygdalaExcitatory
GGGAAGACGGTCTGTC-1	1	64	76	8913	6441	0	AmygdalaExcitatory
GGGACAGAGTTACTCC-1	1	57	19	8076	2519	0	AmygdalaExcitatory
GGGACCCGTATATCTT-1	1	57	53	8076	4858	0.016784	AmygdalaExcitatory
GGGACTGCATAGATAG-1	1	32	60	5083	5340	0	AmygdalaExcitatory
GGGAGAACTCACAGTA-1	1	32	64	5083	5615	0	AmygdalaExcitatory
GGGAGGATGCCCGAAA-1	1	37	51	5681	4720	0	AmygdalaExcitatory
GGGAGTAATGGCTGGC-1	1	10	42	2449	4101	0	AmygdalaExcitatory
GGGAGTTAATGAGGCG-1	1	33	75	5202	6372	0	AmygdalaExcitatory
GGGATGGTCGTAACCG-1	1	47	43	6878	4170	0	AmygdalaExcitatory
GGGATTTACCGCACCT-1	1	42	90	6280	7404	0	AmygdalaExcitatory
GGGCAACCGCACGTGC-1	1	55	19	7836	2519	0	AmygdalaExcitatory
GGGCAGAGCAATCGTT-1	1	58	60	8195	5340	0	AmygdalaExcitatory
GGGCCCGTCTTAAACA-1	1	42	52	6280	4789	0	AmygdalaExcitatory
GGGCCCTACGAAAGGG-1	1	38	16	5801	2312	0	AmygdalaExcitatory
GGGCCGGCCGAAGTAC-1	1	36	84	5561	6991	0.00432883	AmygdalaExcitatory
GGGCGATATGTGTGAA-1	1	28	58	4604	5202	0	AmygdalaExcitatory
GGGCGGCAAATGAATT-1	1	49	45	7118	4308	0	AmygdalaExcitatory
GGGCGGGTTCCCTACG-1	1	43	37	6400	3757	0	AmygdalaExcitatory
GGGCGGTCCTATTGTC-1	1	14	28	2928	3138	0	AmygdalaExcitatory
GGGCGTACATTTATAT-1	1	24	54	4125	4927	0.0144689	AmygdalaExcitatory
GGGCGTCACCACGTAA-1	1	48	50	6998	4652	0	AmygdalaExcitatory
GGGCGTCCACTGGCTC-1	1	16	84	3167	6991	0	AmygdalaExcitatory
GGGCGTGGTTTCCCAG-1	1	61	81	8554	6785	0	AmygdalaExcitatory
GGGCGTTTACATTCAT-1	1	66	26	9153	3001	0	AmygdalaExcitatory
GGGCTATGATCGATGG-1	1	57	51	8076	4721	0	AmygdalaExcitatory
GGGCTCATCGAACCCA-1	1	25	89	4244	7335	0	AmygdalaExcitatory
GGGCTGCCTAGGGCGA-1	1	33	69	5202	5959	0	AmygdalaExcitatory
GGGCTGGTTAGTCGCG-1	1	31	51	4963	4720	0	AmygdalaExcitatory
GGGTACCCACGGTCCT-1	1	14	26	2928	3000	0	AmygdalaExcitatory
GGGTACTTCATGAACT-1	1	37	39	5681	3895	0	AmygdalaExcitatory
GGGTATGTATGCACTT-1	1	28	28	4604	3138	0	AmygdalaExcitatory
GGGTATTCTAGCAAAC-1	1	55	15	7836	2244	0	AmygdalaExcitatory
GGGTCACCGTGACGGT-1	1	35	47	5442	4445	0	AmygdalaExcitatory
GGGTCAGGAGCTAGAT-1	1	65	55	9033	4996	0	AmygdalaExcitatory
GGGTCCTTGGAAGAAG-1	1	71	11	9752	1969	0	AmygdalaExcitatory
GGGTGACACCTTAACT-1	1	46	56	6759	5065	0	AmygdalaExcitatory
GGGTGGTCCAGCCTGT-1	1	7	69	2090	5959	0	AmygdalaExcitatory
GGGTGTTTCAGCTATG-1	1	16	68	3167	5890	0	AmygdalaExcitatory
GGGTTAACATTTGAGT-1	1	54	50	7716	4652	0	AmygdalaExcitatory
GGGTTCAGACGAACAA-1	1	19	19	3526	2519	0	AmygdalaExcitatory
GGTAAATGTGCGTTAC-1	1	11	81	2568	6784	0	AmygdalaExcitatory
GGTAACCGGGAGGATA-1	1	57	27	8076	3069	0	AmygdalaExcitatory
GGTAACTATGTATCTG-1	1	12	44	2688	4239	0	AmygdalaExcitatory
GGTACAAACATGCTAT-1	1	40	54	6040	4927	0	AmygdalaExcitatory
GGTACATCTGGGACGA-1	1	38	18	5801	2450	0	AmygdalaExcitatory
GGTACCATTAAGACGG-1	1	29	105	4723	8436	0	AmygdalaExcitatory
GGTAGAAGACCGCCTG-1	1	53	71	7597	6097	0.201569	AmygdalaExcitatory
GGTAGACCGTTGGGCG-1	1	53	53	7597	4858	0	AmygdalaExcitatory
GGTAGTGCTCGCACCA-1	1	34	72	5322	6165	0	AmygdalaExcitatory
GGTATTGCCGAGTTTA-1	1	33	53	5202	4858	0	AmygdalaExcitatory
GGTCACGTTAGATTCA-1	1	6	38	1970	3826	0	AmygdalaExcitatory
GGTCAGTGGGTCCCAC-1	1	48	62	6998	5477	0	AmygdalaExcitatory
GGTCGGATAAACGGCG-1	1	23	97	4005	7885	0	AmygdalaExcitatory
GGTCGGCCAGGAGCTT-1	1	32	84	5082	6991	0	AmygdalaExcitatory
GGTCGGTAATTAGACA-1	1	12	36	2688	3688	0	AmygdalaExcitatory
GGTCGGTCGTCCACAG-1	1	56	52	7956	4789	0	AmygdalaExcitatory
GGTCGTAAGCTCGCAC-1	1	49	19	7118	2519	0	AmygdalaExcitatory
GGTCTCTGAATGGACT-1	1	52	34	7477	3551	0	AmygdalaExcitatory
GGTCTGAGAATCTGGA-1	1	30	80	4843	6716	0	AmygdalaExcitatory
GGTCTTGAGCGCTCTT-1	1	65	65	9033	5684	0.0754048	AmygdalaExcitatory
GGTGAAACCGGGAATG-1	1	6	48	1970	4514	0	AmygdalaExcitatory
GGTGAACGGGCTAGCC-1	1	8	32	2209	3413	0	AmygdalaExcitatory
GGTGAAGTACAGGGAT-1	1	47	37	6878	3757	0	AmygdalaExcitatory
GGTGAGATGCAGATAA-1	1	16	36	3167	3688	0	AmygdalaExcitatory
GGTGATAAGGAGCAGT-1	1	37	79	5681	6647	0	AmygdalaExcitatory
GGTGATTTCATCTTGT-1	1	9	39	2329	3895	0	AmygdalaExcitatory
GGTGCGGATAAGTGGC-1	1	16	46	3167	4376	0	AmygdalaExcitatory
GGTGCTGATCACAAAG-1	1	27	21	4484	2656	0	AmygdalaExcitatory
GGTGCTGGTACACATT-1	1	42	46	6280	4377	0	AmygdalaExcitatory
GGTGGACTGCTCTGGC-1	1	55	85	7836	7060	0.0669513	AmygdalaExcitatory
GGTTACCACCCTCGGG-1	1	45	33	6639	3482	0	AmygdalaExcitatory
GGTTAGCTATATGTCT-1	1	47	87	6878	7198	0.0706078	AmygdalaExcitatory
GGTTAGGCTTGGAGAA-1	1	28	36	4604	3688	0	AmygdalaExcitatory
GGTTAGTTACGGCGCC-1	1	27	23	4484	2794	0	AmygdalaExcitatory
GGTTCTACTCGTCTGA-1	1	39	105	5920	8436	0	AmygdalaExcitatory
GGTTTAATTACCATCG-1	1	63	39	8794	3895	0	AmygdalaExcitatory
GGTTTACAATCTCAAT-1	1	25	73	4244	6234	0	AmygdalaExcitatory
GGTTTAGCCTTTCTTG-1	1	46	102	6758	8230	0	AmygdalaExcitatory
GGTTTCAATCGGTCAG-1	1	33	91	5202	7473	0	AmygdalaExcitatory
GGTTTGAGTGCTGGAA-1	1	12	42	2688	4101	0	AmygdalaExcitatory
GTAACTTGCGGCAGTC-1	1	10	40	2449	3963	0	AmygdalaExcitatory
GTAAGCGGGCAGTCAG-1	1	23	63	4005	5546	0	AmygdalaExcitatory
GTAAGGATTTGTCGGA-1	1	10	68	2449	5890	0	AmygdalaExcitatory
GTAAGTAACAGTCTGG-1	1	40	82	6040	6853	0	AmygdalaExcitatory
GTAAGTAGGGTATACC-1	1	26	36	4364	3688	0	AmygdalaExcitatory
GTAATAAAGGGCTCCC-1	1	31	103	4963	8298	0.0107068	AmygdalaExcitatory
GTAATCTGATTCTTCG-1	1	50	44	7238	4239	0	AmygdalaExcitatory
GTACACTTACCTGAAG-1	1	36	64	5561	5615	0	AmygdalaExcitatory
GTACAGAGGCAAGGGT-1	1	37	83	5681	6922	0	AmygdalaExcitatory
GTACGACGGCGCTGCG-1	1	12	26	2688	3000	0	AmygdalaExcitatory
GTACGAGATTGCGACA-1	1	21	57	3766	5133	0	AmygdalaExcitatory
GTACGCTTCATTGCAC-1	1	46	72	6759	6165	0.00295451	AmygdalaExcitatory
GTACGTTTGCCCGTCA-1	1	44	68	6519	5890	0	AmygdalaExcitatory
GTACTAAGATTTGGAG-1	1	27	55	4484	4996	0	AmygdalaExcitatory
GTACTCCCTTATCGCT-1	1	36	28	5562	3138	0	AmygdalaExcitatory
GTACTCCTGGGTATGC-1	1	26	102	4364	8229	0.0321735	AmygdalaExcitatory
GTACTGAGGTCGTAAC-1	1	11	47	2569	4445	0	AmygdalaExcitatory
GTACTGCATGAAGCGT-1	1	11	39	2569	3895	0	AmygdalaExcitatory
GTACTGGAGTTAGACC-1	1	33	81	5202	6785	0	AmygdalaExcitatory
GTACTTGGGCACTTCT-1	1	17	33	3287	3482	0	AmygdalaExcitatory
GTAGACAACCGATGAA-1	1	7	55	2090	4995	0	AmygdalaExcitatory
GTAGACACGCCTGACT-1	1	63	67	8794	5822	0.0341343	AmygdalaExcitatory
GTAGACGTCGTTACAT-1	1	13	39	2808	3895	0	AmygdalaExcitatory
GTAGAGGGAGACAAGT-1	1	51	31	7357	3345	0	AmygdalaExcitatory
GTAGCCAAACATGGGA-1	1	50	70	7237	6028	0.0411481	AmygdalaExcitatory
GTAGCGCTGTTGTAGT-1	1	6	50	1970	4651	0	AmygdalaExcitatory
GTAGCGGCTATACACT-1	1	39	69	5921	5959	0	AmygdalaExcitatory
GTAGCTCCGGGAGGCT-1	1	65	37	9033	3757	0	AmygdalaExcitatory
GTAGCTTCCTCTTGTT-1	1	31	89	4963	7335	0	AmygdalaExcitatory
GTAGGTGATCCGTGTA-1	1	17	79	3287	6647	0.0139302	AmygdalaExcitatory
GTAGTCGCGGGAATCA-1	1	49	81	7118	6785	0.237137	AmygdalaExcitatory
GTAGTCTACGATATTG-1	1	63	77	8794	6510	0	AmygdalaExcitatory
GTAGTTCGAAGGCGAA-1	1	65	39	9033	3895	0	AmygdalaExcitatory
GTATAGGACTCAGTAG-1	1	20	58	3646	5202	0	AmygdalaExcitatory
GTATATGTTACGGCGG-1	1	6	20	1970	2587	0	AmygdalaExcitatory
GTATCAAACGTTAGCT-1	1	55	97	7836	7886	0	AmygdalaExcitatory
GTATCAGCTTGGGTTC-1	1	20	34	3646	3551	0	AmygdalaExcitatory
GTATCTCAGTCTTGAC-1	1	58	22	8195	2725	0	AmygdalaExcitatory
GTATCTTTCATAACCA-1	1	46	66	6759	5753	0	AmygdalaExcitatory
GTATGAAATTTCACTC-1	1	52	22	7477	2725	0	AmygdalaExcitatory
GTATGACGTGGGAAAC-1	1	7	29	2090	3207	0	AmygdalaExcitatory
GTATGTGGGTCTAGTT-1	1	38	92	5801	7541	0.00692949	AmygdalaExcitatory
GTATTAAGGCGTCTAA-1	1	20	26	3646	3000	0	AmygdalaExcitatory
GTATTCTGAGAAACGA-1	1	48	38	6998	3826	0	AmygdalaExcitatory
GTATTCTTACCGTGCT-1	1	7	21	2090	2656	0	AmygdalaExcitatory
GTCAAAGAAGTGGTGT-1	1	56	18	7956	2450	0	AmygdalaExcitatory
GTCAAAGTTTACATAG-1	1	13	29	2808	3207	0	AmygdalaExcitatory
GTCAAGCGGACTCGGG-1	1	39	77	5920	6509	0.0194809	AmygdalaExcitatory
GTCAATTGTACTGAAG-1	1	5	45	1850	4307	0	AmygdalaExcitatory
GTCACAAAGTTTCCAA-1	1	9	61	2329	5408	0	AmygdalaExcitatory
GTCACTCTCCAAATCT-1	1	23	31	4005	3344	0	AmygdalaExcitatory
GTCAGAATAGTCTATG-1	1	30	32	4843	3413	0	AmygdalaExcitatory
GTCAGTTGTGCTCGTT-1	1	9	71	2329	6096	0	AmygdalaExcitatory
GTCATGCACCTCCGTT-1	1	29	61	4723	5408	0	AmygdalaExcitatory
GTCATGGACATGACTA-1	1	26	62	4364	5477	0	AmygdalaExcitatory
GTCATTAGAGCGAACG-1	1	37	67	5681	5821	0	AmygdalaExcitatory
GTCCAATATTTAGCCT-1	1	65	53	9033	4858	0.0342736	AmygdalaExcitatory
GTCCATTACTGCTACG-1	1	42	106	6279	8505	0	AmygdalaExcitatory
GTCCCAACGTAAAGTA-1	1	33	73	5202	6234	0.0306103	AmygdalaExcitatory
GTCCCGCGACGTTATG-1	1	58	82	8195	6854	0	AmygdalaExcitatory
GTCCGGACCTGAAATT-1	1	54	88	7716	7266	0	AmygdalaExcitatory
GTCCGGCTGAATTGCG-1	1	28	52	4604	4789	0	AmygdalaExcitatory
GTCCTACAGGCGGCTC-1	1	18	16	3407	2312	0	AmygdalaExcitatory
GTCCTACGAATAGTCT-1	1	53	91	7596	7473	0.0288482	AmygdalaExcitatory
GTCCTTCTAGTGGGTT-1	1	10	82	2449	6853	0	AmygdalaExcitatory
GTCGAATTTGGGCGCT-1	1	69	17	9512	2381	0	AmygdalaExcitatory
GTCGCCGTTGTGTGTT-1	1	57	43	8076	4170	0	AmygdalaExcitatory
GTCGCGTAACCCGTTG-1	1	39	75	5920	6372	0	AmygdalaExcitatory
GTCGGATATCTCAGAC-1	1	32	36	5083	3688	0	AmygdalaExcitatory
GTCGGATGTAGCGCGC-1	1	17	77	3287	6509	0	AmygdalaExcitatory
GTCGGGAAGCAGAAAC-1	1	59	65	8315	5684	0.111774	AmygdalaExcitatory
GTCGTACCATCTCGGG-1	1	46	62	6759	5477	0	AmygdalaExcitatory
GTCGTATTGGCGTACA-1	1	19	95	3526	7748	0.0285866	AmygdalaExcitatory
GTCGTCAATTATAAGG-1	1	11	45	2569	4307	0	AmygdalaExcitatory
GTCGTTATTCGCTTAT-1	1	46	76	6759	6441	0.0302565	AmygdalaExcitatory
GTCTATCTGAGTTTCT-1	1	40	42	6040	4101	0	AmygdalaExcitatory
GTCTATTGGTTCCGGT-1	1	50	90	7237	7404	0	AmygdalaExcitatory
GTCTCAAGGCCCGGCT-1	1	60	66	8435	5753	0.068246	AmygdalaExcitatory
GTCTCGATCTGCTTTC-1	1	20	80	3646	6716	0	AmygdalaExcitatory
GTCTGGGCGGTCGAGA-1	1	46	44	6759	4239	0	AmygdalaExcitatory
GTCTTAGTACAGCCGG-1	1	12	78	2688	6578	0	AmygdalaExcitatory
GTGAAACGGCGCCACC-1	1	24	88	4125	7266	0	AmygdalaExcitatory
GTGAAACGTGCTCCAC-1	1	11	37	2569	3757	0.00568485	AmygdalaExcitatory
GTGAACTCCCATTCGA-1	1	30	104	4843	8367	0.0385085	AmygdalaExcitatory
GTGACAGCTTCCCACT-1	1	64	74	8913	6303	0	AmygdalaExcitatory
GTGACCGCACACTACG-1	1	39	91	5920	7473	0	AmygdalaExcitatory
GTGACGCAGGTTTCAT-1	1	65	75	9033	6372	0.0212712	AmygdalaExcitatory
GTGACTTCAGTAGTGC-1	1	46	50	6759	4652	0	AmygdalaExcitatory
GTGAGCGTGCTGCACT-1	1	33	25	5202	2932	0	AmygdalaExcitatory
GTGAGGACACTTAAGG-1	1	41	77	6160	6509	0	AmygdalaExcitatory
GTGAGGAGCGGTTGAG-1	1	13	87	2808	7197	0	AmygdalaExcitatory
GTGAGTGGTACAACGC-1	1	52	56	7477	5065	0	AmygdalaExcitatory
GTGATCAAGCGTGCAC-1	1	65	27	9033	3069	0	AmygdalaExcitatory
GTGATCACTAACGCCT-1	1	47	97	6878	7886	0	AmygdalaExcitatory
GTGATCATAGATCTGC-1	1	45	57	6639	5133	0	AmygdalaExcitatory
GTGATCCTTGTCATGA-1	1	62	84	8674	6991	0	AmygdalaExcitatory
GTGATTCGCCGCTCAA-1	1	48	40	6998	3964	0	AmygdalaExcitatory
GTGCAACAAATGTGGC-1	1	14	62	2928	5477	0	AmygdalaExcitatory
GTGCACCAGCTTCAAC-1	1	66	54	9153	4927	0	AmygdalaExcitatory
GTGCACGAAAGTGACT-1	1	17	71	3287	6096	0	AmygdalaExcitatory
GTGCCATCACACGGTG-1	1	42	34	6280	3551	0	AmygdalaExcitatory
GTGCCCGTTCGGATTC-1	1	39	85	5920	7060	0	AmygdalaExcitatory
GTGCCGCTTCAAAGGT-1	1	44	44	6519	4239	0	AmygdalaExcitatory
GTGCCTCAGTGTACGG-1	1	11	93	2568	7610	0	AmygdalaExcitatory
GTGCGAAATCGAACAC-1	1	45	43	6639	4170	0	AmygdalaExcitatory
GTGCGACAGGGAGTGT-1	1	36	100	5561	8092	0.00684594	AmygdalaExcitatory
GTGCGCAGCTTGCTCC-1	1	5	33	1850	3482	0	AmygdalaExcitatory
GTGCGGGACCATCGGC-1	1	6	40	1970	3963	0	AmygdalaExcitatory
GTGCGGGTCTCCAAAT-1	1	20	56	3646	5064	0	AmygdalaExcitatory
GTGCGTGTATATGAGC-1	1	41	83	6160	6922	0	AmygdalaExcitatory
GTGCTCAAGTACTGTC-1	1	34	52	5322	4789	0	AmygdalaExcitatory
GTGGAACCTACATGCG-1	1	15	81	3047	6784	0	AmygdalaExcitatory
GTGGACCAACCCGATT-1	1	45	29	6639	3207	0	AmygdalaExcitatory
GTGGACGCATTTGTCC-1	1	56	64	7956	5615	0.0745468	AmygdalaExcitatory
GTGGACGTGCTGAGAC-1	1	17	39	3287	3895	0	AmygdalaExcitatory
GTGGAGCGTTTACCGA-1	1	58	16	8195	2313	0	AmygdalaExcitatory
GTGGAGTCGGCGGTTG-1	1	54	38	7716	3826	0	AmygdalaExcitatory
GTGGCAAACAGCGGCA-1	1	50	20	7238	2588	0	AmygdalaExcitatory
GTGGCGGTCCCAGCGT-1	1	40	20	6040	2588	0	AmygdalaExcitatory
GTGGGAAGACTGAATC-1	1	45	15	6639	2244	0	AmygdalaExcitatory
GTGGGCTTAGACACAC-1	1	29	39	4723	3895	0	AmygdalaExcitatory
GTGGTATAGTCTGCCG-1	1	57	41	8076	4033	0	AmygdalaExcitatory
GTGGTGGCCAAGTGAA-1	1	45	79	6639	6647	0.0279814	AmygdalaExcitatory
GTGGTTACTTCTTTCG-1	1	31	105	4963	8436	0	AmygdalaExcitatory
GTGGTTTCCGCCTTTC-1	1	42	32	6280	3413	0	AmygdalaExcitatory
GTGTACCTTGGCTACG-1	1	26	78	4364	6578	0	AmygdalaExcitatory
GTGTATATCAGCGGGC-1	1	58	76	8195	6441	0	AmygdalaExcitatory
GTGTATGACTTTAAAG-1	1	5	41	1850	4032	0.0591016	AmygdalaExcitatory
GTGTCGTATAGCGTTC-1	1	54	76	7716	6441	0.235219	AmygdalaExcitatory
GTGTGAATAACTTAGG-1	1	33	83	5202	6922	0.00731108	AmygdalaExcitatory
GTGTTACTATGCGTCC-1	1	41	75	6160	6372	0.0377959	AmygdalaExcitatory
GTTAAAGTAGGACTGG-1	1	49	83	7118	6922	0.172721	AmygdalaExcitatory
GTTAACATCACTTAAA-1	1	55	73	7836	6234	0.239621	AmygdalaExcitatory
GTTAAGGGTGCGATGT-1	1	61	71	8554	6097	0.143113	AmygdalaExcitatory
GTTACAATTGGTGACG-1	1	37	33	5681	3482	0	AmygdalaExcitatory
GTTACCTACAACTTGC-1	1	47	67	6878	5821	0	AmygdalaExcitatory
GTTACGGCCCGACTGC-1	1	3	39	1611	3895	0.00854863	AmygdalaExcitatory
GTTACTTTGGGCCTAG-1	1	43	51	6399	4721	0	AmygdalaExcitatory
GTTAGAGTGTGCCGCT-1	1	7	75	2089	6372	0	AmygdalaExcitatory
GTTATATTATCTCCCT-1	1	48	56	6998	5065	0	AmygdalaExcitatory
GTTATCACCTTCTGAA-1	1	6	58	1970	5202	0	AmygdalaExcitatory
GTTATTAACGTGGGAG-1	1	22	18	3886	2450	0	AmygdalaExcitatory
GTTCACAGGAGTCTAG-1	1	32	34	5083	3551	0	AmygdalaExcitatory
GTTCATCGTTTGGCTG-1	1	33	105	5202	8436	0.102117	AmygdalaExcitatory
GTTCCAGTCTGACCAT-1	1	17	53	3287	4858	0.0568816	AmygdalaExcitatory
GTTCGACAATTGTATA-1	1	69	27	9512	3069	0	AmygdalaExcitatory
GTTCGCCATAAGTGCC-1	1	37	53	5681	4858	0	AmygdalaExcitatory
GTTCGTCTAAAGAACT-1	1	51	89	7357	7335	0	AmygdalaExcitatory
GTTCTTCCCTCGATGT-1	1	15	51	3047	4720	0	AmygdalaExcitatory
GTTGAACCGGTTCCAT-1	1	42	40	6280	3964	0	AmygdalaExcitatory
GTTGAGTCCCGCCGGT-1	1	52	78	7477	6578	0.216769	AmygdalaExcitatory
GTTGCACGGAGTTTCG-1	1	24	48	4125	4514	0	AmygdalaExcitatory
GTTGGATTCAGTGGCT-1	1	16	96	3167	7816	0	AmygdalaExcitatory
GTTGGATTGAGAACAC-1	1	32	88	5082	7266	0	AmygdalaExcitatory
GTTGGATTTGCGTTGG-1	1	36	50	5561	4652	0	AmygdalaExcitatory
GTTGGTCATGCTATCC-1	1	55	63	7836	5546	0	AmygdalaExcitatory
GTTGTCGTGTTAGTTG-1	1	15	47	3047	4445	0	AmygdalaExcitatory
GTTTACGTTCCATCTG-1	1	48	64	6998	5615	0.00508755	AmygdalaExcitatory
GTTTCATATCGTCGCT-1	1	39	27	5921	3069	0	AmygdalaExcitatory
GTTTCCTGGAGGGTGA-1	1	25	49	4245	4583	0	AmygdalaExcitatory
GTTTCTGCAGTCTCCC-1	1	40	72	6040	6165	0	AmygdalaExcitatory
GTTTGACCAAATCCTA-1	1	30	58	4843	5202	0	AmygdalaExcitatory
GTTTGGCCCAAGTTAT-1	1	42	80	6280	6716	0.034211	AmygdalaExcitatory
GTTTGGCCGCTCAGCG-1	1	12	32	2688	3413	0	AmygdalaExcitatory
GTTTGGGCTTGTGAGC-1	1	51	65	7357	5684	0	AmygdalaExcitatory
GTTTGGTAGGGTCAAC-1	1	53	59	7597	5271	0	AmygdalaExcitatory
GTTTGGTGATCGGTGC-1	1	66	38	9153	3826	0	AmygdalaExcitatory
TAAACCCAGGAGGGCA-1	1	54	36	7716	3689	0	AmygdalaExcitatory
TAAAGAGCCCGAAACC-1	1	10	46	2449	4376	0	AmygdalaExcitatory
TAAAGCGGTATTTCCA-1	1	63	49	8794	4583	0.0256687	AmygdalaExcitatory
TAAAGCGTTAGGAGAA-1	1	28	88	4604	7266	0	AmygdalaExcitatory
TAAAGCTGCAATAGGG-1	1	17	97	3287	7885	0.0104672	AmygdalaExcitatory
[truncated: 121,880 more rows]
